# Supplementary material for: Polymorphism of feldspars above 10 GPa
Source: Nat Commun. 2020 Jun 1;11:2721. doi: 10.1038/s41467-020-16547-4 (PMC7264230; doi:10.1038/s41467-020-16547-4)
Supplement: Supplementary file 4 — Supplementary Data 1 [file 41467_2020_16547_MOESM4_ESM.zip]

Archive with 20 entries (19 files):
- CIFs/
- CIFs/Albite-III_p05_17i5GPa.cif
- CIFs/Albite-III_p06_20i5.cif
- CIFs/Albite-II_p07_13i5GPa.cif
- CIFs/Albite_p03_8i8GPa.cif
- CIFs/Anorthite-III_p04_11i1GPa.cif
- CIFs/Anorthite-III_p06_16i4GPa.cif
- CIFs/Ca-Tschermak_pyroxene_ambient.cif
- CIFs/Microcline-II_p06_12i8GPa.cif
- CIFs/Microcline-II_p07_13i9GPa.cif
- CIFs/Microcline-II_p08_14i9GPa.cif
- CIFs/Microcline-II_p09_16i1GPa.cif
- CIFs/Microcline-II_p10_17i8GPa.cif
- CIFs/Microcline-II_p11_19i6GPa.cif
- CIFs/Microcline-II_p12_23GPa.cif
- CIFs/Microcline-II_p13_24i8GPa.cif
- CIFs/Microcline-II_p14_26i8GPa.cif
- CIFs/Microcline_p03_9i1GPa.cif
- CIFs/Microcline_p04_9i8GPa.cif
- CIFs/Microcline_p05_10i4GPa.cif
