# Supplementary material for: Polymorphism of feldspars above 10 GPa
Source: Nat Commun. 2020 Jun 1;11:2721. doi: 10.1038/s41467-020-16547-4 (PMC7264230; doi:10.1038/s41467-020-16547-4)
Supplement: Supplementary file 4 — Supplementary Data 1 [file 41467_2020_16547_MOESM4_ESM.zip › CIFs/Albite-III_p05_17i5GPa.cif]

 
data_albite-III_17_5GPa
 

 
_publ_requested_journal          'Nature Communications' 

_publ_contact_author_name        'Anna Pakhomova'
_publ_contact_author_address     
;Deutsches Elektronen-Synchrotron (DESY)
Notkestrasse 85
22607 Hamburg
Germany
;
_publ_contact_author_email       anna.pakhomova@desy.de
_publ_contact_author_phone       00494089985457
loop_
_publ_author_name
_publ_author_address
'Pakhomova, Anna'
;Deutsches Elektronen-Synchrotron (DESY)
Notkestrasse 85
22607 Hamburg
Germany
;

_audit_creation_method            'SHELXL-2018/3'
_shelx_SHELXL_version_number      '2018/3'
_chemical_name_systematic         albite
_chemical_name_common             albite
_chemical_melting_point           ?
_chemical_formula_moiety          ?
_chemical_formula_sum
 'Al Na O8 Si3' 
_chemical_formula_weight          262.24

loop_
 _atom_type_symbol
 _atom_type_description
 _atom_type_scat_dispersion_real
 _atom_type_scat_dispersion_imag
 _atom_type_scat_source
 'O'  'O'  -0.0009   0.0009
 'International Tables Vol C Tables 4.2.6.8 and 6.1.1.4'
 'Na'  'Na'   0.0019   0.0037
 'International Tables Vol C Tables 4.2.6.8 and 6.1.1.4'
 'Al'  'Al'   0.0054   0.0080
 'International Tables Vol C Tables 4.2.6.8 and 6.1.1.4'
 'Si'  'Si'   0.0089   0.0112
 'International Tables Vol C Tables 4.2.6.8 and 6.1.1.4'
 
_space_group_crystal_system       triclinic
_space_group_IT_number            2
_space_group_name_H-M_alt         'P -1'
_space_group_name_Hall            '-P 1'
 
_shelx_space_group_comment
;
The symmetry employed for this shelxl refinement is uniquely defined
by the following loop, which should always be used as a source of
symmetry information in preference to the above space-group names.
They are only intended as comments.
;
 
loop_
 _space_group_symop_operation_xyz
 'x, y, z'
 '-x, -y, -z'
 
_cell_length_a                    6.9825(8)
_cell_length_b                    6.9058(5)
_cell_length_c                    11.7294(12)
_cell_angle_alpha                 113.650(7)
_cell_angle_beta                  92.688(10)
_cell_angle_gamma                 71.088(9)
_cell_volume                      487.86(9)
_cell_formula_units_Z             4
_cell_measurement_temperature     293(2)
_cell_measurement_reflns_used     1007
_cell_measurement_theta_min       2.135
_cell_measurement_theta_max       17.976
 
_exptl_crystal_description        'plate crystal'
_exptl_crystal_colour             colorless
_exptl_crystal_density_meas       ?
_exptl_crystal_density_method     'not measured'
_exptl_crystal_density_diffrn     3.570          
_exptl_crystal_F_000              520
_exptl_transmission_factor_min    ?
_exptl_transmission_factor_max    ?
_exptl_crystal_size_max           0.01
_exptl_crystal_size_mid           0.01
_exptl_crystal_size_min           0.008
_exptl_absorpt_coefficient_mu     0.147
_shelx_estimated_absorpt_T_min    ?
_shelx_estimated_absorpt_T_max    ?
_exptl_absorpt_correction_type    'multi-scan'
_exptl_absorpt_correction_T_min   0.49383
_exptl_absorpt_correction_T_max   1.00000
_exptl_absorpt_process_details    
;
CrysAlisPro 1.171.38.43 (Rigaku Oxford Diffraction, 2015)
Empirical absorption correction using spherical harmonics,
 implemented in SCALE3 ABSPACK scaling algorithm.
;
_exptl_absorpt_special_details    ?
_diffrn_ambient_temperature       293(2)
_diffrn_ambient_pressure          17500000
_diffrn_radiation_wavelength      0.2952

_diffrn_radiation_type            synchrotron
_diffrn_source                    synchrotron
_diffrn_source_type               'APS, 13-IDD beamline'
_diffrn_measurement_device_type   'esperanto-CrysAlisPro-abstract goniometer imported esperanto images'
_diffrn_measurement_method        '\w scans'

_diffrn_detector_area_resol_mean  ?
_diffrn_reflns_number             1760
_diffrn_reflns_av_unetI/netI      0.0112
_diffrn_reflns_av_R_equivalents   0.0138
_diffrn_reflns_limit_h_min        -9
_diffrn_reflns_limit_h_max        7
_diffrn_reflns_limit_k_min        -12
_diffrn_reflns_limit_k_max        12
_diffrn_reflns_limit_l_min        -18
_diffrn_reflns_limit_l_max        16
_diffrn_reflns_theta_min          1.885
_diffrn_reflns_theta_max          14.949
_diffrn_reflns_theta_full         10.202
_diffrn_measured_fraction_theta_max   0.213
_diffrn_measured_fraction_theta_full  0.349
_diffrn_reflns_Laue_measured_fraction_max    0.213
_diffrn_reflns_Laue_measured_fraction_full   0.349
_diffrn_reflns_point_group_measured_fraction_max   0.213
_diffrn_reflns_point_group_measured_fraction_full  0.349
_reflns_number_total              1160
_reflns_number_gt                 1088
_reflns_threshold_expression      'I > 2\s(I)'
_reflns_Friedel_coverage          0.000
_reflns_Friedel_fraction_max      .
_reflns_Friedel_fraction_full     .
 
_reflns_special_details
;
 Reflections were merged by SHELXL according to the crystal
 class for the calculation of statistics and refinement.
 
 _reflns_Friedel_fraction is defined as the number of unique
 Friedel pairs measured divided by the number that would be
 possible theoretically, ignoring centric projections and
 systematic absences.
;
 

_computing_data_collection        
;
CrysAlisPro, Agilent Technologies,
Version 1.171.36.28 (release 01-02-2013 CrysAlis171 .NET)
(compiled Feb  1 2013,16:14:44)
;
_computing_cell_refinement        
;
CrysAlisPro, Agilent Technologies,
Version 1.171.36.28 (release 01-02-2013 CrysAlis171 .NET)
(compiled Feb  1 2013,16:14:44)
;
_computing_data_reduction         
;
CrysAlisPro, Agilent Technologies,
Version 1.171.36.28 (release 01-02-2013 CrysAlis171 .NET)
(compiled Feb  1 2013,16:14:44)
;
_computing_structure_solution     'SHELXL-2018/3 (Sheldrick, 2018)'
_computing_structure_refinement 'SHELXL-2018/3 (Sheldrick, 2018)'
_computing_molecular_graphics     ?
_computing_publication_material   ?
_refine_special_details           ?
_refine_ls_structure_factor_coef  Fsqd
_refine_ls_matrix_type            full
_refine_ls_weighting_scheme       calc
_refine_ls_weighting_details
'w=1/[\s^2^(Fo^2^)+(0.0934P)^2^+0.3363P] where P=(Fo^2^+2Fc^2^)/3'
_atom_sites_solution_primary      ?
_atom_sites_solution_secondary    ?
_atom_sites_solution_hydrogens    .
_refine_ls_hydrogen_treatment     undef
_refine_ls_extinction_method      'SHELXL-2018/3 (Sheldrick 2018)'
_refine_ls_extinction_coef        0.40(6)
_refine_ls_extinction_expression
 'Fc^*^=kFc[1+0.001xFc^2^\l^3^/sin(2\q)]^-1/4^'
_refine_ls_number_reflns          1160
_refine_ls_number_parameters      156
_refine_ls_number_restraints      0
_refine_ls_R_factor_all           0.0433
_refine_ls_R_factor_gt            0.0418
_refine_ls_wR_factor_ref          0.1164
_refine_ls_wR_factor_gt           0.1140
_refine_ls_goodness_of_fit_ref    1.072
_refine_ls_restrained_S_all       1.072
_refine_ls_shift/su_max           0.010
_refine_ls_shift/su_mean          0.002
 
loop_
 _atom_site_label
 _atom_site_type_symbol
 _atom_site_fract_x
 _atom_site_fract_y
 _atom_site_fract_z
 _atom_site_U_iso_or_equiv
 _atom_site_adp_type
 _atom_site_occupancy
 _atom_site_site_symmetry_order  
 _atom_site_calc_flag
 _atom_site_refinement_flags_posn
 _atom_site_refinement_flags_adp
 _atom_site_refinement_flags_occupancy
 _atom_site_disorder_assembly
 _atom_site_disorder_group
Na1 Na -1.0268(4) -1.5472(2) -0.7989(2) 0.0205(13) Uani 1 1 d . . . . .
Na2 Na -0.4467(4) -0.5001(2) -0.73043(19) 0.0141(13) Uani 1 1 d . . . . .
Si1 Si -0.6619(2) -1.73049(11) -0.94812(11) 0.0099(8) Uani 1 1 d . . . . .
Si2 Si -1.0767(3) -0.82741(11) -0.67620(11) 0.0103(8) Uani 1 1 d . . . . .
Si3 Si -0.8191(2) -1.24020(11) -0.86525(11) 0.0085(8) Uani 1 1 d . . . . .
Si4 Si -0.4442(3) -1.10795(12) -0.78502(11) 0.0095(7) Uani 1 1 d . . . . .
Si5 Si -0.7243(3) -0.63410(11) -0.60915(11) 0.0108(7) Uani 1 1 d . . . . .
Si6 Si -0.8199(2) -0.15956(11) -0.54923(11) 0.0108(8) Uani 1 1 d . . . . .
Al1 Al -0.6774(3) -0.83116(13) -0.44003(13) 0.0095(8) Uani 1 1 d . . . . .
Al2 Al -0.2021(3) -1.94123(13) -0.94906(13) 0.0095(9) Uani 1 1 d . . . . .
O1 O -0.6107(7) -0.0965(3) -0.5734(3) 0.0092(4) Uiso 1 1 d . . . . .
O2 O -0.7431(7) -0.4310(3) -0.6506(3) 0.0089(4) Uiso 1 1 d . . . . .
O3 O -0.9410(7) -0.6671(3) -0.6327(3) 0.0121(4) Uiso 1 1 d . . . . .
O4 O -0.4435(7) -1.7221(3) -0.9247(3) 0.0112(4) Uiso 1 1 d . . . . .
O5 O -0.6822(7) -0.6054(3) -0.4709(3) 0.0104(4) Uiso 1 1 d . . . . .
O6 O -0.3100(7) -1.1321(3) -0.9024(3) 0.0100(4) Uiso 1 1 d . . . . .
O7 O -0.2853(7) -1.2455(3) -0.7201(3) 0.0102(4) Uiso 1 1 d . . . . .
O8 O -0.8306(7) -1.4864(3) -0.9081(3) 0.0100(4) Uiso 1 1 d . . . . .
O9 O -1.0701(7) -0.1369(3) -0.5288(3) 0.0088(4) Uiso 1 1 d . . . . .
O10 O -0.9278(7) -1.0922(3) -0.7232(3) 0.0107(4) Uiso 1 1 d . . . . .
O11 O -0.7510(7) -1.8685(3) -0.8981(3) 0.0097(4) Uiso 1 1 d . . . . .
O12 O -1.2444(7) -0.8015(3) -0.5794(3) 0.0106(4) Uiso 1 1 d . . . . .
O13 O -0.5869(7) -1.2568(3) -0.8467(3) 0.0111(4) Uiso 1 1 d . . . . .
O14 O -0.9331(7) -1.1600(3) -0.9687(3) 0.0101(4) Uiso 1 1 d . . . . .
O15 O -0.5490(7) -0.8480(3) -0.7050(3) 0.0108(4) Uiso 1 1 d . . . . .
O16 O -1.1694(7) -0.7880(3) -0.7920(3) 0.0113(4) Uiso 1 1 d . . . . .
 
loop_
 _atom_site_aniso_label
 _atom_site_aniso_U_11
 _atom_site_aniso_U_22
 _atom_site_aniso_U_33
 _atom_site_aniso_U_23
 _atom_site_aniso_U_13
 _atom_site_aniso_U_12
Na1 0.017(3) 0.0131(6) 0.0296(14) 0.0110(6) 0.010(2) 0.0025(7)
Na2 0.011(3) 0.0115(5) 0.0146(12) 0.0010(5) 0.0026(19) -0.0014(6)
Si1 0.0096(16) 0.0062(4) 0.0109(8) 0.0026(3) 0.0020(11) 0.0004(4)
Si2 0.0100(16) 0.0069(4) 0.0115(8) 0.0031(3) 0.0015(12) -0.0003(4)
Si3 0.0071(16) 0.0066(4) 0.0095(7) 0.0029(3) -0.0003(11) 0.0001(4)
Si4 0.0090(15) 0.0074(4) 0.0098(7) 0.0028(3) 0.0016(11) -0.0004(4)
Si5 0.0124(15) 0.0064(3) 0.0107(7) 0.0026(3) 0.0031(11) 0.0000(4)
Si6 0.0097(16) 0.0054(4) 0.0132(7) 0.0019(3) 0.0036(11) 0.0010(4)
Al1 0.0092(18) 0.0068(4) 0.0099(8) 0.0024(3) 0.0014(12) -0.0003(4)
Al2 0.0077(18) 0.0072(4) 0.0107(8) 0.0030(4) 0.0013(13) 0.0008(4)
 
_geom_special_details
;
 All esds (except the esd in the dihedral angle between two l.s. planes)
 are estimated using the full covariance matrix.  The cell esds are taken
 into account individually in the estimation of esds in distances, angles
 and torsion angles; correlations between esds in cell parameters are only
 used when they are defined by crystal symmetry.  An approximate (isotropic)
 treatment of cell esds is used for estimating esds involving l.s. planes.
;
 
loop_
 _geom_bond_atom_site_label_1
 _geom_bond_atom_site_label_2
 _geom_bond_distance
 _geom_bond_site_symmetry_2
 _geom_bond_publ_flag
Na1 O7 2.151(3) 1_455 ?
Na1 O8 2.160(3) . ?
Na1 O16 2.226(3) 1_545 ?
Na1 O11 2.314(3) . ?
Na1 O3 2.390(5) 1_545 ?
Na1 O2 2.680(6) 1_545 ?
Na1 O14 2.733(5) 2_323 ?
Na1 Si1 2.776(2) . ?
Na1 Si2 2.9420(16) 1_545 ?
Na1 Na2 2.956(4) 1_445 ?
Na1 Si5 3.096(4) 1_545 ?
Na1 Al2 3.181(3) 1_455 ?
Na2 O2 2.138(4) . ?
Na2 O16 2.170(4) 1_655 ?
Na2 O4 2.173(4) 1_565 ?
Na2 O7 2.341(4) 1_565 ?
Na2 O5 2.400(6) 2_444 ?
Na2 O13 2.507(4) 1_565 ?
Na2 O1 2.546(2) . ?
Na2 Al1 2.727(3) 2_444 ?
Na2 O15 2.842(3) . ?
Na2 Si5 3.0187(18) . ?
Na2 Si4 3.0278(16) 1_565 ?
Si1 O4 1.552(6) . ?
Si1 O11 1.583(2) . ?
Si1 O8 1.606(3) . ?
Si1 O6 1.664(4) 2_423 ?
Si1 Al2 2.567(2) 2_413 ?
Si2 O16 1.561(5) . ?
Si2 O12 1.586(3) . ?
Si2 O3 1.601(4) . ?
Si2 O10 1.656(3) . ?
Si2 Si6 2.8166(13) 2_344 ?
Si3 O8 1.597(2) . ?
Si3 O13 1.598(5) . ?
Si3 O14 1.605(5) . ?
Si3 O10 1.627(2) . ?
Si4 O15 1.581(2) . ?
Si4 O7 1.591(5) . ?
Si4 O13 1.604(5) . ?
Si4 O6 1.623(2) . ?
Si4 Al1 2.884(2) 2_434 ?
Si5 O5 1.579(5) . ?
Si5 O3 1.598(5) . ?
Si5 O15 1.603(2) . ?
Si5 O2 1.626(2) . ?
Si5 Al1 2.7767(17) . ?
Si6 O12 1.653(4) 2_344 ?
Si6 O2 1.684(2) . ?
Si6 O1 1.718(4) . ?
Si6 O9 1.722(5) . ?
Si6 O9 1.778(2) 2_354 ?
Si6 O10 2.310(4) 1_565 ?
Si6 Al1 2.605(2) 1_565 ?
Si6 Si6 2.675(2) 2_354 ?
Al1 O5 1.726(2) . ?
Al1 O7 1.743(3) 2_434 ?
Al1 O1 1.799(3) 1_545 ?
Al1 O9 1.849(5) 2_344 ?
Al1 O1 1.924(6) 2_444 ?
Al1 Al1 2.739(2) 2_434 ?
Al2 O16 1.766(4) 1_645 ?
Al2 O4 1.805(4) . ?
Al2 O14 1.834(3) 2_423 ?
Al2 O11 1.839(4) 2_413 ?
Al2 O14 1.946(4) 1_645 ?
Al2 O6 1.966(2) 1_545 ?
Al2 Al2 2.847(3) 2_513 ?
 
loop_
 _geom_angle_atom_site_label_1
 _geom_angle_atom_site_label_2
 _geom_angle_atom_site_label_3
 _geom_angle
 _geom_angle_site_symmetry_1
 _geom_angle_site_symmetry_3
 _geom_angle_publ_flag
O7 Na1 O8 106.94(11) 1_455 . ?
O7 Na1 O16 98.34(15) 1_455 1_545 ?
O8 Na1 O16 145.77(12) . 1_545 ?
O7 Na1 O11 175.55(17) 1_455 . ?
O8 Na1 O11 69.87(10) . . ?
O16 Na1 O11 83.42(11) 1_545 . ?
O7 Na1 O3 104.65(12) 1_455 1_545 ?
O8 Na1 O3 127.7(2) . 1_545 ?
O16 Na1 O3 64.37(17) 1_545 1_545 ?
O11 Na1 O3 79.79(12) . 1_545 ?
O7 Na1 O2 101.19(17) 1_455 1_545 ?
O8 Na1 O2 74.21(17) . 1_545 ?
O16 Na1 O2 123.43(17) 1_545 1_545 ?
O11 Na1 O2 81.09(16) . 1_545 ?
O3 Na1 O2 59.44(15) 1_545 1_545 ?
O7 Na1 O14 114.3(2) 1_455 2_323 ?
O8 Na1 O14 81.20(13) . 2_323 ?
O16 Na1 O14 67.33(12) 1_545 2_323 ?
O11 Na1 O14 62.52(16) . 2_323 ?
O3 Na1 O14 120.83(10) 1_545 2_323 ?
O2 Na1 O14 141.41(13) 1_545 2_323 ?
O7 Na1 Si1 142.19(8) 1_455 . ?
O8 Na1 Si1 35.25(8) . . ?
O16 Na1 Si1 116.50(8) 1_545 . ?
O11 Na1 Si1 34.77(6) . . ?
O3 Na1 Si1 103.46(14) 1_545 . ?
O2 Na1 Si1 72.49(10) 1_545 . ?
O14 Na1 Si1 70.28(10) 2_323 . ?
O7 Na1 Si2 103.96(8) 1_455 1_545 ?
O8 Na1 Si2 148.06(14) . 1_545 ?
O16 Na1 Si2 31.44(13) 1_545 1_545 ?
O11 Na1 Si2 79.68(7) . 1_545 ?
O3 Na1 Si2 32.93(11) 1_545 1_545 ?
O2 Na1 Si2 92.13(10) 1_545 1_545 ?
O14 Na1 Si2 93.44(7) 2_323 1_545 ?
Si1 Na1 Si2 113.38(7) . 1_545 ?
O7 Na1 Na2 51.67(11) 1_455 1_445 ?
O8 Na1 Na2 147.1(2) . 1_445 ?
O16 Na1 Na2 46.93(10) 1_545 1_445 ?
O11 Na1 Na2 129.56(12) . 1_445 ?
O3 Na1 Na2 84.73(12) 1_545 1_445 ?
O2 Na1 Na2 129.37(10) 1_545 1_445 ?
O14 Na1 Na2 86.38(14) 2_323 1_445 ?
Si1 Na1 Na2 156.32(12) . 1_445 ?
Si2 Na1 Na2 62.64(6) 1_545 1_445 ?
O7 Na1 Si5 114.59(16) 1_455 1_545 ?
O8 Na1 Si5 97.64(18) . 1_545 ?
O16 Na1 Si5 92.24(15) 1_545 1_545 ?
O11 Na1 Si5 69.30(13) . 1_545 ?
O3 Na1 Si5 30.56(12) 1_545 1_545 ?
O2 Na1 Si5 31.67(6) 1_545 1_545 ?
O14 Na1 Si5 129.01(11) 2_323 1_545 ?
Si1 Na1 Si5 79.95(9) . 1_545 ?
Si2 Na1 Si5 61.56(7) 1_545 1_545 ?
Na2 Na1 Si5 113.71(8) 1_445 1_545 ?
O7 Na1 Al2 106.45(18) 1_455 1_455 ?
O8 Na1 Al2 115.89(13) . 1_455 ?
O16 Na1 Al2 32.43(10) 1_545 1_455 ?
O11 Na1 Al2 72.89(12) . 1_455 ?
O3 Na1 Al2 93.09(11) 1_545 1_455 ?
O2 Na1 Al2 145.32(9) 1_545 1_455 ?
O14 Na1 Al2 35.11(6) 2_323 1_455 ?
Si1 Na1 Al2 96.71(6) . 1_455 ?
Si2 Na1 Al2 61.33(5) 1_545 1_455 ?
Na2 Na1 Al2 60.31(7) 1_445 1_455 ?
Si5 Na1 Al2 115.19(6) 1_545 1_455 ?
O2 Na2 O16 134.81(11) . 1_655 ?
O2 Na2 O4 103.6(2) . 1_565 ?
O16 Na2 O4 68.79(17) 1_655 1_565 ?
O2 Na2 O7 128.37(10) . 1_565 ?
O16 Na2 O7 94.42(15) 1_655 1_565 ?
O4 Na2 O7 109.42(11) 1_565 1_565 ?
O2 Na2 O5 92.12(15) . 2_444 ?
O16 Na2 O5 85.85(17) 1_655 2_444 ?
O4 Na2 O5 154.48(18) 1_565 2_444 ?
O7 Na2 O5 74.21(14) 1_565 2_444 ?
O2 Na2 O13 91.98(16) . 1_565 ?
O16 Na2 O13 124.45(10) 1_655 1_565 ?
O4 Na2 O13 72.91(13) 1_565 1_565 ?
O7 Na2 O13 62.61(17) 1_565 1_565 ?
O5 Na2 O13 127.26(12) 2_444 1_565 ?
O2 Na2 O1 66.06(11) . . ?
O16 Na2 O1 145.1(2) 1_655 . ?
O4 Na2 O1 141.8(2) 1_565 . ?
O7 Na2 O1 63.35(10) 1_565 . ?
O5 Na2 O1 63.13(14) 2_444 . ?
O13 Na2 O1 70.98(11) 1_565 . ?
O2 Na2 Al1 103.04(10) . 2_444 ?
O16 Na2 Al1 103.02(18) 1_655 2_444 ?
O4 Na2 Al1 148.40(11) 1_565 2_444 ?
O7 Na2 Al1 39.31(9) 1_565 2_444 ?
O5 Na2 Al1 38.69(7) 2_444 2_444 ?
O13 Na2 Al1 89.45(11) 1_565 2_444 ?
O1 Na2 Al1 42.64(13) . 2_444 ?
O2 Na2 O15 60.23(10) . . ?
O16 Na2 O15 74.75(11) 1_655 . ?
O4 Na2 O15 78.45(11) 1_565 . ?
O7 Na2 O15 163.7(2) 1_565 . ?
O5 Na2 O15 92.56(13) 2_444 . ?
O13 Na2 O15 133.6(2) 1_565 . ?
O1 Na2 O15 119.50(8) . . ?
Al1 Na2 O15 130.32(12) 2_444 . ?
O2 Na2 Na1 170.52(17) . 1_665 ?
O16 Na2 Na1 48.54(9) 1_655 1_665 ?
O4 Na2 Na1 85.92(13) 1_565 1_665 ?
O7 Na2 Na1 46.13(9) 1_565 1_665 ?
O5 Na2 Na1 78.99(13) 2_444 1_665 ?
O13 Na2 Na1 90.85(11) 1_565 1_665 ?
O1 Na2 Na1 106.46(13) . 1_665 ?
Al1 Na2 Na1 67.93(8) 2_444 1_665 ?
O15 Na2 Na1 122.89(11) . 1_665 ?
O2 Na2 Si5 31.20(8) . . ?
O16 Na2 Si5 104.13(8) 1_655 . ?
O4 Na2 Si5 99.55(12) 1_565 . ?
O7 Na2 Si5 149.78(8) 1_565 . ?
O5 Na2 Si5 83.44(9) 2_444 . ?
O13 Na2 Si5 120.85(14) 1_565 . ?
O1 Na2 Si5 88.58(7) . . ?
Al1 Na2 Si5 112.03(6) 2_444 . ?
O15 Na2 Si5 31.56(5) . . ?
Na1 Na2 Si5 148.14(11) 1_665 . ?
O2 Na2 Si4 109.06(10) . 1_565 ?
O16 Na2 Si4 115.89(9) 1_655 1_565 ?
O4 Na2 Si4 95.21(9) 1_565 1_565 ?
O7 Na2 Si4 31.26(13) 1_565 1_565 ?
O5 Na2 Si4 98.55(9) 2_444 1_565 ?
O13 Na2 Si4 31.97(11) 1_565 1_565 ?
O1 Na2 Si4 58.40(6) . 1_565 ?
Al1 Na2 Si4 59.87(5) 2_444 1_565 ?
O15 Na2 Si4 165.02(18) . 1_565 ?
Na1 Na2 Si4 69.51(6) 1_665 1_565 ?
Si5 Na2 Si4 139.97(8) . 1_565 ?
O4 Si1 O11 121.0(2) . . ?
O4 Si1 O8 113.01(19) . . ?
O11 Si1 O8 107.06(15) . . ?
O4 Si1 O6 113.63(18) . 2_423 ?
O11 Si1 O6 95.31(18) . 2_423 ?
O8 Si1 O6 104.4(2) . 2_423 ?
O4 Si1 Al2 132.11(9) . 2_413 ?
O11 Si1 Al2 45.33(14) . 2_413 ?
O8 Si1 Al2 114.7(2) . 2_413 ?
O6 Si1 Al2 49.99(9) 2_423 2_413 ?
O4 Si1 Na1 134.60(14) . . ?
O11 Si1 Na1 56.45(10) . . ?
O8 Si1 Na1 50.91(9) . . ?
O6 Si1 Na1 111.66(18) 2_423 . ?
Al2 Si1 Na1 81.45(7) 2_413 . ?
O4 Si1 Na2 42.78(11) . 1_545 ?
O11 Si1 Na2 103.24(18) . 1_545 ?
O8 Si1 Na2 85.26(19) . 1_545 ?
O6 Si1 Na2 155.65(15) 2_423 1_545 ?
Al2 Si1 Na2 145.31(7) 2_413 1_545 ?
Na1 Si1 Na2 91.87(8) . 1_545 ?
O16 Si2 O12 112.4(3) . . ?
O16 Si2 O3 102.27(19) . . ?
O12 Si2 O3 119.72(18) . . ?
O16 Si2 O10 108.80(16) . . ?
O12 Si2 O10 103.85(12) . . ?
O3 Si2 O10 109.6(2) . . ?
O16 Si2 Si6 142.66(16) . 2_344 ?
O12 Si2 Si6 30.3(2) . 2_344 ?
O3 Si2 Si6 102.49(13) . 2_344 ?
O10 Si2 Si6 88.45(9) . 2_344 ?
O16 Si2 Na1 48.06(14) . 1_565 ?
O12 Si2 Na1 134.74(13) . 1_565 ?
O3 Si2 Na1 54.22(16) . 1_565 ?
O10 Si2 Na1 120.69(9) . 1_565 ?
Si6 Si2 Na1 146.26(5) 2_344 1_565 ?
O16 Si2 Na2 41.84(10) . 1_455 ?
O12 Si2 Na2 80.32(17) . 1_455 ?
O3 Si2 Na2 96.94(15) . 1_455 ?
O10 Si2 Na2 145.4(2) . 1_455 ?
Si6 Si2 Na2 107.49(5) 2_344 1_455 ?
Na1 Si2 Na2 58.91(7) 1_565 1_455 ?
O8 Si3 O13 107.58(19) . . ?
O8 Si3 O14 103.1(2) . . ?
O13 Si3 O14 120.49(17) . . ?
O8 Si3 O10 107.75(12) . . ?
O13 Si3 O10 102.2(2) . . ?
O14 Si3 O10 115.05(19) . . ?
O8 Si3 Na1 35.14(8) . . ?
O13 Si3 Na1 122.77(12) . . ?
O14 Si3 Na1 111.73(18) . . ?
O10 Si3 Na1 73.44(10) . . ?
O8 Si3 Na2 74.42(19) . 1_545 ?
O13 Si3 Na2 44.98(11) . 1_545 ?
O14 Si3 Na2 159.70(11) . 1_545 ?
O10 Si3 Na2 84.40(18) . 1_545 ?
Na1 Si3 Na2 78.23(7) . 1_545 ?
O15 Si4 O7 117.1(2) . . ?
O15 Si4 O13 118.4(2) . . ?
O7 Si4 O13 104.3(2) . . ?
O15 Si4 O6 106.45(10) . . ?
O7 Si4 O6 104.2(2) . . ?
O13 Si4 O6 105.00(19) . . ?
O15 Si4 Al1 89.92(16) . 2_434 ?
O7 Si4 Al1 31.66(8) . 2_434 ?
O13 Si4 Al1 106.97(13) . 2_434 ?
O6 Si4 Al1 130.8(2) . 2_434 ?
O15 Si4 Na2 129.33(8) . 1_545 ?
O7 Si4 Na2 49.78(14) . 1_545 ?
O13 Si4 Na2 55.84(15) . 1_545 ?
O6 Si4 Na2 124.01(8) . 1_545 ?
Al1 Si4 Na2 54.87(6) 2_434 1_545 ?
O15 Si4 Na1 141.0(2) . 1_655 ?
O7 Si4 Na1 28.44(9) . 1_655 ?
O13 Si4 Na1 95.40(14) . 1_655 ?
O6 Si4 Na1 80.74(14) . 1_655 ?
Al1 Si4 Na1 60.00(5) 2_434 1_655 ?
Na2 Si4 Na1 54.26(6) 1_545 1_655 ?
O5 Si5 O3 107.7(2) . . ?
O5 Si5 O15 109.5(2) . . ?
O3 Si5 O15 110.6(2) . . ?
O5 Si5 O2 119.97(18) . . ?
O3 Si5 O2 103.1(2) . . ?
O15 Si5 O2 105.62(11) . . ?
O5 Si5 Al1 34.52(9) . . ?
O3 Si5 Al1 88.87(13) . . ?
O15 Si5 Al1 90.65(12) . . ?
O2 Si5 Al1 154.41(15) . . ?
O5 Si5 Na2 114.28(18) . . ?
O3 Si5 Na2 135.72(15) . . ?
O15 Si5 Na2 68.14(10) . . ?
O2 Si5 Na2 42.94(14) . . ?
Al1 Si5 Na2 134.49(10) . . ?
O5 Si5 Na1 149.54(17) . 1_565 ?
O3 Si5 Na1 49.49(13) . 1_565 ?
O15 Si5 Na1 98.72(19) . 1_565 ?
O2 Si5 Na1 59.9(2) . 1_565 ?
Al1 Si5 Na1 138.01(7) . 1_565 ?
Na2 Si5 Na1 86.32(8) . 1_565 ?
O12 Si6 O2 97.77(15) 2_344 . ?
O12 Si6 O1 97.0(2) 2_344 . ?
O2 Si6 O1 98.43(14) . . ?
O12 Si6 O9 94.81(18) 2_344 . ?
O2 Si6 O9 95.44(18) . . ?
O1 Si6 O9 160.36(15) . . ?
O12 Si6 O9 94.97(15) 2_344 2_354 ?
O2 Si6 O9 166.9(2) . 2_354 ?
O1 Si6 O9 83.03(14) . 2_354 ?
O9 Si6 O9 80.36(17) . 2_354 ?
O12 Si6 O10 176.73(16) 2_344 1_565 ?
O2 Si6 O10 84.30(15) . 1_565 ?
O1 Si6 O10 85.17(19) . 1_565 ?
O9 Si6 O10 82.44(18) . 1_565 ?
O9 Si6 O10 82.84(15) 2_354 1_565 ?
O12 Si6 Al1 80.91(14) 2_344 1_565 ?
O2 Si6 Al1 140.46(16) . 1_565 ?
O1 Si6 Al1 43.43(8) . 1_565 ?
O9 Si6 Al1 124.09(8) . 1_565 ?
O9 Si6 Al1 45.19(16) 2_354 1_565 ?
O10 Si6 Al1 99.13(9) 1_565 1_565 ?
O12 Si6 Si6 96.41(11) 2_344 2_354 ?
O2 Si6 Si6 135.1(2) . 2_354 ?
O1 Si6 Si6 121.72(9) . 2_354 ?
O9 Si6 Si6 40.95(8) . 2_354 ?
O9 Si6 Si6 39.41(14) 2_354 2_354 ?
O10 Si6 Si6 80.35(11) 1_565 2_354 ?
Al1 Si6 Si6 83.82(5) 1_565 2_354 ?
O12 Si6 Si2 28.96(15) 2_344 2_344 ?
O2 Si6 Si2 103.43(9) . 2_344 ?
O1 Si6 Si2 123.22(18) . 2_344 ?
O9 Si6 Si2 66.12(13) . 2_344 ?
O9 Si6 Si2 86.33(8) 2_354 2_344 ?
O10 Si6 Si2 148.06(12) 1_565 2_344 ?
Al1 Si6 Si2 94.18(6) 1_565 2_344 ?
Si6 Si6 Si2 72.35(5) 2_354 2_344 ?
O12 Si6 Na2 100.48(13) 2_344 . ?
O2 Si6 Na2 42.19(13) . . ?
O1 Si6 Na2 56.26(8) . . ?
O9 Si6 Na2 136.26(12) . . ?
O9 Si6 Na2 137.69(11) 2_354 . ?
O10 Si6 Na2 82.76(9) 1_565 . ?
Al1 Si6 Na2 98.81(7) 1_565 . ?
Si6 Si6 Na2 163.11(10) 2_354 . ?
Si2 Si6 Na2 123.76(7) 2_344 . ?
O5 Al1 O7 111.10(14) . 2_434 ?
O5 Al1 O1 115.42(13) . 1_545 ?
O7 Al1 O1 133.12(12) 2_434 1_545 ?
O5 Al1 O9 105.9(2) . 2_344 ?
O7 Al1 O9 94.15(19) 2_434 2_344 ?
O1 Al1 O9 78.88(18) 1_545 2_344 ?
O5 Al1 O1 90.32(19) . 2_444 ?
O7 Al1 O1 88.9(2) 2_434 2_444 ?
O1 Al1 O1 85.4(2) 1_545 2_444 ?
O9 Al1 O1 161.03(10) 2_344 2_444 ?
O5 Al1 Si6 132.9(2) . 1_545 ?
O7 Al1 Si6 106.29(12) 2_434 1_545 ?
O1 Al1 Si6 41.03(12) 1_545 1_545 ?
O9 Al1 Si6 43.03(8) 2_344 1_545 ?
O1 Al1 Si6 118.26(8) 2_444 1_545 ?
O5 Al1 Na2 60.38(17) . 2_444 ?
O7 Al1 Na2 58.31(13) 2_434 2_444 ?
O1 Al1 Na2 148.02(18) 1_545 2_444 ?
O9 Al1 Na2 133.03(8) 2_344 2_444 ?
O1 Al1 Na2 63.67(11) 2_444 2_444 ?
Si6 Al1 Na2 164.54(6) 1_545 2_444 ?
O5 Al1 Al1 106.61(12) . 2_434 ?
O7 Al1 Al1 115.84(18) 2_434 2_434 ?
O1 Al1 Al1 44.45(17) 1_545 2_434 ?
O9 Al1 Al1 122.53(11) 2_344 2_434 ?
O1 Al1 Al1 40.90(10) 2_444 2_434 ?
Si6 Al1 Al1 80.62(6) 1_545 2_434 ?
Na2 Al1 Al1 104.22(12) 2_444 2_434 ?
O5 Al1 Si5 31.22(15) . . ?
O7 Al1 Si5 139.74(8) 2_434 . ?
O1 Al1 Si5 86.87(11) 1_545 . ?
O9 Al1 Si5 88.85(12) 2_344 . ?
O1 Al1 Si5 100.85(9) 2_444 . ?
Si6 Al1 Si5 103.07(8) 1_545 . ?
Na2 Al1 Si5 91.19(6) 2_444 . ?
Al1 Al1 Si5 95.53(5) 2_434 . ?
O5 Al1 Si4 125.62(18) . 2_434 ?
O7 Al1 Si4 28.62(13) 2_434 2_434 ?
O1 Al1 Si4 110.91(14) 1_545 2_434 ?
O9 Al1 Si4 109.57(10) 2_344 2_434 ?
O1 Al1 Si4 66.38(11) 2_444 2_434 ?
Si6 Al1 Si4 100.75(5) 1_545 2_434 ?
Na2 Al1 Si4 65.26(7) 2_444 2_434 ?
Al1 Al1 Si4 87.30(9) 2_434 2_434 ?
Si5 Al1 Si4 156.16(8) . 2_434 ?
O5 Al1 Na1 83.17(7) . 2_334 ?
O7 Al1 Na1 39.72(13) 2_434 2_334 ?
O1 Al1 Na1 151.41(15) 1_545 2_334 ?
O9 Al1 Na1 74.99(10) 2_344 2_334 ?
O1 Al1 Na1 117.57(13) 2_444 2_334 ?
Si6 Al1 Na1 110.38(7) 1_545 2_334 ?
Na2 Al1 Na1 59.47(7) 2_444 2_334 ?
Al1 Al1 Na1 154.43(13) 2_434 2_334 ?
Si5 Al1 Na1 103.85(5) . 2_334 ?
Si4 Al1 Na1 68.27(6) 2_434 2_334 ?
O16 Al2 O4 86.78(19) 1_645 . ?
O16 Al2 O14 101.13(18) 1_645 2_423 ?
O4 Al2 O14 95.41(15) . 2_423 ?
O16 Al2 O11 169.96(11) 1_645 2_413 ?
O4 Al2 O11 95.0(2) . 2_413 ?
O14 Al2 O11 88.56(16) 2_423 2_413 ?
O16 Al2 O14 90.1(2) 1_645 1_645 ?
O4 Al2 O14 175.7(2) . 1_645 ?
O14 Al2 O14 82.29(15) 2_423 1_645 ?
O11 Al2 O14 88.57(18) 2_413 1_645 ?
O16 Al2 O6 91.86(15) 1_645 1_545 ?
O4 Al2 O6 95.59(15) . 1_545 ?
O14 Al2 O6 163.41(10) 2_423 1_545 ?
O11 Al2 O6 78.14(14) 2_413 1_545 ?
O14 Al2 O6 87.46(14) 1_645 1_545 ?
O16 Al2 Si1 132.25(9) 1_645 2_413 ?
O4 Al2 Si1 96.10(16) . 2_413 ?
O14 Al2 Si1 125.81(14) 2_423 2_413 ?
O11 Al2 Si1 37.76(7) 2_413 2_413 ?
O14 Al2 Si1 88.18(12) 1_645 2_413 ?
O6 Al2 Si1 40.39(12) 1_545 2_413 ?
O16 Al2 Al2 97.22(17) 1_645 2_513 ?
O4 Al2 Al2 137.91(9) . 2_513 ?
O14 Al2 Al2 42.62(13) 2_423 2_513 ?
O11 Al2 Al2 88.09(12) 2_413 2_513 ?
O14 Al2 Al2 39.67(8) 1_645 2_513 ?
O6 Al2 Al2 125.95(12) 1_545 2_513 ?
Si1 Al2 Al2 110.80(5) 2_413 2_513 ?
O16 Al2 Na2 43.20(14) 1_645 1_545 ?
O4 Al2 Na2 43.58(15) . 1_545 ?
O14 Al2 Na2 101.64(8) 2_423 1_545 ?
O11 Al2 Na2 137.65(16) 2_413 1_545 ?
O14 Al2 Na2 133.25(15) 1_645 1_545 ?
O6 Al2 Na2 94.89(7) 1_545 1_545 ?
Si1 Al2 Na2 122.29(7) 2_413 1_545 ?
Al2 Al2 Na2 126.74(10) 2_513 1_545 ?
O16 Al2 Na1 42.50(9) 1_645 1_655 ?
O4 Al2 Na1 85.88(15) . 1_655 ?
O14 Al2 Na1 59.00(14) 2_423 1_655 ?
O11 Al2 Na1 147.41(8) 2_413 1_655 ?
O14 Al2 Na1 89.83(14) 1_645 1_655 ?
O6 Al2 Na1 134.29(14) 1_545 1_655 ?
Si1 Al2 Na1 174.41(8) 2_413 1_655 ?
Al2 Al2 Na1 70.50(7) 2_513 1_655 ?
Na2 Al2 Na1 56.24(6) 1_545 1_655 ?
O16 Al2 Na1 140.75(16) 1_645 2_413 ?
O4 Al2 Na1 132.15(18) . 2_413 ?
O14 Al2 Na1 82.47(8) 2_423 2_413 ?
O11 Al2 Na1 37.34(14) 2_413 2_413 ?
O14 Al2 Na1 51.29(14) 1_645 2_413 ?
O6 Al2 Na1 80.94(7) 1_545 2_413 ?
Si1 Al2 Na1 51.88(5) 2_413 2_413 ?
Al2 Al2 Na1 59.22(6) 2_513 2_413 ?
Na2 Al2 Na1 173.97(10) 1_545 2_413 ?
Na1 Al2 Na1 129.73(6) 1_655 2_413 ?
Si6 O1 Al1 95.54(12) . 1_565 ?
Si6 O1 Al1 143.38(19) . 2_444 ?
Al1 O1 Al1 94.6(2) 1_565 2_444 ?
Si6 O1 Na2 89.60(12) . . ?
Al1 O1 Na2 165.8(3) 1_565 . ?
Al1 O1 Na2 73.69(12) 2_444 . ?
Si5 O2 Si6 122.96(16) . . ?
Si5 O2 Na2 105.9(2) . . ?
Si6 O2 Na2 105.88(18) . . ?
Si5 O2 Na1 88.42(19) . 1_565 ?
Si6 O2 Na1 113.8(2) . 1_565 ?
Na2 O2 Na1 120.10(15) . 1_565 ?
Si5 O3 Si2 150.3(2) . . ?
Si5 O3 Na1 99.95(13) . 1_565 ?
Si2 O3 Na1 92.8(3) . 1_565 ?
Si1 O4 Al2 131.61(17) . . ?
Si1 O4 Na2 108.20(14) . 1_545 ?
Al2 O4 Na2 101.5(3) . 1_545 ?
Si5 O5 Al1 114.3(2) . . ?
Si5 O5 Na2 162.0(2) . 2_444 ?
Al1 O5 Na2 80.93(18) . 2_444 ?
Si4 O6 Si1 124.6(3) . 2_423 ?
Si4 O6 Al2 137.75(14) . 1_565 ?
Si1 O6 Al2 89.61(12) 2_423 1_565 ?
Si4 O7 Al1 119.72(16) . 2_434 ?
Si4 O7 Na1 130.94(18) . 1_655 ?
Al1 O7 Na1 109.1(2) 2_434 1_655 ?
Si4 O7 Na2 99.0(2) . 1_545 ?
Al1 O7 Na2 82.38(11) 2_434 1_545 ?
Na1 O7 Na2 82.20(10) 1_655 1_545 ?
Si3 O8 Si1 133.6(3) . . ?
Si3 O8 Na1 119.68(11) . . ?
Si1 O8 Na1 93.84(11) . . ?
Si6 O9 Si6 99.65(17) . 2_354 ?
Si6 O9 Al1 161.96(19) . 2_344 ?
Si6 O9 Al1 91.78(19) 2_354 2_344 ?
Si3 O10 Si2 122.2(2) . . ?
Si3 O10 Si6 125.9(2) . 1_545 ?
Si2 O10 Si6 108.60(14) . 1_545 ?
Si1 O11 Al2 96.91(15) . 2_413 ?
Si1 O11 Na1 88.78(11) . . ?
Al2 O11 Na1 113.8(3) 2_413 . ?
Si2 O12 Si6 120.7(3) . 2_344 ?
Si3 O13 Si4 142.58(15) . . ?
Si3 O13 Na2 108.24(12) . 1_545 ?
Si4 O13 Na2 92.2(2) . 1_545 ?
Si3 O14 Al2 117.7(3) . 2_423 ?
Si3 O14 Al2 127.74(12) . 1_465 ?
Al2 O14 Al2 97.71(15) 2_423 1_465 ?
Si3 O14 Na1 122.94(11) . 2_323 ?
Al2 O14 Na1 85.89(13) 2_423 2_323 ?
Al2 O14 Na1 95.0(2) 1_465 2_323 ?
Si4 O15 Si5 153.4(2) . . ?
Si4 O15 Na2 125.74(13) . . ?
Si5 O15 Na2 80.31(9) . . ?
Si2 O16 Al2 140.20(14) . 1_465 ?
Si2 O16 Na2 109.47(13) . 1_455 ?
Al2 O16 Na2 102.9(3) 1_465 1_455 ?
Si2 O16 Na1 100.5(3) . 1_565 ?
Al2 O16 Na1 105.06(13) 1_465 1_565 ?
Na2 O16 Na1 84.53(10) 1_455 1_565 ?
 
_refine_diff_density_max    0.513
_refine_diff_density_min   -0.520
_refine_diff_density_rms    0.126

_shelx_res_file
;

TITL shelxt_a.res in P-1
    shelx.res
    created by SHELXL-2018/3 at 16:47:35 on 30-Apr-2019
REM  transformed to space group : P-1
REM Old TITL AP001_p05_c02_s1 in P-1
REM SHELXT solution in P-1
REM R1 0.161,  Rweak 0.010,  Alpha 0.235,  Orientation as input
REM Formula found by SHELXT:  O13 Na3 Al Si8
CELL   0.29520  6.9825  6.9058 11.7294  113.650   92.688   71.088
ZERR   4        0.0008  0.0005  0.0012    0.007    0.010    0.009
LATT    1
SFAC O NA AL SI
DISP    O    -0.00090    0.00085         6.76
DISP    Na    0.00194    0.00372        14.02
DISP    Al    0.00535    0.00798        22.99
DISP    Si    0.00892    0.01115        29.22
UNIT 32.00 4.00 4.00 12.00
L.S. 1
BOND
LIST 6
FMAP 2
OMIT     3   5  -7
OMIT     2   1  -4
OMIT     1   0  -4
omit     -3  -5   7
omit      -2  -1   4
omit      -1   0   4

acta
PLAN 20
WGHT    0.093400    0.336300
EXTI    0.397294
FVAR      10.32019
NA1   2   -1.026792   -1.547217   -0.798885    11.00000    0.01677    0.01309 =
         0.02955    0.01103    0.01046    0.00249
NA2   2   -0.446691   -0.500119   -0.730426    11.00000    0.01053    0.01146 =
         0.01459    0.00097    0.00261   -0.00138
SI1   4   -0.661910   -1.730490   -0.948115    11.00000    0.00964    0.00617 =
         0.01087    0.00257    0.00195    0.00038
SI2   4   -1.076721   -0.827412   -0.676196    11.00000    0.01001    0.00693 =
         0.01153    0.00310    0.00151   -0.00034
SI3   4   -0.819110   -1.240196   -0.865253    11.00000    0.00713    0.00663 =
         0.00951    0.00286   -0.00030    0.00007
SI4   4   -0.444209   -1.107946   -0.785023    11.00000    0.00897    0.00745 =
         0.00979    0.00283    0.00159   -0.00040
SI5   4   -0.724252   -0.634104   -0.609154    11.00000    0.01235    0.00638 =
         0.01072    0.00261    0.00309    0.00001
SI6   4   -0.819857   -0.159564   -0.549229    11.00000    0.00970    0.00536 =
         0.01318    0.00190    0.00359    0.00103
AL1   3   -0.677354   -0.831161   -0.440029    11.00000    0.00916    0.00679 =
         0.00986    0.00242    0.00141   -0.00027
AL2   3   -0.202128   -1.941225   -0.949057    11.00000    0.00771    0.00718 =
         0.01069    0.00301    0.00132    0.00077
O1    1   -0.610747   -0.096505   -0.573431    11.00000    0.00923
O2    1   -0.743076   -0.430978   -0.650611    11.00000    0.00888
O3    1   -0.941047   -0.667124   -0.632652    11.00000    0.01210
O4    1   -0.443490   -1.722139   -0.924691    11.00000    0.01124
O5    1   -0.682176   -0.605444   -0.470869    11.00000    0.01037
O6    1   -0.310022   -1.132106   -0.902374    11.00000    0.01005
O7    1   -0.285294   -1.245483   -0.720144    11.00000    0.01025
O8    1   -0.830645   -1.486421   -0.908147    11.00000    0.01003
O9    1   -1.070085   -0.136914   -0.528779    11.00000    0.00883
O10   1   -0.927810   -1.092217   -0.723190    11.00000    0.01067
O11   1   -0.750955   -1.868549   -0.898082    11.00000    0.00967
O12   1   -1.244367   -0.801542   -0.579423    11.00000    0.01057
O13   1   -0.586946   -1.256831   -0.846667    11.00000    0.01115
O14   1   -0.933085   -1.159969   -0.968703    11.00000    0.01012
O15   1   -0.548974   -0.848012   -0.704998    11.00000    0.01081
O16   1   -1.169406   -0.788025   -0.791953    11.00000    0.01127

HKLF 4


REM  shelxt_a.res in P-1
REM wR2 = 0.1164, GooF = S = 1.072, Restrained GooF = 1.072 for all data
REM R1 = 0.0418 for 1088 Fo > 4sig(Fo) and 0.0433 for all 1160 data
REM 156 parameters refined using 0 restraints

END

WGHT      0.0942      0.3224

REM Highest difference peak  0.513,  deepest hole -0.520,  1-sigma level  0.126
Q1    1  -0.6305 -0.9044 -0.7343  11.00000  0.05    0.51
Q2    1  -0.6937 -0.6726 -0.4619  11.00000  0.05    0.43
Q3    1  -0.8015 -0.6417 -0.4977  11.00000  0.05    0.43
Q4    1  -0.6524 -1.9576 -0.9631  11.00000  0.05    0.42
Q5    1  -0.5753 -0.1019 -0.5254  11.00000  0.05    0.41
Q6    1  -0.7306 -0.6510 -0.3880  11.00000  0.05    0.39
Q7    1  -0.5223 -1.1790 -0.8054  11.00000  0.05    0.37
Q8    1  -0.6876 -0.9736 -0.7418  11.00000  0.05    0.36
Q9    1  -1.1453 -1.6417 -0.8675  11.00000  0.05    0.36
Q10   1  -0.9532 -1.3381 -0.9115  11.00000  0.05    0.36
Q11   1  -0.6375 -1.0028 -0.3966  11.00000  0.05    0.35
Q12   1  -0.4372 -0.9819 -0.6423  11.00000  0.05    0.34
Q13   1  -0.5722 -0.9599 -0.6575  11.00000  0.05    0.34
Q14   1  -0.9690 -0.9782 -0.8061  11.00000  0.05    0.34
Q15   1  -0.5612 -1.8571 -0.8867  11.00000  0.05    0.33
Q16   1  -0.7444 -1.3643 -0.8313  11.00000  0.05    0.32
Q17   1  -0.7778 -2.0157 -0.8328  11.00000  0.05    0.32
Q18   1  -0.6967 -0.6064 -0.5298  11.00000  0.05    0.32
Q19   1  -0.3968 -1.3205 -0.9240  11.00000  0.05    0.32
Q20   1  -1.0004 -1.2179 -1.0085  11.00000  0.05    0.31
;
_shelx_res_checksum   82034

_shelx_hkl_file
;
   1   0 -13 2614.90 154.454   1
   1   0 -12 8799.57 171.789   1
   1   0 -11 1564.00 113.375   1
   1   0 -10 3887.43 116.988   1
   1   0  -9 165914. 492.178   1
   1   0  -8 39657.4 204.970   1
   1   0  -7 122340. 348.190   1
  -1   0   7 124223. 342.499   1
  -1   0   6 204910. 500.555   1
   1   0  -6 203856. 504.291   1
  -1   0   5 207768. 490.233   1
   1   0  -4 3812.56 58.3145   1
  -1   0   3 403869. 827.442   1
   1   0  -3 397107. 832.160   1
  -1   0   2 35760.0 118.893   1
   1   0  -2 37059.4 116.840   1
   2   0 -17 1652.12 192.202   1
   2   0 -16 6985.04 208.324   1
   2   0 -15 17088.9 225.653   1
   2   0 -14 71364.3 360.081   1
   2   0 -12 142142. 494.843   1
  -2   0  11 5298.68 146.111   1
   2   0 -11 6156.28 158.167   1
   2   0 -10 19423.8 176.971   1
  -2   0  10 18288.5 176.586   1
   2   0  -9 38345.4 220.658   1
   2   0  -8 34932.2 200.547   1
  -2   0   8 34154.0 190.613   1
   2   0  -7 219336. 561.628   1
  -2   0   7 216206. 561.362   1
  -2   0   6 12382.0 117.361   1
   2   0  -6 11429.6 109.701   1
  -2   0   5 87688.5 277.837   1
   2   0  -5 89374.0 282.971   1
  -2   0   4 171215. 431.503   1
   2   0  -2 561830. 1345.13   1
  -2   0   2 561876. 1244.61   1
   3   0 -17 7632.70 236.093   1
   3   0 -16 38262.8 297.311   1
   3   0 -15 946.231 166.491   1
  -3   0  14 5365.61 184.988   1
   3   0 -14 5738.64 169.378   1
   3   0 -13 34805.5 251.439   1
  -3   0  13 35669.0 248.147   1
  -3   0  12 56518.6 300.899   1
   3   0 -11 4911.84 141.679   1
  -3   0  10 15.9519 119.420   1
   3   0 -10 8.59295 135.975   1
   3   0  -9 3268.03 127.098   1
  -3   0   9 2889.34 104.305   1
   3   0  -8 118504. 400.072   1
  -3   0   8 118477. 384.441   1
  -3   0   7 559.304 99.8147   1
   3   0  -7 441.931 102.869   1
  -3   0   6 10199.8 117.343   1
   3   0  -6 9341.59 129.018   1
  -3   0   5 170253. 465.670   1
   3   0  -5 170243. 501.411   1
   3   0  -4 4682.92 185.417   1
  -3   0   4 4458.38 112.994   1
  -3   0   3 112094. 405.397   1
   4   0 -16 19509.7 239.054   1
  -4   0  16 18239.7 213.373   1
  -4   0  15 2391.66 161.530   1
   4   0 -15 2599.47 180.252   1
  -4   0  14 35175.7 254.965   1
   4   0 -14 33706.6 268.011   1
  -4   0  13 16229.2 191.881   1
   4   0 -13 17086.1 215.028   1
   4   0 -12 13944.6 211.126   1
  -4   0  12 14596.4 194.084   1
  -4   0  11 21112.6 202.131   1
   4   0 -10 1118.23 148.352   1
  -4   0   9 6409.75 145.829   1
   4   0  -9 5634.22 156.581   1
  -4   0   8 160401. 502.531   1
   4   0  -8 161694. 549.778   1
  -4   0   7 129707. 426.282   1
   4   0  -6 765539. 1805.55   1
  -4   0   6 766239. 1646.66   1
   4   0  -5 196906. 841.022   1
  -4   0   5 202590. 594.697   1
  -4   0   4 124490. 452.709   1
   5   0 -16 528.819 195.136   1
  -5   0  15 130.247 163.011   1
   5   0 -15 144.875 186.806   1
   5   0 -14 79567.2 416.167   1
  -5   0  14 83209.5 381.943   1
   5   0 -13 3647.31 185.136   1
  -5   0  13 3868.73 163.771   1
  -5   0  12 2912.47 159.836   1
   5   0 -12 2827.65 197.119   1
   5   0 -11 118.212 209.160   1
  -5   0  11 224.557 150.599   1
  -5   0  10 57812.3 305.309   1
   5   0  -9 16962.6 297.354   1
   5   0  -8 1891.72 295.561   1
  -5   0   8 2233.59 145.234   1
  -5   0   7 24795.4 218.511   1
   5   0  -7 24721.8 455.044   1
  -5   0   6 177.215 142.056   1
  -5   0   5 26289.2 262.541   1
   6   0 -15 15834.9 282.064   1
  -6   0  14 5024.73 159.736   1
   6   0 -14 6512.11 285.565   1
  -6   0  13 8528.27 185.606   1
   6   0 -13 9932.43 314.448   1
  -6   0  12 690.942 161.584   1
   6   0 -12 691.663 299.884   1
   6   0 -11 1098.42 314.872   1
  -6   0  11 983.516 154.365   1
  -6   0  10 27616.2 256.933   1
   6   0 -10 24931.2 409.791   1
  -6   0   9 26045.2 242.374   1
  -6   0   7 2791.44 176.807   1
  -6   0   6 131625. 515.268   1
  -7   0  13 2272.04 170.537   1
   7   0 -13 2190.81 421.026   1
   7   0 -12 7186.00 529.159   1
  -7   0  12 5833.79 180.723   1
  -7   0  11 5840.35 207.097   1
   7   0 -11 5044.81 569.023   1
  -7   0  10 56843.1 317.488   1
  -7   0   9 14074.5 215.181   1
  -7   0   8 81963.6 411.234   1
  -8   0  11 5364.58 188.627   1
  -8   0  10 30259.0 275.365   1
  -8   0   9 295.851 177.983   1
  -8   0   8 6538.17 195.786   1
  -7   1   6 887.813 219.882   1
  -7   1   8 9936.53 210.465   1
  -7   1   9 22817.2 269.825   1
   7  -1 -10 421.643 570.221   1
  -6   1   5 18346.7 262.677   1
  -6   1   6 52014.9 335.916   1
  -6   1   7 40081.8 295.380   1
   6  -1  -7 43395.4 756.321   1
   6  -1  -8 11640.9 527.381   1
  -6   1   8 11130.5 222.361   1
  -6   1   9 48344.5 322.400   1
   6  -1 -10 1042.06 329.953   1
  -6   1  10 952.063 147.255   1
   6  -1 -11 18379.6 382.620   1
  -6   1  11 17368.7 227.821   1
   6  -1 -12 26198.2 375.550   1
  -5   1   4 3565.40 209.497   1
  -5   1   5 5566.88 192.388   1
   5  -1  -5 6774.78 561.360   1
   5  -1  -6 62024.3 597.161   1
  -5   1   6 62541.7 344.473   1
  -5   1   7 6029.74 180.458   1
   5  -1  -7 5831.79 338.169   1
  -5   1   8 161344. 554.078   1
   5  -1  -8 162401. 703.897   1
  -5   1   9 757.727 161.351   1
   5  -1  -9 957.973 244.195   1
   5  -1 -11 4797.37 236.804   1
  -5   1  11 4280.85 176.436   1
  -5   1  12 54199.5 327.527   1
   5  -1 -12 59183.5 391.608   1
   5  -1 -13 11622.9 230.083   1
  -5   1  13 12584.6 205.344   1
  -4   1   3 640709. 1521.82   1
   4  -1  -4 11622.9 388.713   1
  -4   1   4 10287.0 191.257   1
   4  -1  -5 15046.9 298.508   1
  -4   1   5 16977.2 197.880   1
  -4   1   6 30621.4 242.105   1
   4  -1  -6 29097.5 298.192   1
  -4   1   7 87732.5 365.727   1
   4  -1  -7 90259.9 432.986   1
   4  -1  -8 25044.2 251.689   1
  -4   1   8 25191.3 222.028   1
  -4   1   9 9347.51 174.324   1
   4  -1  -9 9539.70 215.634   1
  -4   1  10 53318.2 305.105   1
   4  -1 -10 51050.2 320.089   1
   4  -1 -12 53517.9 341.495   1
  -4   1  12 56313.4 326.808   1
  -4   1  13 709.782 147.365   1
   4  -1 -13 758.438 193.583   1
   4  -1 -14 9018.88 220.327   1
  -4   1  14 9398.06 206.477   1
   3  -1  -2 64545.2 549.014   1
  -3   1   3 26280.3 201.860   1
  -3   1   4 30823.6 207.182   1
   3  -1  -4 32024.9 246.162   1
  -3   1   5 50838.5 256.646   1
   3  -1  -5 47507.6 269.651   1
   3  -1  -6 25051.7 216.536   1
  -3   1   6 24586.8 191.679   1
  -3   1   7-33.3140 124.763   1
   3  -1  -7 47.3272 124.384   1
  -3   1   8 161444. 512.868   1
   3  -1  -8 165405. 543.575   1
   3  -1  -9 3248.25 146.691   1
  -3   1   9 3351.33 155.596   1
  -3   1  10 47967.0 277.508   1
   3  -1 -10 54280.9 322.204   1
  -3   1  11 1897.79 135.536   1
   3  -1 -11 2255.59 171.615   1
   3  -1 -12 98768.1 439.925   1
  -3   1  13 599.195 172.425   1
   3  -1 -13 703.073 170.995   1
   3  -1 -14 13045.6 218.467   1
  -3   1  14 13159.8 210.459   1
   3  -1 -15 69.4864 189.974   1
   2  -1  -1 396789. 1088.76   1
  -2   1   1 395775. 977.225   1
   2  -1  -2 30699.5 193.768   1
  -2   1   2 30478.7 171.633   1
   2  -1  -3 5747.19 91.3158   1
  -2   1   4 372324. 855.902   1
   2  -1  -5 54170.2 242.978   1
  -2   1   5 58527.4 249.051   1
  -2   1   6 616709. 1352.83   1
   2  -1  -6 618144. 1351.24   1
  -2   1   7 93518.6 352.616   1
   2  -1  -7 97399.3 362.770   1
  -2   1   8 248286. 673.456   1
   2  -1  -8 243237. 674.051   1
  -2   1   9 28442.6 207.827   1
   2  -1  -9 30557.3 223.847   1
   2  -1 -10 89505.0 368.089   1
  -2   1  10 89810.6 367.738   1
   2  -1 -11 42966.2 265.744   1
  -2   1  11 45049.9 259.247   1
   2  -1 -12 32547.0 261.813   1
  -2   1  12 31235.6 252.118   1
   2  -1 -14 154.495 180.536   1
   2  -1 -15 388.231 194.273   1
  -1   1   0 1812.11 65.3785   1
   1  -1   0 1927.74 79.7587   1
  -1   1   1 335241. 734.074   1
   1  -1  -1 340925. 735.002   1
   1  -1  -2 305128. 676.994   1
  -1   1   2 296992. 673.879   1
  -1   1   3 143950. 384.843   1
   1  -1  -3 148871. 391.523   1
   1  -1  -4 199864. 500.614   1
  -1   1   5 4856.60 90.7823   1
  -1   1   6 458876. 1014.84   1
   1  -1  -6 452347. 1035.66   1
   1  -1  -7 999.274 106.205   1
  -1   1   7 856.573 98.6645   1
   1  -1  -8 105068. 378.011   1
  -1   1   8 101184. 354.220   1
  -1   1   9 44005.9 252.855   1
   1  -1  -9 45593.3 255.204   1
   1  -1 -10 53733.8 291.328   1
   1  -1 -11 41516.9 264.081   1
   1  -1 -12 2452.25 158.607   1
   1  -1 -13 175.318 156.640   1
   0  -1  -1 10645.5 60.2581   1
   0   1   1 10385.9 61.3156   1
   0   1   2 176064. 426.959   1
   0  -1  -2 188344. 413.235   1
   0  -1  -3 13289.5 88.6048   1
   0   1   3 12997.7 87.5377   1
   0   1   4 226173. 548.299   1
   0  -1  -4 227333. 550.955   1
   0  -1  -5 4510.29 84.4594   1
   0  -1  -7 49678.0 229.904   1
   1   1  -9 11213.3 120.554   1
   1   1  -8 17748.7 122.635   1
   1   1  -7 223385. 522.103   1
   1   1  -6 3374.17 56.7014   1
   1   1  -5 226610. 487.180   1
   2   1 -17 1813.50 174.787   1
   2   1 -16 7490.48 181.452   1
   2   1 -15 10977.1 193.354   1
   2   1 -14 18210.7 198.482   1
   2   1 -13 10288.1 161.644   1
   2   1 -11 114520. 381.127   1
   2   1 -10 11662.4 137.577   1
  -2  -1   9 46948.5 203.222   1
   2   1  -9 45214.2 209.922   1
   2   1  -8 114622. 337.007   1
  -2  -1   8 117077. 329.972   1
   2   1  -7 10730.3 97.9850   1
  -2  -1   7 10307.1 90.7412   1
  -2  -1   6 89850.0 256.847   1
   2   1  -6 91163.7 250.030   1
  -2  -1   5 93384.5 255.693   1
   2   1  -5 92311.3 252.481   1
   2   1  -4 12429.8 85.0062   1
  -2  -1   4 11750.6 68.9204   1
  -2  -1   3 10837.5 98.1904   1
   3   1 -18 11112.5 216.516   1
   3   1 -17 50057.7 318.729   1
   3   1 -16 722.226 161.085   1
   3   1 -15 31952.2 224.229   1
   3   1 -14 88735.6 366.789   1
   3   1 -13 33537.8 246.516   1
  -3  -1  12 87913.6 326.793   1
   3   1 -12 88728.8 338.600   1
  -3  -1  11 14964.7 160.366   1
  -3  -1  10 4209.75 109.481   1
   3   1 -10 4390.45 112.047   1
   3   1  -9 32442.8 189.062   1
  -3  -1   9 32460.2 182.344   1
   3   1  -8 270919. 663.506   1
  -3  -1   8 273365. 653.382   1
  -3  -1   7 76514.3 254.498   1
   3   1  -7 73056.3 272.522   1
  -3  -1   6 1495.36 75.6055   1
   3   1  -6 1571.37 100.008   1
   3   1  -5 240720. 668.033   1
  -3  -1   5 237186. 567.125   1
  -3  -1   4 14452.9 140.894   1
   4   1 -17 582.217 181.156   1
   4   1 -16 21511.0 245.015   1
   4   1 -15 10.2847 165.097   1
  -4  -1  15 42.7865 136.831   1
  -4  -1  14 8472.35 158.266   1
   4   1 -14 8145.48 179.849   1
   4   1 -13 5463.17 158.355   1
  -4  -1  13 5271.86 140.114   1
   4   1 -12 15153.1 183.120   1
  -4  -1  12 14508.8 165.137   1
   4   1 -11 120.934 132.684   1
  -4  -1  11 57.1533 104.417   1
   4   1  -9 83.1280 129.970   1
   4   1  -8 2309.79 152.346   1
  -4  -1   8 1958.82 103.016   1
   4   1  -7 51232.5 350.084   1
  -4  -1   7 55064.2 246.753   1
  -4  -1   6 303602. 739.895   1
   4   1  -6 295810. 1066.35   1
  -4  -1   5 6949.95 140.607   1
   5   1 -16 393.327 178.806   1
   5   1 -15 7057.23 209.704   1
  -5  -1  15 6640.96 158.153   1
  -5  -1  14 4545.46 153.208   1
   5   1 -14 4196.95 193.101   1
  -5  -1  13 3120.31 146.141   1
   5   1 -13 3067.16 175.771   1
  -5  -1  12 182657. 541.772   1
   5   1 -12 182103. 616.368   1
   5   1 -11 18528.7 238.386   1
  -5  -1  11 19178.8 182.451   1
  -5  -1  10 277681. 714.836   1
   5   1 -10 275901. 866.094   1
  -5  -1   9 136372. 428.251   1
   5   1  -8 44652.5 448.398   1
  -5  -1   7 18290.6 173.613   1
  -5  -1   6 32359.6 241.910   1
   6   1 -15 18735.4 282.010   1
  -6  -1  14 147.940 147.879   1
   6   1 -14 255.180 253.430   1
  -6  -1  13 2694.07 145.289   1
   6   1 -13 2860.58 293.958   1
   6   1 -12 27495.4 399.528   1
  -6  -1  12 23950.1 210.315   1
  -6  -1  11 18363.8 179.204   1
   6   1 -11 23178.3 396.132   1
  -6  -1  10 8642.50 158.441   1
   6   1 -10 9003.79 454.816   1
  -6  -1   9 4739.97 150.492   1
  -6  -1   8 413.056 142.838   1
  -6  -1   6 131394. 517.134   1
   7   1 -14 1338.09 435.230   1
  -7  -1  13 23050.2 218.589   1
   7   1 -13 19459.7 509.816   1
   7   1 -12 3813.23 614.300   1
  -7  -1  12 3170.55 141.146   1
  -7  -1  11 25978.3 217.131   1
  -7  -1  10 9529.51 181.337   1
  -7  -1   9 64213.8 336.745   1
  -7  -1   8 67535.4 352.375   1
  -7  -1   7 3446.83 178.899   1
  -8  -1  12 6117.75 171.045   1
  -8  -1  11 3721.23 178.499   1
  -8  -1  10 7822.44 183.210   1
  -8  -1   9 2206.70 169.842   1
  -9  -1  11 109.355 153.751   1
  -9  -1  10 14615.0 224.965   1
  -7   2   5 642.513 229.801   1
  -6   2   4 17245.3 276.758   1
  -6   2   5 511.647 196.730   1
  -6   2   6 18002.6 264.237   1
   6  -2  -6 18549.7 748.258   1
  -6   2   7 1053.57 206.361   1
   6  -2  -7 967.179 525.672   1
   6  -2  -8 2685.60 431.612   1
  -6   2   8 2329.43 196.613   1
   6  -2  -9 53314.5 601.964   1
  -5   2   3 1272.04 193.204   1
  -5   2   4 136991. 579.511   1
   5  -2  -4 150852. 1039.23   1
   5  -2  -5 11770.3 496.718   1
  -5   2   5 11789.7 225.851   1
  -5   2   6 68500.5 372.577   1
   5  -2  -6 70403.0 565.956   1
   5  -2  -7 1907.84 323.090   1
  -5   2   7 1548.45 168.736   1
   5  -2  -8 117517. 613.551   1
  -5   2   8 124904. 542.686   1
   5  -2  -9 11198.1 287.943   1
  -5   2   9 11108.6 220.260   1
   5  -2 -10 24396.1 324.026   1
  -4   2   3 328799. 959.857   1
  -4   2   4 3451.82 171.817   1
   4  -2  -4 4294.47 332.555   1
   4  -2  -5 28901.7 333.038   1
  -4   2   5 28952.7 236.860   1
  -4   2   6 74343.0 365.433   1
   4  -2  -6 77693.3 422.604   1
   4  -2  -7 122.796 195.558   1
  -4   2   7-18.6651 152.818   1
   4  -2  -8 5115.53 213.467   1
  -4   2   8 4973.38 172.404   1
  -4   2   9 56216.5 342.357   1
   4  -2  -9 52930.0 352.240   1
   4  -2 -10 72237.9 405.609   1
  -4   2  10 71877.2 374.977   1
   4  -2 -11 18304.6 256.892   1
   3  -2  -1 55297.7 529.013   1
  -3   2   1 53841.9 324.090   1
  -3   2   2 9489.21 183.379   1
   3  -2  -2 8891.84 257.896   1
   3  -2  -3 80138.5 412.213   1
  -3   2   4 77707.5 358.588   1
  -3   2   5 155470. 500.653   1
   3  -2  -5 142648. 500.296   1
   3  -2  -6 40164.9 265.899   1
  -3   2   6 38582.1 251.060   1
   3  -2  -7 72.3455 152.088   1
  -3   2   7-64.4452 162.647   1
  -3   2   8 48074.0 295.074   1
   3  -2  -8 48938.9 314.731   1
  -3   2   9 5157.26 178.181   1
   3  -2  -9 5458.71 177.489   1
  -3   2  10 49572.4 315.002   1
   3  -2 -10 48485.5 306.691   1
  -3   2  11 10366.7 199.027   1
   3  -2 -11 11532.8 232.825   1
   3  -2 -12 66451.2 407.604   1
  -2   2   0 66290.6 323.457   1
   2  -2   0 65750.4 438.811   1
   2  -2  -1 7332.59 174.641   1
  -2   2   1 8172.18 139.170   1
  -2   2   2 93373.6 338.912   1
   2  -2  -2 91983.2 360.105   1
   2  -2  -3 598835. 1355.78   1
  -2   2   3 597994. 1342.66   1
  -2   2   5 97110.1 364.072   1
   2  -2  -6 54119.1 291.846   1
  -2   2   6 51114.8 272.635   1
  -2   2   7 90990.4 372.092   1
   2  -2  -7 100019. 406.413   1
   2  -2  -8 3473.38 155.333   1
  -2   2   8 2999.08 131.736   1
   2  -2  -9 38163.8 264.859   1
  -2   2   9 38915.8 286.153   1
   2  -2 -10 988.736 163.617   1
  -2   2  10 1028.75 165.670   1
  -2   2  11 3478.36 178.262   1
   2  -2 -11 3873.87 192.613   1
  -2   2  12 1195.75 168.106   1
   2  -2 -12 1523.53 187.218   1
   2  -2 -13 1424.44 176.718   1
  -1   2  -1 472591. 1084.02   1
   1  -2   1 471640. 1131.78   1
   1  -2   0 89620.7 307.184   1
  -1   2   0 92073.4 290.677   1
  -1   2   1 422074. 949.093   1
   1  -2  -1 425076. 941.906   1
  -1   2   2 349850. 809.636   1
   1  -2  -2 326975. 790.176   1
   1  -2  -3 268454. 673.009   1
  -1   2   3 266105. 664.339   1
   1  -2  -4 33218.5 189.108   1
  -1   2   4 33974.5 191.241   1
  -1   2   6 125495. 428.234   1
  -1   2   7 63880.6 303.606   1
   1  -2  -7 63729.1 306.013   1
   1  -2  -8 34161.4 259.204   1
  -1   2   8 31612.7 234.068   1
   1  -2  -9 882.236 158.814   1
  -1   2   9 939.527 134.401   1
   1  -2 -10 17088.1 218.744   1
  -1   2  10 16485.7 206.256   1
  -1   2  11 55078.0 350.103   1
   1  -2 -11 57128.3 352.167   1
   1  -2 -12 130314. 537.200   1
   1  -2 -13 9009.16 228.985   1
   0   2  -2 15146.9 93.7788   1
   0  -2   2 13648.9 111.945   1
   0  -2   1 145317. 355.813   1
   0   2  -1 146114. 356.349   1
   0   2   0 313978. 667.693   1
   0  -2   0 302457. 684.681   1
   0  -2  -1 99366.0 280.953   1
   0   2   1 98243.9 281.920   1
   0  -2  -2 167386. 442.839   1
   0   2   2 168702. 444.125   1
   0   2   3 163757. 453.735   1
   0  -2  -3 161939. 445.789   1
   0   2   4 127526. 388.435   1
   0  -2  -4 132314. 388.079   1
   0   2   5 213754. 576.646   1
   0  -2  -5 218315. 583.565   1
   0  -2  -6 366.728 83.9956   1
   0   2   7 107182. 364.869   1
   0  -2  -8 8610.30 165.913   1
   0  -2  -9 410.372 145.961   1
   0  -2 -10 14759.9 209.067   1
   1   2  -1 14359.1 66.3847   1
  -1  -2   1 12122.4 60.2907   1
   1   2   0 197298. 453.344   1
  -1  -2   0 197798. 449.085   1
   1   2   1 7467.32 70.0607   1
  -1  -2  -1 7339.89 70.2832   1
  -1  -2  -2 467922. 995.532   1
   1   2   2 466888. 1029.80   1
  -1  -2  -3 37516.6 177.933   1
   2   2 -16 17644.4 196.851   1
   2   2 -15 21344.7 176.650   1
   2   2 -14 75837.5 324.232   1
   2   2 -13 6222.92 134.195   1
   2   2 -11 206.486 92.5293   1
   2   2 -10 22611.8 136.912   1
   2   2  -9 9711.66 92.4474   1
   2   2  -8 133.429 58.3294   1
   2   2  -7 100756. 259.506   1
   3   2 -18 3605.35 161.632   1
   3   2 -17 3067.09 156.130   1
   3   2 -16 24734.2 213.729   1
   3   2 -15 7909.91 158.427   1
   3   2 -14 3951.12 137.672   1
   3   2 -13 482.582 106.723   1
   3   2 -12 2489.86 109.283   1
   3   2 -10 13982.8 115.237   1
   3   2  -9 293594. 664.527   1
  -3  -2   9 291220. 654.343   1
   3   2  -8 33844.2 153.181   1
  -3  -2   8 34574.0 141.925   1
   3   2  -7 192124. 466.923   1
  -3  -2   7 190332. 442.377   1
  -3  -2   6 35314.0 125.997   1
  -3  -2   5 60848.1 198.880   1
   4   2 -17 2409.71 151.538   1
   4   2 -16 12424.0 196.987   1
   4   2 -15 18317.8 194.531   1
   4   2 -14 3648.13 136.661   1
  -4  -2  13 13493.6 145.155   1
   4   2 -12 3589.59 127.856   1
  -4  -2  12 3533.26 112.057   1
   4   2 -11 251650. 630.504   1
  -4  -2  11 249935. 602.529   1
  -4  -2  10 66237.0 228.653   1
   4   2  -9 3484.08 141.452   1
  -4  -2   8 102148. 303.415   1
   4   2  -8 103703. 436.525   1
  -4  -2   7 63303.4 225.427   1
  -4  -2   6 180490. 491.723   1
   5   2 -16 699.630 163.722   1
  -5  -2  15 24152.3 190.265   1
   5   2 -15 22896.1 224.690   1
   5   2 -14 70562.0 332.189   1
  -5  -2  14 71679.6 293.318   1
   5   2 -13 27023.2 237.300   1
  -5  -2  13 27522.3 188.000   1
  -5  -2  12 163.627 113.515   1
   5   2 -11 12995.0 249.220   1
  -5  -2  11 11307.2 138.492   1
   5   2 -10 2874.54 265.618   1
  -5  -2  10 2675.85 109.605   1
  -5  -2   9 21620.3 147.923   1
  -5  -2   7 328.354 112.568   1
  -5  -2   6 819.495 185.049   1
   6   2 -15 269.911 233.258   1
   6   2 -14 98.3711 259.178   1
  -6  -2  14 0.12576 110.616   1
  -6  -2  13 21037.4 183.304   1
   6   2 -13 21050.7 365.549   1
   6   2 -12-19.6211 361.069   1
  -6  -2  12 14.8762 115.793   1
  -6  -2  11 51347.4 240.557   1
  -6  -2  10 7193.48 129.782   1
  -6  -2   8 10021.7 169.458   1
   7   2 -14 962.734 487.185   1
  -7  -2  13 4605.62 156.895   1
  -7  -2  12 10428.5 142.984   1
  -7  -2  11 197.578 121.017   1
  -7  -2  10 119632. 411.025   1
  -7  -2   9 5618.38 150.208   1
  -7  -2   8 140.095 170.503   1
  -8  -2  12 2859.65 136.210   1
  -8  -2  11 600.055 135.632   1
  -8  -2  10 5317.23 158.370   1
  -8  -2   9 32357.5 253.347   1
  -9  -2  10 1357.76 166.044   1
  -6   3   3 20645.6 302.821   1
  -6   3   4 23635.9 284.340   1
   6  -3  -5 84340.6 985.366   1
  -5   3   3 740.006 223.413   1
   5  -3  -4 38888.9 650.627   1
  -5   3   4 35695.7 319.119   1
   5  -3  -5 7073.79 432.240   1
  -5   3   5 6270.46 222.931   1
  -5   3   6 4224.94 204.743   1
   5  -3  -6 5147.85 402.068   1
   5  -3  -7 68994.1 556.585   1
  -5   3   7 62971.2 383.228   1
  -4   3   1 58852.2 398.003   1
   4  -3  -2 33695.9 563.685   1
  -4   3   2 29768.8 272.549   1
   4  -3  -3 295933. 1108.97   1
  -4   3   4 15501.1 226.392   1
  -4   3   5 11805.5 224.516   1
   4  -3  -5 12202.4 276.712   1
  -4   3   6 62533.4 359.600   1
   4  -3  -6 64310.1 408.024   1
  -4   3   7 16070.7 220.602   1
   4  -3  -7 18057.0 280.102   1
   4  -3  -8 35040.4 339.116   1
  -4   3   8 34618.9 306.674   1
   4  -3  -9 330.864 241.554   1
  -4   3   9 317.921 195.305   1
   3  -3   0 73173.8 653.852   1
  -3   3   0 70770.6 373.556   1
   3  -3  -1 67272.8 502.079   1
  -3   3   1 69621.1 385.076   1
   3  -3  -2 2925.88 257.864   1
  -3   3   2 2799.28 150.312   1
   3  -3  -3 33747.4 301.051   1
  -3   3   3 34269.4 256.538   1
   3  -3  -4 236638. 761.565   1
  -3   3   5 2480.12 173.157   1
  -3   3   6 10511.3 200.395   1
   3  -3  -6 9995.26 203.309   1
  -3   3   7 6175.95 194.008   1
   3  -3  -7 5677.26 198.848   1
   3  -3  -8 8685.50 219.899   1
  -3   3   8 7083.00 204.006   1
  -3   3   9 47843.3 328.817   1
   3  -3  -9 44462.4 329.584   1
   3  -3 -10 1546.99 196.655   1
  -3   3  10 1720.92 206.037   1
  -2   3  -2 288094. 929.543   1
   2  -3   1 34652.4 416.218   1
  -2   3  -1 32792.4 256.822   1
   2  -3   0 44890.2 336.477   1
  -2   3   1 238.568 119.407   1
   2  -3  -1 352.778 145.005   1
   2  -3  -2 108456. 425.385   1
  -2   3   2 112826. 419.852   1
  -2   3   3 169839. 531.600   1
   2  -3  -3 172476. 547.514   1
  -2   3   4 6300.73 149.878   1
   2  -3  -4 5876.99 157.177   1
   2  -3  -5 142388. 512.216   1
  -2   3   6 3037.18 155.119   1
   2  -3  -7 17210.5 236.384   1
  -2   3   7 15680.7 216.968   1
   2  -3  -8 346.324 163.985   1
  -2   3   8 289.278 169.493   1
   2  -3  -9 37299.4 297.542   1
  -2   3   9 37257.2 306.180   1
   2  -3 -10 24773.6 275.867   1
  -2   3  10 22762.6 246.646   1
   2  -3 -11 31787.6 294.000   1
  -1   3  -3 61657.5 369.771   1
   1  -3   2 90820.6 438.226   1
  -1   3  -2 93296.7 346.765   1
   1  -3   1 77142.0 333.464   1
  -1   3  -1 80021.5 295.995   1
   1  -3   0 8152.83 122.904   1
  -1   3   0 7862.00 118.830   1
  -1   3   1 13637.3 141.454   1
   1  -3  -1 15402.7 142.526   1
  -1   3   2 598102. 1349.03   1
   1  -3  -2 601412. 1330.53   1
  -1   3   3 326236. 855.385   1
   1  -3  -3 336731. 860.798   1
   1  -3  -4 81706.1 330.135   1
  -1   3   4 83100.8 343.907   1
  -1   3   5 12832.7 171.256   1
   1  -3  -5 12511.2 172.665   1
   1  -3  -6 48125.0 290.260   1
  -1   3   7 4974.75 179.462   1
  -1   3   8 307677. 838.021   1
   1  -3  -8 292240. 827.360   1
   1  -3  -9 961.134 175.997   1
  -1   3   9 874.006 158.906   1
  -1   3  10 19548.0 242.893   1
   1  -3 -10 20362.6 254.777   1
   1  -3 -11 4650.54 215.533   1
  -1   3  11 4429.17 200.052   1
   0   3  -4 111859. 421.691   1
   0  -3   3 31386.2 227.658   1
   0   3  -2 246800. 586.772   1
   0   3  -1 19923.0 124.110   1
   0  -3   1 19119.2 124.311   1
   0   3   0 713408. 1470.09   1
   0  -3   0 697790. 1515.02   1
   0  -3  -1 77140.9 275.674   1
   0   3   1 77001.7 274.100   1
   0  -3  -2 6151.72 105.393   1
   0   3   2 5803.70 98.2184   1
   0  -3  -3 67067.9 279.795   1
   0   3   3 67245.2 282.643   1
   0  -3  -4 70729.2 307.753   1
   0   3   4 70236.7 300.069   1
   0  -3  -5 357749. 901.095   1
   0   3   5 355597. 886.727   1
   0  -3  -6 44587.0 269.320   1
   0   3   6 41228.7 256.209   1
   0  -3  -7 14081.7 193.172   1
   0   3   8 610.364 146.128   1
   0   3   9 346709. 969.830   1
   0  -3  -9 348114. 964.293   1
   0  -3 -10 5.31986 179.424   1
   0  -3 -11 26159.2 284.027   1
   1   3  -5 15594.7 129.568   1
  -1  -3   4 59.2762 92.3803   1
   1   3  -4 28.1320 38.6933   1
   1   3  -3 533525. 1102.68   1
  -1  -3   3 541392. 1096.31   1
  -1  -3   2 129187. 325.667   1
   1   3  -1 114565. 315.544   1
   1   3   0 75209.0 250.523   1
  -1  -3   0 78248.3 252.501   1
  -1  -3  -1 145884. 402.497   1
   1   3   1 144981. 396.706   1
  -1  -3  -2 8133.07 108.933   1
   1   3   2 8091.94 105.288   1
   1   3   3 141329. 419.920   1
  -1  -3  -3 142516. 420.943   1
  -1  -3  -4 272572. 728.113   1
   1   3   4 282884. 717.645   1
  -1  -3  -5 10398.5 150.646   1
   1   3   5 11741.3 182.191   1
  -1  -3  -6 402947. 1023.46   1
   2   3 -12 5739.08 101.384   1
   2   3 -10 140.021 59.7668   1
   2   3  -9 29617.9 113.731   1
  -2  -3   3 411677. 837.506   1
  -2  -3   2 13541.3 79.7313   1
  -2  -3   1 34557.1 140.594   1
   3   3 -17 5899.08 152.065   1
   3   3 -16 32116.4 210.285   1
   3   3 -15 24005.0 180.026   1
   3   3 -14 3637.73 123.379   1
   3   3 -13 13481.3 129.542   1
   3   3 -12 3434.22 92.7216   1
   3   3 -11 43307.2 176.045   1
   3   3  -9 81115.0 215.393   1
   4   3 -16 1764.60 130.608   1
   4   3 -15 37425.5 216.844   1
   4   3 -14 79733.9 291.892   1
   4   3 -13 1046.63 101.578   1
   4   3 -12 45226.8 195.140   1
  -4  -3  11 18141.1 116.120   1
   4   3 -11 17888.3 142.502   1
  -4  -3  10 5481.62 77.2430   1
   4   3 -10 6648.94 149.415   1
  -4  -3   9 49785.4 169.725   1
  -4  -3   7 97892.2 260.625   1
   5   3 -14 22394.7 212.288   1
  -5  -3  14 21892.3 150.966   1
   5   3 -13 29979.0 240.256   1
  -5  -3  13 30733.5 165.178   1
   5   3 -12 5166.67 230.444   1
  -5  -3  12 5244.01 103.936   1
   5   3 -11 3883.15 311.586   1
  -5  -3  11 4532.10 97.9041   1
  -5  -3  10 22103.3 137.376   1
  -5  -3   9 105372. 308.230   1
  -5  -3   8 1172.30 90.3124   1
   6   3 -14 24803.2 385.743   1
  -6  -3  13 18558.1 152.746   1
   6   3 -13 20379.1 521.325   1
  -6  -3  12 170.489 96.8936   1
  -6  -3  11 88211.7 298.259   1
  -6  -3  10 46226.3 220.574   1
  -6  -3   9 21103.3 159.624   1
  -6  -3   8 88045.6 331.233   1
  -7  -3  12 50688.1 233.381   1
  -7  -3  11 3411.12 130.573   1
  -7  -3  10 4719.69 132.470   1
  -7  -3   9 15818.0 183.099   1
  -8  -3  11 180522. 546.365   1
  -8  -3  10 5152.85 163.620   1
  -5   4   1 82666.3 496.466   1
   5  -4  -2 23469.3 764.524   1
  -5   4   3 55129.9 399.947   1
   5  -4  -4 377307. 1390.66   1
  -4   4   0 2891.03 226.030   1
  -4   4   1 1114.52 220.001   1
   4  -4  -1 1216.68 495.332   1
   4  -4  -2 21816.4 463.480   1
  -4   4   2 21557.8 271.025   1
   4  -4  -3 211216. 946.542   1
  -4   4   3 214431. 752.378   1
  -4   4   5 92973.9 463.898   1
   4  -4  -5 95331.6 545.347   1
   4  -4  -6 1308.15 277.873   1
  -3   4  -1 6492.62 225.233   1
   3  -4   1 6649.11 572.102   1
  -3   4   0 5736.09 201.252   1
   3  -4   0 5641.98 368.447   1
   3  -4  -1 85082.6 574.433   1
  -3   4   1 85043.1 423.683   1
   3  -4  -2 1713.15 233.775   1
  -3   4   2 1276.63 180.680   1
   3  -4  -3 72741.8 421.918   1
  -3   4   3 74339.5 398.565   1
   3  -4  -4 29702.1 317.319   1
  -3   4   4 28694.4 272.351   1
  -3   4   6 50289.7 338.877   1
   3  -4  -6 48379.8 338.247   1
   3  -4  -7 35891.2 344.299   1
  -3   4   7 34721.0 296.934   1
  -2   4  -3 21235.5 300.658   1
   2  -4   2 114195. 692.915   1
  -2   4  -2 119737. 504.717   1
   2  -4   1 646886. 1723.23   1
  -2   4  -1 651301. 1554.57   1
   2  -4   0 115491. 521.449   1
  -2   4   0 117477. 465.611   1
   2  -4  -1 17602.7 248.393   1
  -2   4   1 18835.5 215.716   1
  -2   4   2 1320.44 130.172   1
   2  -4  -2 1617.06 157.216   1
  -2   4   3 5958.34 168.307   1
   2  -4  -3 5810.20 172.631   1
  -2   4   4 5275.11 176.104   1
   2  -4  -4 4927.15 172.446   1
  -2   4   5 5169.23 183.077   1
   2  -4  -5 5606.59 199.047   1
  -2   4   7 20867.5 251.039   1
   2  -4  -7 21299.5 254.661   1
   2  -4  -8 548.834 202.651   1
  -2   4   8 442.604 194.838   1
  -1   4  -4 151157. 581.803   1
  -1   4  -2 522717. 1210.05   1
   1  -4   0 9707.08 169.014   1
  -1   4   0 9499.16 146.574   1
  -1   4   1 780.121 123.638   1
   1  -4  -1 834.314 126.660   1
  -1   4   2 20537.6 197.973   1
   1  -4  -2 22746.7 203.767   1
  -1   4   3 31922.8 245.988   1
   1  -4  -3 34414.0 254.635   1
  -1   4   4 6230.59 164.441   1
   1  -4  -4 6975.81 181.199   1
  -1   4   5 22440.5 232.884   1
   1  -4  -5 23777.1 241.883   1
  -1   4   6 784.226 182.194   1
   1  -4  -6 556.194 170.146   1
   1  -4  -8 9552.27 215.951   1
  -1   4   8 9851.47 211.837   1
   1  -4  -9 64279.6 398.776   1
  -1   4   9 63176.0 384.467   1
   0   4  -5 25670.8 222.465   1
   0   4  -4 29555.9 176.133   1
   0  -4   4 28701.2 309.130   1
   0   4  -3 561676. 1231.73   1
   0  -4   3 562750. 1274.28   1
   0  -4   2 58610.5 263.187   1
   0   4  -1 327714. 791.409   1
   0   4   0 59555.2 265.315   1
   0  -4   0 59758.5 268.601   1
   0  -4  -1 530109. 1199.90   1
   0   4   1 522904. 1211.05   1
   0  -4  -2 51133.2 259.804   1
   0   4   2 50695.4 259.882   1
   0   4   3 320869. 814.502   1
   0  -4  -3 331294. 824.388   1
   0  -4  -4 13804.4 188.875   1
   0   4   4 14488.4 194.871   1
   0   4   5 220487. 676.509   1
   0  -4  -5 223240. 691.632   1
   0   4   6 507.949 150.240   1
   0  -4  -6 505.499 163.338   1
   0   4   7 757.458 171.551   1
   0  -4  -7 618.646 165.283   1
   0  -4  -8 403.172 184.109   1
   0   4   9 226252. 750.813   1
   0  -4  -9 230934. 781.881   1
   1   4  -6 110345. 325.852   1
  -1  -4   5 3792.47 182.233   1
   1   4  -5 3309.95 76.1047   1
  -1  -4   4 1876.01 88.3298   1
   1   4  -4 2020.73 70.0320   1
   1   4  -3 1361.55 74.7733   1
  -1  -4   3 2584.07 90.2331   1
   1   4  -2 263477. 636.372   1
  -1  -4   2 272339. 652.407   1
  -1  -4   1 9335.25 112.504   1
   1   4   0 80238.5 295.220   1
   1   4   1 81134.2 319.040   1
  -1  -4  -1 80195.7 313.428   1
   1   4   2 155879. 476.495   1
  -1  -4  -2 159831. 492.675   1
  -1  -4  -3 212942. 626.080   1
   1   4   3 219525. 620.813   1
   1   4   4 655.926 138.693   1
  -1  -4  -4 579.471 119.247   1
   1   4   5 13139.3 195.231   1
  -1  -4  -5 12728.7 188.828   1
  -1  -4  -6 7965.71 179.911   1
   1   4   6 6533.37 145.835   1
  -1  -4  -7 7212.35 199.341   1
   1   4   7 6413.36 243.890   1
  -1  -4  -8 783.230 174.614   1
  -2  -4   5 124544. 306.840   1
   2   4  -5 126247. 297.525   1
  -2  -4   4 2481.43 59.3344   1
   2   4  -4 2740.02 60.0539   1
  -2  -4   3 3119.72 79.8355   1
   2   4  -3 2481.03 64.0456   1
  -2  -4   2 5552.25 82.6817   1
   2   4  -2 5559.40 79.5301   1
  -2  -4   1 53634.7 203.269   1
   2   4  -1 57102.1 208.292   1
  -2  -4   0 169829. 468.021   1
   2   4   1 205095. 555.388   1
  -2  -4  -2 38189.0 215.721   1
  -2  -4  -3 17083.0 162.056   1
   3   4 -17 1174.17 114.436   1
   3   4 -16 1420.77 105.245   1
   3   4 -15 690.829 91.1313   1
   3   4 -14 42694.5 178.369   1
   3   4 -13 449.375 68.6930   1
   3   4 -12 38292.7 147.925   1
   3   4 -11 51090.8 140.721   1
  -3  -4   5 137.771 39.0532   1
  -3  -4   4 2735.35 56.0299   1
  -3  -4   3 11651.8 88.6204   1
   4   4 -16 11199.9 132.029   1
   4   4 -15 26023.1 151.527   1
   4   4 -14 22691.7 142.211   1
   4   4 -13 5846.27 86.9040   1
   4   4 -12 3011.42 86.7606   1
   5   4 -15 3752.46 134.352   1
   5   4 -14 1347.33 170.293   1
   5   4 -13 27092.2 307.248   1
  -5  -4  12 58741.4 188.107   1
  -5  -4  11 8527.65 79.5340   1
  -5  -4  10 50192.8 157.445   1
  -5  -4   9 35730.7 134.006   1
  -5  -4   8 5684.74 118.621   1
  -6  -4  13 7853.50 98.4495   1
  -6  -4  12 54998.1 199.940   1
  -6  -4  11 215313. 501.885   1
  -6  -4  10 1354.65 83.0270   1
  -6  -4   9 25700.7 163.251   1
  -7  -4  12 19456.6 153.637   1
  -7  -4  11 11484.0 124.517   1
  -7  -4  10 177.162 110.260   1
  -8  -4  11 963.018 109.804   1
  -8  -4  10 931.750 130.564   1
  -4   5  -1 357291. 1091.59   1
   4  -5   0 39027.0 743.444   1
  -4   5   0 38268.0 341.114   1
   4  -5  -1 33069.2 644.944   1
  -4   5   1 33117.0 332.544   1
   4  -5  -2 20443.4 514.000   1
  -4   5   2 19340.4 294.215   1
  -3   5  -2 28564.6 308.568   1
   3  -5   1 2286.18 499.209   1
  -3   5  -1 1939.45 201.080   1
   3  -5   0 30931.6 489.132   1
  -3   5   0 28457.6 293.999   1
   3  -5  -1 7257.01 351.407   1
  -3   5   1 7776.75 223.401   1
  -3   5   2 662.913 187.042   1
   3  -5  -2 566.346 289.839   1
  -3   5   3 4023.46 203.681   1
   3  -5  -3 4224.93 285.913   1
  -3   5   4 45127.0 321.670   1
   3  -5  -4 49216.1 410.158   1
  -2   5  -4 5763.45 221.729   1
   2  -5   2 51327.2 480.713   1
  -2   5  -2 54243.8 334.871   1
   2  -5   1 59682.8 471.742   1
  -2   5  -1 54364.5 347.849   1
   2  -5   0 68279.0 421.274   1
  -2   5   0 68323.5 376.726   1
  -2   5   1 108914. 457.042   1
   2  -5  -1 109631. 516.674   1
  -2   5   2 410.569 174.570   1
   2  -5  -2 405.912 180.309   1
   2  -5  -3 162094. 607.223   1
  -2   5   3 163150. 575.759   1
  -2   5   4 6757.80 216.870   1
   2  -5  -4 6754.26 221.540   1
  -2   5   5 20615.1 260.735   1
   2  -5  -5 23458.6 274.770   1
   2  -5  -6 2265.34 226.078   1
  -1   5  -5 91878.3 424.526   1
   1  -5   4 49240.3 525.779   1
  -1   5  -4 52626.2 305.668   1
   1  -5   3 25148.0 360.751   1
  -1   5  -3 22786.1 224.646   1
   1  -5   1 2107.78 178.869   1
  -1   5  -1 1860.99 152.843   1
  -1   5   0 8119.62 157.216   1
   1  -5   0 8724.88 194.211   1
  -1   5   1 38.2700 157.487   1
   1  -5  -1-119.688 152.220   1
  -1   5   2 27484.8 242.448   1
   1  -5  -2 27569.3 259.195   1
  -1   5   3 8922.15 204.662   1
   1  -5  -3 9641.64 204.502   1
  -1   5   4 255195. 784.587   1
   1  -5  -4 249559. 798.506   1
  -1   5   5 37601.4 304.455   1
   1  -5  -5 36752.0 315.640   1
   1  -5  -6 10005.7 232.016   1
  -1   5   6 9518.19 230.046   1
   1  -5  -7 25745.7 281.700   1
   0   5  -7 584154. 1451.04   1
   0   5  -6 453432. 1093.79   1
   0  -5   5 999999. 2374.21   1
   0   5  -5 992047. 2110.22   1
   0  -5   4 191592. 664.740   1
   0   5  -4 196133. 554.474   1
   0  -5   3 56785.0 311.558   1
   0   5  -3 57554.8 269.276   1
   0   5  -2 144522. 462.701   1
   0  -5   2 145277. 482.094   1
   0   5   0 16676.7 183.683   1
   0  -5   0 16853.4 195.330   1
   0   5   1 48937.5 283.164   1
   0  -5  -1 53436.1 315.591   1
   0  -5  -2 6560.04 169.660   1
   0   5   2 5647.13 158.065   1
   0  -5  -3 38413.5 268.788   1
   0   5   3 30638.4 227.145   1
   0  -5  -4-7.42544 174.502   1
   0   5   4 76.2202 157.710   1
   0   5   5 307827. 874.388   1
   0  -5  -5 258619. 789.537   1
   0  -5  -6 1039.57 178.765   1
   0   5   6 987.867 164.321   1
   0  -5  -7 27066.9 303.293   1
   0   5   7 29078.1 293.505   1
   1   5  -8 45009.1 279.010   1
   1   5  -7 11816.6 132.778   1
   1   5  -6 598.373 82.9775   1
  -1  -5   6 552.862 256.975   1
  -1  -5   5 6729.74 149.386   1
   1   5  -5 7246.62 116.004   1
   1   5  -4 244278. 609.623   1
  -1  -5   4 242967. 651.207   1
   1   5  -3 146418. 425.544   1
  -1  -5   3 145351. 439.327   1
   1   5  -2 2732.96 115.511   1
  -1  -5   2 2614.50 118.430   1
   1   5  -1 28760.3 199.002   1
   1   5   1 62834.3 295.495   1
  -1  -5  -1 58632.2 283.483   1
  -1  -5  -2 36667.5 259.801   1
   1   5   2 35743.2 257.912   1
  -1  -5  -3 5300.62 173.183   1
   1   5   3 4403.86 160.108   1
  -1  -5  -4 8561.13 189.383   1
   1   5   4 7640.02 174.911   1
   1   5   5 11137.8 198.094   1
  -1  -5  -5 11080.6 204.704   1
   1   5   6 25970.8 267.964   1
  -1  -5  -6 28506.1 286.675   1
   1   5   7 3576.10 208.450   1
  -1  -5  -7 3812.36 204.622   1
  -1  -5  -8 757.551 200.436   1
   2   5  -8 55349.6 172.147   1
   2   5  -7 126608. 315.304   1
  -2  -5   6 23036.5 152.193   1
   2   5  -6 23523.2 121.960   1
  -2  -5   5 120309. 344.761   1
   2   5  -5 121569. 328.873   1
   2   5  -4 183167. 464.588   1
  -2  -5   4 184702. 470.488   1
  -2  -5   3 162598. 453.006   1
   2   5  -3 164631. 446.525   1
  -2  -5   2 41442.5 207.436   1
   2   5  -2 37737.3 183.869   1
  -2  -5   1 282919. 721.523   1
   2   5  -1 278014. 705.315   1
  -2  -5   0 209697. 601.130   1
   2   5   0 216620. 592.338   1
   2   5   2 2105.96 129.988   1
  -2  -5  -3 5854.41 135.807   1
   2   5   3 6546.35 143.645   1
  -2  -5  -4 23251.7 240.930   1
   2   5   4 23993.4 295.079   1
  -2  -5  -5 8474.30 195.680   1
   3   5 -16 19755.8 136.787   1
   3   5 -15 19361.6 118.675   1
   3   5 -14 13294.0 91.6558   1
   3   5 -13 94.8537 52.1943   1
  -3  -5   7 33415.2 157.205   1
  -3  -5   6 22487.8 106.901   1
  -3  -5   5 20908.6 121.905   1
  -3  -5   4 19690.9 127.705   1
  -3  -5   3 98417.2 292.796   1
  -3  -5   2 105750. 339.514   1
  -3  -5   1 5134.04 118.084   1
  -3  -5   0 1464.24 106.687   1
   4   5 -15 859.812 72.0611   1
   4   5 -14-30.5049 56.6302   1
  -4  -5   5 296.934 62.1632   1
  -6  -5  12 14757.4 74.8157   1
  -6  -5  11 1886.47 57.3683   1
  -6  -5  10 10649.0 81.2086   1
  -7  -5  11 8668.26 101.152   1
  -7  -5  10 49420.3 225.403   1
  -4   6  -2 103423. 572.437   1
  -3   6  -3 7779.64 254.471   1
   3  -6   2 22486.4 578.320   1
  -3   6  -2 22085.6 285.149   1
   3  -6   1 72009.7 636.071   1
  -3   6  -1 72869.3 454.607   1
  -3   6   0 1642.56 205.066   1
   3  -6   0 1734.08 394.868   1
   3  -6  -1 48527.5 514.743   1
  -3   6   1 42674.9 344.736   1
  -2   6  -5 312630. 1004.63   1
  -2   6  -4 40908.1 340.886   1
   2  -6   3 26095.1 537.549   1
  -2   6  -2 2298.30 210.392   1
   2  -6   1 37530.3 412.175   1
  -2   6  -1 38688.6 319.283   1
  -2   6   0 3776.58 183.380   1
   2  -6   0 4624.83 248.921   1
  -2   6   1 68419.4 393.238   1
   2  -6  -1 67816.2 435.977   1
  -2   6   2 54017.2 380.664   1
   2  -6  -2 56196.5 411.377   1
  -2   6   3 301731. 956.663   1
   2  -6  -3 316444. 997.626   1
  -1   6  -6 5821.96 221.153   1
   1  -6   5 20601.1 614.459   1
  -1   6  -5 18387.8 246.747   1
   1  -6   4 17858.0 384.556   1
  -1   6  -4 17200.1 208.425   1
   1  -6   3 79556.2 495.130   1
  -1   6  -3 75160.0 364.040   1
   1  -6   2 3392.79 198.250   1
  -1   6  -1 90827.0 420.732   1
  -1   6   0 3964.25 183.090   1
   1  -6   0 3969.23 222.954   1
  -1   6   1 102145. 454.738   1
   1  -6  -1 98190.7 467.090   1
  -1   6   2 9742.19 224.164   1
   1  -6  -2 9577.91 216.443   1
  -1   6   3 6280.56 198.872   1
   1  -6  -3 5712.46 211.723   1
   1  -6  -4 75144.1 448.080   1
  -1   6   4 64113.0 390.110   1
   0   6  -8 25720.5 279.204   1
   0  -6   6 14200.0 518.019   1
   0   6  -6 13941.5 176.476   1
   0   6  -5 340.351 143.513   1
   0  -6   5 244.924 271.900   1
   0  -6   4 18140.0 252.244   1
   0   6  -4 18726.5 192.362   1
   0   6  -3 75857.1 324.174   1
   0  -6   3 76237.4 371.931   1
   0   6  -2 14214.9 185.404   1
   0  -6   2 13243.9 190.263   1
   0  -6   1 77702.8 367.627   1
   0   6   0 3505.60 159.377   1
   0   6   1 325118. 906.746   1
   0  -6  -1 328371. 910.461   1
   0  -6  -2 85446.3 444.754   1
   0   6   2 77836.6 401.644   1
   0  -6  -3 2022.04 175.539   1
   0   6   3 1659.07 159.742   1
   0  -6  -4 19166.4 265.286   1
   0   6   4 16793.8 236.264   1
   0  -6  -5 8400.13 230.328   1
   0   6   5 8381.00 212.065   1
   1   6  -8 106482. 364.706   1
   1   6  -7 54595.5 244.727   1
  -1  -6   6 6722.15 229.091   1
   1   6  -6 7164.15 126.686   1
   1   6  -5 91881.9 322.370   1
  -1  -6   5 92196.0 363.787   1
   1   6  -3 16739.2 173.952   1
  -1  -6   3 16697.5 181.523   1
   1   6  -2 7861.07 143.147   1
  -1  -6   2 7724.94 156.507   1
   1   6  -1 23690.3 205.756   1
  -1  -6   1 24457.5 223.148   1
  -1  -6   0 110819. 446.226   1
  -1  -6  -2 34805.5 258.141   1
   1   6   2 38756.6 269.626   1
  -1  -6  -3 4883.79 176.003   1
   1   6   3 5586.60 192.997   1
  -1  -6  -4 22937.6 266.346   1
   1   6   4 23612.3 275.222   1
  -1  -6  -5 61521.7 392.269   1
   1   6   5 57192.4 369.122   1
   2   6 -11 162054. 458.964   1
   2   6 -10 19748.6 131.432   1
   2   6  -9 3446.43 79.2015   1
   2   6  -7 48173.5 191.474   1
  -2  -6   7 48654.8 293.514   1
  -2  -6   6 29268.3 191.836   1
   2   6  -6 31563.6 171.288   1
  -2  -6   5 13144.2 144.445   1
   2   6  -5 13715.0 133.054   1
  -2  -6   4 27276.5 189.272   1
   2   6  -4 26777.5 175.033   1
  -2  -6   3 226317. 619.693   1
  -2  -6   2 4489.17 130.281   1
   2   6  -2 4491.81 138.380   1
  -2  -6   1 11639.2 162.978   1
   2   6  -1 10784.5 146.469   1
  -2  -6   0 26813.0 226.495   1
   2   6   0 26041.9 214.704   1
  -2  -6  -1 19001.2 204.697   1
   2   6   1 18720.4 197.545   1
   2   6   3 6250.26 185.162   1
  -2  -6  -3 5893.04 172.727   1
   2   6   4 1664.86 171.839   1
  -2  -6  -4 1535.94 173.970   1
   2   6   5 170218. 665.500   1
  -2  -6  -5 167880. 653.782   1
  -2  -6  -6 56468.5 382.356   1
   3   6  -9 32357.1 114.460   1
  -3  -6   8 36796.7 230.748   1
   3   6  -8 37228.8 138.936   1
   3   6  -6 37575.6 164.455   1
  -3  -6   6 38364.5 177.881   1
   3   6  -5 13986.0 123.820   1
  -3  -6   5 14063.8 130.851   1
   3   6  -4 53757.6 226.108   1
  -3  -6   4 56028.7 239.163   1
   3   6  -3 3810.55 120.858   1
  -3  -6   3 3893.13 121.774   1
   3   6  -2 19837.8 167.441   1
  -3  -6   2 19186.4 173.256   1
   3   6  -1 155930. 488.303   1
  -3  -6   1 158235. 498.489   1
  -3  -6   0 397.899 127.903   1
  -3  -6  -1 2489.84 145.243   1
  -3  -6  -2 13611.8 196.534   1
  -4  -6   8 220903. 486.724   1
  -4  -6   7 53849.1 182.667   1
  -4  -6   5 300929. 698.387   1
  -4  -6   4 17676.4 134.418   1
  -4  -6   3 29.6616 89.8250   1
  -4  -6   2 51711.7 239.362   1
  -5  -6   8 21024.4 102.253   1
  -5  -6   7 22375.7 112.621   1
  -3   7  -4 3758.06 263.414   1
   3  -7   3-47.2981 795.454   1
  -2   7  -6 102.418 215.700   1
  -2   7  -5 6287.44 257.022   1
  -2   7  -4 372.624 210.226   1
   2  -7   4-140.790 516.101   1
   2  -7   3 28801.2 502.106   1
  -2   7  -3 31069.8 315.546   1
   2  -7   2 24010.2 483.104   1
  -2   7  -1 143702. 588.616   1
   2  -7   0 2100.90 279.636   1
  -1   7  -8 45139.1 360.480   1
  -1   7  -7 13965.9 237.592   1
  -1   7  -6 303.506 178.979   1
   1  -7   5 47545.6 646.919   1
  -1   7  -5 52342.8 348.330   1
  -1   7  -4 81.5978 158.552   1
   1  -7   4 205.686 356.909   1
   1  -7   3 10215.2 342.565   1
  -1   7  -3 10140.9 227.250   1
  -1   7  -2 53887.1 348.862   1
   1  -7   2 52193.7 399.777   1
   1  -7   1 12515.6 274.545   1
  -1   7   0 48842.6 355.838   1
  -1   7   1 31946.1 309.608   1
   1  -7  -1 30127.9 318.316   1
   0   7  -8 81091.0 397.720   1
   0   7  -7 2369.80 152.320   1
   0  -7   6 13150.4 406.311   1
   0   7  -6 13758.0 198.192   1
   0  -7   5 171730. 718.235   1
   0   7  -5 170598. 565.581   1
   0   7  -4 6110.66 158.441   1
   0  -7   4 5703.31 222.667   1
   0   7  -3 109274. 445.229   1
   0  -7   3 107427. 483.373   1
   0   7  -2 61487.4 339.967   1
   0  -7   2 59332.7 355.923   1
   0   7  -1 115833. 478.665   1
   0  -7   1 112179. 498.557   1
   0  -7   0 4313.20 213.234   1
   0   7   1 90095.1 446.676   1
   0   7   2 5435.79 189.320   1
   0  -7  -2 5460.62 214.000   1
   1   7 -11 20442.2 231.647   1
   1   7 -10 12984.2 175.066   1
   1   7  -9 2868.30 135.926   1
  -1  -7   7 24751.2 358.590   1
   1   7  -7 31184.4 218.612   1
   1   7  -6 5941.76 136.769   1
  -1  -7   6 6242.37 232.042   1
   1   7  -5 22124.3 177.840   1
  -1  -7   5 25136.0 242.358   1
   1   7  -4 282466. 759.773   1
  -1  -7   4 285605. 815.771   1
   1   7  -3 25297.5 220.559   1
  -1  -7   3 21697.9 226.474   1
   1   7  -2 2598.17 143.766   1
  -1  -7   2 2719.91 159.625   1
  -1  -7   1 3816.18 187.716   1
   1   7  -1 3404.04 166.673   1
   1   7   0 31841.1 259.046   1
  -1  -7   0 30799.7 259.584   1
  -1  -7  -1 48218.0 328.063   1
   1   7   2 2026.67 193.030   1
  -1  -7  -3 1491.08 182.116   1
   1   7   3 1452.07 172.521   1
   2   7 -13 1886.78 165.070   1
   2   7 -12 35464.3 192.773   1
   2   7 -11 16614.6 133.727   1
   2   7 -10 41529.5 185.430   1
   2   7  -9 47166.3 205.316   1
  -2  -7   8 324233. 995.649   1
   2   7  -7 29045.4 179.108   1
  -2  -7   6 49028.9 261.360   1
   2   7  -6 50808.5 236.604   1
  -2  -7   5 81676.6 330.918   1
   2   7  -5 84015.1 319.695   1
  -2  -7   4 167707. 530.869   1
   2   7  -4 165921. 506.743   1
   2   7  -3 29720.1 221.136   1
  -2  -7   3 31079.3 235.552   1
  -2  -7   2 2910.32 160.309   1
   2   7  -2 3386.60 156.873   1
  -2  -7   1 149.785 171.348   1
   2   7  -1 206.789 155.018   1
  -2  -7   0 28858.2 261.288   1
   2   7   0 25565.1 233.520   1
  -2  -7  -1 50314.4 329.347   1
   2   7   1 51692.1 315.041   1
  -2  -7  -2 87886.5 442.860   1
   2   7   3 515.255 182.697   1
  -2  -7  -4 27536.1 309.055   1
   3   7 -14 10638.8 84.5642   1
   3   7 -13 6707.83 76.8907   1
   3   7 -12 22.1945 58.2978   1
   3   7 -11 11907.6 97.4320   1
   3   7 -10 56026.9 188.762   1
  -3  -7   9 28201.3 322.103   1
   3   7  -9 29702.9 143.984   1
   3   7  -8 18778.7 132.277   1
  -3  -7   8 17152.4 167.562   1
  -3  -7   7 173475. 475.873   1
   3   7  -6 2242.90 96.8005   1
   3   7  -5 6043.74 120.362   1
  -3  -7   5 5289.16 120.971   1
  -3  -7   4 4874.67 146.466   1
   3   7  -4 4063.52 123.149   1
   3   7  -3 55941.3 274.057   1
  -3  -7   3 55688.5 283.165   1
   3   7  -2 65919.3 298.423   1
  -3  -7   2 68908.0 323.754   1
   3   7  -1 61646.1 316.133   1
  -3  -7   1 59977.3 324.102   1
   3   7   0 30251.5 245.201   1
  -3  -7   0 32268.0 259.633   1
   3   7   1 137647. 511.641   1
  -3  -7  -1 136896. 522.904   1
  -3  -7  -2 2123.86 165.737   1
  -3  -7  -3 13545.3 226.207   1
  -4  -7   9 18.9497 93.2082   1
  -4  -7   8 14764.6 117.478   1
  -4  -7   7 2239.65 89.0720   1
  -4  -7   6 252592. 618.431   1
  -4  -7   4 1702.69 116.955   1
  -4  -7   3 133.908 112.881   1
  -4  -7   2 13905.0 174.346   1
  -4  -7   1 3.73100 134.792   1
  -4  -7   0-0.19219 130.500   1
  -5  -7   9 47501.4 162.236   1
  -5  -7   8 77371.1 243.860   1
  -5  -7   7 3151.54 90.9408   1
  -5  -7   6 402.062 92.6473   1
  -5  -7   5 38070.1 201.608   1
  -6  -7   9 72.1701 62.7228   1
  -6  -7   8 37318.4 147.292   1
  -2   8  -7 2651.89 264.182   1
  -2   8  -6 5312.04 239.109   1
   2  -8   5 45039.1 941.359   1
  -2   8  -5 50364.1 392.866   1
   2  -8   4 5291.91 616.129   1
  -1   8  -8 2043.20 218.605   1
  -1   8  -7 9479.62 224.011   1
   1  -8   6 112703. 944.567   1
  -1   8  -6 112388. 497.270   1
   1  -8   5 78549.0 681.103   1
  -1   8  -5 71436.5 388.895   1
  -1   8  -4-32.5643 189.891   1
   1  -8   4-133.394 379.388   1
  -1   8  -3 195808. 687.815   1
   1  -8   3 209239. 853.940   1
   1  -8   2 1477.51 274.437   1
  -1   8  -2 1883.60 220.302   1
   0   8 -10 46774.7 314.223   1
   0   8  -9 81760.0 394.609   1
   0   8  -7 293.979 150.672   1
   0  -8   7 13.1643 489.518   1
   0  -8   6 7360.37 391.379   1
   0   8  -6 10428.9 214.238   1
   0   8  -5 29151.6 270.594   1
   0  -8   5 26156.5 399.369   1
   0   8  -4 99430.3 456.741   1
   0  -8   4 86413.0 492.246   1
   0   8  -3 78836.2 383.998   1
   0  -8   3 87749.5 469.169   1
   0   8  -2 20561.6 254.438   1
   0  -8   2 21331.3 306.523   1
   0  -8   1 37305.0 334.177   1
   0   8  -1 41884.1 321.482   1
   0  -8   0 27129.2 313.956   1
   1   8 -12 13623.0 212.100   1
   1   8 -11 1208.53 142.571   1
   1   8 -10 10058.2 172.646   1
   1   8  -9 1814.56 136.155   1
  -1  -8   8 141643. 787.453   1
   1   8  -8 138761. 460.604   1
   1   8  -7 560.875 137.352   1
   1   8  -6 2072.16 144.048   1
  -1  -8   6 567.729 224.960   1
   1   8  -5 22480.5 221.990   1
  -1  -8   5 21061.7 274.237   1
  -1  -8   4 122.985 187.811   1
   1   8  -4 360.913 172.406   1
  -1  -8   3 72928.0 402.346   1
   1   8  -3 75965.2 367.805   1
  -1  -8   2 13288.3 244.216   1
   1   8  -2 14520.0 217.173   1
   1   8  -1 7202.16 195.368   1
  -1  -8   1 5890.05 206.368   1
   1   8   0 88884.1 445.962   1
  -1  -8   0 87414.1 460.631   1
  -1  -8  -1 28742.3 325.560   1
   2   8 -14 38.3733 127.991   1
   2   8 -13 13475.3 149.214   1
   2   8 -12 486.025 106.724   1
   2   8 -11 719.897 110.780   1
   2   8 -10 79814.3 287.754   1
  -2  -8   9 7582.73 416.816   1
  -2  -8   8 298962. 905.404   1
   2   8  -8 293129. 741.127   1
  -2  -8   7 5188.95 182.971   1
   2   8  -6 28935.1 217.003   1
  -2  -8   5 5864.53 172.704   1
   2   8  -5 6037.76 152.503   1
   2   8  -4 54284.3 290.817   1
  -2  -8   4 52972.0 326.491   1
   2   8  -3 1029.82 148.618   1
  -2  -8   3 497.293 156.224   1
   2   8  -2 32552.0 261.466   1
  -2  -8   2 27688.3 277.901   1
  -2  -8   1 5477.32 184.532   1
   2   8  -1 6250.45 192.732   1
  -2  -8   0 7218.60 203.086   1
   2   8   0 8069.41 201.398   1
  -2  -8  -1 160314. 651.801   1
   2   8   1 160808. 615.047   1
   3   8 -14 14824.6 99.4496   1
   3   8 -13 4345.83 85.4978   1
   3   8 -12 6073.51 94.6054   1
   3   8 -11 111169. 317.836   1
   3   8 -10 47.8203 90.7203   1
  -3  -8   9 4595.83 226.044   1
   3   8  -9 4719.12 112.492   1
   3   8  -8 13559.3 142.851   1
  -3  -8   8 11947.8 179.590   1
   3   8  -7 1983.94 115.151   1
   3   8  -6 5783.31 142.950   1
  -3  -8   6 5249.67 144.367   1
  -3  -8   4 25125.1 221.712   1
   3   8  -4 25290.1 199.378   1
  -3  -8   3 133.474 152.052   1
   3   8  -3 158.128 140.615   1
   3   8  -2 8274.04 189.703   1
  -3  -8   2 14473.0 514.696   1
  -3  -8   1 8.86695 170.721   1
   3   8  -1 277.674 154.718   1
   3   8   0 2395.75 184.776   1
  -3  -8   0 2551.15 180.705   1
   3   8   1 47859.9 326.743   1
  -3  -8  -1 55239.4 386.590   1
  -3  -8  -2 20637.0 271.209   1
   4   8 -11 4202.09 79.7531   1
   4   8 -10 105397. 296.023   1
  -4  -8  10 105630. 425.016   1
   4   8  -9 29921.6 156.503   1
  -4  -8   9 29595.0 191.378   1
   4   8  -8 28968.8 167.481   1
  -4  -8   8 30619.5 189.259   1
   4   8  -7 19917.3 157.150   1
  -4  -8   7 19771.9 172.846   1
  -4  -8   6 19943.5 166.747   1
   4   8  -6 18839.3 169.361   1
  -4  -8   5 1210.25 130.635   1
   4   8  -5 1233.98 134.632   1
  -4  -8   3 138.431 141.194   1
  -4  -8   2 137984. 501.382   1
  -4  -8   1 1053.48 151.720   1
  -4  -8   0 17950.8 242.327   1
  -4  -8  -1 0.24466 163.053   1
  -5  -8  10 6575.52 108.619   1
  -5  -8   9 9172.13 105.621   1
  -5  -8   8 3868.33 101.156   1
  -5  -8   7 26549.1 176.939   1
  -5  -8   5 7096.02 139.140   1
  -5  -8   4 52951.7 274.662   1
  -5  -8   2 13976.8 195.760   1
  -6  -8  10 23646.3 117.511   1
  -6  -8   9 35956.4 164.605   1
  -6  -8   8 19315.0 139.861   1
  -6  -8   7 608.094 97.3375   1
  -7  -8   9 5205.92 94.4134   1
  -1   9 -10 300.990 250.812   1
  -1   9  -9 123490. 573.790   1
  -1   9  -7 10140.4 237.470   1
   1  -9   6 3052.32 599.375   1
  -1   9  -6 2736.12 223.759   1
   0   9 -12-4.37686 206.297   1
   0   9 -11 4803.41 198.341   1
   0   9 -10 35394.1 311.627   1
   0   9  -9 1063.41 181.284   1
   0   9  -8 95284.3 439.853   1
   0   9  -6 66962.4 368.103   1
   0  -9   6 74538.8 628.759   1
   0   9  -5 46879.1 339.684   1
   0  -9   5 46796.6 465.736   1
   0   9  -4 3020.77 183.156   1
   0  -9   4 3426.19 275.704   1
   1   9 -14 7264.33 208.813   1
   1   9 -13 2189.47 178.220   1
   1   9 -12 140.050 165.015   1
   1   9 -11 356.309 144.769   1
   1   9 -10 31217.5 252.267   1
   1   9  -9 766.951 136.763   1
   1   9  -8 17078.7 199.266   1
  -1  -9   8 16982.9 444.905   1
   1   9  -7 6495.30 153.133   1
  -1  -9   7 8974.63 335.612   1
  -1  -9   5 35746.4 358.622   1
   1   9  -5 40711.9 290.028   1
  -1  -9   4 4672.76 219.335   1
   1   9  -4 4781.60 202.112   1
  -1  -9   3 54549.5 370.548   1
   1   9  -3 54792.9 341.725   1
   1   9  -2 262.974 157.654   1
  -1  -9   2 255.000 213.608   1
   2   9 -12 107791. 366.976   1
   2   9 -11 181.311 117.705   1
   2   9 -10 3547.69 129.149   1
   2   9  -9 1282.79 139.276   1
  -2  -9   9 1269.87 349.484   1
   2   9  -8 437.490 152.656   1
  -2  -9   8 708.937 266.039   1
  -2  -9   7 2090.18 187.769   1
   2   9  -7 2400.99 150.737   1
  -2  -9   6 20604.3 243.752   1
   2   9  -6 19051.3 203.581   1
   2   9  -4 42334.3 287.060   1
  -2  -9   4 39835.0 308.669   1
   2   9  -3 61681.8 351.782   1
  -2  -9   3 59129.3 366.719   1
   2   9  -2 130765. 524.141   1
  -2  -9   2 133610. 540.245   1
  -2  -9   1 17184.6 284.407   1
   3   9 -13 180.303 91.8556   1
   3   9 -12 254.531 98.4824   1
   3   9 -11 4164.53 117.246   1
  -3  -9   9 8921.50 238.727   1
   3   9  -9 10072.0 141.341   1
   3   9  -8 12599.9 164.553   1
  -3  -9   8 11312.1 205.639   1
   3   9  -7 11408.3 149.459   1
  -3  -9   7 11427.8 193.233   1
   3   9  -6 57190.1 300.074   1
  -3  -9   6 56356.6 308.535   1
  -3  -9   5 18.1145 160.370   1
   3   9  -5 169.368 140.962   1
  -3  -9   3 44517.2 305.494   1
   3   9  -3 53578.0 322.013   1
  -3  -9   2 19574.0 240.043   1
   3   9  -2 17963.5 228.769   1
   3   9  -1 13403.8 236.944   1
  -3  -9   1 14830.4 267.046   1
   4   9 -12 2458.02 87.6278   1
  -4  -9  11 16371.1 364.393   1
   4   9 -11 17754.5 133.018   1
  -4  -9  10 5292.62 199.022   1
   4   9 -10 5104.86 107.637   1
  -4  -9   9 2119.87 137.813   1
   4   9  -9 2920.70 115.646   1
   4   9  -8 242679. 625.002   1
  -4  -9   8 242924. 650.987   1
   4   9  -7 6443.55 136.211   1
  -4  -9   7 5684.52 141.378   1
   4   9  -6 5294.02 143.775   1
  -4  -9   6 5666.06 158.164   1
  -4  -9   5 4502.22 152.400   1
   4   9  -5 4327.03 150.687   1
  -4  -9   4 23571.1 230.387   1
   4   9  -4 21929.3 207.852   1
  -4  -9   2 48481.6 330.315   1
   4   9  -2 51353.6 332.239   1
  -4  -9   1 25001.3 263.051   1
  -4  -9   0 13435.4 236.495   1
  -5  -9  10 7121.95 124.462   1
  -5  -9   9 1397.42 116.521   1
  -5  -9   7 222.125 117.775   1
  -5  -9   6 5793.23 140.284   1
  -5  -9   5 38529.5 246.513   1
  -5  -9   4 138031. 486.871   1
  -5  -9   3 3174.31 163.663   1
  -6  -9   9 7770.12 116.510   1
  -6  -9   8 53066.7 241.798   1
  -6  -9   7 33581.4 205.301   1
  -6  -9   6 75040.2 313.902   1
  -6  -9   5 2358.20 162.375   1
  -6  -9   4 7559.18 165.138   1
  -7  -9   8 1016.97 93.9720   1
  -7  -9   7 8169.90 130.251   1
  -1  10 -11 43680.9 385.889   1
   0  10 -13 3333.50 209.018   1
   0  10 -12 139307. 568.060   1
   0  10 -11 329.294 192.763   1
   0  10 -10 14267.7 234.958   1
   0  10  -9 5866.08 223.046   1
   0 -10   8 158.864 586.738   1
   0  10  -8 27.5629 190.277   1
   0 -10   7 8824.51 493.266   1
   1  10 -13 443.281 160.001   1
   1  10 -12 12461.9 193.476   1
   1  10 -11 3228.89 178.415   1
   1  10 -10 27884.5 239.863   1
   1  10  -9 72553.8 366.305   1
  -1 -10   9 74563.9 734.536   1
   1  10  -8 5489.88 187.781   1
  -1 -10   8 6159.90 383.215   1
   1  10  -7 1207.68 177.679   1
  -1 -10   7 1220.01 333.855   1
  -1 -10   6 25415.0 373.266   1
   1  10  -6 25798.6 258.765   1
   2  10 -12 32649.1 229.038   1
   2  10 -11 3789.36 152.027   1
  -2 -10  10 19918.6 532.041   1
   2  10 -10 20294.4 204.131   1
  -2 -10   9 4051.33 347.905   1
   2  10  -9 4719.30 183.412   1
  -2 -10   8 114575. 589.530   1
   2  10  -8 119858. 465.449   1
   2  10  -7 599.028 154.431   1
  -2 -10   7 751.293 220.919   1
  -2 -10   6 14903.9 263.532   1
   2  10  -6 13515.4 197.132   1
   2  10  -5 708.262 166.653   1
  -2 -10   5 819.188 217.963   1
   3  10 -12 129.725 113.932   1
   3  10 -11 1473.15 121.826   1
  -3 -10  10 3515.65 297.757   1
   3  10 -10 4020.22 141.827   1
   3  10  -9-64.9363 140.570   1
  -3 -10   9 135.006 223.377   1
  -3 -10   8-0.22988 202.618   1
   3  10  -8 56.9221 138.190   1
   3  10  -7 19598.9 203.437   1
  -3 -10   7 20163.6 252.881   1
   3  10  -6 30870.4 258.234   1
  -3 -10   6 31059.8 278.325   1
   3  10  -5 47697.6 305.393   1
  -3 -10   5 49293.0 335.343   1
   3  10  -4 18036.7 220.147   1
  -3 -10   4 19807.3 257.854   1
   4  10 -11 250.736 104.070   1
  -4 -10  10 7964.78 204.453   1
   4  10 -10 8216.38 149.041   1
  -4 -10   9 2217.85 161.461   1
   4  10  -9 3181.21 135.869   1
  -4 -10   8 39383.2 253.907   1
   4  10  -8 40881.7 238.111   1
   4  10  -7 1641.78 141.865   1
  -4 -10   7 1897.83 159.464   1
   4  10  -6 148972. 493.453   1
  -4 -10   6 149646. 518.608   1
   4  10  -5 10150.1 175.606   1
  -4 -10   5 10639.5 192.102   1
   4  10  -4 160.992 172.947   1
  -4 -10   4 204.880 161.088   1
  -4 -10   3 49913.8 324.827   1
   4  10  -3 46797.9 313.399   1
  -5 -10   9 96.7622 133.196   1
  -5 -10   8 745.409 134.502   1
  -5 -10   7 15802.9 198.654   1
  -5 -10   6 19595.0 202.673   1
  -5 -10   5 1492.55 159.383   1
  -5 -10   4 1002.49 168.394   1
  -5 -10   3 13043.9 225.211   1
  -5 -10   2 3229.03 209.598   1
  -6 -10   8 4301.83 132.521   1
  -6 -10   7 639.786 129.375   1
  -6 -10   6 17520.3 189.788   1
  -6 -10   5 63.3532 149.138   1
  -6 -10   4 10322.6 191.507   1
  -6 -10   3 2816.88 168.428   1
  -7 -10   7 7675.50 148.392   1
  -7 -10   6 2578.72 125.514   1
   0  11 -13 2220.68 224.847   1
   0  11 -12 16639.7 257.184   1
   1  11 -12 415.190 165.120   1
   1  11 -11 53424.3 320.527   1
   1  11 -10 16140.6 235.511   1
   1  11  -9 676.698 170.650   1
  -1 -11   9 809.746 481.311   1
   2  11 -11 1578.07 164.165   1
  -2 -11  10 1675.02 485.877   1
   2  11 -10 1805.76 176.273   1
  -2 -11   9 12281.8 396.177   1
   2  11  -9 12759.1 211.290   1
  -2 -11   8 4455.71 328.553   1
   2  11  -8 4324.71 181.916   1
  -2 -11   7 27965.9 340.725   1
   2  11  -7 26615.4 258.644   1
   3  11 -10 16707.8 191.918   1
  -3 -11  10 17096.6 377.276   1
   3  11  -9 13368.3 166.906   1
  -3 -11   9 15707.0 289.700   1
   3  11  -8 2915.33 167.387   1
  -3 -11   8 2762.41 239.351   1
   3  11  -7 2027.79 175.424   1
  -3 -11   7 1741.93 202.197   1
   3  11  -6 15538.9 218.706   1
  -3 -11   6 15067.5 236.926   1
  -4 -11   9 350.682 181.742   1
   4  11  -9-76.2331 150.549   1
  -4 -11   8 1479.11 182.806   1
   4  11  -8 1334.99 150.294   1
  -4 -11   7 6319.53 193.436   1
   4  11  -7 6900.32 172.838   1
   4  11  -6 2721.26 180.976   1
  -4 -11   6 2510.59 191.182   1
   4  11  -5 27015.4 253.342   1
  -4 -11   5 26425.8 273.499   1
  -5 -11   8 9532.15 191.380   1
  -5 -11   7 1981.37 170.363   1
  -5 -11   6 40559.6 285.146   1
  -5 -11   5 27094.7 270.469   1
  -5 -11   4 11198.5 225.821   1
  -6 -11   7 0.17371 138.353   1
  -6 -11   6 9431.45 181.299   1
  -6 -11   5 29346.3 242.980   1
  -6 -11   4 443.079 177.606   1
  -7 -11   5 6955.93 173.746   1
   3  12  -9 5976.44 185.319   1
  -3 -12   9 5920.48 293.963   1
   4  12  -8 11024.6 194.642   1
   5  12  -7 3686.26 222.642   1
   0   0   0    0.00    0.00   0
;
_shelx_hkl_checksum    7030
