# Supplementary material for: Polymorphism of feldspars above 10 GPa
Source: Nat Commun. 2020 Jun 1;11:2721. doi: 10.1038/s41467-020-16547-4 (PMC7264230; doi:10.1038/s41467-020-16547-4)
Supplement: Supplementary file 4 — Supplementary Data 1 [file 41467_2020_16547_MOESM4_ESM.zip › CIFs/Albite-III_p06_20i5.cif]

 
data_albite-III_20i5GPa


_publ_requested_journal          'Nature Communications' 

_publ_contact_author_name        'Anna Pakhomova'
_publ_contact_author_address     
;Deutsches Elektronen-Synchrotron (DESY)
Notkestrasse 85
22607 Hamburg
Germany
;
_publ_contact_author_email       anna.pakhomova@desy.de
_publ_contact_author_phone       00494089985457
loop_
_publ_author_name
_publ_author_address
'Pakhomova, Anna'
;Deutsches Elektronen-Synchrotron (DESY)
Notkestrasse 85
22607 Hamburg
Germany
;
 
_audit_creation_method            'SHELXL-2016/6'
_shelx_SHELXL_version_number      '2016/6'
_chemical_name_systematic         albite
_chemical_name_common             albite
_chemical_melting_point           ?
_chemical_formula_moiety          ?
_chemical_formula_sum
 'Al Na O8 Si3' 
_chemical_formula_weight          262.24

loop_
 _atom_type_symbol
 _atom_type_description
 _atom_type_scat_dispersion_real
 _atom_type_scat_dispersion_imag
 _atom_type_scat_source
 'O'  'O'  -0.0010   0.0008
 'International Tables Vol C Tables 4.2.6.8 and 6.1.1.4'
 'Na'  'Na'   0.0012   0.0036
 'International Tables Vol C Tables 4.2.6.8 and 6.1.1.4'
 'Al'  'Al'   0.0051   0.0077
 'International Tables Vol C Tables 4.2.6.8 and 6.1.1.4'
 'Si'  'Si'   0.0080   0.0107
 'International Tables Vol C Tables 4.2.6.8 and 6.1.1.4'
 
_space_group_crystal_system       triclinic
_space_group_IT_number            2
_space_group_name_H-M_alt         'P -1'
_space_group_name_Hall            '-P 1'
 
_shelx_space_group_comment
;
The symmetry employed for this shelxl refinement is uniquely defined
by the following loop, which should always be used as a source of
symmetry information in preference to the above space-group names.
They are only intended as comments.
;
 
loop_
 _space_group_symop_operation_xyz
 'x, y, z'
 '-x, -y, -z'
 
_cell_length_a                    6.9489(7)
_cell_length_b                    6.8529(3)
_cell_length_c                    11.5562(10)
_cell_angle_alpha                 113.094(5)
_cell_angle_beta                  92.427(8)
_cell_angle_gamma                 71.249(6)
_cell_volume                      477.12(7)
_cell_formula_units_Z             4
_cell_measurement_temperature     293(2)
_cell_measurement_reflns_used     1361
_cell_measurement_theta_min        1.8520
_cell_measurement_theta_max       17.4380
 
_exptl_crystal_description        'plate crystal'
_exptl_crystal_colour             colorless
_exptl_crystal_density_meas       ?
_exptl_crystal_density_method     'not measured'
_exptl_crystal_density_diffrn     3.651          
_exptl_crystal_F_000              520
_exptl_transmission_factor_min    0.83112
_exptl_transmission_factor_max    1.00000
_exptl_crystal_size_max           0.01
_exptl_crystal_size_mid           0.01
_exptl_crystal_size_min           0.008
_exptl_absorpt_coefficient_mu     0.145
_shelx_estimated_absorpt_T_min    ?
_shelx_estimated_absorpt_T_max    ?
_exptl_absorpt_correction_type    'multi-scan'
_exptl_absorpt_correction_T_min   ?
_exptl_absorpt_correction_T_max   ?
_exptl_absorpt_process_details    

;
CrysAlisPro 1.171.38.43 (Rigaku Oxford Diffraction, 2015)
Empirical absorption correction using spherical harmonics,
 implemented in SCALE3 ABSPACK scaling algorithm.
;
_exptl_absorpt_special_details    ?
_diffrn_ambient_temperature       293(2)
_diffrn_ambient_pressure          20500000
_diffrn_radiation_wavelength      0.2894

_diffrn_radiation_type            synchrotron
_diffrn_source                    synchrotron
_diffrn_source_type               'PETRA III, Beamline P02.2'
_diffrn_measurement_device_type   'esperanto-CrysAlisPro-abstract goniometer imported esperanto images'
_diffrn_measurement_method        '\w scans'
_diffrn_detector_area_resol_mean  ?
_diffrn_reflns_number             2881
_diffrn_reflns_av_unetI/netI      0.0565
_diffrn_reflns_av_R_equivalents   0.0391
_diffrn_reflns_limit_h_min        -9
_diffrn_reflns_limit_h_max        11
_diffrn_reflns_limit_k_min        -11
_diffrn_reflns_limit_k_max        10
_diffrn_reflns_limit_l_min        -20
_diffrn_reflns_limit_l_max        23
_diffrn_reflns_theta_min          1.552
_diffrn_reflns_theta_max          18.252
_diffrn_reflns_theta_full         10.000
_diffrn_measured_fraction_theta_max   0.186
_diffrn_measured_fraction_theta_full  0.341
_diffrn_reflns_Laue_measured_fraction_max    0.186
_diffrn_reflns_Laue_measured_fraction_full   0.341
_diffrn_reflns_point_group_measured_fraction_max   0.186
_diffrn_reflns_point_group_measured_fraction_full  0.341
_reflns_number_total              1884
_reflns_number_gt                 1760
_reflns_threshold_expression      'I > 2\s(I)'
_reflns_Friedel_coverage          0.000
_reflns_Friedel_fraction_max      .
_reflns_Friedel_fraction_full     .
 
_reflns_special_details
;
 Reflections were merged by SHELXL according to the crystal
 class for the calculation of statistics and refinement.
 
 _reflns_Friedel_fraction is defined as the number of unique
 Friedel pairs measured divided by the number that would be
 possible theoretically, ignoring centric projections and
 systematic absences.
;
 
_computing_data_collection        ?
_computing_cell_refinement        ?
_computing_data_reduction         ?
_computing_structure_solution     ?
_computing_structure_refinement 'SHELXL-2016/6 (Sheldrick, 2016)'
_computing_molecular_graphics     ?
_computing_publication_material   ?
_refine_special_details           ?
_refine_ls_structure_factor_coef  Fsqd
_refine_ls_matrix_type            full
_refine_ls_weighting_scheme       calc
_refine_ls_weighting_details
'w=1/[\s^2^(Fo^2^)+(0.0612P)^2^+0.2547P] where P=(Fo^2^+2Fc^2^)/3'
_atom_sites_solution_primary      ?
_atom_sites_solution_secondary    ?
_atom_sites_solution_hydrogens    .
_refine_ls_hydrogen_treatment     undef
_refine_ls_extinction_method      'SHELXL-2016/6 (Sheldrick 2016)'
_refine_ls_extinction_coef        0.23(5)
_refine_ls_extinction_expression
 'Fc^*^=kFc[1+0.001xFc^2^\l^3^/sin(2\q)]^-1/4^'
_refine_ls_number_reflns          1884
_refine_ls_number_parameters      156
_refine_ls_number_restraints      0
_refine_ls_R_factor_all           0.0443
_refine_ls_R_factor_gt            0.0420
_refine_ls_wR_factor_ref          0.1178
_refine_ls_wR_factor_gt           0.1145
_refine_ls_goodness_of_fit_ref    1.081
_refine_ls_restrained_S_all       1.081
_refine_ls_shift/su_max           0.001
_refine_ls_shift/su_mean          0.000
 
loop_
 _atom_site_label
 _atom_site_type_symbol
 _atom_site_fract_x
 _atom_site_fract_y
 _atom_site_fract_z
 _atom_site_U_iso_or_equiv
 _atom_site_adp_type
 _atom_site_occupancy
 _atom_site_site_symmetry_order  
 _atom_site_calc_flag
 _atom_site_refinement_flags_posn
 _atom_site_refinement_flags_adp
 _atom_site_refinement_flags_occupancy
 _atom_site_disorder_assembly
 _atom_site_disorder_group
Na1 Na -1.0324(4) -1.55465(18) -0.8041(2) 0.0177(13) Uani 1 1 d . . . . .
Na2 Na -0.4409(4) -0.50175(18) -0.72859(19) 0.0103(12) Uani 1 1 d . . . . .
Si1 Si -0.6612(2) -1.72969(10) -0.94538(11) 0.0069(7) Uani 1 1 d . . . . .
Si2 Si -1.0778(2) -0.82528(10) -0.67020(11) 0.0073(7) Uani 1 1 d . . . . .
Si3 Si -0.8191(2) -1.24008(10) -0.86308(11) 0.0059(7) Uani 1 1 d . . . . .
Si4 Si -0.4452(2) -1.10670(10) -0.78399(11) 0.0075(7) Uani 1 1 d . . . . .
Si6 Si -0.7244(2) -0.63183(10) -0.61036(11) 0.0063(7) Uani 1 1 d . . . . .
Si7 Si -0.8217(2) -0.15763(10) -0.55754(11) 0.0065(7) Uani 1 1 d . . . . .
Al1 Al -0.2024(2) -1.94311(12) -0.94881(13) 0.0068(8) Uani 1 1 d . . . . .
Al2 Al -0.6781(2) -0.83241(11) -0.44036(12) 0.0059(8) Uani 1 1 d . . . . .
O1 O -0.6082(6) -0.0936(3) -0.5778(3) 0.0081(3) Uiso 1 1 d . . . . .
O2 O -0.7431(5) -0.4309(3) -0.6558(3) 0.0073(2) Uiso 1 1 d . . . . .
O3 O -0.9411(6) -0.6654(3) -0.6331(3) 0.0098(3) Uiso 1 1 d . . . . .
O4 O -0.4425(6) -1.7206(3) -0.9240(3) 0.0094(3) Uiso 1 1 d . . . . .
O5 O -0.6807(6) -0.6025(3) -0.4696(3) 0.0085(3) Uiso 1 1 d . . . . .
O6 O -0.3127(6) -1.1325(3) -0.9048(3) 0.0074(2) Uiso 1 1 d . . . . .
O7 O -0.2797(6) -1.2464(3) -0.7216(3) 0.0079(2) Uiso 1 1 d . . . . .
O8 O -0.8324(6) -1.4863(3) -0.9075(3) 0.0087(3) Uiso 1 1 d . . . . .
O9 O -1.0707(6) -0.1389(3) -0.5264(3) 0.0072(2) Uiso 1 1 d . . . . .
O10 O -0.9257(6) -1.0922(3) -0.7174(3) 0.0081(3) Uiso 1 1 d . . . . .
O11 O -0.7515(6) -1.8703(3) -0.8956(3) 0.0079(3) Uiso 1 1 d . . . . .
O12 O -1.2479(6) -0.8027(3) -0.5741(3) 0.0083(3) Uiso 1 1 d . . . . .
O13 O -0.5877(6) -1.2569(3) -0.8449(3) 0.0094(3) Uiso 1 1 d . . . . .
O14 O -0.9343(6) -1.1607(3) -0.9683(3) 0.0078(2) Uiso 1 1 d . . . . .
O15 O -0.5450(6) -0.8451(3) -0.7047(3) 0.0089(3) Uiso 1 1 d . . . . .
O16 O -1.1702(6) -0.7943(3) -0.7907(3) 0.0089(3) Uiso 1 1 d . . . . .
 
loop_
 _atom_site_aniso_label
 _atom_site_aniso_U_11
 _atom_site_aniso_U_22
 _atom_site_aniso_U_33
 _atom_site_aniso_U_23
 _atom_site_aniso_U_13
 _atom_site_aniso_U_12
Na1 0.013(2) 0.0122(4) 0.0268(16) 0.0105(5) 0.009(2) 0.0016(6)
Na2 0.008(2) 0.0109(4) 0.0088(14) 0.0010(4) -0.0006(18) -0.0029(6)
Si1 0.0072(12) 0.0066(2) 0.0066(8) 0.0034(2) -0.0007(10) -0.0009(3)
Si2 0.0073(13) 0.0069(2) 0.0080(8) 0.0039(3) -0.0006(10) -0.0017(3)
Si3 0.0055(12) 0.0067(2) 0.0058(8) 0.0032(2) -0.0022(10) -0.0015(3)
Si4 0.0081(12) 0.0072(2) 0.0067(8) 0.0037(3) 0.0003(10) -0.0008(3)
Si6 0.0064(12) 0.0068(2) 0.0056(8) 0.0035(2) -0.0012(10) -0.0008(3)
Si7 0.0048(12) 0.0063(2) 0.0080(8) 0.0032(3) -0.0005(10) -0.0009(3)
Al1 0.0067(14) 0.0076(2) 0.0061(9) 0.0033(3) -0.0006(11) -0.0015(3)
Al2 0.0051(14) 0.0075(2) 0.0054(9) 0.0036(3) -0.0021(12) -0.0015(4)
 
_geom_special_details
;
 All esds (except the esd in the dihedral angle between two l.s. planes)
 are estimated using the full covariance matrix.  The cell esds are taken
 into account individually in the estimation of esds in distances, angles
 and torsion angles; correlations between esds in cell parameters are only
 used when they are defined by crystal symmetry.  An approximate (isotropic)
 treatment of cell esds is used for estimating esds involving l.s. planes.
;
 
loop_
 _geom_bond_atom_site_label_1
 _geom_bond_atom_site_label_2
 _geom_bond_distance
 _geom_bond_site_symmetry_2
 _geom_bond_publ_flag
Na1 O7 2.133(2) 1_455 ?
Na1 O8 2.140(2) . ?
Na1 O16 2.205(3) 1_545 ?
Na1 O11 2.296(2) . ?
Na1 O3 2.376(4) 1_545 ?
Na1 O14 2.644(4) 2_323 ?
Na1 O2 2.713(5) 1_545 ?
Na1 Si1 2.7550(17) . ?
Na1 Na2 2.873(3) 1_445 ?
Na1 Si2 2.9330(14) 1_545 ?
Na1 Al1 3.105(3) 1_455 ?
Na1 Si6 3.109(4) 1_545 ?
Na2 O2 2.127(3) . ?
Na2 O16 2.153(3) 1_655 ?
Na2 O4 2.168(4) 1_565 ?
Na2 O5 2.326(6) 2_444 ?
Na2 O7 2.338(3) 1_565 ?
Na2 O13 2.493(4) 1_565 ?
Na2 O1 2.5432(19) . ?
Na2 Al2 2.705(3) 2_444 ?
Na2 O15 2.785(2) . ?
Na2 Si6 2.9754(16) . ?
Na2 Si4 3.0077(13) 1_565 ?
Si1 O4 1.546(5) . ?
Si1 O11 1.5837(18) . ?
Si1 O8 1.608(2) . ?
Si1 O6 1.650(4) 2_423 ?
Si1 Al1 2.557(2) 2_413 ?
Si2 O16 1.570(4) . ?
Si2 O12 1.5851(18) . ?
Si2 O3 1.598(4) . ?
Si2 O10 1.668(2) . ?
Si2 Si7 2.8067(12) 2_344 ?
Si3 O13 1.586(5) . ?
Si3 O8 1.592(2) . ?
Si3 O14 1.604(4) . ?
Si3 O10 1.641(2) . ?
Si4 O15 1.5812(17) . ?
Si4 O7 1.589(4) . ?
Si4 O13 1.601(4) . ?
Si4 O6 1.6240(15) . ?
Si4 Al2 2.839(2) 2_434 ?
Si6 O5 1.588(4) . ?
Si6 O3 1.591(5) . ?
Si6 O15 1.6038(17) . ?
Si6 O2 1.6232(19) . ?
Si6 Al2 2.7628(15) . ?
Si7 O12 1.674(4) 2_344 ?
Si7 O2 1.6796(19) . ?
Si7 O1 1.726(3) . ?
Si7 O9 1.736(4) . ?
Si7 O9 1.7796(16) 2_354 ?
Si7 O10 2.113(4) 1_565 ?
Si7 Al2 2.597(2) 1_565 ?
Si7 Si7 2.6756(17) 2_354 ?
Al1 O16 1.755(4) 1_645 ?
Al1 O4 1.804(3) . ?
Al1 O14 1.8365(17) 2_423 ?
Al1 O11 1.839(4) 2_413 ?
Al1 O6 1.930(2) 1_545 ?
Al1 O14 1.931(4) 1_645 ?
Al1 Al1 2.840(2) 2_513 ?
Al2 O5 1.7303(17) . ?
Al2 O7 1.741(3) 2_434 ?
Al2 O1 1.800(2) 1_545 ?
Al2 O9 1.826(5) 2_344 ?
Al2 O1 1.913(5) 2_444 ?
Al2 Al2 2.7304(19) 2_434 ?
 
loop_
 _geom_angle_atom_site_label_1
 _geom_angle_atom_site_label_2
 _geom_angle_atom_site_label_3
 _geom_angle
 _geom_angle_site_symmetry_1
 _geom_angle_site_symmetry_3
 _geom_angle_publ_flag
O7 Na1 O8 105.00(8) 1_455 . ?
O7 Na1 O16 100.84(12) 1_455 1_545 ?
O8 Na1 O16 148.43(11) . 1_545 ?
O7 Na1 O11 175.41(12) 1_455 . ?
O8 Na1 O11 70.61(8) . . ?
O16 Na1 O11 83.76(9) 1_545 . ?
O7 Na1 O3 103.63(11) 1_455 1_545 ?
O8 Na1 O3 124.5(2) . 1_545 ?
O16 Na1 O3 64.70(15) 1_545 1_545 ?
O11 Na1 O3 78.36(11) . 1_545 ?
O7 Na1 O14 117.3(2) 1_455 2_323 ?
O8 Na1 O14 82.76(12) . 2_323 ?
O16 Na1 O14 69.32(11) 1_545 2_323 ?
O11 Na1 O14 64.09(14) . 2_323 ?
O3 Na1 O14 122.63(9) 1_545 2_323 ?
O7 Na1 O2 98.19(15) 1_455 1_545 ?
O8 Na1 O2 70.81(15) . 1_545 ?
O16 Na1 O2 123.07(16) 1_545 1_545 ?
O11 Na1 O2 79.22(15) . 1_545 ?
O3 Na1 O2 58.79(13) 1_545 1_545 ?
O14 Na1 O2 140.35(10) 2_323 1_545 ?
O7 Na1 Si1 140.45(7) 1_455 . ?
O8 Na1 Si1 35.63(6) . . ?
O16 Na1 Si1 117.52(6) 1_545 . ?
O11 Na1 Si1 35.08(5) . . ?
O3 Na1 Si1 101.29(12) 1_545 . ?
O14 Na1 Si1 71.64(8) 2_323 . ?
O2 Na1 Si1 69.65(8) 1_545 . ?
O7 Na1 Na2 53.23(9) 1_455 1_445 ?
O8 Na1 Na2 149.03(16) . 1_445 ?
O16 Na1 Na2 47.99(8) 1_545 1_445 ?
O11 Na1 Na2 131.31(10) . 1_445 ?
O3 Na1 Na2 84.90(10) 1_545 1_445 ?
O14 Na1 Na2 88.94(12) 2_323 1_445 ?
O2 Na1 Na2 128.44(9) 1_545 1_445 ?
Si1 Na1 Na2 159.99(11) . 1_445 ?
O7 Na1 Si2 104.37(6) 1_455 1_545 ?
O8 Na1 Si2 147.51(14) . 1_545 ?
O16 Na1 Si2 31.73(12) 1_545 1_545 ?
O11 Na1 Si2 79.59(6) . 1_545 ?
O3 Na1 Si2 32.96(10) 1_545 1_545 ?
O14 Na1 Si2 95.87(7) 2_323 1_545 ?
O2 Na1 Si2 91.56(9) 1_545 1_545 ?
Si1 Na1 Si2 113.19(6) . 1_545 ?
Na2 Na1 Si2 62.87(5) 1_445 1_545 ?
O7 Na1 Al1 109.53(16) 1_455 1_455 ?
O8 Na1 Al1 118.40(12) . 1_455 ?
O16 Na1 Al1 33.46(10) 1_545 1_455 ?
O11 Na1 Al1 74.25(11) . 1_455 ?
O3 Na1 Al1 94.51(9) 1_545 1_455 ?
O14 Na1 Al1 36.14(5) 2_323 1_455 ?
O2 Na1 Al1 145.78(9) 1_545 1_455 ?
Si1 Na1 Al1 98.51(5) . 1_455 ?
Na2 Na1 Al1 61.82(6) 1_445 1_455 ?
Si2 Na1 Al1 62.89(5) 1_545 1_455 ?
O7 Na1 Si6 112.09(15) 1_455 1_545 ?
O8 Na1 Si6 94.70(16) . 1_545 ?
O16 Na1 Si6 92.08(14) 1_545 1_545 ?
O11 Na1 Si6 67.56(13) . 1_545 ?
O3 Na1 Si6 30.10(10) 1_545 1_545 ?
O14 Na1 Si6 129.48(9) 2_323 1_545 ?
O2 Na1 Si6 31.44(6) 1_545 1_545 ?
Si1 Na1 Si6 77.49(8) . 1_545 ?
Na2 Na1 Si6 113.27(7) 1_445 1_545 ?
Si2 Na1 Si6 61.25(6) 1_545 1_545 ?
Al1 Na1 Si6 116.05(5) 1_455 1_545 ?
O2 Na2 O16 134.55(9) . 1_655 ?
O2 Na2 O4 100.87(18) . 1_565 ?
O16 Na2 O4 68.79(16) 1_655 1_565 ?
O2 Na2 O5 94.06(13) . 2_444 ?
O16 Na2 O5 87.17(17) 1_655 2_444 ?
O4 Na2 O5 155.82(15) 1_565 2_444 ?
O2 Na2 O7 128.07(8) . 1_565 ?
O16 Na2 O7 96.14(13) 1_655 1_565 ?
O4 Na2 O7 109.14(10) 1_565 1_565 ?
O5 Na2 O7 74.96(14) 2_444 1_565 ?
O2 Na2 O13 88.36(14) . 1_565 ?
O16 Na2 O13 126.00(9) 1_655 1_565 ?
O4 Na2 O13 72.64(12) 1_565 1_565 ?
O5 Na2 O13 127.16(11) 2_444 1_565 ?
O7 Na2 O13 62.94(14) 1_565 1_565 ?
O2 Na2 O1 66.74(10) . . ?
O16 Na2 O1 147.6(2) 1_655 . ?
O4 Na2 O1 139.21(17) 1_565 . ?
O5 Na2 O1 64.47(12) 2_444 . ?
O7 Na2 O1 62.74(8) 1_565 . ?
O13 Na2 O1 68.45(10) 1_565 . ?
O2 Na2 Al2 103.91(10) . 2_444 ?
O16 Na2 Al2 105.27(17) 1_655 2_444 ?
O4 Na2 Al2 148.55(8) 1_565 2_444 ?
O5 Na2 Al2 39.34(6) 2_444 2_444 ?
O7 Na2 Al2 39.56(8) 1_565 2_444 ?
O13 Na2 Al2 88.95(10) 1_565 2_444 ?
O1 Na2 Al2 42.62(11) . 2_444 ?
O2 Na2 O15 61.16(8) . . ?
O16 Na2 O15 73.40(9) 1_655 . ?
O4 Na2 O15 77.76(10) 1_565 . ?
O5 Na2 O15 93.28(12) 2_444 . ?
O7 Na2 O15 164.9(2) 1_565 . ?
O13 Na2 O15 132.07(19) 1_565 . ?
O1 Na2 O15 121.10(6) . . ?
Al2 Na2 O15 131.61(12) 2_444 . ?
O2 Na2 Na1 173.84(13) . 1_665 ?
O16 Na2 Na1 49.55(8) 1_655 1_665 ?
O4 Na2 Na1 84.91(11) 1_565 1_665 ?
O5 Na2 Na1 81.20(13) 2_444 1_665 ?
O7 Na2 Na1 46.95(7) 1_565 1_665 ?
O13 Na2 Na1 91.38(9) 1_565 1_665 ?
O1 Na2 Na1 107.47(11) . 1_665 ?
Al2 Na2 Na1 69.93(8) 2_444 1_665 ?
O15 Na2 Na1 122.77(9) . 1_665 ?
O2 Na2 Si6 31.93(6) . . ?
O16 Na2 Si6 103.67(7) 1_655 . ?
O4 Na2 Si6 98.44(11) 1_565 . ?
O5 Na2 Si6 84.27(8) 2_444 . ?
O7 Na2 Si6 150.47(7) 1_565 . ?
O13 Na2 Si6 118.30(12) 1_565 . ?
O1 Na2 Si6 89.54(5) . . ?
Al2 Na2 Si6 112.82(6) 2_444 . ?
O15 Na2 Si6 32.12(4) . . ?
Na1 Na2 Si6 149.87(9) 1_665 . ?
O2 Na2 Si4 106.54(9) . 1_565 ?
O16 Na2 Si4 118.19(7) 1_655 1_565 ?
O4 Na2 Si4 95.21(8) 1_565 1_565 ?
O5 Na2 Si4 98.66(9) 2_444 1_565 ?
O7 Na2 Si4 31.52(11) 1_565 1_565 ?
O13 Na2 Si4 32.14(10) 1_565 1_565 ?
O1 Na2 Si4 56.01(4) . 1_565 ?
Al2 Na2 Si4 59.32(5) 2_444 1_565 ?
O15 Na2 Si4 163.60(16) . 1_565 ?
Na1 Na2 Si4 70.54(5) 1_665 1_565 ?
Si6 Na2 Si4 138.11(7) . 1_565 ?
O4 Si1 O11 122.2(2) . . ?
O4 Si1 O8 113.54(17) . . ?
O11 Si1 O8 107.07(12) . . ?
O4 Si1 O6 112.58(15) . 2_423 ?
O11 Si1 O6 94.58(17) . 2_423 ?
O8 Si1 O6 104.0(2) . 2_423 ?
O4 Si1 Al1 132.29(8) . 2_413 ?
O11 Si1 Al1 45.60(14) . 2_413 ?
O8 Si1 Al1 113.77(17) . 2_413 ?
O6 Si1 Al1 48.98(7) 2_423 2_413 ?
O4 Si1 Na1 137.52(13) . . ?
O11 Si1 Na1 56.44(8) . . ?
O8 Si1 Na1 50.82(7) . . ?
O6 Si1 Na1 109.75(15) 2_423 . ?
Al1 Si1 Na1 80.22(6) 2_413 . ?
O4 Si1 Na2 42.72(10) . 1_545 ?
O11 Si1 Na2 104.35(17) . 1_545 ?
O8 Si1 Na2 86.53(17) . 1_545 ?
O6 Si1 Na2 154.70(12) 2_423 1_545 ?
Al1 Si1 Na2 146.44(6) 2_413 1_545 ?
Na1 Si1 Na2 94.81(7) . 1_545 ?
O16 Si2 O12 111.6(2) . . ?
O16 Si2 O3 101.64(18) . . ?
O12 Si2 O3 122.80(16) . . ?
O16 Si2 O10 106.93(15) . . ?
O12 Si2 O10 103.97(9) . . ?
O3 Si2 O10 109.17(19) . . ?
O16 Si2 Si7 142.97(13) . 2_344 ?
O12 Si2 Si7 31.47(18) . 2_344 ?
O3 Si2 Si7 104.84(13) . 2_344 ?
O10 Si2 Si7 88.29(8) . 2_344 ?
O16 Si2 Na1 47.64(12) . 1_565 ?
O12 Si2 Na1 135.20(11) . 1_565 ?
O3 Si2 Na1 54.00(15) . 1_565 ?
O10 Si2 Na1 119.46(6) . 1_565 ?
Si7 Si2 Na1 148.31(5) 2_344 1_565 ?
O16 Si2 Na2 42.60(8) . 1_455 ?
O12 Si2 Na2 80.78(14) . 1_455 ?
O3 Si2 Na2 95.69(14) . 1_455 ?
O10 Si2 Na2 145.32(18) . 1_455 ?
Si7 Si2 Na2 108.77(4) 2_344 1_455 ?
Na1 Si2 Na2 57.59(6) 1_565 1_455 ?
O13 Si3 O8 107.96(17) . . ?
O13 Si3 O14 120.85(14) . . ?
O8 Si3 O14 101.7(2) . . ?
O13 Si3 O10 101.5(2) . . ?
O8 Si3 O10 108.42(10) . . ?
O14 Si3 O10 115.90(15) . . ?
O13 Si3 Na1 123.85(10) . . ?
O8 Si3 Na1 34.37(6) . . ?
O14 Si3 Na1 109.54(15) . . ?
O10 Si3 Na1 75.14(9) . . ?
O13 Si3 Na2 44.29(9) . 1_545 ?
O8 Si3 Na2 75.49(18) . 1_545 ?
O14 Si3 Na2 159.10(7) . 1_545 ?
O10 Si3 Na2 84.16(15) . 1_545 ?
Na1 Si3 Na2 80.14(6) . 1_545 ?
O15 Si4 O7 117.6(2) . . ?
O15 Si4 O13 119.9(2) . . ?
O7 Si4 O13 104.71(17) . . ?
O15 Si4 O6 105.73(8) . . ?
O7 Si4 O6 102.57(16) . . ?
O13 Si4 O6 104.21(18) . . ?
O15 Si4 Al2 90.13(15) . 2_434 ?
O7 Si4 Al2 33.13(7) . 2_434 ?
O13 Si4 Al2 107.01(12) . 2_434 ?
O6 Si4 Al2 131.03(18) . 2_434 ?
O15 Si4 Na2 131.10(7) . 1_545 ?
O7 Si4 Na2 50.31(13) . 1_545 ?
O13 Si4 Na2 55.93(14) . 1_545 ?
O6 Si4 Na2 122.87(6) . 1_545 ?
Al2 Si4 Na2 55.01(6) 2_434 1_545 ?
O15 Si4 Na1 141.8(2) . 1_655 ?
O7 Si4 Na1 28.17(8) . 1_655 ?
O13 Si4 Na1 93.73(12) . 1_655 ?
O6 Si4 Na1 80.42(11) . 1_655 ?
Al2 Si4 Na1 60.95(5) 2_434 1_655 ?
Na2 Si4 Na1 52.87(5) 1_545 1_655 ?
O5 Si6 O3 107.87(17) . . ?
O5 Si6 O15 108.41(19) . . ?
O3 Si6 O15 111.72(18) . . ?
O5 Si6 O2 120.62(17) . . ?
O3 Si6 O2 103.0(2) . . ?
O15 Si6 O2 105.14(9) . . ?
O5 Si6 Al2 35.30(8) . . ?
O3 Si6 Al2 88.40(12) . . ?
O15 Si6 Al2 89.80(11) . . ?
O2 Si6 Al2 155.85(15) . . ?
O5 Si6 Na2 112.55(16) . . ?
O3 Si6 Na2 137.43(14) . . ?
O15 Si6 Na2 67.39(8) . . ?
O2 Si6 Na2 43.88(11) . . ?
Al2 Si6 Na2 133.16(10) . . ?
O5 Si6 Na1 149.59(13) . 1_565 ?
O3 Si6 Na1 48.52(12) . 1_565 ?
O15 Si6 Na1 99.47(18) . 1_565 ?
O2 Si6 Na1 60.70(17) . 1_565 ?
Al2 Si6 Na1 136.38(7) . 1_565 ?
Na2 Si6 Na1 88.98(7) . 1_565 ?
O12 Si7 O2 96.29(14) 2_344 . ?
O12 Si7 O1 93.9(2) 2_344 . ?
O2 Si7 O1 99.15(12) . . ?
O12 Si7 O9 91.72(16) 2_344 . ?
O2 Si7 O9 95.92(15) . . ?
O1 Si7 O9 163.23(9) . . ?
O12 Si7 O9 92.67(14) 2_344 2_354 ?
O2 Si7 O9 170.6(2) . 2_354 ?
O1 Si7 O9 83.06(12) . 2_354 ?
O9 Si7 O9 80.90(15) . 2_354 ?
O12 Si7 O10 176.57(10) 2_344 1_565 ?
O2 Si7 O10 86.33(14) . 1_565 ?
O1 Si7 O10 87.84(16) . 1_565 ?
O9 Si7 O10 85.80(17) . 1_565 ?
O9 Si7 O10 84.62(14) 2_354 1_565 ?
O12 Si7 Al2 77.80(12) 2_344 1_565 ?
O2 Si7 Al2 140.61(15) . 1_565 ?
O1 Si7 Al2 43.67(8) . 1_565 ?
O9 Si7 Al2 122.91(8) . 1_565 ?
O9 Si7 Al2 44.65(14) 2_354 1_565 ?
O10 Si7 Al2 101.58(9) 1_565 1_565 ?
O12 Si7 Si7 92.89(9) 2_344 2_354 ?
O2 Si7 Si7 136.31(17) . 2_354 ?
O1 Si7 Si7 122.75(7) . 2_354 ?
O9 Si7 Si7 41.06(7) . 2_354 ?
O9 Si7 Si7 39.84(11) 2_354 2_354 ?
O10 Si7 Si7 83.69(9) 1_565 2_354 ?
Al2 Si7 Si7 83.07(5) 1_565 2_354 ?
O12 Si7 Si2 29.63(12) 2_344 2_344 ?
O2 Si7 Si2 101.80(8) . 2_344 ?
O1 Si7 Si2 121.00(16) . 2_344 ?
O9 Si7 Si2 62.30(13) . 2_344 ?
O9 Si7 Si2 84.64(7) 2_354 2_344 ?
O10 Si7 Si2 147.57(10) 1_565 2_344 ?
Al2 Si7 Si2 91.89(5) 1_565 2_344 ?
Si7 Si7 Si2 68.67(4) 2_354 2_344 ?
O12 Si7 Na2 96.97(10) 2_344 . ?
O2 Si7 Na2 42.42(11) . . ?
O1 Si7 Na2 56.75(7) . . ?
O9 Si7 Na2 138.04(10) . . ?
O9 Si7 Na2 139.10(10) 2_354 . ?
O10 Si7 Na2 86.46(8) 1_565 . ?
Al2 Si7 Na2 99.04(7) 1_565 . ?
Si7 Si7 Na2 170.15(10) 2_354 . ?
Si2 Si7 Na2 120.67(6) 2_344 . ?
O16 Al1 O4 86.61(17) 1_645 . ?
O16 Al1 O14 101.48(16) 1_645 2_423 ?
O4 Al1 O14 94.81(12) . 2_423 ?
O16 Al1 O11 170.29(9) 1_645 2_413 ?
O4 Al1 O11 95.29(19) . 2_413 ?
O14 Al1 O11 87.87(14) 2_423 2_413 ?
O16 Al1 O6 92.17(13) 1_645 1_545 ?
O4 Al1 O6 95.71(13) . 1_545 ?
O14 Al1 O6 163.22(10) 2_423 1_545 ?
O11 Al1 O6 78.17(13) 2_413 1_545 ?
O16 Al1 O14 89.91(18) 1_645 1_645 ?
O4 Al1 O14 174.87(19) . 1_645 ?
O14 Al1 O14 82.19(12) 2_423 1_645 ?
O11 Al1 O14 88.77(15) 2_413 1_645 ?
O6 Al1 O14 88.18(12) 1_545 1_645 ?
O16 Al1 Si1 132.36(7) 1_645 2_413 ?
O4 Al1 Si1 96.73(15) . 2_413 ?
O14 Al1 Si1 125.34(13) 2_423 2_413 ?
O11 Al1 Si1 37.98(6) 2_413 2_413 ?
O6 Al1 Si1 40.19(12) 1_545 2_413 ?
O14 Al1 Si1 88.39(11) 1_645 2_413 ?
O16 Al1 Al1 97.33(15) 1_645 2_513 ?
O4 Al1 Al1 137.01(8) . 2_513 ?
O14 Al1 Al1 42.35(10) 2_423 2_513 ?
O11 Al1 Al1 87.78(10) 2_413 2_513 ?
O6 Al1 Al1 126.69(10) 1_545 2_513 ?
O14 Al1 Al1 39.84(6) 1_645 2_513 ?
Si1 Al1 Al1 110.79(5) 2_413 2_513 ?
O16 Al1 Na2 42.89(12) 1_645 1_545 ?
O4 Al1 Na2 43.72(14) . 1_545 ?
O14 Al1 Na2 100.81(6) 2_423 1_545 ?
O11 Al1 Na2 138.29(14) 2_413 1_545 ?
O6 Al1 Na2 95.83(5) 1_545 1_545 ?
O14 Al1 Na2 132.64(15) 1_645 1_545 ?
Si1 Al1 Na2 123.50(6) 2_413 1_545 ?
Al1 Al1 Na2 125.59(9) 2_513 1_545 ?
O16 Al1 Na1 43.85(7) 1_645 1_655 ?
O4 Al1 Na1 84.64(13) . 1_655 ?
O14 Al1 Na1 58.12(12) 2_423 1_655 ?
O11 Al1 Na1 145.76(7) 2_413 1_655 ?
O6 Al1 Na1 136.01(13) 1_545 1_655 ?
O14 Al1 Na1 90.24(14) 1_645 1_655 ?
Si1 Al1 Na1 176.00(7) 2_413 1_655 ?
Al1 Al1 Na1 70.21(7) 2_513 1_655 ?
Na2 Al1 Na1 55.38(5) 1_545 1_655 ?
O16 Al1 Na1 139.41(13) 1_645 2_413 ?
O4 Al1 Na1 133.72(17) . 2_413 ?
O14 Al1 Na1 82.30(6) 2_423 2_413 ?
O11 Al1 Na1 38.62(12) 2_413 2_413 ?
O6 Al1 Na1 80.98(6) 1_545 2_413 ?
O14 Al1 Na1 50.17(13) 1_645 2_413 ?
Si1 Al1 Na1 52.42(4) 2_413 2_413 ?
Al1 Al1 Na1 58.52(5) 2_513 2_413 ?
Na2 Al1 Na1 175.89(8) 1_545 2_413 ?
Na1 Al1 Na1 128.73(5) 1_655 2_413 ?
O5 Al2 O7 109.68(12) . 2_434 ?
O5 Al2 O1 114.38(11) . 1_545 ?
O7 Al2 O1 135.54(10) 2_434 1_545 ?
O5 Al2 O9 105.51(19) . 2_344 ?
O7 Al2 O9 94.32(16) 2_434 2_344 ?
O1 Al2 O9 79.73(15) 1_545 2_344 ?
O5 Al2 O1 91.09(16) . 2_444 ?
O7 Al2 O1 88.24(18) 2_434 2_444 ?
O1 Al2 O1 85.4(2) 1_545 2_444 ?
O9 Al2 O1 161.15(8) 2_344 2_444 ?
O5 Al2 Si7 131.92(19) . 1_545 ?
O7 Al2 Si7 108.35(11) 2_434 1_545 ?
O1 Al2 Si7 41.46(10) 1_545 1_545 ?
O9 Al2 Si7 43.22(6) 2_344 1_545 ?
O1 Al2 Si7 118.43(7) 2_444 1_545 ?
O5 Al2 Na2 58.43(16) . 2_444 ?
O7 Al2 Na2 58.80(11) 2_434 2_444 ?
O1 Al2 Na2 147.46(14) 1_545 2_444 ?
O9 Al2 Na2 132.36(7) 2_344 2_444 ?
O1 Al2 Na2 64.18(10) 2_444 2_444 ?
Si7 Al2 Na2 167.14(5) 1_545 2_444 ?
O5 Al2 Al2 106.58(9) . 2_434 ?
O7 Al2 Al2 116.68(16) 2_434 2_434 ?
O1 Al2 Al2 44.30(14) 1_545 2_434 ?
O9 Al2 Al2 123.07(10) 2_344 2_434 ?
O1 Al2 Al2 41.07(9) 2_444 2_434 ?
Si7 Al2 Al2 80.77(5) 1_545 2_434 ?
Na2 Al2 Al2 104.51(11) 2_444 2_434 ?
O5 Al2 Si6 32.03(14) . . ?
O7 Al2 Si6 138.76(7) 2_434 . ?
O1 Al2 Si6 85.39(9) 1_545 . ?
O9 Al2 Si6 87.72(10) 2_344 . ?
O1 Al2 Si6 102.60(7) 2_444 . ?
Si7 Al2 Si6 101.10(8) 1_545 . ?
Na2 Al2 Si6 90.13(5) 2_444 . ?
Al2 Al2 Si6 95.73(4) 2_434 . ?
O5 Al2 Si4 124.09(17) . 2_434 ?
O7 Al2 Si4 29.92(11) 2_434 2_434 ?
O1 Al2 Si4 112.42(12) 1_545 2_434 ?
O9 Al2 Si4 111.35(9) 2_344 2_434 ?
O1 Al2 Si4 64.02(9) 2_444 2_434 ?
Si7 Al2 Si4 103.43(4) 1_545 2_434 ?
Na2 Al2 Si4 65.66(6) 2_444 2_434 ?
Al2 Al2 Si4 86.82(8) 2_434 2_434 ?
Si6 Al2 Si4 155.42(7) . 2_434 ?
O5 Al2 Na1 81.63(6) . 2_334 ?
O7 Al2 Na1 38.51(11) 2_434 2_334 ?
O1 Al2 Na1 154.54(12) 1_545 2_334 ?
O9 Al2 Na1 76.79(9) 2_344 2_334 ?
O1 Al2 Na1 115.20(13) 2_444 2_334 ?
Si7 Al2 Na1 113.09(6) 1_545 2_334 ?
Na2 Al2 Na1 57.50(6) 2_444 2_334 ?
Al2 Al2 Na1 153.31(13) 2_434 2_334 ?
Si6 Al2 Na1 103.27(4) . 2_334 ?
Si4 Al2 Na1 68.17(6) 2_434 2_334 ?
Si7 O1 Al2 94.87(9) . 1_565 ?
Si7 O1 Al2 143.20(15) . 2_444 ?
Al2 O1 Al2 94.6(2) 1_565 2_444 ?
Si7 O1 Na2 88.68(11) . . ?
Al2 O1 Na2 163.2(2) 1_565 . ?
Al2 O1 Na2 73.20(10) 2_444 . ?
Si6 O2 Si7 123.38(15) . . ?
Si6 O2 Na2 104.19(16) . . ?
Si7 O2 Na2 105.40(16) . . ?
Si6 O2 Na1 87.86(16) . 1_565 ?
Si7 O2 Na1 113.31(19) . 1_565 ?
Na2 O2 Na1 123.09(13) . 1_565 ?
Si6 O3 Si2 150.23(17) . . ?
Si6 O3 Na1 101.38(10) . 1_565 ?
Si2 O3 Na1 93.0(2) . 1_565 ?
Si1 O4 Al1 130.58(15) . . ?
Si1 O4 Na2 108.34(10) . 1_545 ?
Al1 O4 Na2 101.2(2) . 1_545 ?
Si6 O5 Al2 112.7(2) . . ?
Si6 O5 Na2 162.71(17) . 2_444 ?
Al2 O5 Na2 82.23(16) . 2_444 ?
Si4 O6 Si1 125.8(2) . 2_423 ?
Si4 O6 Al1 136.36(14) . 1_565 ?
Si1 O6 Al1 90.83(11) 2_423 1_565 ?
Si4 O7 Al2 116.95(12) . 2_434 ?
Si4 O7 Na1 131.25(19) . 1_655 ?
Al2 O7 Na1 110.9(2) 2_434 1_655 ?
Si4 O7 Na2 98.2(2) . 1_545 ?
Al2 O7 Na2 81.65(9) 2_434 1_545 ?
Na1 O7 Na2 79.81(8) 1_655 1_545 ?
Si3 O8 Si1 132.6(3) . . ?
Si3 O8 Na1 120.79(9) . . ?
Si1 O8 Na1 93.56(9) . . ?
Si7 O9 Si7 99.10(15) . 2_354 ?
Si7 O9 Al2 157.9(2) . 2_344 ?
Si7 O9 Al2 92.12(15) 2_354 2_344 ?
Si3 O10 Si2 121.81(18) . . ?
Si3 O10 Si7 125.83(17) . 1_545 ?
Si2 O10 Si7 109.24(14) . 1_545 ?
Si1 O11 Al1 96.41(15) . 2_413 ?
Si1 O11 Na1 88.49(9) . . ?
Al1 O11 Na1 111.4(2) 2_413 . ?
Si2 O12 Si7 118.9(3) . 2_344 ?
Si3 O13 Si4 142.22(12) . . ?
Si3 O13 Na2 109.33(10) . 1_545 ?
Si4 O13 Na2 91.9(2) . 1_545 ?
Si3 O14 Al1 116.9(3) . 2_423 ?
Si3 O14 Al1 127.70(10) . 1_465 ?
Al1 O14 Al1 97.81(12) 2_423 1_465 ?
Si3 O14 Na1 123.07(9) . 2_323 ?
Al1 O14 Na1 85.73(11) 2_423 2_323 ?
Al1 O14 Na1 95.7(2) 1_465 2_323 ?
Si4 O15 Si6 151.45(19) . . ?
Si4 O15 Na2 127.30(9) . . ?
Si6 O15 Na2 80.50(8) . . ?
Si2 O16 Al1 142.98(12) . 1_465 ?
Si2 O16 Na2 107.84(12) . 1_455 ?
Al1 O16 Na2 103.4(2) 1_465 1_455 ?
Si2 O16 Na1 100.6(2) . 1_565 ?
Al1 O16 Na1 102.68(11) 1_465 1_565 ?
Na2 O16 Na1 82.46(8) 1_455 1_565 ?
 
_refine_diff_density_max    0.580
_refine_diff_density_min   -0.593
_refine_diff_density_rms    0.118

_shelx_res_file
;

TITL APS2_p01_cr2_s1_rrp in P-1
    ap001_p06_cr2_s1_rrp_tr.res
    created by SHELXL-2016/6 at 20:22:45 on 01-Mar-2020
REM  transformed to space group :
REM P-1 (#2 in standard setting)
CELL   0.28940  6.9489  6.8529 11.5562  113.094   92.427   71.249
ZERR   4       0.0007  0.0003  0.0010    0.005    0.008    0.006
LATT  1
SFAC O NA AL SI
DISP $O -0.00096  0.00082  6.63553!source kissel
DISP $Na  0.00117  0.00360 13.57040!source kissel
DISP $Al  0.00511  0.00769 22.08362!source kissel
DISP $Si  0.00796  0.01072 27.97995!source kissel
UNIT 32 4 4 12
L.S. 10
BOND
LIST 6
FMAP 2
acta
OMIT     2   1  -4
OMIT     4  -9  -4
OMIT     4 -11   1
PLAN 20
WGHT    0.061200    0.254700
EXTI    0.225654
FVAR       3.32880
NA1   2   -1.032410   -1.554650   -0.804104    11.00000    0.01308    0.01221 =
         0.02680    0.01048    0.00870    0.00163
NA2   2   -0.440945   -0.501746   -0.728587    11.00000    0.00807    0.01092 =
         0.00876    0.00101   -0.00061   -0.00288
SI1   4   -0.661173   -1.729693   -0.945376    11.00000    0.00716    0.00656 =
         0.00665    0.00342   -0.00070   -0.00088
SI2   4   -1.077817   -0.825279   -0.670204    11.00000    0.00735    0.00690 =
         0.00799    0.00387   -0.00064   -0.00169
SI3   4   -0.819141   -1.240080   -0.863075    11.00000    0.00549    0.00672 =
         0.00577    0.00323   -0.00217   -0.00148
SI4   4   -0.445217   -1.106697   -0.783988    11.00000    0.00815    0.00717 =
         0.00674    0.00368    0.00034   -0.00075
SI6   4   -0.724398   -0.631833   -0.610364    11.00000    0.00639    0.00678 =
         0.00560    0.00352   -0.00122   -0.00082
SI7   4   -0.821728   -0.157634   -0.557543    11.00000    0.00483    0.00626 =
         0.00795    0.00323   -0.00050   -0.00086
AL1   3   -0.202379   -1.943115   -0.948815    11.00000    0.00675    0.00757 =
         0.00609    0.00331   -0.00060   -0.00148
AL2   3   -0.678148   -0.832411   -0.440360    11.00000    0.00514    0.00747 =
         0.00542    0.00357   -0.00214   -0.00150
O1    1   -0.608193   -0.093612   -0.577820    11.00000    0.00806
O2    1   -0.743097   -0.430894   -0.655784    11.00000    0.00726
O3    1   -0.941058   -0.665388   -0.633066    11.00000    0.00979
O4    1   -0.442505   -1.720615   -0.923983    11.00000    0.00938
O5    1   -0.680707   -0.602538   -0.469553    11.00000    0.00848
O6    1   -0.312740   -1.132521   -0.904775    11.00000    0.00741
O7    1   -0.279681   -1.246368   -0.721556    11.00000    0.00792
O8    1   -0.832391   -1.486264   -0.907494    11.00000    0.00865
O9    1   -1.070738   -0.138886   -0.526367    11.00000    0.00723
O10   1   -0.925729   -1.092212   -0.717437    11.00000    0.00809
O11   1   -0.751506   -1.870335   -0.895605    11.00000    0.00793
O12   1   -1.247918   -0.802656   -0.574113    11.00000    0.00828
O13   1   -0.587669   -1.256932   -0.844916    11.00000    0.00937
O14   1   -0.934329   -1.160697   -0.968285    11.00000    0.00784
O15   1   -0.545001   -0.845093   -0.704698    11.00000    0.00888
O16   1   -1.170158   -0.794349   -0.790683    11.00000    0.00892
HKLF 4


REM  APS2_p01_cr2_s1_rrp in P-1
REM R1 =  0.0420 for    1760 Fo > 4sig(Fo)  and  0.0443 for all    1884 data
REM    156 parameters refined using      0 restraints

END

WGHT      0.0608      0.2615

REM Highest difference peak  0.580,  deepest hole -0.593,  1-sigma level  0.118
Q1    1  -0.7290 -0.6391 -0.5629  11.00000  0.05    0.50
Q2    1  -0.6497 -0.6940 -0.4291  11.00000  0.05    0.42
Q3    1  -0.8254 -1.3630 -0.8674  11.00000  0.05    0.40
Q4    1  -0.6022 -1.8045 -0.8386  11.00000  0.05    0.40
Q5    1  -0.4197 -1.1942 -0.7413  11.00000  0.05    0.39
Q6    1  -0.7126 -0.5029 -0.6127  11.00000  0.05    0.39
Q7    1  -0.2961 -1.2762 -0.9213  11.00000  0.05    0.38
Q8    1  -0.6433 -0.9116 -0.7944  11.00000  0.05    0.36
Q9    1  -1.1622 -0.1036 -0.6279  11.00000  0.05    0.36
Q10   1  -0.8361 -0.6886 -0.5011  11.00000  0.05    0.36
Q11   1  -0.3481 -1.0619 -0.9311  11.00000  0.05    0.36
Q12   1  -0.7511 -1.0107 -0.7722  11.00000  0.05    0.34
Q13   1  -0.8115 -1.3862 -1.0783  11.00000  0.05    0.34
Q14   1  -0.9088 -1.5220 -0.9804  11.00000  0.05    0.34
Q15   1  -0.7969 -1.6007 -0.9558  11.00000  0.05    0.33
Q16   1  -0.8955 -1.1034 -0.9314  11.00000  0.05    0.33
Q17   1  -1.3236 -0.9853 -0.6555  11.00000  0.05    0.32
Q18   1  -0.4805 -0.7015 -0.6776  11.00000  0.05    0.32
Q19   1  -0.5598 -1.6614 -1.0304  11.00000  0.05    0.32
Q20   1  -0.7522 -1.3198 -0.7886  11.00000  0.05    0.32
;
_shelx_res_checksum    3205

_shelx_hkl_file
;
  -1   0   9 12121.9 658.106   1
   1   0  -9 11783.0 619.132   1
  -1   0   8 8119.40 451.585   1
   1   0  -8 7538.29 414.078   1
   1   0  -7 17596.0 833.426   1
  -1   0   7 15476.7 857.620   1
  -1   0   6 21143.5 1174.72   1
   1   0  -6 26322.6 1164.58   1
   1   0  -5 24016.7 1208.23   1
  -1   0   5 26454.6 1213.80   1
   1   0  -4 19.0142 5.44178   1
  -1   0   4 33.0277 11.3601   1
   1   0  -3 41378.6 1980.14   1
  -1   0   3 43120.7 1995.82   1
   1   0  -2 3816.95 207.047   1
  -1   0   2 3821.30 200.089   1
   1   0  -1 6.44106 2.56174   1
  -1   0   1 5.82898 2.51936   1
  -2   0  13 1982.47 184.689   1
   2   0 -13 2259.17 181.765   1
   2   0 -12 13426.9 724.547   1
  -2   0  12 13987.2 748.348   1
   2   0 -11 923.469 98.1184   1
  -2   0  11 946.883 105.141   1
   2   0 -10 5024.52 299.966   1
  -2   0  10 4840.87 311.936   1
  -2   0   9 1206.14 116.047   1
   2   0  -9 1178.27 111.215   1
  -2   0   8 623.294 79.2602   1
   2   0  -8 661.896 76.9686   1
   2   0  -7 25483.0 1202.06   1
  -2   0   7 22217.7 1190.70   1
  -2   0   6 1100.05 108.094   1
   2   0  -6 1143.47 98.1865   1
  -2   0   5 9770.29 523.999   1
   2   0  -5 9839.04 509.814   1
   2   0  -4 13145.5 676.108   1
  -2   0   4 12987.0 657.188   1
  -2   0   3 4307.89 246.912   1
   2   0  -2 50144.1 2316.43   1
  -2   0   2 48485.4 2311.31   1
   2   0  -1 11185.0 542.449   1
   3   0 -16 5197.78 376.191   1
  -3   0  16 6146.41 459.537   1
   3   0 -15 42.5645 31.0555   1
  -3   0  15 34.1697 35.0867   1
   3   0 -14 663.501 95.8689   1
  -3   0  14 754.448 121.578   1
   3   0 -13 3173.83 243.519   1
  -3   0  13 4036.50 310.576   1
  -3   0  12 3681.35 296.351   1
   3   0 -12 3424.33 246.483   1
   3   0 -11 46.8856 25.4099   1
  -3   0  11 8.39759 9.20262   1
   3   0 -10 0.85098 2.18494   1
  -3   0  10 17.0037 10.6835   1
  -3   0   9 1255.89 138.493   1
   3   0  -9 1474.88 151.835   1
  -3   0   8 14607.8 756.040   1
   3   0  -8 13971.5 744.251   1
   3   0  -7 6.42050 10.2680   1
  -3   0   7 4.72662 1.50731   1
   3   0  -6 946.589 104.240   1
  -3   0   6 915.780 94.1673   1
  -3   0   5 17874.1 831.159   1
   3   0  -5 14305.9 821.870   1
   3   0  -4 360.733 51.0084   1
  -3   0   4 381.683 48.1195   1
   3   0  -3 8306.72 480.173   1
  -3   0   3 9770.66 466.113   1
   3   0  -2 9959.38 496.676   1
  -4   0  15 16.3548 9.67485   1
   4   0 -15 2.02211 17.4158   1
  -4   0  14 3282.90 293.332   1
   4   0 -14 3331.88 256.987   1
   4   0 -13 2486.73 216.213   1
  -4   0  13 2537.63 227.120   1
   4   0 -12 5261.64 374.736   1
  -4   0  12 5243.11 359.082   1
  -4   0  11 5626.74 355.307   1
   4   0 -11 4784.30 376.589   1
  -4   0  10 44.8001 25.2309   1
  -4   0   9 343.263 66.3303   1
   4   0  -9 392.182 64.8259   1
  -4   0   8 13350.3 703.294   1
   4   0  -8 12132.2 696.397   1
  -4   0   7 10485.9 570.710   1
   4   0  -7 9306.89 573.380   1
   4   0  -6 76091.2 3601.21   1
  -4   0   6 74900.9 3575.30   1
  -4   0   5 19948.0 930.404   1
   4   0  -5 17002.1 950.220   1
   4   0  -4 18043.4 943.803   1
  -4   0   4 18818.4 911.770   1
   4   0  -3 4274.04 246.475   1
   5   0 -14 14009.2 731.062   1
  -5   0  14 9404.12 678.878   1
  -5   0  13 480.529 91.1758   1
   5   0 -13 513.452 100.829   1
  -5   0  12 155.079 48.9517   1
   5   0 -12 159.647 49.7098   1
  -5   0  11 337.714 75.5593   1
   5   0 -11 260.010 58.1617   1
  -5   0  10 4487.06 331.760   1
   5   0 -10 4295.54 306.354   1
  -5   0   9 823.625 120.097   1
   5   0  -9 985.731 128.879   1
   5   0  -8 68.3494 34.0082   1
  -5   0   8 60.3454 25.9492   1
   5   0  -7 499.454 74.5240   1
  -5   0   7 430.573 61.8729   1
   5   0  -6 363.047 65.2144   1
  -5   0   6 431.786 58.6340   1
  -5   0   5 2270.53 151.284   1
   5   0  -5 1599.47 164.893   1
   5   0  -4 12.9803 12.3935   1
  -6   0  13 432.437 89.6387   1
   6   0 -13 475.193 94.4693   1
   6   0 -12 34.4992 31.9306   1
  -6   0  11 506.124 83.4125   1
   6   0 -11 436.593 85.2034   1
   6   0 -10 1033.97 151.613   1
  -6   0  10 1010.23 117.838   1
   6   0  -9 1512.82 188.470   1
  -6   0   9 1690.08 147.174   1
   6   0  -8 6378.71 419.431   1
  -6   0   8 6239.25 373.846   1
   6   0  -7 100.305 36.4286   1
  -6   0   7 156.713 37.2050   1
  -6   0   6 16652.4 853.662   1
   6   0  -6 16703.7 897.707   1
   6   0  -5 2818.41 235.786   1
   6   0  -4 412.787 62.1188   1
   7   0 -12 100.440 33.3995   1
  -7   0  12 185.783 54.3389   1
   7   0 -11 62.5399 30.5288   1
  -7   0  11 6.51524 11.2860   1
  -7   0  10 7212.98 433.222   1
   7   0 -10 6683.05 508.589   1
  -7   0   9 1132.69 118.324   1
   7   0  -9 1012.56 139.641   1
   7   0  -8 10470.1 616.696   1
   7   0  -7 697.918 108.959   1
  -7   0   7 796.641 97.4983   1
   7   0  -6 13540.5 780.868   1
   7   0  -5 139.143 38.9064   1
  -8   0  10 4789.48 329.943   1
   8   0 -10 4326.51 386.696   1
  -8   0   9 22.2419 25.5202   1
   8   0  -8 531.144 99.4464   1
   8   0  -7 184.915 66.2633   1
   8  -1  -6 4277.01 359.499   1
   8  -1  -7 3917.16 327.837   1
  -8   1   8 2213.00 196.062   1
   8  -1  -8 2438.47 229.930   1
   7  -1  -5 97.3975 55.3917   1
   7  -1  -6 49.7883 41.4473   1
   7  -1  -7 818.457 118.735   1
  -7   1   7 792.259 99.3928   1
  -7   1   8 1472.03 144.992   1
   7  -1  -8 1654.23 170.474   1
  -7   1   9 2623.08 216.601   1
   7  -1  -9 3024.89 286.520   1
   7  -1 -10 142.670 61.9184   1
  -7   1  10 40.4306 22.7625   1
   6  -1  -4 28350.1 1424.10   1
  -6   1   5 3401.15 227.113   1
   6  -1  -5 2768.81 249.559   1
  -6   1   6 4347.24 279.660   1
   6  -1  -6 4345.15 319.963   1
   6  -1  -7 3729.08 285.541   1
  -6   1   7 3775.66 254.257   1
   6  -1  -8 1305.86 167.206   1
  -6   1   8 1411.07 132.295   1
   6  -1  -9 4829.80 362.420   1
  -6   1   9 4137.61 290.953   1
   6  -1 -10 768.746 124.125   1
  -6   1  10 749.204 103.449   1
   6  -1 -11 598.498 98.6464   1
  -6   1  11 591.759 93.4417   1
   6  -1 -12 4671.03 346.309   1
  -6   1  12 4431.17 369.814   1
   5  -1  -3 1906.11 148.229   1
  -5   1   4 245.704 42.0995   1
   5  -1  -4 154.000 46.6409   1
  -5   1   5 605.497 70.1063   1
   5  -1  -5 596.904 84.3577   1
   5  -1  -6 6463.18 399.860   1
  -5   1   6 6821.72 386.271   1
  -5   1   7 153.362 38.9903   1
   5  -1  -7 207.043 57.5358   1
  -5   1   8 21429.8 1090.19   1
   5  -1  -8 20903.7 1145.28   1
  -5   1   9 304.617 78.8171   1
   5  -1  -9 393.903 75.8471   1
   5  -1 -10 713.023 102.712   1
  -5   1  10 847.649 127.831   1
  -5   1  11 1641.16 186.756   1
   5  -1 -11 2034.76 188.270   1
  -5   1  12 4812.74 360.369   1
   5  -1 -12 4161.08 364.856   1
   5  -1 -13 1046.65 154.802   1
  -5   1  13 912.744 134.512   1
   4  -1  -2 138493. 6482.62   1
   4  -1  -3 66370.1 3307.66   1
  -4   1   3 71773.1 3283.76   1
  -4   1   4 1745.43 128.435   1
   4  -1  -4 1827.62 149.607   1
  -4   1   5 1290.74 110.561   1
   4  -1  -5 1262.03 119.235   1
   4  -1  -6 1073.89 125.974   1
  -4   1   6 1159.77 112.671   1
  -4   1   7 13730.0 749.578   1
   4  -1  -7 13241.4 753.184   1
   4  -1  -8 3764.33 285.533   1
  -4   1   8 4617.57 305.275   1
  -4   1   9 907.691 116.846   1
   4  -1  -9 1011.06 106.807   1
  -4   1  10 4932.23 372.639   1
   4  -1 -10 6294.35 382.602   1
  -4   1  11 1488.89 161.234   1
   4  -1 -11 1578.57 184.180   1
   4  -1 -12 6783.20 455.132   1
  -4   1  12 6780.71 439.298   1
   4  -1 -14 290.398 68.9918   1
  -4   1  14 310.313 74.1780   1
   3  -1  -1 1094.24 82.8686   1
  -3   1   2 5341.92 281.848   1
   3  -1  -2 5057.06 284.145   1
   3  -1  -3 4037.03 252.321   1
  -3   1   3 4079.73 233.754   1
   3  -1  -4 6111.46 353.234   1
  -3   1   4 6431.25 352.581   1
  -3   1   5 3233.02 240.368   1
   3  -1  -5 3853.58 255.910   1
  -3   1   6 2987.81 219.707   1
   3  -1  -6 3093.78 225.218   1
  -3   1   7 325.824 55.8927   1
   3  -1  -7 307.284 54.7153   1
  -3   1   8 15370.8 799.485   1
   3  -1  -8 14820.7 791.457   1
  -3   1   9 204.870 51.8051   1
   3  -1  -9 213.995 58.0517   1
  -3   1  10 5340.05 370.625   1
   3  -1 -10 4971.82 343.231   1
  -3   1  11 1123.98 152.077   1
   3  -1 -11 998.556 117.966   1
   3  -1 -12 6941.65 427.493   1
  -3   1  12 6991.24 485.772   1
   3  -1 -13 216.614 50.0428   1
  -3   1  13 173.530 57.2516   1
  -3   1  14 1692.83 207.040   1
   3  -1 -14 1406.86 152.688   1
   3  -1 -15 85.2134 40.1957   1
  -3   1  15 116.226 52.1992   1
  -2   1   1 41354.3 1919.50   1
   2  -1  -1 40133.1 1919.08   1
   2  -1  -2 2674.06 172.671   1
  -2   1   2 2863.07 161.131   1
  -2   1   3 557.368 66.0423   1
   2  -1  -3 718.260 67.6284   1
  -2   1   4 29244.6 1441.91   1
   2  -1  -4 30317.9 1457.84   1
  -2   1   5 4719.33 276.835   1
   2  -1  -5 4226.60 263.701   1
   2  -1  -6 64902.1 3033.83   1
  -2   1   6 62281.6 3063.39   1
  -2   1   7 9585.79 528.658   1
   2  -1  -7 8835.23 524.467   1
   2  -1  -8 29423.8 1411.33   1
  -2   1   8 27145.5 1433.14   1
  -2   1   9 4241.88 293.689   1
   2  -1  -9 4187.66 269.193   1
   2  -1 -10 12217.7 662.114   1
  -2   1  10 12942.7 700.673   1
   2  -1 -11 5556.72 339.417   1
  -2   1  11 5068.16 350.397   1
   2  -1 -12 1212.01 124.447   1
  -2   1  12 1210.99 138.209   1
   2  -1 -13 2163.96 198.648   1
  -2   1  13 2104.82 220.356   1
   1  -1   0 109.989 13.6440   1
   1  -1  -1 43676.1 2031.51   1
  -1   1   1 42512.9 2034.98   1
   1  -1  -2 27790.0 1391.69   1
  -1   1   2 29985.3 1382.87   1
   1  -1  -3 13911.2 696.400   1
  -1   1   3 14764.6 716.876   1
  -1   1   4 18218.1 936.663   1
   1  -1  -4 20351.8 952.473   1
   1  -1  -5 1494.64 110.316   1
  -1   1   5 1399.06 107.461   1
  -1   1   6 58431.3 2787.82   1
   1  -1  -6 59154.5 2784.62   1
  -1   1   7 227.089 40.9926   1
   1  -1  -7 196.733 34.9800   1
   1  -1  -8 20196.2 1028.59   1
  -1   1   8 21573.6 1058.55   1
   1  -1  -9 9686.00 524.278   1
  -1   1   9 9800.66 561.908   1
   1  -1 -10 4044.05 251.060   1
  -1   1  10 3193.12 266.539   1
   0  -1  -1 969.871 56.3623   1
   0   1   1 819.072 59.0135   1
   0   1   2 22561.0 1128.12   1
   0  -1  -2 24974.1 1126.26   1
   0  -1  -3 1449.81 89.8448   1
   0   1   3 1424.87 91.9958   1
   0   1   4 26948.4 1262.78   1
   0  -1  -4 25875.0 1260.59   1
  -1  -1   8 3250.79 210.957   1
   1   1  -8 3251.40 200.084   1
  -1  -1   7 24101.4 1191.33   1
   1   1  -7 24605.7 1177.95   1
  -1  -1   6 1176.00 98.9545   1
   1   1  -6 1271.52 88.9671   1
  -1  -1   5 25143.9 1211.39   1
   1   1  -5 24952.4 1191.91   1
   1   1  -4 34011.2 1609.21   1
  -1  -1   4 34107.0 1607.95   1
   1   1  -3 24847.4 1209.44   1
  -1  -1   3 26715.7 1216.32   1
  -2  -1  13 1129.10 124.341   1
  -2  -1  12 107.607 29.3024   1
   2   1 -12 95.6777 27.5845   1
  -2  -1  11 17944.9 937.921   1
   2   1 -11 18732.1 932.451   1
  -2  -1  10 942.849 94.1596   1
   2   1 -10 980.474 94.3858   1
   2   1  -9 3688.68 226.849   1
  -2  -1   9 3615.49 234.374   1
   2   1  -8 7235.94 396.157   1
  -2  -1   8 7210.08 399.696   1
  -2  -1   7 354.380 49.7647   1
   2   1  -7 295.809 51.7011   1
   2   1  -6 9118.98 486.638   1
  -2  -1   6 9721.94 504.393   1
  -2  -1   5 6794.56 405.911   1
   2   1  -5 8255.62 400.497   1
  -2  -1   4 290.500 38.1416   1
   2   1  -4 306.498 43.5104   1
   2   1  -3 1771.96 113.872   1
  -2  -1   2 4076.97 210.806   1
   2   1  -2 4171.91 210.196   1
   3   1 -16 284.065 63.7448   1
  -3  -1  16 267.121 74.5248   1
  -3  -1  15 2050.72 212.421   1
   3   1 -15 1943.01 177.265   1
  -3  -1  14 11018.4 659.452   1
   3   1 -14 10398.3 596.546   1
  -3  -1  13 4642.73 343.619   1
   3   1 -13 4441.84 296.187   1
   3   1 -12 7767.49 450.965   1
  -3  -1  12 7954.23 497.044   1
   3   1 -11 1036.89 106.383   1
  -3  -1  11 1061.65 123.924   1
  -3  -1  10 404.660 75.4352   1
   3   1 -10 382.801 64.1186   1
   3   1  -9 606.380 88.1658   1
  -3  -1   9 742.546 95.5126   1
   3   1  -8 38569.1 1891.21   1
  -3  -1   8 39925.0 1909.16   1
   3   1  -7 4963.62 288.779   1
  -3  -1   7 4557.32 283.040   1
   3   1  -6 350.661 56.9878   1
  -3  -1   6 401.318 53.5021   1
   3   1  -5 23749.4 1147.24   1
  -3  -1   5 23064.6 1158.72   1
  -3  -1   4 2670.90 154.277   1
   3   1  -4 2468.07 167.564   1
   3   1  -3 28742.4 1368.32   1
   4   1 -16 5328.68 365.370   1
  -4  -1  16 5368.14 424.554   1
   4   1 -15 85.1573 26.9064   1
  -4  -1  15 128.330 62.6937   1
  -4  -1  14 614.996 108.302   1
   4   1 -14 691.318 98.2034   1
  -4  -1  13 956.426 131.212   1
   4   1 -13 1095.58 125.755   1
   4   1 -12 54.7639 25.2094   1
  -4  -1  12 101.979 42.5299   1
  -4  -1  11 1101.08 118.219   1
   4   1 -11 1181.80 133.588   1
  -4  -1  10 12099.1 664.925   1
   4   1 -10 11944.4 653.107   1
  -4  -1   9 115.285 39.6569   1
   4   1  -9 152.969 39.1334   1
  -4  -1   8 1050.79 108.582   1
   4   1  -8 972.779 115.572   1
  -4  -1   7 3607.68 259.104   1
   4   1  -7 3782.64 268.269   1
   4   1  -6 25854.7 1275.80   1
  -4  -1   6 25859.3 1260.95   1
   4   1  -5 1032.90 103.313   1
  -4  -1   5 1105.07 87.9596   1
   4   1  -4 80.5410 21.5244   1
  -4  -1   4 119.101 23.1428   1
   4   1  -3 27233.7 1306.59   1
  -5  -1  15 561.811 102.314   1
   5   1 -15 421.919 80.0573   1
  -5  -1  14 215.414 61.4184   1
   5   1 -14 246.177 61.1464   1
   5   1 -13 296.611 81.7325   1
  -5  -1  13 287.108 69.8426   1
   5   1 -12 19157.9 970.517   1
  -5  -1  12 16613.3 964.462   1
   5   1 -11 160.738 45.4832   1
  -5  -1  11 176.242 48.4934   1
  -5  -1  10 35785.5 1704.30   1
   5   1 -10 31707.9 1671.71   1
  -5  -1   9 11358.6 683.794   1
   5   1  -9 13508.8 715.187   1
   5   1  -8 7392.01 458.002   1
  -5  -1   8 7233.78 413.316   1
   5   1  -7 2050.45 167.973   1
  -5  -1   7 2049.66 153.926   1
  -5  -1   6 4491.94 268.697   1
   5   1  -6 4697.39 298.867   1
  -5  -1   5 28072.8 1296.70   1
   5   1  -5 23997.6 1328.26   1
   5   1  -4 8524.50 452.624   1
   6   1 -14 23.9214 23.8350   1
   6   1 -13 94.7339 47.8071   1
  -6  -1  13 89.4480 45.9657   1
  -6  -1  12 3599.23 307.127   1
   6   1 -12 3584.00 282.068   1
  -6  -1  11 3701.84 270.946   1
   6   1 -11 3672.53 295.594   1
   6   1 -10 1786.23 184.603   1
  -6  -1  10 1510.88 142.772   1
   6   1  -9 1301.78 155.328   1
  -6  -1   9 1254.10 121.042   1
  -6  -1   8 85.4138 29.9536   1
   6   1  -8 59.6212 26.6086   1
  -6  -1   7 6577.70 364.561   1
   6   1  -7 5632.63 387.834   1
  -6  -1   6 10433.0 567.282   1
   6   1  -6 11045.4 613.703   1
   6   1  -5 6454.86 375.297   1
  -7  -1  13 2220.41 194.522   1
   7   1 -13 1973.09 205.942   1
   7   1 -12 292.657 77.0272   1
  -7  -1  12 365.279 64.5020   1
   7   1 -11 2408.55 233.416   1
  -7  -1  11 2090.18 186.354   1
   7   1 -10 489.973 99.0043   1
  -7  -1  10 421.281 70.6121   1
   7   1  -9 4590.24 321.343   1
  -7  -1   9 4032.13 285.274   1
  -7  -1   8 9324.85 492.892   1
   7   1  -8 7503.93 517.635   1
   7   1  -7 34.2929 27.8030   1
   7   1  -6 215.482 59.2791   1
  -8  -1  11 63.0831 30.9859   1
   8   1 -11 9.90377 20.8572   1
   8   1 -10 2793.89 258.257   1
  -8  -1  10 2553.30 210.184   1
  -8  -1   9 46.1803 26.0667   1
   8   1  -9 8.60832 24.3738   1
   8   1  -8 61.1707 36.3774   1
   8   1  -7 5520.94 403.426   1
   9   1  -9 39.3926 35.4047   1
   9   1  -8 1629.39 194.506   1
   8  -2  -6 9387.93 616.826   1
   8  -2  -7 203.161 70.9809   1
   7  -2  -6 997.299 138.396   1
  -7   2   7 2371.26 200.460   1
   7  -2  -7 2590.52 231.161   1
  -7   2   8 3506.16 255.278   1
   7  -2  -8 2747.33 299.683   1
   7  -2  -9 561.873 120.643   1
  -7   2   9 449.328 79.1977   1
   6  -2  -4 2423.32 221.611   1
   6  -2  -5 100.292 28.1173   1
  -6   2   5 129.893 37.5270   1
  -6   2   6 818.845 95.7284   1
   6  -2  -6 715.852 105.608   1
   6  -2  -7 242.718 63.1546   1
  -6   2   7 293.843 56.5496   1
  -6   2   8 225.699 48.9547   1
   6  -2  -8 228.880 78.3046   1
  -6   2   9 4085.65 292.523   1
   6  -2  -9 4175.36 350.742   1
  -6   2  10 10697.1 624.350   1
   6  -2 -10 10842.7 657.451   1
  -6   2  11 418.811 84.7678   1
   5  -2  -2 1511.36 130.076   1
   5  -2  -3 276.336 61.9075   1
  -5   2   4 14025.8 742.624   1
   5  -2  -4 15170.7 791.437   1
   5  -2  -5 1515.14 149.785   1
  -5   2   5 1413.15 125.993   1
  -5   2   6 7068.24 413.191   1
   5  -2  -6 7340.93 458.511   1
  -5   2   7 238.554 48.5834   1
   5  -2  -7 229.564 62.6078   1
   5  -2  -8 10401.3 640.944   1
  -5   2   8 10272.7 586.115   1
  -5   2   9 730.393 110.269   1
   5  -2  -9 675.209 105.596   1
   5  -2 -10 3865.20 286.854   1
  -5   2  10 3675.27 319.602   1
   5  -2 -11 5023.36 363.078   1
  -5   2  11 4535.79 371.715   1
  -5   2  12 2675.15 251.538   1
   5  -2 -12 2201.19 253.878   1
   4  -2  -1 12719.6 648.783   1
   4  -2  -2 4363.69 264.030   1
  -4   2   3 32516.0 1458.33   1
   4  -2  -3 26138.2 1483.62   1
  -4   2   4 996.978 90.7672   1
   4  -2  -4 819.071 102.114   1
   4  -2  -5 2641.51 213.569   1
  -4   2   5 2729.30 191.539   1
  -4   2   6 5214.66 332.449   1
   4  -2  -6 5379.34 368.941   1
   4  -2  -7 87.2169 26.9650   1
  -4   2   7 86.5898 36.1135   1
  -4   2   8 1086.07 135.092   1
   4  -2  -8 1292.08 135.542   1
  -4   2   9 6578.90 436.578   1
   4  -2  -9 6719.14 422.108   1
   4  -2 -10 5221.35 391.648   1
  -4   2  10 5965.83 400.145   1
   4  -2 -11 441.764 94.0817   1
  -4   2  11 437.381 92.1843   1
  -4   2  12 802.523 124.565   1
   4  -2 -12 931.089 129.215   1
   4  -2 -13 1632.05 179.032   1
  -4   2  13 1686.76 184.182   1
   3  -2  -1 5947.55 321.400   1
  -3   2   2 1286.83 96.0089   1
   3  -2  -2 1213.15 114.456   1
  -3   2   3 7503.89 369.049   1
   3  -2  -3 5627.89 376.047   1
  -3   2   4 9569.03 495.579   1
   3  -2  -4 8131.07 494.491   1
   3  -2  -5 14177.3 736.463   1
  -3   2   5 12653.9 717.073   1
   3  -2  -6 4475.51 299.814   1
  -3   2   6 4712.99 305.325   1
   3  -2  -7 476.029 67.7458   1
  -3   2   7 338.890 64.7601   1
   3  -2  -8 3080.80 239.346   1
  -3   2   8 3023.72 225.642   1
   3  -2  -9 504.302 94.5174   1
  -3   2   9 495.388 79.8876   1
  -3   2  10 3281.90 277.993   1
   3  -2 -10 3320.26 259.577   1
  -3   2  11 594.088 110.803   1
   3  -2 -11 635.677 89.9753   1
   3  -2 -12 6860.50 445.601   1
  -3   2  12 8156.83 520.975   1
   3  -2 -13 6356.10 419.009   1
  -3   2  13 7278.26 513.850   1
   3  -2 -14 343.402 70.1856   1
  -3   2  14 474.614 110.524   1
   2  -2   0 7781.23 391.608   1
  -2   2   1 1365.76 90.8238   1
   2  -2  -1 1219.44 107.317   1
  -2   2   2 10446.5 513.169   1
   2  -2  -2 9605.99 522.209   1
   2  -2  -3 68453.4 3258.86   1
  -2   2   4 10883.1 601.228   1
   2  -2  -4 12136.2 618.024   1
   2  -2  -5 8096.01 466.184   1
  -2   2   5 9413.86 479.815   1
  -2   2   6 3261.60 253.923   1
   2  -2  -6 4022.50 257.094   1
   2  -2  -7 13778.5 719.003   1
  -2   2   7 12279.4 722.376   1
   2  -2  -8 14.8492 9.82394   1
   2  -2  -9 5637.68 353.064   1
  -2   2   9 6057.68 392.309   1
   2  -2 -10 105.495 33.3491   1
  -2   2  10 132.358 53.5600   1
  -2   2  11 1083.74 143.286   1
   2  -2 -11 1141.46 120.495   1
  -2   2  12 704.846 111.934   1
   2  -2 -12 702.599 96.5065   1
   2  -2 -13 0.46818 16.6373   1
  -2   2  13 21.9971 28.9669   1
   2  -2 -14 2730.85 234.120   1
  -2   2  14 2997.15 277.129   1
   1  -2   1 54438.7 2547.44   1
  -1   2   0 10122.2 455.176   1
   1  -2   0 8189.52 462.944   1
   1  -2  -1 48846.0 2305.91   1
  -1   2   2 38470.0 1704.59   1
   1  -2  -2 32516.2 1713.10   1
  -1   2   3 29090.5 1497.10   1
   1  -2  -3 31906.8 1474.95   1
   1  -2  -4 1831.93 144.741   1
  -1   2   4 1899.56 144.965   1
  -1   2   5 7214.39 415.309   1
   1  -2  -5 8000.01 419.915   1
   1  -2  -6 11699.0 622.247   1
  -1   2   6 12554.1 632.361   1
   1  -2  -7 4496.97 258.760   1
  -1   2   7 3911.01 260.109   1
   1  -2  -8 3297.59 217.472   1
  -1   2   8 3300.76 224.604   1
  -1   2   9 19.9265 15.9070   1
   1  -2  -9 10.7631 12.8545   1
   1  -2 -10 532.661 72.3292   1
  -1   2  10 558.414 81.4829   1
   0   2   0 41225.5 1905.64   1
   0  -2   0 40014.3 1897.91   1
   0  -2  -1 11849.9 589.709   1
   0   2   1 12209.2 583.904   1
   0   2   2 16396.8 789.556   1
   0  -2  -2 16087.0 780.299   1
   0   2   3 21258.1 1036.40   1
   0  -2  -3 21113.4 1014.78   1
   0   2   4 12831.6 659.054   1
   0  -2  -4 13041.4 642.423   1
   0  -2  -5 21330.9 1011.90   1
   0   2   5 19977.8 1022.54   1
   0   2   6 475.452 59.0236   1
  -1  -2   7 13199.1 655.475   1
  -1  -2   6 291.167 33.6348   1
   1   2  -5 13752.9 644.678   1
  -1  -2   5 12914.7 647.852   1
  -1  -2   4 1604.37 106.335   1
   1   2  -4 1968.60 101.609   1
  -2  -2  13 68.3580 23.9575   1
  -2  -2  12 12380.2 664.949   1
  -2  -2  11 175.504 38.0861   1
   2   2 -11 127.294 31.7329   1
  -2  -2  10 5585.55 326.009   1
   2   2 -10 5592.68 319.851   1
   2   2  -9 2099.74 146.401   1
  -2  -2   9 2224.97 150.218   1
   2   2  -8 795.798 71.6304   1
  -2  -2   8 801.525 75.0427   1
  -2  -2   7 9375.43 483.357   1
   2   2  -7 9085.20 476.380   1
  -2  -2   6 28769.3 1311.62   1
   2   2  -6 25319.8 1302.08   1
  -2  -2   5 204.824 46.9158   1
   2   2  -4 33690.4 1620.70   1
  -2  -2   4 34405.2 1616.16   1
  -2  -2   3 8053.48 378.657   1
   2   2  -3 7353.65 389.198   1
  -3  -2  16 475.622 91.5773   1
  -3  -2  15 139.860 48.8996   1
   3   2 -15 109.080 39.4798   1
  -3  -2  14 209.702 55.5090   1
   3   2 -14 193.497 42.3383   1
  -3  -2  13 552.676 88.4516   1
   3   2 -13 514.967 75.3864   1
   3   2 -11 34.8229 13.8188   1
  -3  -2  11 63.0626 25.1055   1
   3   2 -10 3618.45 237.508   1
  -3  -2  10 3436.16 252.707   1
  -3  -2   9 28738.2 1395.68   1
   3   2  -9 26946.8 1392.48   1
   3   2  -8 2667.95 175.024   1
  -3  -2   8 2583.61 185.513   1
  -3  -2   7 15070.4 784.296   1
   3   2  -7 15997.0 784.173   1
   3   2  -6 6770.38 402.761   1
  -3  -2   6 7713.94 400.159   1
   3   2  -5 6715.13 362.087   1
  -3  -2   5 7030.65 359.271   1
  -3  -2   4 17228.5 810.119   1
   3   2  -4 16109.3 830.642   1
   3   2  -3 95.0144 15.5000   1
  -4  -2  17 78.0022 49.4813   1
  -4  -2  16 3838.82 340.292   1
   4   2 -16 4068.84 287.347   1
  -4  -2  15 5965.60 424.187   1
   4   2 -15 5288.06 353.733   1
  -4  -2  14 1242.86 151.390   1
   4   2 -14 934.113 112.283   1
   4   2 -13 844.634 105.476   1
  -4  -2  13 852.615 121.978   1
  -4  -2  12 410.537 77.0424   1
   4   2 -12 334.649 63.5261   1
  -4  -2  11 32801.3 1529.42   1
   4   2 -11 27983.9 1552.94   1
  -4  -2  10 9239.99 504.395   1
   4   2 -10 8423.85 491.431   1
   4   2  -9 165.022 42.0080   1
  -4  -2   9 142.890 35.3492   1
   4   2  -8 14719.0 756.372   1
  -4  -2   8 13325.1 737.908   1
   4   2  -7 10881.2 561.300   1
  -4  -2   7 9293.62 530.929   1
  -4  -2   6 15604.1 759.003   1
   4   2  -6 14855.9 778.738   1
  -4  -2   5 3886.43 223.713   1
   4   2  -5 4253.72 252.898   1
   4   2  -4 198.076 30.6858   1
  -5  -2  16 37.3378 16.1464   1
   5   2 -16 43.8658 23.9805   1
  -5  -2  15 1695.44 175.057   1
   5   2 -15 1707.96 172.454   1
  -5  -2  14 7335.06 476.754   1
   5   2 -14 7613.91 485.359   1
  -5  -2  13 4429.45 324.725   1
   5   2 -13 4192.11 344.004   1
   5   2 -12 611.738 91.5833   1
  -5  -2  12 500.590 85.2796   1
   5   2 -11 135.582 34.0296   1
  -5  -2  11 174.801 41.9818   1
  -5  -2  10 2180.44 189.657   1
   5   2 -10 1901.60 169.312   1
   5   2  -9 2002.51 182.390   1
  -5  -2   9 1985.01 157.947   1
   5   2  -8 696.661 97.0726   1
  -5  -2   8 797.957 83.1504   1
  -5  -2   7 121.129 28.7609   1
   5   2  -7 120.836 33.9695   1
   5   2  -6 209.288 45.8583   1
  -5  -2   6 233.549 37.9344   1
   5   2  -5 1778.61 127.974   1
   6   2 -15 45.3642 32.9237   1
  -6  -2  15 76.5060 33.6587   1
   6   2 -14 45.2525 10.9762   1
  -6  -2  14 55.9873 13.8227   1
   6   2 -13 1199.18 141.117   1
  -6  -2  13 1485.18 170.208   1
   6   2 -12 372.514 71.6374   1
  -6  -2  12 364.197 75.3450   1
  -6  -2  11 13472.4 734.574   1
   6   2 -11 13903.6 779.411   1
  -6  -2  10 2862.49 203.029   1
   6   2 -10 2686.93 240.071   1
  -6  -2   9 6221.14 365.946   1
   6   2  -9 5995.72 411.414   1
  -6  -2   8 1088.45 99.0037   1
   6   2  -8 909.445 110.587   1
   6   2  -7 13728.6 695.789   1
  -6  -2   7 11950.1 648.825   1
   6   2  -6 2305.88 187.972   1
   6   2  -5 814.141 81.8783   1
   7   2 -14 557.715 91.6672   1
  -7  -2  14 584.261 89.4984   1
  -7  -2  13 242.037 54.4311   1
   7   2 -13 136.100 40.1065   1
  -7  -2  12 1384.40 134.851   1
   7   2 -12 1229.05 161.664   1
  -7  -2  11 452.837 65.8526   1
   7   2 -11 409.037 92.0149   1
   7   2 -10 13011.3 795.075   1
  -7  -2  10 14141.5 736.857   1
  -7  -2   9 659.076 83.1503   1
   7   2  -9 704.798 93.4634   1
   7   2  -8 75.9606 33.8943   1
  -7  -2   8 26.5592 23.4969   1
   7   2  -7 1409.55 156.628   1
   7   2  -6 282.700 52.6160   1
  -8  -2  13 134.146 40.4632   1
   8   2 -13 205.069 72.3253   1
  -8  -2  12 573.243 84.6359   1
   8   2 -12 709.347 127.613   1
  -8  -2  11 28.0415 16.0829   1
   8   2 -11 47.0706 22.6556   1
   8   2 -10 88.3193 42.1199   1
  -8  -2  10 42.2303 20.8128   1
   8   2  -9 1589.71 174.922   1
   8   2  -8 184.409 53.2310   1
   8   2  -7 700.524 111.387   1
   9   2 -11 175.094 70.4368   1
  -9  -2  11 109.881 36.5318   1
   9   2 -10 281.425 70.9418   1
   9   2  -9 2365.60 236.287   1
   7  -3  -4 1855.87 211.620   1
   7  -3  -5 6.36617 11.2430   1
  -7   3   6 6511.61 430.764   1
   7  -3  -6 7849.48 486.824   1
   7  -3  -7 57.3294 9.53931   1
  -7   3   7 53.0905 26.4898   1
   6  -3  -3 1841.35 195.793   1
   6  -3  -4 2855.40 244.307   1
  -6   3   5 8538.51 504.815   1
   6  -3  -5 9355.90 557.136   1
  -6   3   6 8137.73 488.336   1
   6  -3  -6 9163.45 546.819   1
  -6   3   7 2183.38 183.352   1
   6  -3  -7 2300.32 255.039   1
  -6   3   8 602.303 88.6983   1
   6  -3  -8 708.151 126.263   1
   6  -3  -9 371.439 83.9477   1
  -6   3   9 333.203 70.8970   1
   5  -3  -2 8105.96 471.743   1
  -5   3   3 93.2270 30.1894   1
   5  -3  -3 119.123 39.7292   1
   5  -3  -4 3431.83 281.768   1
  -5   3   4 4194.53 260.879   1
  -5   3   5 689.036 79.7735   1
   5  -3  -5 698.231 99.7498   1
  -5   3   6 158.440 38.2793   1
   5  -3  -6 159.709 57.6197   1
  -5   3   7 10463.7 625.476   1
   5  -3  -7 13409.6 724.296   1
  -5   3   8 4771.52 328.407   1
   5  -3  -8 5058.36 366.353   1
  -5   3   9 357.153 68.9757   1
   5  -3  -9 340.794 69.4009   1
  -5   3  10 178.126 50.3424   1
   5  -3 -10 197.955 51.0894   1
  -5   3  11 716.830 136.127   1
   4  -3  -1 8475.93 462.528   1
  -4   3   2 2522.69 174.212   1
   4  -3  -2 2732.25 211.296   1
   4  -3  -3 33714.4 1796.06   1
  -4   3   3 38321.5 1763.78   1
   4  -3  -4 2183.24 177.444   1
  -4   3   4 2011.04 154.597   1
   4  -3  -5 867.603 116.240   1
  -4   3   5 962.080 97.6952   1
   4  -3  -6 5659.54 401.412   1
  -4   3   6 5712.46 357.039   1
  -4   3   7 1391.08 163.246   1
   4  -3  -7 1237.15 137.896   1
  -4   3   8 2869.07 243.280   1
   4  -3  -8 2370.84 207.971   1
   4  -3  -9 1.53489 27.9263   1
  -4   3   9 9.75589 3.07417   1
  -4   3  10 483.073 96.5100   1
   4  -3 -10 524.846 109.488   1
   4  -3 -11 1396.73 171.885   1
  -4   3  11 1440.49 173.134   1
   4  -3 -12 1101.41 136.685   1
  -4   3  12 1046.54 158.103   1
   3  -3   0 7045.26 377.209   1
  -3   3   1 7645.06 381.740   1
   3  -3  -1 6106.29 403.064   1
   3  -3  -2 13.5888 16.6730   1
  -3   3   2 18.6700 11.2654   1
   3  -3  -3 4426.13 276.046   1
  -3   3   3 4220.81 253.654   1
   3  -3  -4 22087.5 1181.60   1
  -3   3   4 23217.5 1140.37   1
   3  -3  -5 286.667 61.6251   1
  -3   3   5 291.442 63.4194   1
  -3   3   6 1271.58 132.993   1
   3  -3  -6 1044.03 121.703   1
  -3   3   7 515.883 82.5450   1
   3  -3  -7 429.070 69.8917   1
   3  -3  -8 816.362 119.397   1
  -3   3   8 1024.01 125.344   1
  -3   3   9 6414.40 417.173   1
   3  -3  -9 7111.68 453.721   1
   3  -3 -10 351.536 67.3694   1
  -3   3  10 389.004 78.8481   1
  -3   3  11 3039.77 254.410   1
   3  -3 -11 2632.73 231.864   1
  -3   3  12 2762.81 270.805   1
   3  -3 -12 2745.57 229.326   1
  -3   3  13 299.955 118.508   1
   2  -3   1 2575.70 151.156   1
   2  -3   0 4047.71 241.003   1
  -2   3   0 4604.95 240.008   1
   2  -3  -1 25.1994 15.9341   1
  -2   3   1 9.63625 3.78437   1
   2  -3  -2 8893.09 465.490   1
  -2   3   2 8131.15 443.838   1
  -2   3   3 16219.5 905.200   1
   2  -3  -3 19975.6 931.955   1
  -2   3   4 657.766 76.9702   1
   2  -3  -4 651.295 76.3440   1
  -2   3   5 16705.5 851.449   1
   2  -3  -5 16390.4 843.774   1
  -2   3   6 155.020 38.3051   1
   2  -3  -6 140.169 39.4916   1
  -2   3   7 1460.89 157.736   1
   2  -3  -7 1675.87 162.596   1
   2  -3  -8 410.826 66.2542   1
  -2   3   8 379.478 78.5229   1
  -2   3   9 8101.72 516.812   1
   2  -3  -9 7736.06 460.685   1
   2  -3 -10 2973.31 221.835   1
  -2   3  10 3285.88 282.204   1
   2  -3 -11 3691.33 272.098   1
  -2   3  11 4479.02 340.790   1
  -2   3  12 1993.69 216.638   1
   2  -3 -12 1829.11 171.880   1
   2  -3 -13 293.970 60.9575   1
  -2   3  13 310.409 77.2595   1
   1  -3   1 7427.95 370.074   1
  -1   3   0 730.900 55.1855   1
   1  -3   0 605.895 60.4886   1
   1  -3  -1 2106.84 148.864   1
  -1   3   1 1862.42 136.150   1
   1  -3  -2 76793.5 3542.38   1
  -1   3   2 73468.0 3542.99   1
   1  -3  -3 30972.3 1441.46   1
  -1   3   3 28225.4 1459.76   1
  -1   3   4 5075.35 319.391   1
   1  -3  -4 4897.55 310.105   1
  -1   3   5 1059.59 117.346   1
   1  -3  -5 1312.77 112.062   1
  -1   3   6 3915.31 272.131   1
   1  -3  -6 4362.75 261.003   1
  -1   3   7 1412.84 132.451   1
   1  -3  -7 1438.50 122.288   1
   1  -3  -8 27350.8 1338.39   1
  -1   3   8 26554.7 1353.57   1
  -1   3   9 510.988 77.8189   1
   1  -3  -9 639.832 80.4109   1
  -1   3  10 953.661 116.241   1
   1  -3 -10 1099.17 115.700   1
  -1   3  11 1000.41 129.711   1
   0  -3   1 2743.24 165.662   1
   0   3  -1 3203.42 157.881   1
   0   3   0 82827.3 4013.80   1
   0  -3   0 88423.1 4009.26   1
   0   3   1 7890.97 439.031   1
   0  -3  -1 9247.21 441.530   1
   0   3   2 1355.50 94.4913   1
   0  -3  -2 1314.58 91.6428   1
   0   3   3 6321.52 354.378   1
   0  -3  -3 7089.91 352.536   1
   0  -3  -4 3525.60 206.441   1
   0   3   4 3499.92 215.961   1
   0  -3  -5 37329.0 1672.72   1
   0   3   5 31003.4 1695.27   1
   0   3   6 3466.05 261.011   1
   0  -3  -6 4090.39 240.013   1
   0   3   7 2644.89 215.280   1
  -1  -3   6 4802.92 246.740   1
  -1  -3   5 951.669 59.4577   1
   1   3   0 8153.98 396.481   1
  -2  -3  12 727.120 91.2439   1
  -2  -3  11 12570.0 665.382   1
  -2  -3  10 34.2963 14.8800   1
   2   3 -10 20.3839 7.26839   1
   2   3  -9 9587.18 483.281   1
  -2  -3   9 9140.48 486.500   1
   2   3  -8 26023.5 1234.55   1
  -2  -3   8 25369.1 1238.84   1
   2   3  -7 13450.4 645.567   1
  -2  -3   7 12793.8 653.469   1
   2   3  -6 1766.02 112.566   1
  -2  -3   6 1721.78 119.527   1
  -2  -3   5 45997.5 2164.60   1
   2   3  -5 46087.4 2162.08   1
  -2  -3   4 16767.7 798.003   1
   2   3  -4 17049.8 809.936   1
  -3  -3  16 4845.04 339.165   1
  -3  -3  15 1251.80 133.745   1
  -3  -3  14 168.278 46.0215   1
   3   3 -14 213.822 48.8990   1
   3   3 -13 1943.50 153.735   1
  -3  -3  13 2029.89 176.344   1
   3   3 -12 1272.79 112.925   1
  -3  -3  12 1135.60 127.830   1
  -3  -3  11 2441.88 192.257   1
   3   3 -11 1988.50 145.157   1
   3   3 -10 5544.64 323.047   1
  -3  -3  10 5755.95 352.915   1
  -3  -3   9 5842.34 363.408   1
   3   3  -9 6456.62 360.399   1
  -3  -3   8 12568.8 624.593   1
   3   3  -8 11711.5 625.033   1
   3   3  -7 9746.11 492.935   1
  -3  -3   7 9350.51 499.612   1
  -3  -3   6 2672.45 171.851   1
   3   3  -6 2665.84 175.276   1
   3   3  -5 2019.25 131.506   1
  -3  -3   5 2130.07 121.865   1
   3   3  -4 16880.4 809.313   1
  -4  -3  18 49.0317 37.9949   1
  -4  -3  17 3403.55 304.586   1
   4   3 -17 3146.15 246.648   1
   4   3 -16 58.2729 24.5279   1
  -4  -3  16 11.8482 22.1079   1
  -4  -3  15 2705.56 247.647   1
   4   3 -15 2496.23 197.943   1
  -4  -3  14 7191.96 463.014   1
   4   3 -14 6651.87 405.801   1
   4   3 -13 47.3307 14.9076   1
  -4  -3  12 2471.57 197.720   1
   4   3 -12 2390.60 189.166   1
  -4  -3  11 5277.83 320.016   1
   4   3 -11 4882.28 336.268   1
   4   3 -10 1013.51 110.440   1
  -4  -3  10 1053.15 126.242   1
   4   3  -9 7010.75 387.841   1
  -4  -3   9 6625.79 392.717   1
  -4  -3   8 770.480 89.0419   1
   4   3  -8 795.858 91.0144   1
  -4  -3   7 4685.02 255.596   1
   4   3  -7 4067.95 272.077   1
   4   3  -6 18.2300 5.62458   1
   4   3  -5 20228.0 983.626   1
   4   3  -4 86.2927 17.3638   1
   5   3 -17 13.3125 6.35058   1
   5   3 -16 28.5385 14.3255   1
  -5  -3  16 88.4128 37.1401   1
   5   3 -15 80.0628 34.5681   1
  -5  -3  15 77.3242 36.4461   1
   5   3 -14 3964.30 283.502   1
  -5  -3  14 3463.35 276.162   1
   5   3 -13 4468.71 330.310   1
  -5  -3  13 4265.77 310.866   1
   5   3 -12 174.515 45.3023   1
  -5  -3  12 117.871 12.8296   1
   5   3 -11 19.7555 19.5694   1
  -5  -3  10 2775.44 232.829   1
   5   3 -10 3169.42 229.063   1
  -5  -3   9 10791.1 558.165   1
   5   3  -9 10019.6 593.375   1
   5   3  -8 372.194 57.0639   1
  -5  -3   8 312.641 43.7152   1
   5   3  -7 9983.18 530.216   1
  -5  -3   7 9461.21 498.783   1
   5   3  -6 10534.4 571.557   1
   5   3  -5 15286.6 758.921   1
  -6  -3  17 8936.93 584.863   1
   6   3 -16 2156.22 205.506   1
  -6  -3  16 2165.02 213.980   1
  -6  -3  15 10006.8 605.025   1
   6   3 -15 9551.81 622.387   1
   6   3 -14 3520.23 292.223   1
  -6  -3  14 3720.29 300.652   1
  -6  -3  13 1336.76 162.311   1
   6   3 -13 1421.42 148.228   1
  -6  -3  12 23.5744 22.9405   1
   6   3 -12 3.08681 0.57889   1
  -6  -3  11 7610.99 445.887   1
   6   3 -11 8202.49 498.395   1
  -6  -3  10 3633.58 241.650   1
   6   3 -10 3754.05 289.212   1
   6   3  -9 2262.85 177.684   1
  -6  -3   9 1970.21 149.693   1
   6   3  -8 7722.07 485.768   1
  -6  -3   8 9028.00 464.128   1
   6   3  -7 6961.54 418.618   1
   6   3  -6 243.595 38.0437   1
  -7  -3  14 11991.4 653.894   1
   7   3 -14 10959.2 658.614   1
  -7  -3  13 30.5562 7.11806   1
  -7  -3  12 3231.23 236.570   1
   7   3 -12 3434.01 283.450   1
  -7  -3  11 68.3269 18.5764   1
   7   3 -11 33.9388 23.8196   1
   7   3 -10 2239.84 195.893   1
  -7  -3  10 1918.16 161.456   1
  -7  -3   9 882.365 92.4997   1
   7   3  -9 836.073 107.360   1
   7   3  -8 251.774 62.0775   1
   7   3  -7 1188.14 130.754   1
  -8  -3  14 845.297 106.493   1
   8   3 -14 923.503 124.505   1
   8   3 -13 116.725 54.3158   1
  -8  -3  12 146.104 38.2879   1
   8   3 -12 97.5891 47.5409   1
   8   3 -11 23198.0 1299.20   1
  -8  -3  11 25316.8 1243.96   1
  -8  -3  10 820.531 102.305   1
   8   3 -10 975.158 120.893   1
   8   3  -9 5956.62 401.569   1
   8   3  -8 5059.64 358.871   1
  -9  -3  12 3196.43 242.576   1
   9   3 -12 2977.03 304.380   1
   9   3 -11 1122.88 143.894   1
   9   3 -10 581.645 102.796   1
   9   3  -9 1131.44 143.621   1
  10   3 -10 1020.21 146.934   1
   7  -4  -5 324.447 78.3776   1
  -7   4   6 1693.47 172.758   1
   7  -4  -6 2208.96 228.168   1
   6  -4  -2 27.1040 3.62950   1
   6  -4  -3 1712.32 186.827   1
   6  -4  -4 464.944 167.130   1
  -6   4   5 3614.59 267.889   1
   6  -4  -5 4563.49 324.862   1
   6  -4  -6 1873.52 210.894   1
  -6   4   6 1662.61 155.678   1
  -6   4   7 3755.59 282.855   1
   6  -4  -7 4994.63 376.893   1
  -6   4   8 1765.33 175.390   1
   6  -4  -8 1872.67 218.152   1
   5  -4  -1 10195.9 567.640   1
   5  -4  -2 1636.16 168.724   1
  -5   4   3 5183.42 332.069   1
   5  -4  -3 6011.35 381.056   1
   5  -4  -4 39859.7 1868.57   1
  -5   4   4 35724.6 1823.75   1
   5  -4  -5 277.505 67.2418   1
  -5   4   5 210.047 47.2537   1
  -5   4   6 4700.46 312.782   1
   5  -4  -6 4887.31 377.382   1
  -5   4   7 49.2243 25.4962   1
   5  -4  -7 38.5025 33.0646   1
  -5   4   8 508.277 83.7598   1
   5  -4  -8 574.311 98.1526   1
  -5   4   9 248.205 57.0004   1
   5  -4  -9 245.263 63.5264   1
   4  -4   0 495.489 63.6374   1
   4  -4  -1 54.1020 24.1293   1
  -4   4   2 1491.60 121.451   1
   4  -4  -2 1328.05 135.829   1
   4  -4  -3 21177.7 1060.49   1
  -4   4   3 20209.9 1030.39   1
   4  -4  -4 99.9410 41.9436   1
  -4   4   4 69.0852 22.3392   1
   4  -4  -5 11208.3 665.725   1
  -4   4   6 51.5521 24.7681   1
   4  -4  -6 82.6811 37.2108   1
   4  -4  -7 851.198 107.145   1
  -4   4   7 741.094 120.129   1
  -4   4   8 3475.69 285.833   1
   4  -4  -8 2962.25 246.107   1
   4  -4  -9 4281.27 337.274   1
  -4   4   9 4229.86 343.231   1
   4  -4 -10 2345.23 245.846   1
  -4   4  10 2217.99 226.440   1
   3  -4   1 519.089 56.5992   1
   3  -4   0 307.253 49.7937   1
  -3   4   1 7645.98 411.573   1
   3  -4  -1 7847.91 440.080   1
   3  -4  -2 108.612 29.5261   1
  -3   4   2 86.2720 21.1992   1
   3  -4  -3 9389.64 537.690   1
  -3   4   3 8959.22 488.501   1
   3  -4  -4 1680.26 154.128   1
  -3   4   4 1744.40 145.687   1
  -3   4   5 125.799 41.8915   1
   3  -4  -5 74.3666 31.1822   1
  -3   4   6 4062.05 317.843   1
   3  -4  -6 4963.51 305.062   1
  -3   4   7 5415.76 376.833   1
   3  -4  -7 5809.00 371.304   1
  -3   4   8 7213.99 468.623   1
   3  -4  -8 6976.80 484.401   1
   3  -4  -9 16.1288 19.6425   1
  -3   4   9 14.0902 12.1827   1
   3  -4 -10 254.971 64.7894   1
  -3   4  10 236.784 62.1765   1
  -3   4  11 841.799 121.290   1
   3  -4 -11 737.566 107.863   1
   2  -4   2 11086.8 553.503   1
   2  -4   1 71620.2 3369.30   1
   2  -4   0 12449.7 655.464   1
  -2   4   0 12946.0 633.769   1
   2  -4  -1 1995.39 144.058   1
  -2   4   1 1990.61 133.559   1
  -2   4   2 427.089 51.8336   1
   2  -4  -2 321.199 57.6374   1
   2  -4  -3 484.838 70.3597   1
  -2   4   3 526.378 76.1969   1
  -2   4   4 1526.84 145.219   1
   2  -4  -4 1608.18 133.853   1
  -2   4   5 335.688 62.9010   1
   2  -4  -5 405.166 64.6829   1
  -2   4   6 7068.51 403.118   1
   2  -4  -6 5902.82 418.870   1
  -2   4   7 2977.67 232.149   1
   2  -4  -7 2820.19 231.098   1
   2  -4  -8 36.8820 20.5689   1
  -2   4   8 28.7717 12.7815   1
  -2   4   9 4763.90 354.154   1
   2  -4  -9 4177.48 290.700   1
  -2   4  10 71.4462 36.3580   1
   2  -4 -10 77.5131 27.4995   1
   2  -4 -11 3336.92 256.971   1
  -2   4  11 3773.20 333.897   1
   2  -4 -12 1131.43 132.148   1
  -2   4  12 1299.30 185.903   1
   1  -4   2 58448.7 2740.24   1
   1  -4   1 2533.00 155.394   1
  -1   4  -1 2458.71 141.975   1
  -1   4   0 677.497 58.5858   1
   1  -4   0 629.625 69.3360   1
  -1   4   1 53.0634 24.2090   1
   1  -4  -1 24.0081 7.07561   1
  -1   4   2 2817.36 180.702   1
   1  -4  -2 2416.11 166.119   1
  -1   4   3 2512.49 172.077   1
   1  -4  -3 2187.49 167.058   1
   1  -4  -4 1034.85 105.315   1
  -1   4   4 816.766 102.178   1
   1  -4  -5 1574.51 128.657   1
  -1   4   5 1212.99 142.144   1
  -1   4   6 69.4958 17.8048   1
   1  -4  -6 77.9746 27.4765   1
   1  -4  -7 1577.72 134.426   1
  -1   4   7 1523.91 163.679   1
  -1   4   8 2610.46 227.200   1
   1  -4  -8 2664.03 197.553   1
   1  -4  -9 9008.57 525.384   1
  -1   4   9 9783.12 569.654   1
   1  -4 -10 4435.93 299.924   1
  -1   4  10 4622.79 337.629   1
  -1   4  11 6103.55 425.903   1
   0  -4   3 47775.4 2230.99   1
   0  -4   2 4447.84 231.278   1
   0   4  -1 30139.1 1436.26   1
   0  -4   1 30701.6 1448.81   1
   0   4   0 8066.02 409.981   1
   0  -4   0 7930.17 402.736   1
   0   4   1 67916.0 3050.21   1
   0  -4  -1 61487.2 3038.31   1
   0  -4  -2 5308.35 291.082   1
   0   4   2 5443.06 314.970   1
   0  -4  -3 39349.3 1880.53   1
   0   4   3 39769.4 1897.59   1
   0  -4  -4 1568.39 113.587   1
   0   4   4 1417.09 118.566   1
   0  -4  -5 30911.4 1516.95   1
   0   4   5 31813.1 1526.91   1
   0  -4  -6 1007.92 91.6569   1
   0   4   6 381.644 65.3145   1
   0   4   8 36.9497 23.7666   1
   1   4  -1 1145.87 70.3269   1
   1   4   0 8109.84 410.232   1
   1   4   1 7270.08 382.667   1
   1   4   2 16294.1 802.915   1
   1   4   3 20605.5 1010.84   1
  -2  -4  12 5.80714 5.50851   1
  -2  -4  11 8037.28 457.515   1
  -2  -4  10 108.517 28.5187   1
  -2  -4   9 10496.7 533.847   1
  -2  -4   8 19265.1 930.512   1
   2   4  -7 52298.8 2427.92   1
  -2  -4   7 50952.1 2437.30   1
  -2  -4   6 32915.8 1480.28   1
   2   4  -6 30173.4 1463.27   1
  -2  -4   5 15461.0 793.745   1
   2   4  -5 17584.1 789.454   1
  -3  -4  16 587.448 88.4297   1
  -3  -4  15 1068.61 115.397   1
  -3  -4  14 7300.37 428.269   1
   3   4 -13 41.0491 22.0240   1
  -3  -4  13 20.9412 13.0672   1
  -3  -4  12 3150.02 228.498   1
   3   4 -12 3549.43 217.377   1
   3   4 -11 6152.15 341.875   1
  -3  -4  11 6206.33 371.719   1
   3   4 -10 285.710 42.3830   1
  -3  -4  10 261.604 45.8545   1
  -3  -4   9 358.699 52.5440   1
   3   4  -9 453.451 51.0511   1
  -3  -4   8 21926.8 1065.14   1
   3   4  -8 21977.5 1079.44   1
  -3  -4   7 2440.23 146.734   1
   3   4  -7 2095.80 134.859   1
   3   4  -5 8.70586 3.89724   1
   3   4  -4 153.951 16.9592   1
  -4  -4  19 88.4456 51.8704   1
  -4  -4  18 120.358 48.1346   1
   4   4 -17 1816.78 171.115   1
  -4  -4  17 2082.72 212.887   1
  -4  -4  16 882.759 128.021   1
   4   4 -16 881.567 102.978   1
  -4  -4  15 4712.27 346.055   1
   4   4 -15 4669.93 299.420   1
  -4  -4  14 1879.82 175.882   1
   4   4 -14 1465.20 136.023   1
  -4  -4  13 976.464 116.486   1
   4   4 -13 953.784 99.4972   1
   4   4 -12 733.539 82.6099   1
  -4  -4  12 809.227 93.2639   1
   4   4 -11 36.5361 6.26976   1
  -4  -4  11 92.4499 28.5031   1
  -4  -4  10 2599.16 184.887   1
   4   4 -10 2280.01 182.363   1
  -4  -4   9 13800.4 739.711   1
   4   4  -9 14622.7 723.264   1
   4   4  -8 4419.81 278.912   1
  -4  -4   8 4648.21 259.933   1
   4   4  -7 53957.5 2681.91   1
  -4  -4   7 57578.9 2651.99   1
  -4  -4   6 15012.2 714.440   1
   4   4  -6 14050.2 728.074   1
   4   4  -5 14451.4 701.321   1
  -5  -4  19 325.372 101.089   1
  -5  -4  18 277.470 61.5678   1
   5   4 -18 183.103 51.8081   1
  -5  -4  17 414.662 79.2559   1
   5   4 -17 340.564 67.0995   1
  -5  -4  16 142.031 42.2908   1
   5   4 -16 145.107 38.3187   1
  -5  -4  15 694.803 97.0903   1
   5   4 -15 594.905 81.8869   1
  -5  -4  14 122.788 40.1053   1
   5   4 -14 71.3003 32.6129   1
  -5  -4  13 5697.21 375.758   1
   5   4 -13 6124.55 396.595   1
  -5  -4  12 6386.60 389.321   1
   5   4 -12 6005.34 391.732   1
  -5  -4  11 3146.29 223.605   1
   5   4 -11 2622.67 194.884   1
   5   4 -10 10314.7 573.356   1
  -5  -4  10 10792.0 567.403   1
  -5  -4   9 7277.04 394.564   1
   5   4  -9 7355.87 434.118   1
   5   4  -8 410.428 66.5852   1
  -5  -4   8 516.283 65.6612   1
  -5  -4   7 14957.2 718.313   1
   5   4  -7 13616.2 736.280   1
   5   4  -6 7.19237 6.18630   1
   5   4  -5 18348.1 890.933   1
  -6  -4  18 613.913 109.622   1
   6   4 -18 362.536 71.2828   1
  -6  -4  17 732.055 117.028   1
   6   4 -17 771.222 107.868   1
   6   4 -16 22.1172 17.1736   1
   6   4 -15 12.3375 25.9355   1
  -6  -4  15 5.37163 11.2275   1
   6   4 -14 989.082 135.829   1
  -6  -4  14 1075.40 137.621   1
  -6  -4  13 530.551 92.9968   1
   6   4 -13 487.590 79.4827   1
  -6  -4  12 4625.08 298.827   1
   6   4 -12 4816.78 310.534   1
  -6  -4  11 34528.4 1696.94   1
   6   4 -11 35392.6 1753.96   1
   6   4 -10 56.5836 34.7139   1
  -6  -4  10 91.5670 24.1705   1
  -6  -4   9 2976.37 197.990   1
   6   4  -9 3374.72 224.761   1
  -6  -4   8 16024.1 845.442   1
   6   4  -8 18329.4 881.540   1
   6   4  -7 6811.34 407.120   1
   6   4  -6 16906.5 839.091   1
   7   4 -17 203.503 75.5323   1
  -7  -4  15 178.705 49.7253   1
   7   4 -15 194.353 50.6941   1
  -7  -4  14 297.953 57.5008   1
   7   4 -14 233.688 57.2591   1
  -7  -4  13 350.527 56.9505   1
   7   4 -13 389.852 68.7118   1
  -7  -4  12 1723.93 147.108   1
   7   4 -12 1735.47 186.222   1
   7   4 -11 2602.83 231.589   1
  -7  -4  11 2532.47 183.230   1
   7   4 -10 165.375 41.5091   1
  -7  -4  10 170.446 39.7818   1
   7   4  -9 664.436 89.7885   1
   7   4  -8 2043.59 180.680   1
   7   4  -7 67.2822 20.4627   1
   8   4 -15 661.859 97.4511   1
  -8  -4  15 602.126 89.3528   1
  -8  -4  14 171.944 44.6196   1
   8   4 -14 129.982 44.9885   1
  -8  -4  13 3914.64 267.887   1
   8   4 -13 4198.72 329.949   1
  -8  -4  12 92.7107 32.6141   1
   8   4 -12 12.9835 28.7517   1
   8   4 -11 107.076 36.3410   1
   8   4 -10 7.90380 22.4791   1
   8   4  -9 4113.70 296.519   1
   8   4  -8 2503.41 223.645   1
  -9  -4  14 5353.06 363.177   1
   9   4 -14 5571.19 435.854   1
  -9  -4  13 115.982 39.8227   1
   9   4 -13 125.475 40.0739   1
   9   4 -12 790.797 121.007   1
   9   4 -11 1471.00 158.658   1
   9   4 -10 725.147 108.918   1
   9   4  -9 4280.14 335.127   1
  10   4 -12 275.943 95.1148   1
   7  -5  -3 1860.16 218.530   1
   6  -5  -2 2629.10 237.100   1
   6  -5  -3 3060.33 263.265   1
   6  -5  -4 434.318 86.6818   1
   6  -5  -5 377.785 93.3395   1
  -6   5   5 325.065 65.7978   1
  -6   5   6 2210.70 198.563   1
   6  -5  -6 3298.01 291.101   1
   5  -5  -1 3412.97 279.751   1
   5  -5  -2 2732.48 237.459   1
  -5   5   3 170.525 40.7735   1
   5  -5  -3 208.507 51.7287   1
   5  -5  -4 196.416 49.8754   1
  -5   5   4 219.451 49.3712   1
  -5   5   5 46.0210 28.4438   1
   5  -5  -5 51.3728 43.9811   1
  -5   5   6 359.305 58.8544   1
   5  -5  -6 408.692 97.3384   1
   5  -5  -7 508.825 94.4725   1
  -5   5   7 424.495 70.8008   1
   5  -5  -8 46.3589 22.9264   1
   4  -5   1 38548.9 1871.42   1
   4  -5   0 3617.65 272.405   1
   4  -5  -1 3187.27 236.304   1
  -4   5   2 1520.45 127.316   1
   4  -5  -2 1476.66 145.023   1
   4  -5  -3 11141.4 669.262   1
  -4   5   3 11232.9 600.017   1
  -4   5   4 431.311 65.6850   1
   4  -5  -4 370.572 84.2503   1
  -4   5   5 2664.45 203.995   1
   4  -5  -5 2657.96 243.666   1
  -4   5   6 354.739 67.4436   1
   4  -5  -6 427.742 80.0796   1
   4  -5  -7 2099.88 186.923   1
  -4   5   7 1946.07 189.131   1
   4  -5  -8 36.7879 29.5560   1
  -4   5   8 23.1729 31.5613   1
  -4   5   9 5249.86 398.212   1
   4  -5  -9 4379.41 390.810   1
   3  -5   2 3325.75 206.011   1
   3  -5   1 300.192 47.6584   1
   3  -5   0 3035.80 217.151   1
   3  -5  -1 1092.76 108.231   1
  -3   5   1 1077.53 95.6029   1
   3  -5  -2 158.015 40.4198   1
  -3   5   2 113.958 27.9567   1
   3  -5  -3 246.781 54.8853   1
  -3   5   3 178.295 39.0826   1
  -3   5   4 4568.91 294.627   1
   3  -5  -4 4776.08 324.973   1
   3  -5  -5 5882.33 364.165   1
  -3   5   5 5422.55 375.428   1
   3  -5  -6 175.606 44.7641   1
  -3   5   6 249.505 62.7755   1
   3  -5  -7 2141.70 223.903   1
  -3   5   7 2456.97 223.461   1
   3  -5  -8 20.3163 12.3302   1
  -3   5   8 0.61454 13.1091   1
   3  -5  -9 249.892 61.1691   1
  -3   5   9 213.847 67.9913   1
  -3   5  10 67.8015 32.0880   1
   3  -5 -10 179.931 53.0091   1
   2  -5   2 4993.11 276.248   1
   2  -5   1 5903.35 342.856   1
   2  -5   0 5884.91 342.432   1
  -2   5   0 6053.75 324.457   1
   2  -5  -1 13701.0 740.124   1
  -2   5   1 13838.3 695.738   1
  -2   5   2 1.70788 2.45680   1
   2  -5  -2 7.74480 18.3196   1
  -2   5   3 20594.6 1037.11   1
   2  -5  -3 19369.7 1008.38   1
  -2   5   4 1073.91 116.187   1
   2  -5  -4 996.641 106.344   1
  -2   5   5 3447.30 252.783   1
   2  -5  -5 3280.16 263.860   1
   2  -5  -6 216.054 55.1918   1
  -2   5   6 175.695 47.9236   1
  -2   5   7 11966.8 671.906   1
   2  -5  -7 11979.1 667.562   1
  -2   5   8 44.9741 27.0107   1
   2  -5  -8 94.0900 35.5896   1
  -2   5   9 4687.15 340.683   1
   2  -5  -9 4091.21 291.077   1
  -2   5  10 498.690 99.4593   1
   2  -5 -10 608.071 86.9754   1
  -2   5  11 1991.58 239.261   1
   2  -5 -11 2118.12 192.218   1
   1  -5   3 2806.04 158.383   1
   1  -5   2 4870.76 274.941   1
   1  -5   1 346.369 43.1084   1
  -1   5  -1 301.304 34.5562   1
   1  -5   0 313.821 48.9198   1
  -1   5   0 298.439 37.7517   1
   1  -5  -1 10.9852 5.64433   1
  -1   5   1 2.62110 2.94759   1
  -1   5   2 3727.08 247.631   1
   1  -5  -2 4007.19 239.909   1
   1  -5  -3 536.026 80.1806   1
  -1   5   3 536.645 72.1604   1
  -1   5   4 24250.1 1195.71   1
   1  -5  -4 23269.6 1194.48   1
  -1   5   5 1943.80 176.574   1
   1  -5  -5 2099.60 163.960   1
  -1   5   6 381.291 78.8570   1
   1  -5  -6 381.410 61.4417   1
   1  -5  -7 5108.45 321.768   1
  -1   5   7 5765.20 386.592   1
   1  -5  -8 6180.68 391.469   1
  -1   5   8 7504.80 465.473   1
   1  -5  -9 2976.25 228.945   1
  -1   5   9 3272.16 283.066   1
  -1   5  10 209.893 60.8945   1
   1  -5 -10 193.551 40.3705   1
  -1   5  11 995.195 156.651   1
   0  -5   4 15301.5 726.975   1
   0  -5   3 6879.19 347.563   1
   0   5  -2 13990.1 675.641   1
   0  -5   2 14303.1 698.905   1
   0  -5   1 34882.5 1764.25   1
   0   5  -1 39899.2 1768.33   1
   0   5   0 932.339 79.1328   1
   0  -5   0 865.173 80.8114   1
   0  -5  -1 4825.21 285.327   1
   0   5   1 5519.76 295.378   1
   0   5   2 1077.45 106.238   1
   0  -5  -2 741.185 72.1640   1
   0  -5  -3 5430.87 296.280   1
   0   5   3 4996.64 326.328   1
   0   5   4 5.35837 8.22900   1
   0  -5  -5 29158.4 1420.43   1
   0   5   5 28905.5 1441.98   1
   0  -5  -6 471.134 63.3274   1
   0   5   6 388.540 64.6896   1
   0   5   7 2784.92 214.507   1
   0   5   8 819.124 103.467   1
   1   5  -2 852.409 58.0755   1
  -1  -5   2 799.818 49.2406   1
   1   5  -1 3845.31 213.305   1
  -1  -5   1 3695.18 196.351   1
   1   5   0 54147.4 2551.85   1
   1   5   1 7528.30 389.709   1
   1   5   2 3463.83 211.527   1
   1   5   3 426.926 62.2819   1
   1   5   4 600.089 84.7386   1
  -2  -5  12 2483.51 184.041   1
  -2  -5  11 74.4089 25.9761   1
  -2  -5  10 695.040 71.9596   1
  -2  -5   9 1886.40 120.982   1
  -2  -5   8 9502.11 470.352   1
  -2  -5   7 19270.4 925.104   1
   2   5  -2 4562.96 228.012   1
  -3  -5  16 1402.67 136.655   1
  -3  -5  15 962.881 101.792   1
  -3  -5  14 2436.88 181.232   1
   3   5 -11 20165.0 1006.91   1
  -3  -5  11 21217.5 1037.21   1
  -3  -5  10 4292.90 262.906   1
   3   5 -10 4106.86 234.783   1
  -3  -5   9 288.381 39.5185   1
   3   5  -9 198.195 30.9396   1
  -3  -5   8 1553.40 107.843   1
   3   5  -8 1523.69 98.6049   1
   3   5  -7 381.621 41.9217   1
  -3  -5   7 305.786 25.2801   1
   3   5  -6 5209.76 264.607   1
   3   5  -5 3934.63 202.875   1
   3   5  -4 2144.98 111.536   1
  -4  -5  19 5941.86 436.618   1
  -4  -5  18 109.312 48.9886   1
  -4  -5  17 982.723 133.910   1
  -4  -5  16 335.881 74.5751   1
  -4  -5  15 1808.32 185.565   1
   4   5 -15 1800.02 149.180   1
   4   5 -14 134.496 32.4103   1
  -4  -5  14 150.656 40.4002   1
  -4  -5  13 7569.07 443.375   1
   4   5 -13 7310.67 409.042   1
  -4  -5  12 530.850 66.3394   1
   4   5 -12 486.311 59.2224   1
  -4  -5  11 19761.3 1085.20   1
   4   5 -11 23638.1 1082.42   1
  -4  -5  10 4644.76 275.831   1
   4   5 -10 4400.67 278.736   1
   4   5  -9 232.980 37.0908   1
  -4  -5   9 238.925 41.3795   1
  -4  -5   8 51.7623 12.3072   1
   4   5  -8 66.8795 17.3773   1
   4   5  -7 325.535 44.9430   1
  -4  -5   7 284.742 30.6361   1
   4   5  -6 3070.23 178.684   1
   4   5  -5 205.051 24.0554   1
  -5  -5  20 2120.13 235.355   1
  -5  -5  19 2384.72 228.755   1
   5   5 -19 1930.06 105.537   1
  -5  -5  18 60.6166 23.5579   1
   5   5 -18 47.9733 28.5094   1
  -5  -5  17 377.248 71.5857   1
   5   5 -17 330.451 60.5150   1
   5   5 -16 2345.67 182.757   1
  -5  -5  16 2569.25 202.544   1
  -5  -5  15 820.599 101.492   1
   5   5 -15 678.881 85.9462   1
   5   5 -14 126.070 32.7990   1
  -5  -5  14 119.264 37.5258   1
   5   5 -13 802.109 95.6983   1
  -5  -5  13 891.692 102.201   1
  -5  -5  12 7874.77 482.051   1
   5   5 -12 8791.37 494.537   1
   5   5 -11 5304.79 317.289   1
  -5  -5  11 5319.27 332.148   1
  -5  -5  10 493.204 58.5018   1
   5   5 -10 610.765 69.3691   1
  -5  -5   9 10902.6 581.690   1
   5   5  -9 13291.2 634.586   1
  -5  -5   8 1860.88 127.178   1
   5   5  -8 2182.82 143.748   1
   5   5  -7 2570.26 173.216   1
   5   5  -6 16709.7 813.635   1
  -6  -5  19 2999.92 260.053   1
   6   5 -19 2803.76 235.056   1
  -6  -5  18 1313.95 159.172   1
   6   5 -18 1008.46 127.535   1
  -6  -5  17 102.177 35.8920   1
   6   5 -17 94.7718 33.5779   1
   6   5 -16 436.704 71.5913   1
  -6  -5  16 511.913 89.8849   1
   6   5 -15 2573.77 217.328   1
  -6  -5  15 2469.92 226.429   1
   6   5 -14 6168.53 421.984   1
  -6  -5  14 6361.54 422.415   1
   6   5 -13 2217.21 181.585   1
  -6  -5  13 2243.62 179.369   1
  -6  -5  12 678.076 77.5926   1
   6   5 -12 712.739 87.9659   1
  -6  -5  11 3092.20 203.407   1
   6   5 -11 3138.30 233.293   1
  -6  -5  10 70.8745 19.1554   1
   6   5 -10 91.1340 32.4789   1
   6   5  -9 816.472 85.2808   1
  -6  -5   9 627.676 69.4160   1
   6   5  -8 218.703 40.9905   1
   6   5  -7 13516.3 697.986   1
   6   5  -6 266.635 36.5932   1
   7   5 -18 2254.66 209.696   1
  -7  -5  18 2568.93 247.186   1
   7   5 -17 2652.99 233.142   1
  -7  -5  17 2158.71 239.671   1
   7   5 -16 1837.86 195.068   1
  -7  -5  16 1622.94 165.625   1
  -7  -5  15 3316.75 240.753   1
   7   5 -15 3161.74 260.016   1
  -7  -5  14 1282.60 127.065   1
   7   5 -14 1342.51 135.345   1
   7   5 -13 191.235 44.1314   1
  -7  -5  13 119.047 30.4535   1
  -7  -5  12 108.130 29.4276   1
   7   5 -12 95.6577 34.7584   1
   7   5 -11 1432.23 152.971   1
  -7  -5  11 1161.55 111.818   1
   7   5 -10 9975.59 557.405   1
   7   5  -9 9172.65 522.999   1
   7   5  -8 1893.80 168.113   1
   7   5  -7 830.364 82.1490   1
  -8  -5  17 170.016 56.6882   1
   8   5 -16 50.1575 30.0490   1
  -8  -5  16 6.66600 5.11201   1
   8   5 -15 401.881 75.6824   1
  -8  -5  15 432.711 68.3514   1
  -8  -5  14 166.697 38.6809   1
   8   5 -14 166.771 48.2763   1
  -8  -5  13 315.701 57.1041   1
   8   5 -13 397.039 79.0452   1
   8   5 -12 2275.94 224.786   1
   8   5 -11 399.955 70.8734   1
   8   5 -10 826.658 106.726   1
   8   5  -9 279.443 57.9714   1
   8   5  -8 5502.47 339.422   1
  -9  -5  15 849.520 109.186   1
   9   5 -15 899.238 137.086   1
  -9  -5  14 2353.82 194.852   1
   9   5 -14 2417.73 249.512   1
   9   5 -13 1874.04 213.921   1
   9   5 -12 52.3202 26.5307   1
   9   5 -11 1145.72 132.266   1
   9   5 -10 239.581 57.8246   1
  10   5 -13 34.9243 24.8761   1
  10   5 -12 1048.54 133.265   1
  10   5 -11 1536.00 173.629   1
   6  -6  -1 701.102 120.216   1
   6  -6  -2 3722.75 308.702   1
   6  -6  -3 640.930 109.106   1
   6  -6  -4 177.884 69.1733   1
  -6   6   5 618.253 89.4845   1
   6  -6  -5 960.445 170.741   1
   5  -6   0 874.877 123.303   1
   5  -6  -1 1404.92 161.456   1
   5  -6  -2 445.528 77.1904   1
   5  -6  -3 1202.28 159.105   1
  -5   6   3 1040.42 117.275   1
  -5   6   4 75.1317 23.4761   1
   5  -6  -4 53.2406 42.3827   1
   5  -6  -5 534.054 111.459   1
  -5   6   5 424.856 68.8581   1
  -5   6   6 118.128 41.8048   1
   5  -6  -6 66.5817 42.0471   1
   4  -6   1 1581.08 158.793   1
   4  -6   0 804.795 99.2974   1
   4  -6  -1 252.321 54.4946   1
   4  -6  -2 911.076 124.720   1
  -4   6   2 969.068 98.5752   1
  -4   6   3 5762.09 350.754   1
   4  -6  -3 5910.46 423.503   1
  -4   6   4 201.054 38.7866   1
   4  -6  -4 278.878 71.0913   1
   4  -6  -5 176.456 56.6183   1
  -4   6   5 164.042 41.7266   1
   4  -6  -6 867.467 109.219   1
  -4   6   6 834.346 103.745   1
  -4   6   7 645.100 97.3685   1
   4  -6  -7 700.566 113.778   1
   4  -6  -8 1983.93 222.044   1
  -4   6   8 1722.30 183.731   1
   3  -6   2 2275.30 166.157   1
   3  -6   1 7964.24 460.492   1
   3  -6   0 240.512 50.8575   1
   3  -6  -1 4771.76 325.484   1
  -3   6   1 4552.28 276.909   1
  -3   6   2 5556.00 331.403   1
   3  -6  -2 6167.09 395.542   1
   3  -6  -3 767.393 104.757   1
  -3   6   3 702.534 83.3180   1
  -3   6   4 4796.98 303.863   1
   3  -6  -4 4637.01 318.664   1
  -3   6   5 1339.60 141.516   1
   3  -6  -5 1264.92 136.842   1
   3  -6  -6 4683.45 355.857   1
  -3   6   6 5344.73 384.942   1
   3  -6  -7 3294.95 285.490   1
  -3   6   7 3016.32 276.084   1
   3  -6  -8 1028.65 137.475   1
  -3   6   8 983.084 146.610   1
   3  -6  -9 36.6116 26.7798   1
  -3   6   9 56.6101 31.4571   1
   2  -6   3 3847.56 225.558   1
   2  -6   1 2284.23 165.886   1
   2  -6   0 356.747 58.6769   1
  -2   6   0 331.019 42.3999   1
  -2   6   1 5609.65 324.235   1
   2  -6  -1 6227.01 371.152   1
  -2   6   2 4335.38 273.977   1
   2  -6  -2 4847.27 297.702   1
   2  -6  -3 36066.0 1681.41   1
  -2   6   3 32208.0 1687.62   1
   2  -6  -4 6.15701 10.6680   1
  -2   6   4 48.1997 29.8833   1
   2  -6  -5 817.737 113.632   1
  -2   6   5 820.825 107.872   1
  -2   6   6 5441.12 377.481   1
   2  -6  -6 5814.98 376.851   1
   2  -6  -7 198.206 48.1458   1
  -2   6   7 114.707 36.5233   1
  -2   6   8 2239.62 219.160   1
   2  -6  -8 2559.28 207.233   1
   2  -6  -9 2914.72 241.377   1
  -2   6   9 4077.73 290.658   1
  -2   6  10 1210.88 158.188   1
   2  -6 -10 1285.12 141.483   1
   1  -6   4 1131.10 80.7965   1
   1  -6   3 8453.38 449.557   1
   1  -6   2 407.154 49.0573   1
  -1   6  -1 7735.08 406.514   1
   1  -6   1 8390.33 447.664   1
  -1   6   0 291.343 38.2907   1
   1  -6   0 291.357 48.0548   1
   1  -6  -1 13696.6 692.467   1
  -1   6   1 13386.2 712.216   1
   1  -6  -2 1015.69 106.979   1
  -1   6   2 1051.01 108.375   1
  -1   6   3 469.396 73.9081   1
   1  -6  -3 516.337 80.3976   1
  -1   6   4 8301.73 513.623   1
   1  -6  -4 9933.37 516.002   1
  -1   6   5 3833.47 268.048   1
   1  -6  -5 3736.67 250.562   1
  -1   6   6 4734.79 335.819   1
   1  -6  -6 5127.25 312.297   1
  -1   6   7 4194.81 342.333   1
   1  -6  -7 4997.01 306.819   1
  -1   6   8 75.8866 34.3762   1
   1  -6  -8 47.6586 26.4877   1
   1  -6  -9 19.9346 7.07775   1
  -1   6   9 4.85657 7.08332   1
   1  -6 -10 113.586 42.8366   1
  -1   6  10 155.348 44.9445   1
  -1   6  11 1726.37 217.819   1
   0  -6   5 205.268 21.3054   1
   0  -6   4 2305.38 135.603   1
   0  -6   3 11310.6 570.365   1
   0   6  -2 1645.95 103.055   1
   0  -6   2 1841.48 117.175   1
   0   6  -1 7418.22 370.633   1
   0  -6   1 6893.52 374.016   1
   0  -6   0 188.186 37.3524   1
   0   6   0 211.190 36.0638   1
   0   6   1 38799.7 1801.72   1
   0  -6  -1 36113.5 1785.35   1
   0   6   2 12647.2 625.996   1
   0  -6  -2 11062.0 592.778   1
   0   6   3 428.273 74.1593   1
   0  -6  -3 495.174 58.7638   1
   0  -6  -4 1400.90 114.820   1
   0   6   4 1244.08 140.744   1
   0   6   5 828.478 103.871   1
   0  -6  -5 743.830 83.5165   1
   0  -6  -6 3723.74 244.528   1
   0   6   6 3360.48 273.511   1
   0   6   7 1555.90 164.709   1
   0   6   8 118.905 51.4047   1
   0   6   9 4429.33 332.448   1
  -1  -6   3 1487.02 83.1501   1
   1   6  -3 1382.27 79.9999   1
   1   6  -2 1354.95 87.7725   1
  -1  -6   2 1158.59 76.0013   1
   1   6  -1 2794.30 160.601   1
  -1  -6   1 2565.75 150.969   1
  -1  -6   0 11236.3 552.605   1
   1   6   0 10737.7 575.214   1
   1   6   1 17678.3 889.663   1
   1   6   2 5691.40 323.262   1
   1   6   3 584.657 67.8773   1
   1   6   4 2920.51 199.251   1
   1   6   5 6207.01 369.887   1
   1   6   6 26.3726 7.08963   1
  -2  -6  12 4695.45 282.717   1
  -2  -6  11 17241.5 865.255   1
  -2  -6  10 2460.05 158.581   1
  -2  -6   9 3096.10 171.070   1
  -2  -6   8 7504.94 373.326   1
   2   6  -2 450.504 37.3242   1
   2   6  -1 967.348 77.7029   1
   2   6   0 2161.23 144.119   1
   2   6   1 1767.30 126.257   1
  -3  -6  16 64.7385 19.9920   1
  -3  -6  15 5537.69 332.482   1
  -3  -6  14 6347.91 367.159   1
  -3  -6  13 8608.78 473.097   1
  -3  -6  12 578.648 73.7149   1
  -3  -6  11 1109.01 102.773   1
  -3  -6  10 543.621 57.7048   1
  -3  -6   9 4263.09 236.638   1
   3   6  -8 7104.06 350.668   1
  -3  -6   8 7014.23 350.378   1
   3   6  -7 15201.1 721.460   1
  -4  -6  19 155.981 50.0595   1
  -4  -6  18 166.103 54.3981   1
  -4  -6  17 4020.89 308.861   1
  -4  -6  16 1214.51 141.908   1
  -4  -6  15 176.648 49.6204   1
  -4  -6  14 2420.71 202.117   1
   4   6 -14 2732.64 180.955   1
  -4  -6  13 1375.22 115.294   1
   4   6 -13 1086.49 99.6127   1
  -4  -6  12 372.045 50.2671   1
   4   6 -12 303.364 45.6850   1
  -4  -6  11 5286.89 296.204   1
   4   6 -11 4827.52 274.411   1
   4   6 -10 8589.31 430.553   1
  -4  -6  10 7748.31 445.514   1
  -4  -6   9 8263.62 399.642   1
   4   6  -9 7153.57 415.846   1
  -4  -6   8 21812.6 997.466   1
   4   6  -8 19834.1 999.293   1
   4   6  -7 2573.24 157.259   1
   4   6  -6 101.216 17.4034   1
   4   6  -5 29233.1 1374.79   1
  -5  -6  21 267.002 117.265   1
  -5  -6  20 245.266 74.5926   1
  -5  -6  19 213.893 65.3423   1
  -5  -6  17 2171.50 178.888   1
   5   6 -17 1775.78 159.240   1
  -5  -6  16 7958.75 469.589   1
   5   6 -16 7943.78 452.765   1
   5   6 -15 3894.52 246.650   1
  -5  -6  15 3789.07 274.484   1
  -5  -6  14 11.7255 17.8602   1
   5   6 -14 47.5827 16.7412   1
   5   6 -13 16016.3 774.088   1
  -5  -6  13 13569.3 788.969   1
   5   6 -12 1388.59 126.718   1
  -5  -6  12 1307.16 129.823   1
  -5  -6  11 6940.51 376.982   1
   5   6 -11 7029.58 393.128   1
  -5  -6  10 4510.03 255.335   1
   5   6 -10 4729.35 269.709   1
  -5  -6   9 4164.85 233.519   1
   5   6  -9 4381.10 263.745   1
   5   6  -8 2439.84 162.169   1
   5   6  -7 5502.44 301.522   1
   5   6  -6 2397.53 138.866   1
   6   6 -20 665.894 98.9126   1
  -6  -6  20 783.879 124.211   1
  -6  -6  19 2868.08 245.797   1
   6   6 -19 2279.81 202.486   1
  -6  -6  18 454.346 83.7613   1
   6   6 -18 339.655 64.0105   1
  -6  -6  17 101.381 34.7953   1
   6   6 -17 136.447 42.7663   1
  -6  -6  16 5.51904 18.3973   1
   6   6 -16 7.51479 11.9446   1
   6   6 -15 6938.39 408.006   1
  -6  -6  15 6372.36 433.159   1
   6   6 -14 5316.97 346.270   1
  -6  -6  14 4965.68 318.747   1
  -6  -6  13 1439.07 122.517   1
   6   6 -13 1532.26 137.626   1
  -6  -6  12 14954.0 743.151   1
   6   6 -12 14195.1 753.085   1
   6   6 -11 678.271 84.2029   1
  -6  -6  11 656.086 66.9752   1
  -6  -6  10 1806.26 133.320   1
   6   6 -10 2079.50 171.300   1
   6   6  -9 1093.65 101.508   1
   6   6  -8 3746.80 233.482   1
   6   6  -7 876.047 76.0808   1
  -7  -6  19 105.656 46.7496   1
   7   6 -19 41.3010 17.3984   1
  -7  -6  18 320.201 77.2272   1
   7   6 -18 284.208 55.5506   1
   7   6 -17 29.0644 26.6083   1
  -7  -6  17 50.7304 21.9465   1
   7   6 -16 123.502 43.2360   1
  -7  -6  16 107.166 34.7966   1
  -7  -6  15 1140.78 116.056   1
   7   6 -15 1110.89 142.080   1
  -7  -6  14 3654.12 245.467   1
   7   6 -14 3862.88 264.063   1
  -7  -6  13 311.846 50.4331   1
   7   6 -13 323.904 57.5921   1
  -7  -6  12 1915.14 150.874   1
   7   6 -12 2300.24 193.859   1
   7   6 -11 294.767 64.4069   1
   7   6 -10 20.4784 10.9455   1
   7   6  -9 21239.4 1073.88   1
   7   6  -8 868.527 101.728   1
   8   6 -18 358.093 87.0067   1
  -8  -6  18 251.236 53.8746   1
  -8  -6  17 2730.49 218.411   1
   8   6 -17 2829.50 266.797   1
   8   6 -16 154.078 53.4376   1
  -8  -6  16 89.2447 27.0334   1
   8   6 -15 10.0301 20.6767   1
   8   6 -14 429.972 74.9656   1
  -8  -6  14 328.995 59.7892   1
   8   6 -13 865.462 122.312   1
  -8  -6  13 679.993 85.3970   1
   8   6 -12 141.929 48.2973   1
   8   6 -11 6179.41 385.238   1
   8   6 -10 12.1677 10.5560   1
   8   6  -9 637.866 86.7652   1
   9   6 -16 246.023 61.2622   1
  -9  -6  16 240.331 50.9971   1
   9   6 -15 195.670 56.3297   1
  -9  -6  15 119.006 38.5343   1
  -9  -6  14 961.614 115.398   1
   9   6 -14 1288.16 163.896   1
   9   6 -13 692.823 111.520   1
   9   6 -12 804.996 108.999   1
   9   6 -11 537.022 85.6905   1
   9   6 -10 3326.93 254.174   1
  10   6 -14 4102.09 346.676   1
  10   6 -13 1460.75 175.900   1
  10   6 -12 1786.14 174.316   1
   6  -7  -1 193.249 65.3056   1
   6  -7  -2 1648.29 179.398   1
   6  -7  -3 1966.08 223.071   1
   5  -7   1 288.950 70.8332   1
   5  -7   0 4163.10 315.073   1
   5  -7  -1 800.394 110.283   1
   5  -7  -2 365.028 85.4371   1
   5  -7  -3 689.460 121.969   1
   5  -7  -4 1423.94 183.008   1
  -5   7   4 1040.29 118.481   1
  -5   7   5 214.915 57.0434   1
   5  -7  -5 181.013 55.3540   1
   4  -7   2 5465.37 366.340   1
   4  -7   1 1110.67 131.460   1
   4  -7   0 869.270 106.770   1
   4  -7  -1 3020.66 250.870   1
  -4   7   2 77.2736 26.0747   1
   4  -7  -2 118.943 39.2950   1
  -4   7   3 139.615 36.9585   1
   4  -7  -3 205.885 56.9233   1
  -4   7   4 2723.44 215.178   1
   4  -7  -4 3435.67 263.801   1
   4  -7  -5 1168.72 138.935   1
  -4   7   5 1238.16 132.581   1
   4  -7  -6 170.125 57.4133   1
  -4   7   6 160.862 47.2878   1
   3  -7   3 0.37955 12.9344   1
   3  -7   2 91.6713 29.9108   1
   3  -7   1 1485.46 138.382   1
   3  -7   0 3316.16 250.960   1
  -3   7   1 4077.61 257.819   1
   3  -7  -1 4256.95 317.528   1
  -3   7   2 2886.26 202.262   1
   3  -7  -2 2985.07 250.456   1
   3  -7  -3 134.769 39.2968   1
  -3   7   3 152.281 36.6160   1
   3  -7  -4 50.4283 17.8623   1
  -3   7   4 33.7295 16.9872   1
  -3   7   5 569.202 84.4574   1
   3  -7  -5 600.154 99.2061   1
   3  -7  -6 3.53063 18.2257   1
  -3   7   6 72.1230 32.8164   1
   3  -7  -7 108.789 40.7046   1
  -3   7   7 90.2973 49.4617   1
   3  -7  -8 2391.65 217.497   1
  -3   7   8 2389.13 247.215   1
   2  -7   4 136.493 28.6493   1
   2  -7   3 5134.52 310.981   1
   2  -7   2 1835.38 143.636   1
   2  -7   1 15288.3 816.039   1
  -2   7   0 132.347 29.7146   1
   2  -7   0 132.120 45.4016   1
  -2   7   1 109.135 30.9478   1
   2  -7  -1 120.361 36.8500   1
   2  -7  -2 6.23524 12.7745   1
  -2   7   2 3.93029 11.8039   1
  -2   7   3 368.655 61.6077   1
   2  -7  -3 414.797 68.4083   1
   2  -7  -4 279.582 67.0299   1
  -2   7   4 267.351 70.1689   1
  -2   7   5 1822.48 184.733   1
   2  -7  -5 1715.62 173.892   1
  -2   7   6 15.6804 7.18464   1
  -2   7   7 940.614 135.307   1
   2  -7  -7 862.371 107.620   1
  -2   7   8 2799.13 256.308   1
   2  -7  -8 2660.60 217.462   1
  -2   7   9 2168.18 227.473   1
   2  -7  -9 2189.48 192.113   1
   1  -7   5 5820.93 306.388   1
   1  -7   4 97.8648 25.0801   1
   1  -7   3 1346.33 104.920   1
   1  -7   2 5343.63 325.854   1
  -1   7  -1 1772.90 120.751   1
   1  -7   1 1807.40 141.585   1
  -1   7   0 6064.72 321.806   1
   1  -7   0 5453.93 327.395   1
  -1   7   1 2794.33 188.575   1
   1  -7  -1 2732.45 199.839   1
   1  -7  -2 90.6590 30.7958   1
  -1   7   2 72.0819 24.0260   1
  -1   7   3 5912.19 377.007   1
   1  -7  -3 6070.40 365.160   1
  -1   7   4 110.926 35.8563   1
   1  -7  -4 131.959 37.5343   1
  -1   7   5 8688.38 515.597   1
   1  -7  -5 8375.28 481.498   1
  -1   7   6 2506.62 208.322   1
   1  -7  -6 2464.09 193.161   1
  -1   7   7 8630.36 508.725   1
   1  -7  -7 7588.40 467.749   1
  -1   7   8 1390.12 163.369   1
   1  -7  -8 1284.99 135.505   1
  -1   7   9 46.9915 40.5948   1
   1  -7  -9 72.2504 41.7904   1
   0  -7   6 793.541 55.5893   1
   0  -7   5 15779.1 768.380   1
   0  -7   4 747.556 69.5323   1
   0  -7   3 14469.5 717.313   1
   0   7  -2 6863.77 360.386   1
   0  -7   2 7418.40 373.649   1
   0   7  -1 13894.2 664.040   1
   0  -7   1 12423.0 687.639   1
   0  -7   0 715.960 72.6862   1
   0   7   0 717.226 80.7625   1
   0   7   1 10229.6 541.055   1
   0  -7  -1 9829.70 520.786   1
   0   7   2 558.330 75.1964   1
   0  -7  -2 767.206 72.2745   1
   0   7   3 2477.83 180.350   1
   0  -7  -3 2101.43 159.187   1
   0   7   4 176.582 44.2538   1
   0  -7  -4 211.600 38.1760   1
   0   7   5 129.992 53.9823   1
   0  -7  -5 105.482 30.2264   1
   0   7   6 803.525 121.559   1
   0   7   7 868.296 125.384   1
   0   7   8 1869.58 205.040   1
   0   7   9 1263.63 168.645   1
  -1  -7   4 27793.7 1310.16   1
  -1  -7   3 2439.71 141.258   1
   1   7  -3 2704.62 139.881   1
  -1  -7   2 38.4599 10.2174   1
   1   7  -2 60.0098 14.6130   1
  -1  -7   1 380.319 41.0795   1
   1   7  -1 385.027 47.0099   1
   1   7   0 5439.28 307.753   1
  -1  -7   0 5336.98 294.167   1
   1   7   1 4258.62 273.018   1
   1   7   2 215.656 45.6431   1
   1   7   3 49.9011 28.5653   1
   1   7   4 489.680 72.9206   1
   1   7   5 0.37297 3.74809   1
   1   7   6 680.683 88.0966   1
  -2  -7  12 7180.18 394.864   1
  -2  -7  11 2371.47 153.476   1
  -2  -7  10 7547.20 381.005   1
  -2  -7   9 6797.11 337.298   1
   2   7  -3 3928.98 206.153   1
   2   7  -2 1734.55 117.729   1
   2   7  -1 178.915 26.4306   1
   2   7   0 2560.89 158.098   1
   2   7   1 4414.97 255.149   1
   2   7   2 10913.2 579.010   1
   2   7   3 392.565 64.5036   1
  -3  -7  17 1468.22 135.056   1
  -3  -7  16 279.643 36.6751   1
  -3  -7  15 3598.75 234.341   1
  -3  -7  14 1948.75 148.124   1
  -3  -7  13 1975.07 152.266   1
  -3  -7  12 281.264 46.4120   1
  -3  -7  11 903.438 81.4345   1
  -3  -7  10 8830.52 448.677   1
  -3  -7   9 4482.78 227.552   1
   3   7  -3 6525.56 322.943   1
  -4  -7  20 3.98206 24.5055   1
  -4  -7  19 1100.53 138.620   1
  -4  -7  18 2349.55 211.371   1
  -4  -7  17 3052.04 247.376   1
  -4  -7  16 5374.63 359.936   1
  -4  -7  15 5869.47 367.872   1
  -4  -7  14 3102.93 210.550   1
  -4  -7  13 1611.37 126.688   1
  -4  -7  12 1870.54 138.687   1
   4   7 -11 3262.49 188.226   1
  -4  -7  11 3337.51 209.792   1
  -4  -7  10 2530.84 145.402   1
   4   7 -10 2568.35 148.634   1
   4   7  -8 2667.60 149.870   1
   4   7  -7 342.076 29.2131   1
   4   7  -6 23555.1 1113.71   1
  -5  -7  21 110.390 42.2620   1
  -5  -7  20 1309.01 150.961   1
  -5  -7  19 6134.25 399.081   1
  -5  -7  18 118.039 30.7716   1
  -5  -7  17 2293.68 187.642   1
   5   7 -16 910.341 95.9683   1
  -5  -7  16 945.543 106.520   1
  -5  -7  15 2043.12 169.552   1
   5   7 -15 1965.42 149.670   1
   5   7 -14 6.96025 4.21552   1
  -5  -7  13 332.470 58.7431   1
   5   7 -13 362.458 48.3317   1
   5   7 -12 374.971 47.4672   1
  -5  -7  12 428.258 50.8587   1
  -5  -7  11 1142.32 85.5258   1
   5   7 -11 1150.57 102.150   1
  -5  -7  10 14954.4 773.999   1
   5   7 -10 17143.2 787.698   1
   5   7  -9 8138.12 424.905   1
   5   7  -8 12250.3 619.182   1
   5   7  -7 105.903 18.4740   1
   5   7  -6 258.156 26.5249   1
  -6  -7  21 307.408 77.0139   1
  -6  -7  20 375.534 71.7598   1
  -6  -7  19 2652.68 227.592   1
   6   7 -19 2323.22 195.633   1
   6   7 -18 3368.16 243.883   1
  -6  -7  18 3933.74 284.173   1
  -6  -7  17 51.4319 29.7740   1
   6   7 -17 26.0946 22.2564   1
   6   7 -16 8103.57 456.456   1
  -6  -7  16 8593.67 517.099   1
   6   7 -15 4224.40 273.292   1
  -6  -7  15 4437.11 281.779   1
   6   7 -14 121.943 32.6605   1
  -6  -7  14 105.376 29.6690   1
  -6  -7  13 26.5280 12.3302   1
  -6  -7  12 3727.47 228.163   1
   6   7 -12 4104.89 244.605   1
  -6  -7  11 6340.01 374.266   1
   6   7 -11 8078.12 398.373   1
   6   7 -10 6390.81 374.442   1
   6   7  -9 85.1280 22.4667   1
   6   7  -8 8410.87 446.592   1
   6   7  -7 105.129 19.7439   1
   7   7 -20 2321.09 202.101   1
  -7  -7  20 2951.97 265.585   1
   7   7 -19 1939.35 170.609   1
  -7  -7  19 2367.73 224.284   1
   7   7 -18 36.4382 20.8727   1
  -7  -7  18 106.974 39.0641   1
   7   7 -17 28.2667 21.3323   1
   7   7 -16 1163.17 124.356   1
  -7  -7  16 1066.45 110.846   1
   7   7 -15 519.950 91.1516   1
  -7  -7  15 578.112 71.0086   1
   7   7 -14 1009.23 107.239   1
  -7  -7  14 761.453 83.8786   1
   7   7 -13 4949.60 298.901   1
  -7  -7  13 4516.19 280.689   1
   7   7 -12 653.172 86.0686   1
   7   7 -11 780.536 101.381   1
   7   7  -9 172.179 40.3383   1
   7   7  -8 72.8808 21.0935   1
  -8  -7  19 80.5805 34.7649   1
   8   7 -19 51.2551 18.9787   1
   8   7 -18 241.263 62.0567   1
  -8  -7  18 177.986 46.5782   1
   8   7 -17 715.643 109.811   1
  -8  -7  17 532.803 79.2743   1
   8   7 -16 164.782 50.9670   1
  -8  -7  16 209.338 43.3357   1
   8   7 -15 282.083 60.3049   1
  -8  -7  15 253.785 49.5082   1
  -8  -7  14 3406.58 242.371   1
   8   7 -14 4002.23 271.696   1
   8   7 -13 287.916 65.5610   1
   8   7 -12 3236.93 257.082   1
   8   7 -11 127.875 34.7022   1
   8   7 -10 4261.12 282.742   1
   8   7  -9 2194.84 179.587   1
  -9  -7  18 1.30369 12.5433   1
  -9  -7  17 652.732 89.9993   1
   9   7 -17 760.913 108.387   1
   9   7 -16 22.8881 13.2554   1
   9   7 -15 529.920 82.3359   1
   9   7 -14 5075.63 369.606   1
   9   7 -13 3984.42 312.794   1
   9   7 -12 629.156 89.0454   1
   9   7 -11 841.261 107.614   1
   9   7 -10 1722.40 161.811   1
  10   7 -16 243.881 62.5867   1
  10   7 -15 75.8649 12.1133   1
  10   7 -14 230.277 55.3228   1
  10   7 -13 1188.63 144.976   1
  10   7 -12 3979.32 290.535   1
  10   7 -11 40.7027 26.5942   1
  11   7 -14 66.0194 61.7618   1
  11   7 -13 376.031 71.1562   1
   6  -8   0 39.4822 22.5035   1
   6  -8  -1 4463.44 340.982   1
   5  -8   1 243.206 63.4171   1
   5  -8   0 2813.32 231.263   1
   5  -8  -1 1343.25 181.672   1
   5  -8  -2 1916.35 225.074   1
   5  -8  -3 633.027 122.155   1
   4  -8   3 439.611 83.2109   1
   4  -8   2 7085.76 439.439   1
   4  -8   1 2333.06 198.651   1
   4  -8   0 840.408 128.344   1
   4  -8  -1 116.095 45.8393   1
  -4   8   2 615.407 86.4852   1
   4  -8  -2 794.653 134.596   1
   4  -8  -3 990.095 127.246   1
  -4   8   3 782.075 99.1034   1
   4  -8  -4 595.425 98.6631   1
  -4   8   4 512.874 81.9751   1
  -4   8   5 28.7524 22.4638   1
   4  -8  -5 23.3353 18.1117   1
   3  -8   4 35.1845 16.8506   1
   3  -8   3 5958.33 368.306   1
   3  -8   2 919.966 106.393   1
   3  -8   1 1004.60 140.190   1
   3  -8   0 166.083 49.2621   1
  -3   8   1 118.419 29.8266   1
   3  -8  -1 122.793 44.3973   1
   3  -8  -2 1199.10 133.813   1
  -3   8   2 1139.86 110.960   1
  -3   8   3 25.4865 13.5697   1
   3  -8  -3 27.0076 30.4452   1
   3  -8  -4 1348.94 171.262   1
  -3   8   4 1369.44 133.416   1
  -3   8   5 2672.54 218.960   1
   3  -8  -5 3407.15 280.838   1
   3  -8  -6 1703.63 179.740   1
  -3   8   6 1307.11 149.405   1
   2  -8   5 3354.27 211.058   1
   2  -8   4 126.383 34.4193   1
   2  -8   3 302.111 49.5939   1
   2  -8   2 20068.8 1041.81   1
   2  -8   1 367.240 65.3287   1
   2  -8   0 3240.61 233.759   1
  -2   8   0 3215.95 208.204   1
  -2   8   1 890.568 90.4680   1
   2  -8  -1 1067.00 108.594   1
   2  -8  -2 465.975 73.6901   1
  -2   8   2 445.106 61.5872   1
  -2   8   3 2110.54 166.286   1
   2  -8  -3 1908.61 197.555   1
   2  -8  -4 7409.83 465.188   1
  -2   8   4 7271.26 440.449   1
   2  -8  -5 404.780 73.7433   1
  -2   8   5 393.109 87.2100   1
  -2   8   6 224.478 65.7415   1
   2  -8  -6 204.156 48.0051   1
  -2   8   7 476.742 105.593   1
   2  -8  -7 621.238 91.5774   1
   1  -8   6 12144.4 604.195   1
   1  -8   5 11549.2 595.171   1
   1  -8   4 124.206 25.1559   1
   1  -8   3 23325.4 1170.98   1
   1  -8   2 520.322 68.4685   1
   1  -8   1 3108.28 198.094   1
  -1   8  -1 2917.24 184.156   1
  -1   8   0 1895.69 137.886   1
   1  -8   0 2078.67 163.104   1
  -1   8   1 4659.90 282.870   1
   1  -8  -1 5006.72 324.784   1
   1  -8  -2 7995.23 444.450   1
  -1   8   2 7022.32 441.413   1
   1  -8  -3 1277.74 125.376   1
  -1   8   3 1509.89 149.624   1
  -1   8   4 669.327 97.1868   1
   1  -8  -4 701.659 82.7857   1
  -1   8   5 4.24377 11.9271   1
   1  -8  -5 11.1882 13.5766   1
   1  -8  -6 1210.11 122.879   1
  -1   8   6 894.205 126.966   1
  -1   8   7 1000.68 127.649   1
   1  -8  -7 870.238 106.382   1
  -1   8   8 562.820 95.4723   1
   1  -8  -8 435.834 73.3201   1
   0  -8   7 192.860 22.6264   1
   0  -8   6 529.723 51.2886   1
   0  -8   5 3949.99 229.618   1
   0  -8   4 8913.07 460.562   1
   0  -8   3 9035.63 465.010   1
   0  -8   2 3237.30 207.677   1
   0   8  -2 2998.67 178.309   1
   0   8  -1 4291.51 250.319   1
   0  -8   1 4793.45 270.030   1
   0  -8   0 2207.85 155.054   1
   0   8   0 2409.15 171.546   1
   0  -8  -1 6.07206 11.0173   1
   0   8   2 4448.89 297.340   1
   0  -8  -2 4547.83 273.738   1
   0   8   3 55.4227 29.2505   1
   0  -8  -3 70.5816 30.5481   1
   0   8   4 9993.56 557.179   1
   0  -8  -4 9836.16 540.024   1
   0   8   5 287.543 56.2255   1
   0  -8  -5 249.326 49.9336   1
   0   8   6 2065.45 212.013   1
   0   8   7 924.293 147.506   1
   0   8   8 1527.11 193.051   1
   0   8   9 25.1654 38.3364   1
  -1  -8   6 288.860 25.5496   1
  -1  -8   5 2386.18 130.768   1
  -1  -8   4 46.2563 11.8276   1
  -1  -8   3 8419.46 418.548   1
   1   8  -3 8346.96 414.411   1
   1   8  -2 2037.04 127.332   1
  -1  -8   2 2030.16 127.392   1
   1   8  -1 231.865 43.7245   1
  -1  -8   1 262.108 34.7751   1
   1   8   0 8139.33 448.406   1
   1   8   1 2925.08 199.708   1
   1   8   2 188.392 39.0155   1
   1   8   3 4158.74 294.426   1
   1   8   4 619.192 96.7592   1
   1   8   5 2003.83 191.090   1
   1   8   6 804.432 115.491   1
   1   8   7 422.104 75.0059   1
  -2  -8  12 740.075 67.7277   1
  -2  -8  11 145.169 21.0548   1
  -2  -8  10 5877.60 293.629   1
   2   8  -4 2802.00 144.016   1
   2   8  -3 125.879 19.9234   1
   2   8  -2 3347.39 192.633   1
   2   8  -1 1387.58 111.573   1
   2   8   0 587.536 73.5239   1
   2   8   1 19203.2 963.824   1
   2   8   2 8439.11 463.590   1
   2   8   3 2638.86 189.116   1
   2   8   4 4197.58 269.236   1
  -3  -8  17 203.374 43.2841   1
  -3  -8  16 259.388 45.3187   1
  -3  -8  15 371.975 51.6077   1
  -3  -8  14 4259.75 265.132   1
  -3  -8  13 1225.85 105.844   1
  -3  -8  12 1294.61 100.437   1
  -3  -8  11 18292.5 884.762   1
  -3  -8  10 13.1462 4.82971   1
   3   8  -3 0.52822 3.00285   1
   3   8  -2 290.318 32.1644   1
   3   8  -1 3.61085 10.4034   1
   3   8   0 270.681 47.6829   1
  -4  -8  20 356.510 78.2135   1
  -4  -8  19 426.870 75.1217   1
  -4  -8  18 211.113 53.3561   1
  -4  -8  17 3240.93 247.592   1
  -4  -8  16 247.807 53.3326   1
  -4  -8  15 479.095 61.1136   1
  -4  -8  14 1244.33 108.631   1
  -4  -8  13 92.8411 23.7630   1
  -4  -8  12 2889.06 181.799   1
  -4  -8  11 115.822 17.5096   1
  -5  -8  22 945.905 128.348   1
  -5  -8  21 527.488 91.2039   1
  -5  -8  20 2352.13 230.721   1
  -5  -8  19 431.235 70.1045   1
  -5  -8  18 158.976 39.1020   1
  -5  -8  17 624.623 84.8294   1
  -5  -8  16 558.304 72.2509   1
  -5  -8  15 86.1518 29.5660   1
   5   8 -14 3309.17 211.689   1
  -5  -8  14 3765.01 236.076   1
  -5  -8  13 7966.83 388.009   1
   5   8 -13 6715.54 380.720   1
  -5  -8  12 166.433 24.8343   1
   5   8 -12 117.786 24.5412   1
   5   8 -11 575.026 52.3714   1
   5   8 -10 3104.55 177.767   1
   5   8  -9 2671.12 153.949   1
   5   8  -8 252.767 31.9674   1
   5   8  -7 2872.05 160.270   1
   5   8  -6 2236.96 120.577   1
  -6  -8  22 2652.23 241.339   1
  -6  -8  21 57.7540 24.0624   1
  -6  -8  20 575.708 95.4589   1
  -6  -8  19 3728.07 279.225   1
  -6  -8  18 1283.28 136.478   1
   6   8 -18 1207.18 120.401   1
  -6  -8  17 56.3277 16.7783   1
   6   8 -17 48.1258 19.4230   1
  -6  -8  16 148.990 38.3231   1
   6   8 -16 112.347 29.5417   1
  -6  -8  15 79.3152 25.0810   1
   6   8 -15 4.96068 5.07222   1
  -6  -8  14 8444.23 440.682   1
   6   8 -14 8013.87 442.442   1
   6   8 -13 1651.96 129.718   1
  -6  -8  13 1731.87 120.342   1
   6   8 -12 69.1605 21.5623   1
   6   8 -11 36.6553 15.4070   1
   6   8 -10 8069.30 431.302   1
   6   8  -9 6274.70 348.367   1
   6   8  -8 513.143 53.4181   1
   6   8  -7 724.173 56.4140   1
  -7  -8  21 407.212 87.5376   1
   7   8 -20 1007.68 117.693   1
  -7  -8  20 1093.28 144.396   1
  -7  -8  19 481.387 77.2916   1
   7   8 -19 354.155 63.5634   1
  -7  -8  18 3971.48 258.982   1
   7   8 -18 3378.24 238.228   1
  -7  -8  17 18.0491 14.9540   1
   7   8 -16 124.158 30.7244   1
  -7  -8  16 123.538 27.3137   1
  -7  -8  15 3.33568 9.47533   1
   7   8 -14 11.7866 7.03624   1
   7   8 -13 3654.07 235.715   1
   7   8 -12 401.091 58.5445   1
   7   8 -10 467.486 60.9252   1
   7   8  -9 480.517 60.1847   1
   7   8  -8 254.149 39.7853   1
  -8  -8  20 444.675 73.0986   1
   8   8 -20 294.617 63.3148   1
  -8  -8  19 1087.81 115.005   1
   8   8 -19 923.788 112.915   1
   8   8 -18 1029.33 113.181   1
  -8  -8  18 985.520 106.354   1
   8   8 -17 1097.00 125.498   1
  -8  -8  17 1011.35 104.847   1
   8   8 -16 4166.32 302.117   1
  -8  -8  16 3817.52 254.422   1
  -8  -8  15 1269.95 118.219   1
   8   8 -15 1489.63 134.726   1
   8   8 -14 380.869 58.3617   1
   8   8 -13 672.989 92.5404   1
   8   8 -12 102.587 36.0034   1
   8   8 -11 3278.22 225.630   1
   8   8 -10 2528.68 189.425   1
   8   8  -9 430.982 65.6049   1
   9   8 -19 352.132 73.6093   1
  -9  -8  19 245.658 53.7193   1
   9   8 -18 366.234 68.4087   1
  -9  -8  18 375.355 65.4932   1
   9   8 -17 158.263 54.9887   1
  -9  -8  17 144.998 41.4806   1
   9   8 -16 1646.17 158.024   1
   9   8 -15 30.0369 26.4156   1
   9   8 -14 1417.36 156.668   1
   9   8 -13 656.952 102.538   1
   9   8 -12 67.4804 24.8202   1
   9   8 -11 4936.83 323.191   1
   9   8 -10 604.608 84.8872   1
  10   8 -17 1068.99 123.343   1
  10   8 -16 4349.20 310.569   1
  10   8 -15 38.7454 30.6627   1
  10   8 -14 243.550 57.1062   1
  10   8 -13 2.74752 13.2420   1
  10   8 -12 4139.61 292.341   1
  10   8 -11 285.280 56.3544   1
  11   8 -15 1175.75 157.430   1
  11   8 -13 256.479 60.2723   1
   5  -9   2 27.4382 14.7006   1
   5  -9   1 3713.97 296.214   1
   5  -9   0 2990.08 281.013   1
   5  -9  -1 453.003 108.115   1
   5  -9  -2 55.5309 35.7438   1
   4  -9   3 227.541 53.9940   1
   4  -9   2 3682.21 270.523   1
   4  -9   0 6334.35 455.966   1
   4  -9  -1 96.3272 59.6647   1
   4  -9  -2 2274.38 209.324   1
  -4   9   3 502.101 75.7048   1
   4  -9  -3 748.469 106.939   1
  -4   9   4 1584.76 155.276   1
   3  -9   5 464.697 72.9775   1
   3  -9   4 274.196 59.7164   1
   3  -9   3 1808.92 157.309   1
   3  -9   2 2430.00 216.233   1
   3  -9   1 98.6820 39.2505   1
   3  -9   0 397.349 71.4011   1
   3  -9  -1 680.600 94.2220   1
  -3   9   1 635.349 77.7086   1
   3  -9  -2 1869.58 169.582   1
  -3   9   2 1476.14 141.269   1
   3  -9  -3 142.900 55.5282   1
  -3   9   3 138.801 36.8709   1
  -3   9   4 1283.62 133.575   1
   3  -9  -4 2027.07 208.903   1
   3  -9  -5 1541.88 171.853   1
  -3   9   5 1305.84 132.119   1
   2  -9   6 6605.03 392.730   1
   2  -9   5 13975.7 731.721   1
   2  -9   4 429.171 60.8476   1
   2  -9   3 1259.06 132.207   1
   2  -9   2 47.3538 23.5306   1
   2  -9   1 1275.45 124.670   1
  -2   9   0 73.3919 22.8023   1
   2  -9   0 108.156 29.1408   1
   2  -9  -1 387.733 73.9918   1
  -2   9   1 271.358 46.4476   1
  -2   9   2 22.8200 17.0665   1
   2  -9  -2 74.4396 34.5093   1
   2  -9  -3 398.685 77.4188   1
  -2   9   3 265.112 52.4610   1
  -2   9   4 5485.12 364.130   1
   2  -9  -4 6407.94 392.553   1
  -2   9   5 49.9898 18.0276   1
   2  -9  -5 45.7878 30.4716   1
   2  -9  -6 1773.14 171.789   1
  -2   9   6 2135.64 214.028   1
   1  -9   7 1891.87 132.841   1
   1  -9   6 125.729 27.3445   1
   1  -9   4 502.486 70.6759   1
   1  -9   3 29.6578 21.3754   1
   1  -9   2 273.460 43.9971   1
  -1   9  -1 1750.33 131.039   1
   1  -9   1 2052.38 163.466   1
  -1   9   0 2494.23 173.336   1
   1  -9   0 3006.02 218.927   1
   1  -9  -1 103.136 28.8418   1
  -1   9   1 81.1742 27.0647   1
   1  -9  -2 603.175 80.1515   1
  -1   9   2 619.069 74.9773   1
   1  -9  -3 2570.52 191.195   1
  -1   9   3 2530.14 208.436   1
  -1   9   4 4.52695 14.2456   1
   1  -9  -4 26.3004 8.53999   1
  -1   9   5 92.6532 31.6217   1
   1  -9  -5 101.321 33.2248   1
  -1   9   6 1628.99 185.191   1
   1  -9  -6 2068.99 174.120   1
  -1   9   7 237.592 80.2584   1
   1  -9  -7 336.001 65.1585   1
   0  -9   8 11388.5 558.457   1
   0  -9   7 3301.92 191.184   1
   0  -9   6 9617.15 501.026   1
   0  -9   5 3929.73 223.745   1
   0  -9   3 5220.83 308.557   1
   0  -9   2 20234.5 977.665   1
   0   9  -2 19347.5 957.912   1
   0  -9   1 0.89692 4.64550   1
   0   9   0 5163.53 295.141   1
   0  -9   0 5017.50 292.737   1
   0   9   1 310.580 60.9359   1
   0  -9  -1 323.263 50.5615   1
   0  -9  -2 1594.67 128.052   1
   0   9   2 1266.54 141.788   1
   0   9   3 1069.17 123.130   1
   0  -9  -3 1024.07 103.182   1
   0  -9  -4 968.704 100.619   1
   0   9   4 683.991 104.106   1
   0   9   5 530.407 87.7991   1
   0   9   6 94.4742 33.6406   1
   0   9   8 1291.83 154.170   1
  -1  -9   9 112.541 14.1407   1
  -1  -9   7 1870.90 109.990   1
  -1  -9   6 249.486 24.8795   1
  -1  -9   5 3788.78 199.590   1
  -1  -9   4 1048.91 73.0560   1
  -1  -9   3 5616.37 297.003   1
   1   9  -3 5703.59 293.770   1
   1   9  -2 3.99368 8.46060   1
  -1  -9   2 16.5597 13.5726   1
   1   9  -1 107.023 27.7013   1
   1   9   0 1082.61 101.610   1
   1   9   1 1439.66 132.368   1
   1   9   3 1184.85 130.096   1
   1   9   4 217.905 59.7767   1
   1   9   5 17.3703 22.9199   1
   1   9   6 824.609 133.023   1
   1   9   7 858.963 126.141   1
  -2  -9  13 4226.43 240.614   1
  -2  -9  12 13376.1 647.347   1
  -2  -9  11 198.912 24.9728   1
   2   9  -4 1866.81 105.931   1
   2   9  -3 5669.39 290.275   1
   2   9  -2 17231.8 851.197   1
   2   9  -1 1753.04 125.670   1
   2   9   0 2932.66 207.046   1
   2   9   1 961.074 106.855   1
   2   9   2 162.951 44.3844   1
   2   9   3 186.250 50.7220   1
   2   9   4 2656.30 209.849   1
  -3  -9  17 23.3715 14.2295   1
  -3  -9  16 1955.09 149.972   1
  -3  -9  15 3977.63 251.717   1
  -3  -9  14 915.759 89.0323   1
  -3  -9  13 296.070 38.5601   1
  -3  -9  12 138.213 20.6677   1
   3   9  -3 6433.46 332.490   1
   3   9  -2 4816.96 272.695   1
   3   9  -1 1358.27 104.208   1
   3   9   0 74.2644 20.4520   1
   3   9   1 359.879 47.7272   1
  -4  -9  20 25.2736 23.9740   1
  -4  -9  19 1988.48 182.271   1
  -4  -9  18 665.406 85.8237   1
  -4  -9  17 495.153 70.1647   1
  -4  -9  16 3456.81 220.461   1
  -4  -9  14 8264.16 439.479   1
  -4  -9  13 628.677 52.6469   1
  -4  -9  12 1082.54 69.8935   1
   4   9  -4 1612.58 94.1547   1
   4   9  -3 15.6281 8.59693   1
  -5  -9  22 1031.34 124.535   1
  -5  -9  21 2029.53 179.603   1
  -5  -9  20 82.5440 29.1482   1
  -5  -9  19 974.830 110.643   1
  -5  -9  18 652.143 84.1994   1
  -5  -9  17 657.940 80.3197   1
  -5  -9  16 716.330 83.4429   1
  -5  -9  15 177.838 31.7925   1
  -5  -9  14 1197.28 88.6325   1
  -5  -9  13 2378.76 142.291   1
   5   9  -9 48.0818 8.02576   1
   5   9  -6 441.555 30.4596   1
  -6  -9  23 584.895 99.5404   1
  -6  -9  22 719.026 110.637   1
  -6  -9  21 129.592 42.2864   1
  -6  -9  20 604.168 95.7230   1
  -6  -9  19 1222.41 134.366   1
  -6  -9  18 1030.64 122.611   1
  -6  -9  17 3381.67 221.541   1
  -6  -9  16 4278.95 254.813   1
   6   9 -15 2245.06 151.286   1
  -6  -9  15 2353.38 152.072   1
   6   9 -14 3028.34 186.886   1
  -6  -9  14 3126.27 186.286   1
   6   9 -13 414.444 45.4649   1
   6   9 -12 2490.12 153.433   1
   6   9 -11 736.173 64.0964   1
   6   9 -10 3338.81 187.586   1
   6   9  -9 517.618 52.7268   1
   6   9  -8 6741.18 345.175   1
   6   9  -7 3397.60 181.669   1
  -7  -9  22 162.948 58.8348   1
  -7  -9  21 125.696 42.3669   1
  -7  -9  20 587.664 82.1377   1
  -7  -9  19 180.413 36.9443   1
  -7  -9  18 1230.85 111.579   1
  -7  -9  17 243.130 42.3085   1
   7   9 -17 248.751 47.1419   1
  -7  -9  16 412.841 54.4452   1
   7   9 -16 334.463 52.6690   1
   7   9 -15 31.2357 11.5782   1
  -7  -9  15 24.8890 13.3926   1
   7   9 -14 24.0428 18.1237   1
   7   9 -13 186.930 39.9156   1
   7   9 -12 3323.25 203.675   1
   7   9 -11 3598.73 225.466   1
   7   9 -10 2788.40 188.901   1
   7   9  -9 12004.0 612.896   1
   7   9  -8 227.829 33.6030   1
  -8  -9  21 422.862 69.3281   1
  -8  -9  20 283.972 53.8421   1
  -8  -9  19 558.459 74.2350   1
  -8  -9  18 245.572 43.1612   1
  -8  -9  17 2.36409 2.57411   1
   8   9 -16 32.8636 25.8313   1
   8   9 -15 41.1119 30.0259   1
   8   9 -14 395.925 57.3758   1
   8   9 -13 524.198 68.7135   1
   8   9 -12 383.682 103.808   1
   8   9 -11 180.879 43.2063   1
   8   9 -10 3055.61 204.356   1
   8   9  -9 2600.78 181.648   1
  -9  -9  20 38.6093 20.4740   1
  -9  -9  19 400.265 67.2900   1
  -9  -9  18 36.9192 18.4463   1
   9   9 -15 420.639 65.3980   1
   9   9 -14 77.7641 26.0978   1
   9   9 -13 92.5203 30.8480   1
   9   9 -12 1038.74 117.353   1
   9   9 -11 44.4359 18.9561   1
   9   9 -10 3521.82 241.984   1
  10   9 -14 420.178 84.6945   1
  10   9 -13 71.8417 28.6944   1
  10   9 -12 1567.14 140.360   1
  10   9 -11 90.6852 36.3935   1
  11   9 -13 60.0476 29.5364   1
   5 -10   2 360.637 78.3883   1
   5 -10   1 766.257 126.925   1
   5 -10   0 445.930 95.3055   1
   4 -10   4 2195.48 198.734   1
   4 -10   3 526.694 85.6716   1
   4 -10   1 3420.32 292.235   1
   4 -10   0 761.628 107.637   1
   4 -10  -1 2069.46 196.051   1
   4 -10  -2 779.267 113.930   1
   3 -10   5 54.9921 29.6052   1
   3 -10   4 388.989 65.6338   1
   3 -10   3 402.663 81.5451   1
   3 -10   2 1457.31 161.871   1
   3 -10   1 604.506 102.880   1
   3 -10   0 1484.75 148.720   1
   3 -10  -1 1814.79 166.647   1
   3 -10  -2 21.7891 32.4661   1
  -3  10   2 14.7304 13.4924   1
   3 -10  -3 2040.82 207.236   1
  -3  10   3 1376.08 135.339   1
   3 -10  -4 421.880 87.3513   1
  -3  10   4 292.617 63.8826   1
   2 -10   7 427.314 66.5313   1
   2 -10   6 159.786 36.2055   1
   2 -10   5 2034.44 163.798   1
   2 -10   4 181.843 48.3326   1
   2 -10   3 6241.96 389.947   1
   2 -10   2 82.0906 31.3923   1
   2 -10   1 316.274 57.0208   1
   2 -10   0 4214.88 304.153   1
   2 -10  -1 5.02015 14.8745   1
  -2  10   1 31.1825 18.9703   1
   2 -10  -2 962.303 116.059   1
  -2  10   2 669.138 82.8733   1
   2 -10  -3 8.27314 11.8083   1
  -2  10   3 25.6801 26.6619   1
  -2  10   4 141.238 45.2178   1
   2 -10  -4 142.612 38.5107   1
  -2  10   5 118.239 35.7119   1
   2 -10  -5 87.0884 40.3717   1
   1 -10   8 99.4877 26.3448   1
   1 -10   7 7.83833 9.07944   1
   1 -10   6 603.041 75.1271   1
   1 -10   5 2242.98 172.728   1
   1 -10   4 1147.39 101.481   1
   1 -10   3 1389.88 117.770   1
   1 -10   2 0.39554 36.5918   1
  -1  10  -1 2253.31 160.153   1
   1 -10   1 2592.76 198.176   1
   1 -10   0 1779.01 143.113   1
  -1  10   0 1392.16 115.997   1
   1 -10  -1 99.7870 27.5893   1
  -1  10   1 95.2592 22.1628   1
  -1  10   2 322.738 53.8574   1
   1 -10  -2 413.671 58.5299   1
   1 -10  -4 142.672 32.4211   1
  -1  10   4 127.693 44.1545   1
   1 -10  -5 1673.57 163.018   1
  -1  10   5 1837.78 202.096   1
  -1  10   6 243.016 68.9930   1
   1 -10  -6 212.531 58.8391   1
   0 -10   9 405.332 45.0387   1
   0 -10   8 248.040 32.3431   1
   0 -10   7 1676.74 120.169   1
   0 -10   6 5017.14 273.205   1
   0 -10   5 1050.04 89.7630   1
   0 -10   4 748.949 78.1992   1
   0 -10   3 353.070 47.9470   1
   0  10  -2 1456.46 111.696   1
   0 -10   2 1830.22 124.393   1
   0  10  -1 1943.58 134.956   1
   0  10   0 2099.10 144.687   1
   0 -10   0 1793.36 146.813   1
   0  10   1 377.051 55.0416   1
   0 -10  -1 417.574 58.9449   1
   0 -10  -2 930.892 90.3437   1
   0  10   2 780.415 110.374   1
   0  10   3 16.2337 23.2297   1
   0 -10  -3 10.6635 55.2534   1
   0  10   4 3902.10 291.962   1
   0  10   5 9.48281 11.8992   1
   0  10   6 66.4973 30.4686   1
   0  10   7 70.9256 36.0086   1
  -1 -10   8 486.992 37.4306   1
  -1 -10   7 54.4340 10.7874   1
  -1 -10   6 2738.23 148.453   1
  -1 -10   5 2897.94 161.643   1
  -1 -10   4 682.630 56.8612   1
   1  10  -3 241.235 31.5922   1
   1  10  -2 960.671 75.2409   1
   1  10   0 913.983 104.351   1
   1  10   1 33.8197 20.7501   1
   1  10   2 598.311 84.0446   1
   1  10   3 672.317 90.7686   1
   1  10   4 3250.52 241.084   1
   1  10   5 487.940 73.6691   1
   1  10   6 178.007 59.6169   1
   1  10   7 590.670 109.345   1
  -2 -10  14 24.4223 9.44004   1
  -2 -10  13 130.484 19.2822   1
   2  10  -3 2088.26 124.027   1
   2  10  -2 509.483 58.5709   1
   2  10  -1 2980.85 197.773   1
   2  10   0 16.8032 11.8824   1
   2  10   1 154.534 38.5886   1
   2  10   2 1548.60 153.748   1
   2  10   3 243.737 59.1853   1
   2  10   4 1201.75 145.561   1
   2  10   5 90.1424 47.0593   1
  -3 -10  18 19.7001 17.7256   1
  -3 -10  17 12098.0 643.646   1
  -3 -10  16 2889.28 194.224   1
  -3 -10  15 667.411 70.2431   1
  -3 -10  14 72.3989 14.8454   1
  -3 -10  13 50.9752 9.90493   1
   3  10  -4 2662.74 142.135   1
   3  10  -3 489.640 48.4789   1
   3  10  -2 238.342 34.7358   1
   3  10  -1 64.3910 23.3147   1
   3  10   0 3816.18 251.748   1
   3  10   1 1031.07 108.112   1
   3  10   2 3106.36 218.542   1
  -4 -10  19 616.038 85.4104   1
  -4 -10  18 552.943 67.3229   1
  -4 -10  17 2.79787 10.3834   1
  -4 -10  16 5608.33 318.019   1
  -4 -10  15 29.6026 14.0620   1
  -4 -10  14 518.089 42.4921   1
   4  10  -4 322.207 34.6415   1
   4  10  -3 6097.54 324.777   1
   4  10  -2 7611.39 392.770   1
   4  10  -1 2832.01 175.910   1
  -5 -10  19 611.088 79.8369   1
  -5 -10  17 320.982 56.1126   1
  -5 -10  16 5.83126 6.02786   1
  -5 -10  15 2408.70 143.872   1
  -5 -10  14 2629.87 152.589   1
   5  10  -5 84.6763 15.1019   1
  -6 -10  18 1262.54 108.967   1
  -6 -10  17 43.7398 15.7205   1
  -6 -10  16 252.095 36.7805   1
  -6 -10  15 310.866 40.0325   1
   6  10 -11 255.298 27.8351   1
   6  10  -8 302.005 31.2088   1
   6  10  -7 318.495 35.3357   1
  -7 -10  18 280.111 39.5604   1
  -7 -10  17 4.73223 9.40779   1
   7  10 -10 733.651 69.2218   1
   7  10  -9 41.9099 11.8608   1
   8  10  -9 401.742 50.9123   1
   5 -11   2 68.4451 37.4152   1
   4 -11   4 52.4815 17.6416   1
   4 -11   3 5.27053 27.2982   1
   4 -11   2 1611.96 180.543   1
   4 -11   1 966.985 136.930   1
   4 -11   0 391.255 74.2963   1
   3 -11   5 305.850 72.2179   1
   3 -11   4 1718.80 175.866   1
   3 -11   3 84.8241 30.0981   1
   3 -11   2 232.490 52.7058   1
   3 -11   1 409.578 71.6410   1
   3 -11   0 1071.65 122.208   1
   3 -11  -1 53.7905 20.3176   1
   3 -11  -2 8.61991 35.2610   1
   2 -11   8 429.612 61.1042   1
   2 -11   7 797.034 85.8377   1
   2 -11   6 429.520 73.3968   1
   2 -11   5 1668.91 154.002   1
   2 -11   4 1421.97 130.799   1
   2 -11   3 550.721 72.6270   1
   2 -11   2 1638.42 143.626   1
   2 -11   1 6.94404 3.80926   1
   2 -11   0 1062.80 129.013   1
   2 -11  -1 1313.13 136.163   1
   2 -11  -2 231.268 50.2869   1
   2 -11  -3 212.456 43.7679   1
   2 -11  -4 404.593 76.0498   1
   1 -11   9 165.288 34.7339   1
   1 -11   8 514.751 58.2507   1
   1 -11   7 82.1590 25.3603   1
   1 -11   6 53.4145 23.0872   1
   1 -11   5 599.131 68.2477   1
   1 -11   4 1456.51 123.678   1
   1 -11   3 82.3426 35.5677   1
   1 -11   2 88.3198 28.5243   1
   1 -11   1 13.2067 14.0299   1
   1 -11   0 87.6553 28.1825   1
   1 -11  -1 0.98485 16.4948   1
   1 -11  -2 581.220 74.3984   1
   1 -11  -3 720.993 94.4848   1
   1 -11  -4 203.320 52.4752   1
   1 -11  -5 77.8091 40.1376   1
   0 -11  10 641.856 57.1829   1
   0 -11   9 253.213 37.3911   1
   0 -11   8 208.381 30.8691   1
   0 -11   7 206.512 30.3817   1
   0 -11   6 2693.57 180.741   1
   0 -11   5 2756.07 175.753   1
   0 -11   4 2198.80 148.593   1
   0 -11   2 315.922 47.2413   1
   0 -11   1 128.711 29.3357   1
   0 -11   0 537.463 67.7516   1
   0 -11  -1 464.422 64.6819   1
  -1 -11  12 318.618 25.9213   1
   0   0   0    0.00    0.00   0
;
_shelx_hkl_checksum   12026
