# Supplementary material for: Polymorphism of feldspars above 10 GPa
Source: Nat Commun. 2020 Jun 1;11:2721. doi: 10.1038/s41467-020-16547-4 (PMC7264230; doi:10.1038/s41467-020-16547-4)
Supplement: Supplementary file 4 — Supplementary Data 1 [file 41467_2020_16547_MOESM4_ESM.zip › CIFs/Albite-II_p07_13i5GPa.cif]

 
data_Albite-II_13_5GPa
 
_publ_requested_journal          'Nature Communications' 

_publ_contact_author_name        'Anna Pakhomova'
_publ_contact_author_address     
;Deutsches Elektronen-Synchrotron (DESY)
Notkestrasse 85
22607 Hamburg
Germany
;
_publ_contact_author_email       anna.pakhomova@desy.de
_publ_contact_author_phone       00494089985457
loop_
_publ_author_name
_publ_author_address
'Pakhomova, Anna'
;Deutsches Elektronen-Synchrotron (DESY)
Notkestrasse 85
22607 Hamburg
Germany
;

_audit_creation_method            'SHELXL-2018/3'
_shelx_SHELXL_version_number      '2018/3'
_chemical_name_systematic         albite
_chemical_name_common             albite
_chemical_melting_point           ?
_chemical_formula_moiety          ?
_chemical_formula_sum
 'Al Na O8 Si3' 
_chemical_formula_weight          262.24

loop_
 _atom_type_symbol
 _atom_type_description
 _atom_type_scat_dispersion_real
 _atom_type_scat_dispersion_imag
 _atom_type_scat_source
 'O'  'O'  -0.0010   0.0008
 'International Tables Vol C Tables 4.2.6.8 and 6.1.1.4'
 'Na'  'Na'   0.0012   0.0036
 'International Tables Vol C Tables 4.2.6.8 and 6.1.1.4'
 'Al'  'Al'   0.0051   0.0077
 'International Tables Vol C Tables 4.2.6.8 and 6.1.1.4'
 'Si'  'Si'   0.0080   0.0107
 'International Tables Vol C Tables 4.2.6.8 and 6.1.1.4'
 
_space_group_crystal_system       triclinic
_space_group_IT_number            2
_space_group_name_H-M_alt         'P -1'
_space_group_name_Hall            '-P 1'
 
_shelx_space_group_comment
;
The symmetry employed for this shelxl refinement is uniquely defined
by the following loop, which should always be used as a source of
symmetry information in preference to the above space-group names.
They are only intended as comments.
;
 
loop_
 _space_group_symop_operation_xyz
 'x, y, z'
 '-x, -y, -z'
 
_cell_length_a                    6.585(2)
_cell_length_b                    6.8852(9)
_cell_length_c                    7.0218(9)
_cell_angle_alpha                 63.648(15)
_cell_angle_beta                  64.15(3)
_cell_angle_gamma                 75.641(19)
_cell_volume                      256.13(12)
_cell_formula_units_Z             2
_cell_measurement_temperature     293(2)
_cell_measurement_reflns_used     624
_cell_measurement_theta_min       2.3040
_cell_measurement_theta_max       17.9040
 
_exptl_crystal_description        'plate crystal'
_exptl_crystal_colour             colorless
_exptl_crystal_density_meas       ?
_exptl_crystal_density_method     'not measured'
_exptl_crystal_density_diffrn     3.400          
_exptl_crystal_F_000              260
_exptl_transmission_factor_min    0.48286
_exptl_transmission_factor_max    1.00000
_exptl_crystal_size_max           0.01
_exptl_crystal_size_mid           0.01

_exptl_crystal_size_min           0.008
_exptl_absorpt_coefficient_mu     0.135
_shelx_estimated_absorpt_T_min    ?
_shelx_estimated_absorpt_T_max    ?
_exptl_absorpt_correction_type    'multi-scan'
_exptl_absorpt_correction_T_min   ?
_exptl_absorpt_correction_T_max   ?
_exptl_absorpt_process_details    
;
CrysAlisPro 1.171.38.43 (Rigaku Oxford Diffraction, 2015)
Empirical absorption correction using spherical harmonics,
 implemented in SCALE3 ABSPACK scaling algorithm.
;
_exptl_absorpt_special_details    ?
_diffrn_ambient_temperature       293(2)
_diffrn_ambient_pressure          13500000
_diffrn_radiation_wavelength      0.2894

_diffrn_radiation_type            synchrotron
_diffrn_source                    synchrotron
_diffrn_source_type              'PETRA III, Beamline P02.2'
_diffrn_measurement_device_type   'esperanto-CrysAlisPro-abstract goniometer imported esperanto images'
_diffrn_measurement_method        '\w scans'
_diffrn_detector_area_resol_mean  ?
_diffrn_reflns_number             963
_diffrn_reflns_av_unetI/netI      0.0409
_diffrn_reflns_av_R_equivalents   0.0245
_diffrn_reflns_limit_h_min        -8
_diffrn_reflns_limit_h_max        4
_diffrn_reflns_limit_k_min        -12
_diffrn_reflns_limit_k_max        12
_diffrn_reflns_limit_l_min        -11
_diffrn_reflns_limit_l_max        10
_diffrn_reflns_theta_min          2.305
_diffrn_reflns_theta_max          15.244
_diffrn_reflns_theta_full         10.000
_diffrn_measured_fraction_theta_max   0.230
_diffrn_measured_fraction_theta_full  0.237
_diffrn_reflns_Laue_measured_fraction_max    0.230
_diffrn_reflns_Laue_measured_fraction_full   0.237
_diffrn_reflns_point_group_measured_fraction_max   0.230
_diffrn_reflns_point_group_measured_fraction_full  0.237
_reflns_number_total              740
_reflns_number_gt                 647
_reflns_threshold_expression      'I > 2\s(I)'
_reflns_Friedel_coverage          0.000
_reflns_Friedel_fraction_max      .
_reflns_Friedel_fraction_full     .
 
_reflns_special_details
;
 Reflections were merged by SHELXL according to the crystal
 class for the calculation of statistics and refinement.
 
 _reflns_Friedel_fraction is defined as the number of unique
 Friedel pairs measured divided by the number that would be
 possible theoretically, ignoring centric projections and
 systematic absences.
;
 
_computing_data_collection        
;
CrysAlisPro, Agilent Technologies,
Version 1.171.36.28 (release 01-02-2013 CrysAlis171 .NET)
(compiled Feb  1 2013,16:14:44)
;
_computing_cell_refinement        
;
CrysAlisPro, Agilent Technologies,
Version 1.171.36.28 (release 01-02-2013 CrysAlis171 .NET)
(compiled Feb  1 2013,16:14:44)
;
_computing_data_reduction         
;
CrysAlisPro, Agilent Technologies,
Version 1.171.36.28 (release 01-02-2013 CrysAlis171 .NET)
(compiled Feb  1 2013,16:14:44)
;
_computing_structure_solution     'SHELXL-2018/3 (Sheldrick, 2018)'
_computing_structure_refinement 'SHELXL-2018/3 (Sheldrick, 2018)'
_computing_molecular_graphics     ?
_computing_publication_material   ?
_refine_special_details           ?
_refine_ls_structure_factor_coef  Fsqd
_refine_ls_matrix_type            full
_refine_ls_weighting_scheme       calc
_refine_ls_weighting_details
'w=1/[\s^2^(Fo^2^)+(0.1436P)^2^+0.5728P] where P=(Fo^2^+2Fc^2^)/3'
_atom_sites_solution_primary      ?
_atom_sites_solution_secondary    ?
_atom_sites_solution_hydrogens    .
_refine_ls_hydrogen_treatment     undef
_refine_ls_extinction_method      none
_refine_ls_extinction_coef        .
_refine_ls_number_reflns          740
_refine_ls_number_parameters      78
_refine_ls_number_restraints      0
_refine_ls_R_factor_all           0.0841
_refine_ls_R_factor_gt            0.0798
_refine_ls_wR_factor_ref          0.2333
_refine_ls_wR_factor_gt           0.2257
_refine_ls_goodness_of_fit_ref    1.136
_refine_ls_restrained_S_all       1.136
_refine_ls_shift/su_max           0.000
_refine_ls_shift/su_mean          0.000
 
loop_
 _atom_site_label
 _atom_site_type_symbol
 _atom_site_fract_x
 _atom_site_fract_y
 _atom_site_fract_z
 _atom_site_U_iso_or_equiv
 _atom_site_adp_type
 _atom_site_occupancy
 _atom_site_site_symmetry_order  
 _atom_site_calc_flag
 _atom_site_refinement_flags_posn
 _atom_site_refinement_flags_adp
 _atom_site_refinement_flags_occupancy
 _atom_site_disorder_assembly
 _atom_site_disorder_group
Si1 Si 0.5802(6) 0.18963(17) 0.5294(3) 0.0170(13) Uani 1 1 d . . . . .
Si2 Si 0.7130(6) 0.32398(17) 0.7990(3) 0.0150(13) Uani 1 1 d . . . . .
Si3 Si 0.7558(6) 0.75858(17) 0.7878(3) 0.0168(14) Uani 1 1 d . . . . .
Al1 Al 1.1451(7) -0.0555(2) 0.8059(4) 0.0152(16) Uani 1 1 d . . . . .
Na1 Na 0.8418(11) 0.5641(3) 0.2122(5) 0.018(2) Uani 1 1 d . . . . .
O1 O 0.9023(17) 0.1438(5) 0.8805(8) 0.0124(6) Uiso 1 1 d . . . . .
O2 O 0.8094(17) 0.5475(5) 0.7279(8) 0.0128(6) Uiso 1 1 d . . . . .
O3 O 0.9559(17) 0.7666(5) 0.8487(8) 0.0129(6) Uiso 1 1 d . . . . .
O4 O 0.6282(16) 0.2673(5) 0.2646(8) 0.0117(6) Uiso 1 1 d . . . . .
O5 O 0.7570(16) 0.9682(5) 0.5581(8) 0.0116(6) Uiso 1 1 d . . . . .
O6 O 0.3331(18) 0.1462(5) 0.7086(9) 0.0135(6) Uiso 1 1 d . . . . .
O7 O 0.6978(16) 0.3455(5) 0.5670(8) 0.0123(6) Uiso 1 1 d . . . . .
O8 O 0.4692(19) 0.2618(6) 0.9862(9) 0.0167(7) Uiso 1 1 d . . . . .
 
loop_
 _atom_site_aniso_label
 _atom_site_aniso_U_11
 _atom_site_aniso_U_22
 _atom_site_aniso_U_33
 _atom_site_aniso_U_23
 _atom_site_aniso_U_13
 _atom_site_aniso_U_12
Si1 0.032(4) 0.0051(5) 0.0147(8) -0.0036(5) -0.0128(17) 0.0046(8)
Si2 0.025(4) 0.0050(5) 0.0166(8) -0.0036(5) -0.0134(17) 0.0052(8)
Si3 0.031(4) 0.0050(5) 0.0157(8) -0.0033(5) -0.0136(17) 0.0049(8)
Al1 0.024(5) 0.0066(5) 0.0157(9) -0.0043(5) -0.012(2) 0.0054(9)
Na1 0.025(8) 0.0080(8) 0.0182(13) -0.0026(8) -0.011(3) 0.0050(14)
 
_geom_special_details
;
 All esds (except the esd in the dihedral angle between two l.s. planes)
 are estimated using the full covariance matrix.  The cell esds are taken
 into account individually in the estimation of esds in distances, angles
 and torsion angles; correlations between esds in cell parameters are only
 used when they are defined by crystal symmetry.  An approximate (isotropic)
 treatment of cell esds is used for estimating esds involving l.s. planes.
;
 
loop_
 _geom_bond_atom_site_label_1
 _geom_bond_atom_site_label_2
 _geom_bond_distance
 _geom_bond_site_symmetry_2
 _geom_bond_publ_flag
Si1 O6 1.562(11) . ?
Si1 O4 1.591(4) . ?
Si1 O7 1.633(5) . ?
Si1 O5 1.665(8) 1_545 ?
Si1 Al1 2.657(4) 2_756 ?
Si1 Na1 2.887(4) . ?
Si1 Na1 3.144(6) 2_666 ?
Si2 O8 1.578(11) . ?
Si2 O2 1.596(5) . ?
Si2 O7 1.614(4) . ?
Si2 O1 1.626(8) . ?
Si2 Na1 3.171(6) 2_766 ?
Si2 Na1 3.469(3) . ?
Si3 O3 1.572(9) . ?
Si3 O2 1.604(4) . ?
Si3 O8 1.608(10) 2_667 ?
Si3 O5 1.616(3) . ?
Si3 Na1 2.923(3) 1_556 ?
Si3 Na1 3.006(6) 2_766 ?
Al1 O6 1.789(7) 1_655 ?
Al1 O3 1.802(7) 1_545 ?
Al1 O4 1.875(8) 2_756 ?
Al1 O1 1.880(9) . ?
Al1 O1 1.903(4) 2_757 ?
Al1 O5 2.168(5) 2_766 ?
Al1 Al1 2.871(6) 2_757 ?
Al1 Na1 3.159(5) 1_546 ?
Al1 Na1 3.350(2) 2_766 ?
Al1 Na1 3.539(2) 2_756 ?
Na1 O7 2.166(5) . ?
Na1 O3 2.170(5) 1_554 ?
Na1 O6 2.214(7) 2_666 ?
Na1 O2 2.392(10) 2_766 ?
Na1 O3 2.451(7) 2_766 ?
Na1 O4 2.568(6) . ?
Na1 O1 2.621(7) 2_766 ?
Na1 O8 2.713(10) 2_666 ?
 
loop_
 _geom_angle_atom_site_label_1
 _geom_angle_atom_site_label_2
 _geom_angle_atom_site_label_3
 _geom_angle
 _geom_angle_site_symmetry_1
 _geom_angle_site_symmetry_3
 _geom_angle_publ_flag
O6 Si1 O4 119.3(4) . . ?
O6 Si1 O7 111.6(4) . . ?
O4 Si1 O7 110.3(3) . . ?
O6 Si1 O5 113.5(3) . 1_545 ?
O4 Si1 O5 98.6(3) . 1_545 ?
O7 Si1 O5 101.6(4) . 1_545 ?
O6 Si1 Al1 134.93(18) . 2_756 ?
O4 Si1 Al1 44.1(3) . 2_756 ?
O7 Si1 Al1 113.4(3) . 2_756 ?
O5 Si1 Al1 54.57(18) 1_545 2_756 ?
O6 Si1 Na1 136.7(2) . . ?
O4 Si1 Na1 62.3(2) . . ?
O7 Si1 Na1 47.98(16) . . ?
O5 Si1 Na1 108.5(3) 1_545 . ?
Al1 Si1 Na1 79.23(12) 2_756 . ?
O6 Si1 Na1 40.91(17) . 2_666 ?
O4 Si1 Na1 114.2(3) . 2_666 ?
O7 Si1 Na1 77.8(3) . 2_666 ?
O5 Si1 Na1 145.5(2) 1_545 2_666 ?
Al1 Si1 Na1 157.20(11) 2_756 2_666 ?
Na1 Si1 Na1 96.62(15) . 2_666 ?
O8 Si2 O2 121.3(4) . . ?
O8 Si2 O7 103.9(4) . . ?
O2 Si2 O7 103.7(2) . . ?
O8 Si2 O1 109.9(4) . . ?
O2 Si2 O1 102.7(4) . . ?
O7 Si2 O1 115.7(4) . . ?
O8 Si2 Na1 135.3(2) . 2_766 ?
O2 Si2 Na1 47.2(3) . 2_766 ?
O7 Si2 Na1 120.6(4) . 2_766 ?
O1 Si2 Na1 55.6(2) . 2_766 ?
O8 Si2 Na1 124.7(3) . . ?
O2 Si2 Na1 77.27(15) . . ?
O7 Si2 Na1 27.3(2) . . ?
O1 Si2 Na1 115.6(3) . . ?
Na1 Si2 Na1 96.86(11) 2_766 . ?
O3 Si3 O2 106.8(4) . . ?
O3 Si3 O8 106.1(4) . 2_667 ?
O2 Si3 O8 111.5(3) . 2_667 ?
O3 Si3 O5 108.8(3) . . ?
O2 Si3 O5 107.3(2) . . ?
O8 Si3 O5 116.0(4) 2_667 . ?
O3 Si3 Na1 46.7(2) . 1_556 ?
O2 Si3 Na1 99.18(16) . 1_556 ?
O8 Si3 Na1 66.3(3) 2_667 1_556 ?
O5 Si3 Na1 149.12(18) . 1_556 ?
O3 Si3 Na1 54.4(2) . 2_766 ?
O2 Si3 Na1 52.4(3) . 2_766 ?
O8 Si3 Na1 122.8(2) 2_667 2_766 ?
O5 Si3 Na1 121.2(4) . 2_766 ?
Na1 Si3 Na1 64.48(15) 1_556 2_766 ?
O6 Al1 O3 168.9(2) 1_655 1_545 ?
O6 Al1 O4 96.0(4) 1_655 2_756 ?
O3 Al1 O4 84.6(3) 1_545 2_756 ?
O6 Al1 O1 88.2(4) 1_655 . ?
O3 Al1 O1 91.1(4) 1_545 . ?
O4 Al1 O1 175.8(3) 2_756 . ?
O6 Al1 O1 93.5(2) 1_655 2_757 ?
O3 Al1 O1 97.3(3) 1_545 2_757 ?
O4 Al1 O1 99.2(3) 2_756 2_757 ?
O1 Al1 O1 81.2(3) . 2_757 ?
O6 Al1 O5 83.2(2) 1_655 2_766 ?
O3 Al1 O5 86.3(2) 1_545 2_766 ?
O4 Al1 O5 74.9(2) 2_756 2_766 ?
O1 Al1 O5 104.9(3) . 2_766 ?
O1 Al1 O5 172.9(5) 2_757 2_766 ?
O6 Al1 Si1 90.9(3) 1_655 2_756 ?
O3 Al1 Si1 83.0(3) 1_545 2_756 ?
O4 Al1 Si1 36.18(12) 2_756 2_756 ?
O1 Al1 Si1 143.33(14) . 2_756 ?
O1 Al1 Si1 135.4(3) 2_757 2_756 ?
O5 Al1 Si1 38.7(2) 2_766 2_756 ?
O6 Al1 Al1 91.1(2) 1_655 2_757 ?
O3 Al1 Al1 95.6(3) 1_545 2_757 ?
O4 Al1 Al1 139.38(15) 2_756 2_757 ?
O1 Al1 Al1 40.92(14) . 2_757 ?
O1 Al1 Al1 40.3(3) 2_757 2_757 ?
O5 Al1 Al1 145.7(3) 2_766 2_757 ?
Si1 Al1 Al1 175.37(9) 2_756 2_757 ?
O6 Al1 Na1 149.38(15) 1_655 1_546 ?
O3 Al1 Na1 41.58(14) 1_545 1_546 ?
O4 Al1 Na1 88.1(2) 2_756 1_546 ?
O1 Al1 Na1 88.7(2) . 1_546 ?
O1 Al1 Na1 55.9(2) 2_757 1_546 ?
O5 Al1 Na1 126.87(17) 2_766 1_546 ?
Si1 Al1 Na1 109.20(9) 2_756 1_546 ?
Al1 Al1 Na1 67.29(13) 2_757 1_546 ?
O6 Al1 Na1 37.4(3) 1_655 2_766 ?
O3 Al1 Na1 142.1(3) 1_545 2_766 ?
O4 Al1 Na1 133.0(3) 2_756 2_766 ?
O1 Al1 Na1 51.2(2) . 2_766 ?
O1 Al1 Na1 82.79(11) 2_757 2_766 ?
O5 Al1 Na1 98.20(10) 2_766 2_766 ?
Si1 Al1 Na1 122.98(13) 2_756 2_766 ?
Al1 Al1 Na1 60.45(10) 2_757 2_766 ?
Na1 Al1 Na1 127.74(10) 1_546 2_766 ?
O6 Al1 Na1 139.6(3) 1_655 2_756 ?
O3 Al1 Na1 40.0(3) 1_545 2_756 ?
O4 Al1 Na1 44.6(2) 2_756 2_756 ?
O1 Al1 Na1 131.1(3) . 2_756 ?
O1 Al1 Na1 100.32(11) 2_757 2_756 ?
O5 Al1 Na1 78.45(10) 2_766 2_756 ?
Si1 Al1 Na1 53.26(9) 2_756 2_756 ?
Al1 Al1 Na1 123.32(14) 2_757 2_756 ?
Na1 Al1 Na1 56.03(14) 1_546 2_756 ?
Na1 Al1 Na1 176.23(18) 2_766 2_756 ?
O7 Na1 O3 172.4(3) . 1_554 ?
O7 Na1 O6 92.5(3) . 2_666 ?
O3 Na1 O6 89.8(2) 1_554 2_666 ?
O7 Na1 O2 84.0(3) . 2_766 ?
O3 Na1 O2 101.7(4) 1_554 2_766 ?
O6 Na1 O2 112.9(3) 2_666 2_766 ?
O7 Na1 O3 84.3(2) . 2_766 ?
O3 Na1 O3 93.8(2) 1_554 2_766 ?
O6 Na1 O3 175.4(2) 2_666 2_766 ?
O2 Na1 O3 63.5(2) 2_766 2_766 ?
O7 Na1 O4 67.32(17) . . ?
O3 Na1 O4 105.42(19) 1_554 . ?
O6 Na1 O4 122.7(4) 2_666 . ?
O2 Na1 O4 117.1(2) 2_766 . ?
O3 Na1 O4 59.1(3) 2_766 . ?
O7 Na1 O1 117.14(19) . 2_766 ?
O3 Na1 O1 70.3(2) 1_554 2_766 ?
O6 Na1 O1 63.1(3) 2_666 2_766 ?
O2 Na1 O1 60.1(2) 2_766 2_766 ?
O3 Na1 O1 115.4(4) 2_766 2_766 ?
O4 Na1 O1 173.3(3) . 2_766 ?
O7 Na1 O8 112.5(4) . 2_666 ?
O3 Na1 O8 61.5(3) 1_554 2_666 ?
O6 Na1 O8 71.7(2) 2_666 2_666 ?
O2 Na1 O8 163.1(3) 2_766 2_666 ?
O3 Na1 O8 112.6(2) 2_766 2_666 ?
O4 Na1 O8 68.8(2) . 2_666 ?
O1 Na1 O8 112.20(18) 2_766 2_666 ?
O7 Na1 Si1 34.05(13) . . ?
O3 Na1 Si1 138.64(19) 1_554 . ?
O6 Na1 Si1 110.5(3) 2_666 . ?
O2 Na1 Si1 102.58(14) 2_766 . ?
O3 Na1 Si1 68.45(19) 2_766 . ?
O4 Na1 Si1 33.27(10) . . ?
O1 Na1 Si1 150.97(13) 2_766 . ?
O8 Na1 Si1 90.2(2) 2_666 . ?
O7 Na1 Si3 141.0(3) . 1_554 ?
O3 Na1 Si3 31.8(2) 1_554 1_554 ?
O6 Na1 Si3 89.52(15) 2_666 1_554 ?
O2 Na1 Si3 130.4(2) 2_766 1_554 ?
O3 Na1 Si3 95.07(13) 2_766 1_554 ?
O4 Na1 Si3 78.92(12) . 1_554 ?
O1 Na1 Si3 98.41(12) 2_766 1_554 ?
O8 Na1 Si3 32.9(2) 2_666 1_554 ?
Si1 Na1 Si3 110.10(15) . 1_554 ?
O7 Na1 Si3 83.1(3) . 2_766 ?
O3 Na1 Si3 99.1(3) 1_554 2_766 ?
O6 Na1 Si3 144.9(3) 2_666 2_766 ?
O2 Na1 Si3 32.08(11) 2_766 2_766 ?
O3 Na1 Si3 31.43(19) 2_766 2_766 ?
O4 Na1 Si3 87.7(2) . 2_766 ?
O1 Na1 Si3 88.0(3) 2_766 2_766 ?
O8 Na1 Si3 141.78(17) 2_666 2_766 ?
Si1 Na1 Si3 84.73(10) . 2_766 ?
Si3 Na1 Si3 115.52(15) 1_554 2_766 ?
O7 Na1 Si1 71.7(2) . 2_666 ?
O3 Na1 Si1 108.0(3) 1_554 2_666 ?
O6 Na1 Si1 27.5(2) 2_666 2_666 ?
O2 Na1 Si1 126.00(16) 2_766 2_666 ?
O3 Na1 Si1 151.8(2) 2_766 2_666 ?
O4 Na1 Si1 97.1(3) . 2_666 ?
O1 Na1 Si1 89.2(2) 2_766 2_666 ?
O8 Na1 Si1 65.8(2) 2_666 2_666 ?
Si1 Na1 Si1 83.38(15) . 2_666 ?
Si3 Na1 Si1 94.53(15) 1_554 2_666 ?
Si3 Na1 Si1 149.91(10) 2_766 2_666 ?
Si2 O1 Al1 146.0(3) . . ?
Si2 O1 Al1 114.5(5) . 2_757 ?
Al1 O1 Al1 98.8(3) . 2_757 ?
Si2 O1 Na1 93.66(18) . 2_766 ?
Al1 O1 Na1 94.8(4) . 2_766 ?
Al1 O1 Na1 87.1(2) 2_757 2_766 ?
Si2 O2 Si3 143.4(6) . . ?
Si2 O2 Na1 103.5(3) . 2_766 ?
Si3 O2 Na1 95.5(3) . 2_766 ?
Si3 O3 Al1 143.7(3) . 1_565 ?
Si3 O3 Na1 101.5(4) . 1_556 ?
Al1 O3 Na1 105.0(2) 1_565 1_556 ?
Si3 O3 Na1 94.2(2) . 2_766 ?
Al1 O3 Na1 111.7(5) 1_565 2_766 ?
Na1 O3 Na1 86.2(2) 1_556 2_766 ?
Si1 O4 Al1 99.7(3) . 2_756 ?
Si1 O4 Na1 84.44(19) . . ?
Al1 O4 Na1 104.5(4) 2_756 . ?
Si3 O5 Si1 129.2(5) . 1_565 ?
Si3 O5 Al1 140.3(3) . 2_766 ?
Si1 O5 Al1 86.69(18) 1_565 2_766 ?
Si1 O6 Al1 133.1(4) . 1_455 ?
Si1 O6 Na1 111.6(3) . 2_666 ?
Al1 O6 Na1 113.2(5) 1_455 2_666 ?
Si2 O7 Si1 129.3(3) . . ?
Si2 O7 Na1 132.6(3) . . ?
Si1 O7 Na1 97.97(18) . . ?
Si2 O8 Si3 160.6(3) . 2_667 ?
Si2 O8 Na1 109.8(2) . 2_666 ?
Si3 O8 Na1 80.8(4) 2_667 2_666 ?
 
_refine_diff_density_max    0.665
_refine_diff_density_min   -0.626
_refine_diff_density_rms    0.161

_shelx_res_file
;

TITL shelxt_a.res in P-1
    APS2_p02_cr2_s1_rrp.res
    created by SHELXL-2018/3 at 18:33:03 on 03-Jul-2019
REM Old TITL APS2_p02_cr2_s1_rrp in P-1

REM SHELXT solution in P-1
REM R1 0.230,  Rweak 0.006,  Alpha 0.171,  Orientation as input
REM Formula found by SHELXT:  O3 Al Si2

CELL  0.28940   6.5846   6.8852   7.0218   63.648   64.147   75.641
ZERR    2   0.0024   0.0009   0.0009    0.015    0.025    0.019
LATT  1
SFAC O NA AL SI
DISP $O -0.00096  0.00082  6.63553!source kissel
DISP $Na  0.00117  0.00360 13.57040!source kissel
DISP $Al  0.00511  0.00769 22.08362!source kissel
DISP $Si  0.00796  0.01072 27.97995!source kissel
UNIT 16 2 2 6
OMIT 1 4 2
omit      6   7  11
omit      4   5   8
omit       3   2  10
omit       6   6  10
omit       1  -3  10
omit       2  -7   1
omit      -1  10   1
omit      -2   8   0
omit       0  -1   7
L.S. 20
BOND
LIST 6
shel 0.55 5
acta
FMAP 2
PLAN 20
WGHT    0.143600    0.572800
FVAR       7.46397
SI1   4    0.580161    0.189632    0.529402    11.00000    0.03197    0.00511 =
         0.01472   -0.00361   -0.01279    0.00463
SI2   4    0.713027    0.323980    0.799033    11.00000    0.02528    0.00499 =
         0.01658   -0.00364   -0.01339    0.00522
SI3   4    0.755828    0.758584    0.787827    11.00000    0.03071    0.00501 =
         0.01572   -0.00331   -0.01363    0.00493
AL1   3    1.145111   -0.055472    0.805933    11.00000    0.02407    0.00658 =
         0.01568   -0.00425   -0.01156    0.00544

NA1   2    0.841791    0.564141    0.212211    11.00000    0.02484    0.00798 =
         0.01819   -0.00258   -0.01066    0.00499
O1    1    0.902313    0.143828    0.880497    11.00000    0.01243
O2    1    0.809404    0.547490    0.727853    11.00000    0.01282
O3    1    0.955906    0.766603    0.848723    11.00000    0.01290
O4    1    0.628240    0.267348    0.264563    11.00000    0.01173
O5    1    0.757027    0.968150    0.558052    11.00000    0.01159
O6    1    0.333145    0.146182    0.708583    11.00000    0.01354
O7    1    0.697839    0.345528    0.567028    11.00000    0.01226
O8    1    0.469168    0.261805    0.986243    11.00000    0.01666
HKLF 4


REM  shelxt_a.res in P-1
REM wR2 = 0.2333, GooF = S = 1.136, Restrained GooF = 1.136 for all data
REM R1 = 0.0798 for 647 Fo > 4sig(Fo) and 0.0841 for all 740 data
REM 78 parameters refined using 0 restraints

END

WGHT      0.1432      0.5732

REM Highest difference peak  0.665,  deepest hole -0.626,  1-sigma level  0.161
Q1    1   0.8287  0.9768  0.5397  11.00000  0.05    0.67
Q2    1   0.8045  0.1321  0.8970  11.00000  0.05    0.65
Q3    1   0.6867  0.9444  0.5805  11.00000  0.05    0.59
Q4    1   0.6900  1.0048  0.8415  11.00000  0.05    0.57
Q5    1   0.8627  0.0626  0.8044  11.00000  0.05    0.52
Q6    1   0.7441  0.2845  0.2190  11.00000  0.05    0.52
Q7    1   0.7851  0.8515  0.6152  11.00000  0.05    0.51
Q8    1   0.9953  0.1279  0.7996  11.00000  0.05    0.50
Q9    1   0.4986  0.2433  0.3196  11.00000  0.05    0.50
Q10   1   0.7957  0.4608  0.8822  11.00000  0.05    0.47
Q11   1   0.8484  0.4406  0.8567  11.00000  0.05    0.46
Q12   1   0.5657  0.4873  0.4636  11.00000  0.05    0.45
Q13   1   0.7253  0.3566  0.9553  11.00000  0.05    0.45
Q14   1   0.5424  0.9874  0.7628  11.00000  0.05    0.45
Q15   1   0.9796  0.0776  0.7419  11.00000  0.05    0.45
Q16   1   0.7530  1.0293  0.7025  11.00000  0.05    0.44
Q17   1   0.6749  0.4217  0.4600  11.00000  0.05    0.44
Q18   1   0.7869  0.4041  0.1002  11.00000  0.05    0.43
Q19   1   0.6705  0.7035  0.6421  11.00000  0.05    0.43
Q20   1   0.6683  0.0232  0.9378  11.00000  0.05    0.42
;
_shelx_res_checksum   85704

_shelx_hkl_file
;
   0   0  10 400.068 101.801   1
   0  -1  10 20.5023 20.1065   1
   0  -1   9 10.7070 24.2961   1
   0  -1   8 161.043 60.9534   1
   0  -1   7 533.528 122.481   1
   0  -1   2 35828.1 788.458   1
   0   1  -1 457.881 55.7590   1
   0  -1   1 491.267 50.7252   1
   0  -2  10 144.112 57.3906   1
   0  -2   5 515.223 92.1310   1
   0  -2   3 248.387 59.9412   1
   0  -2   2 5008.18 240.091   1
   0  -2   1 1614.67 125.369   1
   0   2  -1 1849.94 138.335   1
   0  -2   0 104114. 1870.36   1
   0   2   0 104535. 1825.42   1
   0  -2  -1 51277.6 1051.63   1
   0  -3   9 362.756 80.4770   1
   0  -3   7 1272.98 148.755   1
   0  -3   6 2093.52 191.572   1
   0  -3   5 28648.0 816.932   1
   0  -3   4 44.8749 18.4232   1
   0  -3   3 5373.89 281.730   1
   0  -3   2 20098.5 620.734   1
   0   3  -2 18753.2 703.284   1
   0   3  -1 21533.9 627.014   1
   0  -3   1 20337.8 617.120   1
   0   3   0 509.046 104.333   1
   0   3   1 56682.5 1163.31   1
   0  -3  -1 56543.9 1209.64   1
   0  -4   9 444.453 101.331   1
   0  -4   8 785.603 133.878   1
   0  -4   7 359.205 91.5779   1
   0  -4   6 1136.53 158.629   1
   0  -4   5 13610.6 570.267   1
   0  -4   4 546.772 99.0719   1
   0  -4   3 68.9715 36.7858   1
   0   4  -2 5190.59 376.420   1
   0  -4   2 5442.55 320.683   1
   0  -4   1 15482.6 594.153   1
   0   4  -1 14802.5 573.329   1
   0  -4   0 32831.2 888.590   1
   0   4   0 33117.9 898.280   1
   0  -4  -1 130.497 51.2057   1
   0   4   1 186.640 51.2154   1
   0  -4  -2 4418.44 281.834   1
   0  -5   9 344.238 93.0670   1
   0  -5   8 121.603 48.5738   1
   0  -5   7 471.641 105.862   1
   0  -5   6 45.5956 43.8024   1
   0  -5   4 13665.8 604.384   1
   0  -5   3 16831.8 680.770   1
   0   5  -2 30186.1 1080.76   1
   0  -5   2 30566.8 964.939   1
   0  -5   1 52150.3 1388.62   1
   0   5  -1 52939.5 1347.04   1
   0   5   0 2304.42 227.909   1
   0  -5   0 2252.70 222.767   1
   0  -5  -1 262219. 4712.40   1
   0   5   1 263359. 4608.91   1
   0  -5  -2 2726.53 266.872   1
   0  -5  -3 8.40401 4.48422   1
   0   5   3 35.9626 37.6549   1
   0  -6   8 453.848 116.680   1
   0  -6   7 1015.82 184.100   1
   0  -6   6 3028.04 299.844   1
   0  -6   5 9115.50 543.937   1
   0  -6   4 9229.50 537.095   1
   0  -6   3 2859.56 300.660   1
   0   6  -3 1797.81 265.020   1
   0  -6   2 56048.8 1576.81   1
   0   6  -2 57417.0 1715.83   1
   0  -6   1 202.804 74.6135   1
   0   6  -1 248.987 68.6707   1
   0  -6   0 674.469 127.236   1
   0   6   0 676.873 139.585   1
   0   6   1 90326.1 2016.58   1
   0  -6  -1 92078.8 2126.14   1
   0  -6  -2 14.5917 53.8399   1
   0   6   2 26.0952 40.3746   1
   0  -7   6 1801.28 279.849   1
   0  -7   4 6783.23 518.013   1
   0   7  -3 7573.61 628.976   1
   0   7  -2 6189.56 542.348   1
   0  -7   2 6359.15 460.463   1
   0  -7   1 7084.53 470.367   1
   0   7  -1 6724.57 505.022   1
   0  -7   0 337.110 100.182   1
   0   7   0 351.878 107.961   1
   0  -7  -1 37485.7 1288.34   1
   0   7   1 37931.2 1208.58   1
   0   7   2 186.805 66.5256   1
   0  -7  -2 154.590 87.4366   1
   0   7   4 19852.1 736.441   1
   0   7   5 967.807 164.170   1
   0  -8   4 7856.29 558.562   1
   0  -8   3 8801.02 577.446   1
   0  -8   2 732.267 156.024   1
   0   8  -2 566.011 200.329   1
   0   8  -1 2853.54 370.349   1
   0   8   0 8574.64 567.889   1
   0  -8   0 8265.86 582.767   1
   0   8   1 4115.13 417.844   1
   0   8   2 2152.09 275.743   1
   0  -8  -2 2031.60 295.595   1
   0   8   3 11400.2 619.974   1
   0   8   4 787.747 153.013   1
   0  -8  -4 592.031 143.601   1
   0   8   5 9259.98 502.313   1
   0   9  -2 1570.61 310.677   1
   0  -9   2 1561.46 251.834   1
   0  -9   1 7758.55 606.526   1
   0   9   0 1286.72 240.358   1
   0  -9   0 1265.27 260.808   1
   0   9   1 5934.12 481.791   1
   0   9   2 7644.55 571.423   1
   0  -9  -2 7352.96 625.882   1
   0   9   3 114.728 61.0694   1
   0  -9  -3 44.2977 20.4538   1
   0   9   4 24033.0 958.502   1
   0   9   5 341.219 108.118   1
   0 -10   0 22487.6 1162.55   1
   0  10   0 18479.2 1056.37   1
   0 -10  -1 47.5217 40.0949   1
   0  10   2 24736.7 1135.17   1
   0 -10  -2 29122.8 1372.90   1
   0  10   3 2035.41 295.801   1
   0 -10  -3 1694.27 307.986   1
   0  10   4 885.120 194.855   1
   0 -10  -4 927.125 227.495   1
   0  10   5 9586.50 595.870   1
   0 -11  -3 1355.01 271.197   1
   0  11   3 923.079 220.007   1
   0  11   4 711.345 197.040   1
   0 -11  -4 870.155 239.776   1
   0  11   5 7260.80 564.704   1
   0  11   6 7.18261 19.3306   1
   0  12   6 1051.80 244.038   1
  -1  10   2 154.555 92.2744   1
  -1  10   1 1491.40 264.512   1
   1 -10  -1 1603.18 312.541   1
  -1   9   2 66.8851 60.4129   1
   1  -9  -1 8616.40 627.510   1
  -1   9   1 7607.23 553.909   1
  -1   9   0 16048.0 858.768   1
   1  -9   0 14612.0 945.919   1
  -1   9  -1 15495.2 828.414   1
   1  -9   1 14156.7 969.207   1
   1  -9   2 2514.67 366.690   1
  -1   9  -2 2152.36 322.636   1
  -1   8   3 6479.15 439.692   1
  -1   8   2 54309.5 1604.29   1
   1  -8  -2 57121.1 1771.19   1
   1  -8  -1 1161.62 208.068   1
  -1   8   1 892.644 183.361   1
   1  -8   0 800.209 185.294   1
  -1   8   0 566.939 146.487   1
   1  -8   1 30555.9 1322.58   1
   1  -8   2 1351.88 254.591   1
  -1   8  -2 1447.91 244.745   1
   1  -8   3 997.436 219.708   1
  -1   8  -3 918.000 217.447   1
   1  -8   4 894.602 223.189   1
  -1   8  -4 993.270 244.752   1
  -1   7   1 41325.9 1324.56   1
   1  -7  -1 42844.6 1368.76   1
   1  -7   0 22007.2 1051.44   1
  -1   7   0 20887.7 880.985   1
  -1   7  -1 348.509 112.488   1
   1  -7   1 409.849 118.153   1
  -1   7  -2 3572.14 349.847   1
   1  -7   2 3511.77 392.842   1
   1  -7   3 2621.95 329.141   1
  -1   7  -3 2783.72 351.001   1
   1  -7   4 8210.02 548.555   1
  -1   7  -4 9191.90 689.165   1
   1  -7   5 746.455 161.245   1
   1  -7   6 3305.64 343.618   1
  -1   6   2 1993.35 229.749   1
   1  -6  -2 1237.27 233.602   1
  -1   6   1 5327.20 367.307   1
   1  -6  -1 5729.94 413.129   1
  -1   6   0 30719.2 1043.89   1
   1  -6   0 29487.9 1170.26   1
   1  -6   1 6512.92 495.633   1
  -1   6  -1 6976.50 448.604   1
   1  -6   2 4689.21 396.948   1
  -1   6  -2 4609.79 361.430   1
  -1   6  -3 7979.72 520.631   1
   1  -6   3 7977.31 492.351   1
  -1   6  -4 2071.76 289.250   1
   1  -6   4 2082.57 244.082   1
   1  -6   5 400.102 111.524   1
   1  -6   7 357.850 100.779   1
   1  -6   8 461.878 120.281   1
   1  -5  -1 2509.63 258.055   1
  -1   5   1 2304.09 228.414   1
  -1   5   0 56969.4 1396.26   1
   1  -5   0 51989.3 1505.06   1
   1  -5   1 16104.6 743.918   1
  -1   5  -1 16379.8 666.971   1
   1  -5   2 41.5661 43.1887   1
  -1   5  -2 34.5862 44.1408   1
   1  -5   3 7421.10 434.758   1
  -1   5  -3 7781.04 456.935   1
   1  -5   4 447.676 99.8015   1
  -1   5  -4 487.881 128.969   1
   1  -5   5 1891.01 226.269   1
   1  -5   6 240.036 85.3975   1
   1  -5   7 486.269 112.712   1
   1  -5   8 56.2296 27.8710   1
   1  -5   9 1053.20 167.639   1
   1  -4   0 92101.2 1971.73   1
  -1   4   0 95496.3 1893.54   1
  -1   4  -1 28210.6 854.183   1
   1  -4   1 24646.1 890.579   1
   1  -4   2 132272. 2618.73   1
  -1   4  -2 133752. 2616.03   1
   1  -4   3 3772.29 279.030   1
  -1   4  -3 3497.65 276.058   1
  -1   4  -4 10948.5 596.857   1
   1  -4   4 11728.5 553.005   1
   1  -4   5 38279.2 1162.81   1
   1  -4   6 7792.85 481.840   1
   1  -4   7 535.857 107.128   1
   1  -4   8 878.239 157.719   1
   1  -4   9 1949.67 244.392   1
  -1   3   0 14.8801 11.0223   1
   1  -3   0 18.2411 24.3582   1
  -1   3  -1 117504. 2244.53   1
   1  -3   1 121475. 2359.57   1
  -1   3  -2 8039.15 376.241   1
   1  -3   2 8304.94 382.022   1
  -1   3  -3 236.458 61.6306   1
   1  -3   3 214.252 58.9036   1
  -1   3  -4 44329.0 1261.83   1
   1  -3   4 47987.0 1245.15   1
   1  -3   5 22736.6 742.954   1
   1  -3   6 1057.57 141.862   1
   1  -3   7 172.200 59.4121   1
   1  -3   8 291.913 67.4043   1
   1  -3   9 102.644 37.5093   1
   1  -3  10 769.690 139.425   1
  -1   2  -1 23389.7 609.480   1
   1  -2   1 22525.3 682.699   1
   1  -2   2 46117.0 1007.24   1
  -1   2  -2 45129.3 1005.99   1
  -1   2  -3 20634.4 606.895   1
   1  -2   3 21693.9 636.402   1
  -1   2  -4 24190.4 795.976   1
   1  -2   4 24964.6 698.878   1
   1  -2   5 12585.1 470.175   1
   1  -2   6 23375.8 698.439   1
   1  -2   7 13898.0 528.168   1
   1  -2   8 26501.4 791.567   1
   1  -2   9 424.709 88.1120   1
   1  -2  10 289.129 75.0112   1
   1  -1   1 119816. 2113.88   1
  -1   1  -1 123299. 2067.26   1
   1  -1   2 15754.3 434.429   1
  -1   1  -2 15191.8 416.007   1
   1  -1   3 83.3179 28.0809   1
  -1   1  -3 91.4154 27.8939   1
   1  -1   5 7031.59 305.325   1
   1  -1   6 135.458 40.7430   1
   1  -1   7 11233.5 394.095   1
   1  -1   8 191.868 55.5149   1
   1  -1   9 15.9296 22.1866   1
   1  -1  10 384.044 85.2678   1
   1   0   3 123624. 2032.68   1
   1   0   5 407.117 68.8510   1
   1   0   6 205.621 41.9715   1
   1   0  10 230.142 60.4457   1
   1   1   8 91.7518 27.1020   1
   1   1  10 36.8855 23.5048   1
  -1  -2   9 702.241 140.973   1
   1   2   2 97668.7 1634.36   1
  -1  -3   9 1216.64 181.405   1
  -1  -3   8 66.3460 46.4716   1
  -1  -3   7 1981.77 215.773   1
  -1  -3   4 106.260 51.8895   1
  -1  -3   2 1464.75 169.070   1
  -1  -3   1 2773.82 217.078   1
  -1  -3   0 1584.03 142.794   1
   1   3   1 10159.3 398.057   1
   1   3   2 78196.7 1431.01   1
  -1  -3  -2 77886.6 1436.24   1
  -1  -3  -3 478.279 64.3044   1
   1   3   3 564.329 65.6817   1
  -1  -4   9 1382.96 182.845   1
  -1  -4   7 1107.01 168.527   1
  -1  -4   4 403.073 95.7922   1
  -1  -4   3 46944.9 1214.87   1
  -1  -4   2 55922.0 1318.94   1
  -1  -4   1 32157.4 871.976   1
  -1  -4   0 66753.5 1392.69   1
   1   4   0 67075.3 1617.96   1
  -1  -4  -1 8706.19 379.267   1
   1   4   1 8409.94 389.783   1
  -1  -4  -2 222375. 3899.55   1
   1   4   2 227315. 3776.64   1
   1   4   4 32834.1 746.046   1
  -1  -4  -4 31940.0 795.855   1
  -1  -5   8 506.723 111.771   1
  -1  -5   7 1547.31 196.310   1
  -1  -5   6 162.087 66.5750   1
  -1  -5   5 2158.97 222.012   1
  -1  -5   4 2914.05 261.701   1
  -1  -5   3 34264.4 1002.71   1
  -1  -5   2 118.749 44.7140   1
  -1  -5   1 8112.79 430.962   1
  -1  -5   0 60821.0 1447.95   1
   1   5   0 64079.1 1646.55   1
  -1  -5  -1 16719.8 604.462   1
   1   5   1 17260.9 662.993   1
   1   5   2 14545.9 534.289   1
   1   5   3 14972.2 530.675   1
  -1  -5  -3 14044.2 538.119   1
   1   5   5 599.044 87.8861   1
  -1  -6   7 1789.47 224.892   1
  -1  -6   6 154.844 61.9850   1
  -1  -6   5 85.6797 47.7273   1
  -1  -6   4 10799.3 567.808   1
  -1  -6   3 13316.7 624.465   1
  -1  -6   2 2896.22 275.726   1
  -1  -6   1 26261.0 896.200   1
   1   6   0 1862.51 290.197   1
   1   6   1 18809.9 762.334   1
  -1  -6  -2 5399.72 351.485   1
   1   6   2 4739.75 334.188   1
   1   6   3 5477.34 350.665   1
  -1  -6  -3 5613.02 368.044   1
  -1  -6  -4 85592.3 1945.39   1
   1   6   5 10023.8 451.604   1
  -1  -7   5 2178.66 273.667   1
  -1  -7   4 136.530 59.2380   1
  -1  -7   3 8806.70 560.416   1
  -1  -7   2 366.785 114.028   1
  -1  -7   1 82.8133 58.4610   1
  -1  -7   0 22728.2 886.858   1
   1   7   1 28.8244 44.7909   1
  -1  -7  -1 44.0818 29.5633   1
  -1  -7  -2 1187.90 171.529   1
   1   7   2 909.575 180.852   1
   1   7   3 53398.5 1458.80   1
  -1  -7  -3 60837.7 1577.40   1
  -1  -7  -4 5041.00 408.915   1
   1   7   5 18666.4 689.852   1
  -1  -7  -5 17595.9 707.415   1
   1   7   8 361.184 79.1877   1
  -1  -8   4 889.204 198.342   1
  -1  -8   2 3086.09 329.568   1
  -1  -8   1 26.1649 50.0103   1
  -1  -8   0 89.7291 52.9262   1
   1   8   0 84.0978 49.4679   1
  -1  -8  -1 407.492 121.964   1
   1   8   1 401.856 139.758   1
  -1  -8  -2 421.115 111.336   1
   1   8   2 336.275 119.563   1
   1   8   3 159.246 75.5370   1
  -1  -8  -3 89.8564 34.2820   1
  -1  -8  -4 814.873 182.903   1
   1   8   4 882.315 175.242   1
   1   8   5 4705.07 359.552   1
   1   8   6 15687.7 664.524   1
   1   8   7 1983.94 214.423   1
  -1  -9   2 4102.89 420.159   1
  -1  -9   1 13150.2 751.115   1
  -1  -9   0 5687.92 466.431   1
   1   9   0 5786.81 576.564   1
   1   9   1 10512.1 723.984   1
  -1  -9  -1 9901.06 602.246   1
  -1  -9  -2 27.0483 6.19581   1
   1   9   2 21.0434 41.1581   1
  -1  -9  -3 44320.1 1451.24   1
   1   9   3 35449.1 1262.14   1
  -1  -9  -4 87.6900 64.6926   1
   1   9   4 54.4658 64.4669   1
   1   9   5 5597.88 428.341   1
  -1  -9  -5 5195.41 430.169   1
   1   9   8 525.778 125.081   1
   1   9  10 4064.09 279.507   1
  -1 -10   0 8123.17 587.389   1
  -1 -10  -1 1194.70 244.726   1
   1  10   1 1319.14 283.082   1
   1  10   2 110.669 99.7197   1
  -1 -10  -2 49.6906 54.6149   1
  -1 -10  -3 15994.9 948.303   1
   1  10   3 17270.4 883.771   1
  -1 -10  -4 2916.11 388.318   1
   1  10   4 2263.84 303.018   1
   1  10   5 2897.33 335.154   1
   1  10   6 238.748 97.5945   1
  -1 -10  -6 198.276 78.3408   1
   1  10   7 379.036 128.699   1
   1  10   8 1105.06 197.662   1
   1  10   9 33.5315 49.2210   1
  -1 -11  -3 512.261 176.002   1
   1  11   3 437.413 147.390   1
  -1 -11  -4 293.349 142.990   1
   1  11   4 224.271 97.7795   1
  -1 -11  -5 447.447 137.238   1
   1  11   5 448.839 150.160   1
  -1 -11  -6 3098.79 435.586   1
   1  11   6 3817.14 387.542   1
   1  11   7 2165.94 289.506   1
   1  11   8 5.94774 41.3298   1
   1  11   9 1704.93 238.502   1
  -1 -12  -6 1524.90 317.727   1
   1  12   6 1237.53 242.446   1
   1  12   7 40.0682 38.3523   1
   1  12   8 9603.44 618.928   1
   1  12   9 117.177 53.6690   1
   1  13   9 519.689 178.593   1
  -2  10   1 1041.88 256.849   1
  -2   9   1 4375.12 434.686   1
   2  -9  -1 3643.99 464.446   1
  -2   9   0 18730.7 937.913   1
  -2   9  -1 1747.26 275.729   1
   2  -9   1 1794.52 302.659   1
   2  -9   2 1011.25 256.963   1
  -2   9  -2 546.873 172.705   1
  -2   8   0 7590.22 612.559   1
   2  -8   0 7800.92 669.754   1
  -2   8  -1 8607.56 583.367   1
   2  -8   1 9096.64 645.814   1
  -2   8  -2 5122.30 469.645   1
   2  -8   2 3803.61 433.231   1
   2  -8   3 4.25198 112.880   1
  -2   8  -3 188.015 88.7856   1
   2  -8   4 10170.2 814.800   1
  -2   8  -4 12461.3 760.028   1
  -2   7   0 2957.93 303.912   1
   2  -7   0 2715.57 331.827   1
   2  -7   1 409.752 105.561   1
  -2   7  -1 564.779 145.457   1
  -2   7  -2 15455.6 759.546   1
   2  -7   2 14866.8 816.748   1
  -2   7  -3 12886.5 733.474   1
   2  -7   3 12873.6 848.077   1
   2  -7   4 29.8428 66.2646   1
   2  -7   5 30.7847 60.5138   1
  -2   7  -6 17507.8 1042.63   1
   2  -7   6 12452.1 824.694   1
   2  -6   0 1090.48 203.361   1
  -2   6   0 1086.48 173.179   1
  -2   6  -1 21063.4 843.666   1
   2  -6   1 22994.0 952.782   1
   2  -6   2 5053.70 429.728   1
  -2   6  -2 5474.63 406.786   1
  -2   6  -3 514.321 130.362   1
   2  -6   3 444.108 139.527   1
  -2   6  -4 2726.50 304.492   1
   2  -6   4 3179.59 367.102   1
  -2   6  -5 7591.44 554.832   1
   2  -6   6 2261.05 307.179   1
  -2   6  -6 2302.29 328.457   1
   2  -6   7 995.273 198.975   1
  -2   5  -1 23010.6 806.246   1
   2  -5   1 25961.0 974.833   1
   2  -5   2 13310.0 680.245   1
  -2   5  -2 17555.4 739.810   1
  -2   5  -3 9420.99 518.392   1
   2  -5   3 9036.91 611.359   1
  -2   5  -4 8551.81 474.552   1
   2  -5   4 9443.30 604.658   1
   2  -5   5 13117.2 700.060   1
  -2   5  -5 12408.2 659.146   1
   2  -5   6 13682.8 731.529   1
  -2   5  -6 15334.4 828.976   1
   2  -5   8 1347.11 211.972   1
   2  -5   9 2029.09 252.524   1
  -2   4  -1 10224.6 510.930   1
   2  -4   1 12403.3 588.445   1
  -2   4  -2 13982.6 571.552   1
   2  -4   2 15415.3 653.574   1
   2  -4   3 32623.7 1164.34   1
  -2   4  -3 33183.8 987.176   1
   2  -4   4 17674.8 790.083   1
  -2   4  -4 19657.0 743.377   1
   2  -4   5 3593.22 323.217   1
  -2   4  -5 3609.86 300.917   1
   2  -4   6 253.152 86.0157   1
  -2   4  -6 216.284 96.3813   1
   2  -4   7 12610.1 600.420   1
   2  -4   8 619.644 115.825   1
   2  -4   9 1132.89 77.5945   1
  -2   3  -2 5571.01 331.871   1
   2  -3   2 5974.06 368.289   1
  -2   3  -3 23917.5 788.122   1
   2  -3   3 22740.0 840.783   1
  -2   3  -4 2456.95 218.758   1
   2  -3   4 2426.25 243.212   1
   2  -3   5 1128.63 164.992   1
  -2   3  -5 1309.22 157.753   1
   2  -3   6 4650.38 319.445   1
   2  -3   7 78.6801 46.6748   1
   2  -3   8 955.338 144.329   1
   2  -3   9 4228.59 298.949   1
   2  -3  10 1229.51 161.389   1
  -2   2  -2 22062.8 715.536   1
   2  -2   2 22203.4 704.707   1
   2  -2   3 17932.2 610.817   1
  -2   2  -3 18255.3 558.362   1
  -2   2  -4 29424.8 785.615   1
   2  -2   5 7513.03 401.873   1
  -2   2  -5 7961.91 367.934   1
  -2   2  -6 415.913 97.9364   1
   2  -2   6 645.968 103.251   1
   2  -2   7 31883.3 887.092   1
   2  -2   8 10027.8 449.532   1
   2  -2   9 64.2247 37.8852   1
   2  -2  10 54.2975 43.9929   1
  -2   1  -3 50082.9 1094.87   1
   2  -1   3 54285.7 1120.36   1
   2  -1   4 17639.0 604.657   1
  -2   1  -4 18407.2 514.273   1
   2  -1   5 3732.00 242.925   1
  -2   1  -5 3653.91 219.575   1
   2  -1   6 471.965 82.1384   1
   2  -1   7 430.228 77.8834   1
   2  -1   8 4097.73 256.752   1
   2  -1   9 989.595 127.800   1
   2  -1  10 2982.68 225.466   1
  -2   0  -4 202059. 3273.89   1
   2   0   4 201465. 3322.62   1
   2   0   8 89.0209 44.6631   1
   2   0   9 9575.29 394.542   1
   2   0  10 3004.32 213.798   1
   2   1   6 473.182 51.5758   1
   2   1   9 2115.31 142.837   1
   2   2   8 15769.2 361.826   1
   2   2   9 99.7791 24.5623   1
  -2  -3  -4 504.878 52.2457   1
   2   3  10 4.79631 3.93745   1
  -2  -4   7 152.570 69.1474   1
  -2  -4  -3 141.900 48.7623   1
  -2  -4  -4 41275.8 880.020   1
   2   4   7 252.888 34.6161   1
  -2  -5   8 52.7189 57.5210   1
  -2  -5   7 1728.71 223.740   1
  -2  -5   6 1102.36 173.869   1
  -2  -5   5 928.953 169.081   1
  -2  -5   2 6793.17 443.467   1
  -2  -5   1 33295.8 1029.97   1
  -2  -5   0 890.278 161.650   1
  -2  -5  -3 59238.1 1298.19   1
   2   5   3 60818.4 1447.42   1
  -2  -5  -4 12192.5 464.238   1
  -2  -5  -5 134221. 2443.12   1
   2   5   5 134037. 2371.10   1
   2   5   6 21745.9 558.934   1
   2   5   7 1173.38 96.9366   1
   2   5   8 30228.6 675.365   1
   2   5   9 159.212 30.0789   1
   2   5  10 654.297 61.2524   1
  -2  -6   6 91.4346 50.7561   1
  -2  -6   5 112.622 55.2312   1
  -2  -6   4 10905.6 551.625   1
  -2  -6   3 1394.23 188.939   1
  -2  -6   2 10568.1 540.462   1
  -2  -6   1 43.4926 34.0914   1
  -2  -6   0 137.381 63.4906   1
  -2  -6  -1 8563.72 434.795   1
  -2  -6  -2 81372.3 1778.60   1
  -2  -6  -3 1303.65 176.196   1
   2   6   3 1519.50 232.620   1
   2   6   6 3021.13 215.684   1
   2   6   7 4769.23 249.862   1
   2   6   8 12344.2 400.846   1
   2   6   9 443.426 65.4197   1
   2   6  10 41.2444 16.0156   1
  -2  -7   5 1719.48 229.447   1
  -2  -7   4 3180.56 302.149   1
  -2  -7   3 1567.68 210.844   1
  -2  -7   1 36858.6 1082.03   1
  -2  -7   0 1662.25 223.094   1
  -2  -7  -2 20131.3 753.229   1
   2   7   2 17478.5 859.976   1
  -2  -7  -3 19530.2 745.633   1
   2   7   3 16728.7 794.933   1
   2   7   4 28.2556 29.5839   1
  -2  -7  -4 52.3470 40.5491   1
  -2  -7  -5 2983.92 265.066   1
   2   7   7 1316.99 150.081   1
   2   7   8 973.311 120.486   1
   2   7  10 141.652 37.6374   1
  -2  -8   3 4401.60 388.998   1
  -2  -8   2 15.4432 44.6730   1
  -2  -8   1 22126.0 910.525   1
  -2  -8   0 7739.06 509.064   1
  -2  -8  -1 1812.45 241.977   1
  -2  -8  -3 4766.29 389.341   1
   2   8   3 3978.20 435.603   1
  -2  -8  -4 993.244 159.946   1
   2   8   4 1126.66 202.052   1
  -2  -8  -5 339.995 108.188   1
   2   8   5 239.386 97.9696   1
  -2  -8  -6 76.2631 62.3530   1
   2   8   6 37.0606 36.7400   1
   2   8   7 14.3936 22.7245   1
  -2  -8  -7 11.4520 33.0467   1
   2   8   8 2372.19 220.681   1
   2   8   9 11.5693 14.2126   1
  -2  -9   1 4698.74 427.702   1
  -2  -9   0 111.219 75.9784   1
  -2  -9  -1 1857.78 298.440   1
  -2  -9  -2 9302.96 624.931   1
  -2  -9  -3 7630.30 498.220   1
  -2  -9  -4 5021.43 393.527   1
  -2  -9  -5 2126.59 292.551   1
   2   9   5 1881.15 251.866   1
  -2  -9  -7 675.221 138.743   1
   2   9   7 669.702 129.355   1
   2   9   8 241.875 86.7346   1
   2   9   9 4505.15 314.209   1
   2   9  10 4930.33 301.309   1
  -2 -10  -2 2444.33 322.768   1
   2  10   2 1269.29 364.872   1
  -2 -10  -3 210.936 92.8595   1
   2  10   3 192.794 155.497   1
  -2 -10  -4 24885.7 1031.82   1
  -2 -10  -5 578.871 160.098   1
   2  10   5 455.905 155.791   1
   2  10   6 29443.4 1076.10   1
  -2 -10  -7 2502.68 302.672   1
   2  10   7 1945.97 249.598   1
   2  10   8 242.174 98.0875   1
   2  10   9 4266.99 337.791   1
   2  10  10 562.347 119.163   1
   2  11   3 3790.33 507.617   1
   2  11   4 995.938 278.331   1
  -2 -11  -4 1304.87 257.455   1
  -2 -11  -7 772.197 200.396   1
   2  11   7 893.093 187.649   1
   2  11   8 2227.23 270.232   1
   2  11   9 8623.92 502.381   1
   2  11  10 638.909 130.349   1
  -2 -12  -5 156.373 133.929   1
   2  12   5 257.574 143.812   1
  -2 -12  -6 1221.22 240.587   1
   2  12   6 1103.65 249.796   1
  -2 -12  -7 5417.95 511.659   1
   2  12   7 5252.47 474.629   1
  -2 -12  -8 2299.43 338.635   1
   2  12   9 101.684 65.6078   1
   2  13   8 301.949 134.817   1
  -2 -13  -8 336.910 173.621   1
   2  13   9 54.6837 37.5598   1
  -3   8  -2 10237.0 675.650   1
   3  -8   3 278.427 126.975   1
  -3   8  -3 156.417 84.9565   1
   3  -8   4 437.962 175.668   1
  -3   8  -4 393.601 136.686   1
  -3   7  -2 55299.2 1638.57   1
   3  -7   2 51364.6 1797.27   1
   3  -7   3 2277.93 334.240   1
  -3   7  -3 1972.12 269.208   1
  -3   7  -4 4720.69 432.570   1
   3  -7   4 4739.65 471.593   1
   3  -7   5 4528.15 461.231   1
  -3   7  -5 3869.65 372.964   1
   3  -7   6 1479.03 258.489   1
  -3   7  -6 2405.87 313.185   1
  -3   6  -2 20489.6 825.061   1
  -3   6  -3 3910.12 376.612   1
   3  -6   3 4401.21 441.713   1
   3  -6   4 3056.28 346.549   1
   3  -6   5 257.244 109.171   1
  -3   6  -5 286.936 99.1420   1
   3  -6   6 2325.84 305.354   1
  -3   6  -6 2594.11 306.606   1
  -3   6  -7 85.1891 46.2267   1
   3  -6   8 1783.22 292.631   1
  -3   5  -3 6081.00 411.926   1
  -3   5  -4 4075.10 344.657   1
   3  -5   4 4531.98 406.236   1
  -3   5  -5 19305.1 806.662   1
   3  -5   6 4895.93 420.806   1
  -3   5  -6 5195.75 396.657   1
  -3   5  -7 1074.53 209.376   1
   3  -5   7 950.290 195.101   1
   3  -5   9 1603.08 253.531   1
  -3   4  -3 12790.2 565.223   1
   3  -4   3 11692.0 641.821   1
  -3   4  -4 34493.3 1101.57   1
   3  -4   4 35779.1 1178.55   1
  -3   4  -5 137.650 53.1895   1
   3  -4   5 144.532 66.7935   1
  -3   4  -6 3403.14 294.030   1
   3  -4   6 3211.72 324.365   1
   3  -4   7 12280.6 719.565   1
  -3   4  -7 12752.2 682.667   1
   3  -4   9 1038.47 188.560   1
  -3   3  -3 108.802 60.8755   1
  -3   3  -4 2639.03 223.454   1
   3  -3   4 3147.33 281.005   1
  -3   3  -5 13413.1 565.084   1
   3  -3   5 13792.9 619.509   1
  -3   3  -6 5693.24 336.186   1
  -3   3  -7 2035.34 234.136   1
   3  -3   7 1863.96 271.101   1
   3  -3   9 856.571 173.314   1
   3  -3  10 494.583 112.033   1
  -3   2  -4 11455.4 484.727   1
  -3   2  -5 13464.6 536.653   1
  -3   2  -6 42499.7 1068.72   1
  -3   2  -7 9536.10 465.169   1
   3  -2   7 8186.05 459.627   1
   3  -2   9 592.421 126.328   1
  -3   1  -4 140.105 58.1295   1
  -3   1  -5 955.147 109.396   1
   3  -1   6 109.558 57.8979   1
  -3   1  -6 104.074 31.3634   1
   3  -1   9 86.8400 41.3110   1
   3  -1  10 30.2988 37.7188   1
  -3   0  -5 93.3635 30.0515   1
   3   0   8 378.493 100.146   1
   3   0  10 191.434 55.7391   1
  -3  -1  -6 294.756 38.7981   1
   3   2  10 385.710 48.1308   1
  -3  -4  -5 494.228 73.7430   1
  -3  -4  -6 16919.8 394.215   1
  -3  -5  -3 808.558 131.810   1
  -3  -5  -5 864.407 112.394   1
  -3  -5  -6 8.51846 14.4905   1
  -3  -6   2 1422.28 219.467   1
  -3  -6   1 443.130 126.251   1
  -3  -6  -1 2541.30 282.908   1
  -3  -6  -2 1.90317 12.5445   1
  -3  -6  -3 12626.1 535.310   1
  -3  -6  -5 16343.1 560.455   1
  -3  -7   4 217.586 72.2339   1
  -3  -7   3 959.695 169.497   1
  -3  -7   2 6840.65 471.484   1
  -3  -7   1 12748.1 655.354   1
  -3  -7   0 221.126 79.5199   1
  -3  -7  -1 119.515 64.7305   1
  -3  -7  -2 14291.0 617.347   1
  -3  -7  -3 105.666 67.9347   1
  -3  -7  -4 442.913 127.583   1
  -3  -7  -5 9302.61 452.167   1
  -3  -7  -6 1481.13 160.168   1
  -3  -7  -7 23935.2 765.136   1
  -3  -8   2 200.391 82.9174   1
  -3  -8   1 89.7143 40.0418   1
  -3  -8  -1 1061.59 180.851   1
  -3  -8  -2 12601.3 631.283   1
  -3  -8  -3 3148.33 303.556   1
  -3  -8  -4 67.4575 37.0480   1
  -3  -8  -8 12512.2 534.079   1
   3   8   9 1107.30 156.400   1
   3   8  10 1830.83 161.424   1
  -3  -9   1 168.876 91.0726   1
  -3  -9   0 3490.40 358.650   1
  -3  -9  -3 12827.1 663.279   1
  -3  -9  -5 55167.0 1498.84   1
   3   9   6 28.5098 57.6772   1
  -3  -9  -6 94.4165 53.1832   1
  -3  -9  -7 1720.05 230.965   1
  -3  -9  -8 17883.4 690.204   1
   3   9   9 526.387 116.995   1
  -3 -10  -1 3.73856 8.80863   1
  -3 -10  -2 195.926 97.4963   1
  -3 -10  -3 519.501 164.255   1
  -3 -10  -4 5778.67 483.426   1
  -3 -10  -5 11.4324 17.0083   1
   3  10   6 703.740 198.216   1
  -3 -10  -6 781.324 173.970   1
  -3 -10  -9 1451.55 219.256   1
   3  10   9 1650.00 213.683   1
   3  10  10 1390.28 188.977   1
  -3 -11  -4 7833.33 559.326   1
   3  11   5 1137.84 320.066   1
  -3 -11  -5 2586.65 327.854   1
  -3 -11  -6 1584.83 291.334   1
   3  11   6 1522.07 331.688   1
   3  11  10 110.100 80.2980   1
  -3 -12  -5 392.567 141.219   1
   3  12   6 88.1133 96.6718   1
  -3 -12  -6 11.7163 0.62742   1
  -3 -12  -8 1827.40 259.097   1
   3  12   8 1399.47 289.095   1
   3  12   9 228.826 102.273   1
  -3 -12  -9 333.846 115.682   1
   3  12  10 119.909 99.1476   1
   3  13   9 53.7160 49.8490   1
  -3 -13  -9 89.7644 39.2276   1
  -4   7  -4 6276.14 519.459   1
  -4   7  -5 105.871 53.0912   1
   4  -7   5 60.7510 60.5692   1
  -4   7  -6 1922.23 269.228   1
   4  -7   6 2122.07 371.938   1
  -4   6  -4 1556.55 238.270   1
  -4   6  -5 6623.69 495.693   1
  -4   6  -6 1595.30 242.256   1
   4  -6   6 1740.32 310.454   1
  -4   6  -7 205.367 90.8705   1
   4  -6   7 221.554 102.161   1
   4  -6   8 221.081 91.3209   1
  -4   6  -8 324.259 107.239   1
  -4   5  -4 57136.3 1529.24   1
  -4   5  -5 14994.9 772.234   1
  -4   5  -6 1662.96 219.427   1
   4  -5   6 1346.54 245.870   1
  -4   5  -7 5604.05 404.231   1
  -4   5  -8 13764.9 733.384   1
   4  -5   9 152.734 101.473   1
  -4   5  -9 105.163 84.8796   1
  -4   4  -5 4046.84 343.293   1
  -4   4  -6 8042.84 476.656   1
  -4   4  -7 5162.95 380.648   1
   4  -4   7 5794.78 478.891   1
   4  -4   8 545.254 143.614   1
  -4   4  -8 870.128 156.976   1
   4  -4   9 2198.52 275.004   1
  -4   4  -9 2849.39 332.249   1
  -4   3  -5 324.643 80.1742   1
  -4   3  -6 2598.98 264.124   1
  -4   3  -7 17641.0 691.761   1
  -4   3  -8 2689.11 256.060   1
   4  -3   8 2159.46 283.654   1
   4  -3  10 2683.70 276.348   1
  -4   2  -6 10751.0 478.811   1
  -4   2  -7 3803.42 274.200   1
  -4   2  -8 2295.48 211.182   1
   4  -2   8 1304.59 204.605   1
   4  -2   9 454.319 117.914   1
   4  -2  10 201.062 71.8758   1
  -4   1  -6 149.570 43.6963   1
  -4   1  -7 10876.3 438.698   1
  -4   1  -9 700.800 141.723   1
   4  -1  10 907.636 144.659   1
  -4   0  -7 927.132 113.378   1
  -4  -1  -8 291.218 54.8097   1
  -4  -5  -7 13702.4 385.617   1
  -4  -5  -8 356.440 49.6052   1
  -4  -6  -4 303.894 116.644   1
  -4  -6  -5 787.313 155.685   1
  -4  -6  -7 3312.88 201.897   1
  -4  -6  -8 1291.79 115.556   1
  -4  -7   3 461.871 134.158   1
  -4  -7   2 1928.04 276.088   1
  -4  -7   1 2227.37 289.026   1
  -4  -7   0 184.887 95.8261   1
  -4  -7  -2 1507.67 216.921   1
  -4  -7  -5 39.8829 34.4906   1
  -4  -7  -6 17545.1 617.811   1
  -4  -7  -7 434.505 100.832   1
  -4  -7  -8 1506.80 154.573   1
  -4  -8   2 293.839 119.990   1
  -4  -8   1 212.545 91.1539   1
  -4  -8   0 1413.85 217.447   1
  -4  -8  -1 6198.42 457.323   1
  -4  -8  -2 5689.34 446.250   1
  -4  -8  -3 43923.8 1239.89   1
  -4  -8  -4 266.551 96.9057   1
  -4  -8  -5 908.447 154.555   1
  -4  -8  -8 8.31869 33.2155   1
  -4  -8  -9 2005.30 170.339   1
  -4  -9   0 8418.97 543.395   1
  -4  -9  -1 8513.12 558.539   1
  -4  -9  -2 866.645 193.598   1
  -4  -9  -3 4239.59 342.849   1
  -4  -9  -4 18213.4 786.687   1
  -4  -9  -5 258.164 94.6340   1
  -4  -9  -6 1391.03 194.474   1
  -4  -9  -7 2330.45 234.394   1
  -4  -9  -8 1553.14 195.417   1
  -4 -10  -2 756.652 217.857   1
  -4 -10  -3 80.9398 54.3127   1
  -4 -10  -4 2470.96 304.829   1
  -4 -10  -5 91.8386 70.9791   1
  -4 -10  -6 10.1208 26.6606   1
  -4 -10  -7 71.5919 56.1605   1
  -4 -10  -9 435.552 117.673   1
  -4 -10 -10 2034.18 223.434   1
  -4 -11  -3 442.188 149.651   1
  -4 -11  -4 8636.67 593.663   1
  -4 -11  -5 1259.42 268.256   1
  -4 -11  -6 796.241 205.957   1
  -4 -11  -7 2236.30 265.533   1
  -4 -11  -8 1492.25 223.221   1
  -4 -11  -9 1500.45 233.198   1
  -4 -11 -10 29.9478 58.2822   1
  -4 -12  -6 120.363 79.7321   1
  -4 -12  -7 2987.28 382.853   1
  -4 -12  -9 673.324 177.693   1
  -4 -13  -8 125.055 86.3350   1
  -4 -13  -9 346.266 138.138   1
  -4 -13 -10 3698.64 383.885   1
  -4 -14 -10 605.242 226.338   1
  -5   6  -6 11999.9 690.138   1
  -5   6  -7 1129.64 201.872   1
  -5   6  -8 1159.86 197.693   1
  -5   5  -6 2494.23 315.626   1
  -5   5  -7 3812.26 359.293   1
  -5   5  -8 90.4012 42.9370   1
  -5   5  -9 2452.86 270.312   1
  -5   5 -10 18.0972 53.5896   1
  -5   4  -6 688.504 142.026   1
  -5   4  -7 5124.95 387.875   1
  -5   4  -8 3115.51 303.792   1
  -5   4  -9 448.669 114.726   1
  -5   4 -10 91.5235 64.0524   1
  -5   3  -7 3828.72 332.236   1
  -5   3  -8 35.4919 9.53192   1
  -5   3  -9 369.803 93.1352   1
  -5   3 -10 1667.67 225.771   1
  -5   2  -8 3011.30 254.235   1
  -5   2  -9 8025.40 420.577   1
  -5   1  -7 10560.6 468.889   1
  -5   1  -8 55.6483 27.2896   1
  -5   1  -9 7.93790 7.10348   1
  -5   1 -10 3330.00 297.062   1
  -5   0  -9 237.466 118.067   1
  -5  -2  -8 226.779 53.3867   1
  -5  -2  -9 55.5268 22.4179   1
  -5  -6  -7 1237.94 158.901   1
  -5  -6  -9 1250.01 98.3007   1
  -5  -7  -6 646.066 157.052   1
  -5  -7  -7 293.915 101.682   1
  -5  -7  -9 5846.98 264.877   1
  -5  -7 -10 105.755 30.9067   1
  -5  -8  -1 2302.23 318.789   1
  -5  -8  -3 63.2442 47.6472   1
  -5  -8  -7 1280.67 180.481   1
  -5  -8  -8 6540.95 360.018   1
  -5  -8  -9 2769.77 201.376   1
  -5  -8 -10 82.3382 34.8627   1
  -5  -9  -1 18.6798 60.5035   1
  -5  -9  -2 45.0848 56.3741   1
  -5  -9  -3 5387.15 448.661   1
  -5  -9  -4 500.929 148.999   1
  -5  -9  -5 16147.2 708.854   1
  -5  -9  -6 725.036 147.860   1
  -5  -9  -7 3848.68 318.468   1
  -5  -9  -8 5041.18 347.969   1
  -5  -9  -9 11848.3 493.427   1
  -5  -9 -10 841.851 133.530   1
  -5 -10  -2 766.994 176.517   1
  -5 -10  -4 145.230 81.2659   1
  -5 -10  -7 886.010 167.175   1
  -5 -10  -8 271.778 90.2391   1
  -5 -10  -9 421.154 107.906   1
  -5 -10 -10 2550.32 251.828   1
  -5 -11  -4 18.2357 23.4053   1
  -5 -11  -5 304.062 117.650   1
  -5 -11  -6 1223.42 270.725   1
  -5 -11  -7 5.97034 36.2351   1
  -5 -11  -8 3.26207 22.8058   1
  -5 -11  -9 1883.34 273.355   1
  -5 -11 -10 2352.27 273.004   1
  -5 -12  -7 244.523 108.324   1
  -5 -12  -8 622.931 160.577   1
  -5 -12  -9 636.367 168.768   1
  -5 -12 -10 84.0275 65.1074   1
  -5 -12 -11 104.687 48.3551   1
  -5 -13  -8 371.404 109.590   1
  -5 -13  -9 828.720 207.029   1
  -5 -13 -10 593.935 186.090   1
  -5 -13 -11 28.4216 60.5081   1
  -5 -14 -10 3431.86 476.108   1
  -6   5  -8 4293.40 382.066   1
  -6   5  -9 910.711 167.844   1
  -6   5 -10 1447.04 216.900   1
  -6   4  -8 481.233 125.168   1
  -6   4  -9 2030.64 252.368   1
  -6   4 -10 804.866 154.869   1
  -6   3  -8 353.607 94.4277   1
  -6   3  -9 2190.46 245.226   1
  -6   3 -10 666.086 125.873   1
  -6   2  -8 153.352 62.6747   1
  -6   2 -10 3343.90 265.629   1
  -6   2 -11 48.4900 43.0543   1
  -6   1 -10 37.8718 25.0656   1
  -6   1 -11 56.3321 46.5799   1
  -6   0  -9 5031.50 278.845   1
  -6   0 -10 811.129 107.627   1
  -6   0 -11 284.996 79.1838   1
  -6  -1 -10 3938.15 217.562   1
  -6  -1 -11 2.20614 23.7376   1
  -6  -2 -10 5342.91 228.765   1
  -6  -3 -10 315.919 47.6660   1
  -6  -6 -10 2964.22 143.526   1
  -6  -7  -9 283.795 64.0403   1
  -6  -7 -10 352.684 60.5224   1
  -6  -7 -11 1003.46 80.5869   1
  -6  -8  -6 1030.48 211.071   1
  -6  -8  -9 625.205 108.934   1
  -6  -8 -10 5181.40 280.395   1
  -6  -8 -11 24.2573 22.5209   1
  -6  -9  -2 28.5460 57.7627   1
  -6  -9  -3 304.534 110.956   1
  -6  -9  -5 959.878 231.335   1
  -6  -9  -6 1743.74 249.028   1
  -6  -9  -9 3588.46 276.107   1
  -6  -9 -10 20.2694 19.8364   1
  -6  -9 -11 2358.98 198.883   1
  -6 -10  -3 33.4661 32.6243   1
  -6 -10  -5 678.660 179.758   1
  -6 -10  -6 4.11977 8.32191   1
  -6 -10  -7 767.599 157.924   1
  -6 -10  -8 178.271 91.0648   1
  -6 -10  -9 116.431 65.5278   1
  -6 -10 -10 1158.19 166.919   1
  -6 -11  -5 168.668 104.978   1
  -6 -11  -7 159.206 94.5659   1
  -6 -11  -8 491.889 148.758   1
  -6 -11  -9 1421.49 246.649   1
  -6 -11 -10 39.9616 49.3084   1
  -6 -12  -7 54.5359 32.0958   1
  -6 -12  -8 36.7333 36.2097   1
  -6 -12  -9 3508.24 343.067   1
  -6 -12 -10 531.955 131.371   1
  -6 -13  -8 395.105 172.625   1
  -6 -13 -11 3875.66 404.869   1
  -7   4 -10 243.961 78.0805   1
  -7   3 -10 2135.19 241.917   1
  -7   2 -10 525.259 113.866   1
  -7   1 -10 22.9663 14.2664   1
  -7   1 -11 206.802 63.6323   1
  -7   0 -10 7145.79 353.188   1
  -7   0 -11 7560.56 367.983   1
  -7  -1 -11 545.104 80.1596   1
  -7  -2 -11 3989.76 211.405   1
  -7  -3 -11 297.929 45.7945   1
  -7  -4 -11 10.6310 1.85744   1
  -7  -6 -11 7.91550 1.20368   1
  -7  -7 -10 378.987 98.6357   1
  -7  -7 -11 119.692 36.0281   1
  -7  -8  -9 1404.90 211.710   1
  -7  -8 -11 55.7829 28.2342   1
  -7  -9  -8 1170.16 231.352   1
  -7  -9  -9 977.591 169.539   1
  -7  -9 -10 814.695 146.158   1
  -7  -9 -11 2230.92 205.116   1
  -7 -10  -5 1412.17 300.236   1
  -7 -10  -6 67.8401 88.9392   1
  -7 -10  -7 764.870 164.388   1
  -7 -10  -8 906.744 190.504   1
  -7 -10  -9 284.271 106.983   1
  -7 -10 -10 392.157 114.974   1
  -7 -10 -11 27.3934 21.2207   1
  -7 -11  -6 4.01190 10.9416   1
  -7 -11  -8 800.367 166.674   1
  -7 -11  -9 575.504 159.449   1
  -7 -11 -10 4661.71 364.477   1
  -7 -11 -11 9.04998 25.2147   1
  -7 -12  -8 1275.03 237.488   1
  -7 -12  -9 31.9902 38.1772   1
  -7 -12 -10 985.984 196.326   1
  -7 -12 -11 611.460 141.415   1
  -7 -13  -9 1792.76 284.177   1
  -7 -13 -10 534.002 164.062   1
  -8  -9 -10 138.059 74.2498   1
  -8  -9 -11 298.080 90.5920   1
  -8 -10  -8 2318.78 332.279   1
  -8 -10  -9 54.2393 76.0819   1
  -8 -10 -10 223.748 93.0145   1
  -8 -10 -11 858.640 151.477   1
  -8 -11  -6 496.682 194.797   1
  -8 -11  -7 33.3021 45.4802   1
  -8 -11  -8 1268.06 255.770   1
  -8 -11 -10 46.7613 54.1079   1
  -8 -11 -11 168.588 84.2828   1
  -8 -12  -8 1750.76 280.771   1
  -8 -12  -9 226.881 116.788   1
  -8 -12 -10 592.116 178.413   1
  -8 -12 -11 79.5755 74.8850   1
  -8 -13 -10 82.9152 63.2139   1
  -9  -9 -11 214.332 112.929   1
  -9 -10 -10 612.495 189.364   1
  -9 -10 -11 14.9061 51.5815   1
  -9 -11  -8 34.1506 54.1599   1
  -9 -11  -9 1149.43 277.408   1
  -9 -11 -10 53.3780 85.6406   1
  -9 -11 -11 211.311 92.3641   1
  -9 -12  -9 126.577 105.672   1
  -9 -12 -10 30.6385 60.8071   1
  -9 -12 -11 359.490 168.126   1
 -10 -11 -11 110.571 131.348   1
   0   0   0    0.00    0.00   0

TITL APS2_p02_cr2_s1_rrp in P-1
REM P-1 (#2 in standard setting)
CELL 0.28940   6.584578   6.885188   7.021758  63.6477  64.1475  75.6408
ZERR    1.00   0.002368   0.000925   0.000919   0.0152   0.0248   0.0193
LATT  1
SFAC C H N O
UNIT 11.00 10.00 1.00 1.00
TREF
HKLF 4
END
;
_shelx_hkl_checksum   28404
