# Supplementary material for: Polymorphism of feldspars above 10 GPa
Source: Nat Commun. 2020 Jun 1;11:2721. doi: 10.1038/s41467-020-16547-4 (PMC7264230; doi:10.1038/s41467-020-16547-4)
Supplement: Supplementary file 4 — Supplementary Data 1 [file 41467_2020_16547_MOESM4_ESM.zip › CIFs/Albite_p03_8i8GPa.cif]

 
data_albite_p03_8i8GPa

 
_publ_requested_journal          'Nature Communications' 

_publ_contact_author_name        'Anna Pakhomova'
_publ_contact_author_address     
;Deutsches Elektronen-Synchrotron (DESY)
Notkestrasse 85
22607 Hamburg
Germany
;
_publ_contact_author_email       anna.pakhomova@desy.de
_publ_contact_author_phone       00494089985457
loop_
_publ_author_name
_publ_author_address
'Pakhomova, Anna'
;Deutsches Elektronen-Synchrotron (DESY)
Notkestrasse 85
22607 Hamburg
Germany
;
 
_audit_creation_method            'SHELXL-2016/6'
_shelx_SHELXL_version_number      '2016/6'
_chemical_name_systematic         albite
_chemical_name_common             albite
_chemical_melting_point           ?
_chemical_formula_moiety          ?
_chemical_formula_sum
 'Al Na O8 Si3' 
_chemical_formula_weight          262.24

loop_
 _atom_type_symbol
 _atom_type_description
 _atom_type_scat_dispersion_real
 _atom_type_scat_dispersion_imag
 _atom_type_scat_source
 'O'  'O'   0.0106   0.0060
 'International Tables Vol C Tables 4.2.6.8 and 6.1.1.4'
 'Na'  'Na'   0.0362   0.0249
 'International Tables Vol C Tables 4.2.6.8 and 6.1.1.4'
 'Al'  'Al'   0.0645   0.0514
 'International Tables Vol C Tables 4.2.6.8 and 6.1.1.4'
 'Si'  'Si'   0.0817   0.0704
 'International Tables Vol C Tables 4.2.6.8 and 6.1.1.4'
 
_space_group_crystal_system       triclinic
_space_group_IT_number            2
_space_group_name_H-M_alt        'C -1'
_space_group_name_Hall            ?
 
_shelx_space_group_comment
;
The symmetry employed for this shelxl refinement is uniquely defined
by the following loop, which should always be used as a source of
symmetry information in preference to the above space-group names.
They are only intended as comments.
;
 
loop_
 _space_group_symop_operation_xyz
 'x, y, z'
 'x+1/2, y+1/2, z'
 '-x, -y, -z'
 '-x+1/2, -y+1/2, -z'
 
_cell_length_a                    7.343(3)
_cell_length_b                    12.400(3)
_cell_length_c                    6.8671(9)
_cell_angle_alpha                 94.311(13)
_cell_angle_beta                  118.71(3)
_cell_angle_gamma                 85.64(3)
_cell_volume                      546.3(3)
_cell_formula_units_Z             4
_cell_measurement_temperature     293(2)
_cell_measurement_reflns_used     488
_cell_measurement_theta_min       1.9280
_cell_measurement_theta_max        14.8190
 
_exptl_crystal_description        'plate crystal'
_exptl_crystal_colour             colorless
_exptl_crystal_density_meas       ?
_exptl_crystal_density_method     'not measured'
_exptl_crystal_density_diffrn     3.189          
_exptl_crystal_F_000              520
_exptl_transmission_factor_min    ?
_exptl_transmission_factor_max    ?
_exptl_crystal_size_max           0.01
_exptl_crystal_size_mid           0.01
_exptl_crystal_size_min           0.008
_exptl_absorpt_coefficient_mu     1.124
_shelx_estimated_absorpt_T_min    ?
_shelx_estimated_absorpt_T_max    ?
_exptl_absorpt_correction_type    'multi-scan'
_exptl_absorpt_correction_T_min   0.29638
_exptl_absorpt_correction_T_max  1.00000
_exptl_absorpt_process_details    ?
_exptl_absorpt_special_details    
;
CrysAlisPro 1.171.38.43 (Rigaku Oxford Diffraction, 2015)
Empirical absorption correction using spherical harmonics,
 implemented in SCALE3 ABSPACK scaling algorithm.
;
_diffrn_ambient_temperature       293(2)
_diffrn_ambient_pressure          8800000
_diffrn_radiation_wavelength      0.2952
_diffrn_radiation_type            synchrotron
_diffrn_source                    synchrotron
_diffrn_source_type              'APS, 13-IDD beamline'
_diffrn_measurement_device_type   'esperanto-CrysAlisPro-abstract goniometer imported esperanto images'
_diffrn_measurement_method        '\w scans'
_diffrn_detector_area_resol_mean  ?
_diffrn_reflns_number             819
_diffrn_reflns_av_unetI/netI      0.0088
_diffrn_reflns_av_R_equivalents   0.0076
_diffrn_reflns_limit_h_min        -11
_diffrn_reflns_limit_h_max        10
_diffrn_reflns_limit_k_min        -21
_diffrn_reflns_limit_k_max        19
_diffrn_reflns_limit_l_min        -11
_diffrn_reflns_limit_l_max        11
_diffrn_reflns_theta_min          1.497
_diffrn_reflns_theta_max          14.820
_diffrn_reflns_theta_full         10.202
_diffrn_measured_fraction_theta_max   0.196
_diffrn_measured_fraction_theta_full  0.316
_diffrn_reflns_Laue_measured_fraction_max    0.196
_diffrn_reflns_Laue_measured_fraction_full   0.316
_diffrn_reflns_point_group_measured_fraction_max   0.196
_diffrn_reflns_point_group_measured_fraction_full  0.316
_reflns_number_total              585
_reflns_number_gt                 532
_reflns_threshold_expression      'I > 2\s(I)'
_reflns_Friedel_coverage          0.000
_reflns_Friedel_fraction_max      .
_reflns_Friedel_fraction_full     .
 
_reflns_special_details
;
 Reflections were merged by SHELXL according to the crystal
 class for the calculation of statistics and refinement.
 
 _reflns_Friedel_fraction is defined as the number of unique
 Friedel pairs measured divided by the number that would be
 possible theoretically, ignoring centric projections and
 systematic absences.
;
 
 
_computing_data_collection        
;
CrysAlisPro, Agilent Technologies,
Version 1.171.36.28 (release 01-02-2013 CrysAlis171 .NET)
(compiled Feb  1 2013,16:14:44)
;
_computing_cell_refinement        
;
CrysAlisPro, Agilent Technologies,
Version 1.171.36.28 (release 01-02-2013 CrysAlis171 .NET)
(compiled Feb  1 2013,16:14:44)
;
_computing_data_reduction         
;
CrysAlisPro, Agilent Technologies,
Version 1.171.36.28 (release 01-02-2013 CrysAlis171 .NET)
(compiled Feb  1 2013,16:14:44)
;
_computing_structure_solution     'SHELXL-2018/3 (Sheldrick, 2018)'
_computing_structure_refinement 'SHELXL-2018/3 (Sheldrick, 2018)'
_computing_molecular_graphics     ?
_computing_publication_material   ?
_refine_special_details           ?
_refine_ls_structure_factor_coef  Fsqd
_refine_ls_matrix_type            full
_refine_ls_weighting_scheme       calc
_refine_ls_weighting_details
'w=1/[\s^2^(Fo^2^)+(0.1269P)^2^+1.8701P] where P=(Fo^2^+2Fc^2^)/3'
_atom_sites_solution_primary      ?
_atom_sites_solution_secondary    ?
_atom_sites_solution_hydrogens    .
_refine_ls_hydrogen_treatment     undef
_refine_ls_extinction_method      none
_refine_ls_extinction_coef        .
_refine_ls_number_reflns          585
_refine_ls_number_parameters      73
_refine_ls_number_restraints      0
_refine_ls_R_factor_all           0.0646
_refine_ls_R_factor_gt            0.0617
_refine_ls_wR_factor_ref          0.1710
_refine_ls_wR_factor_gt           0.1684
_refine_ls_goodness_of_fit_ref    1.137
_refine_ls_restrained_S_all       1.137
_refine_ls_shift/su_max           0.000
_refine_ls_shift/su_mean          0.000
 
loop_
 _atom_site_label
 _atom_site_type_symbol
 _atom_site_fract_x
 _atom_site_fract_y
 _atom_site_fract_z
 _atom_site_U_iso_or_equiv
 _atom_site_adp_type
 _atom_site_occupancy
 _atom_site_site_symmetry_order  
 _atom_site_calc_flag
 _atom_site_refinement_flags_posn
 _atom_site_refinement_flags_adp
 _atom_site_refinement_flags_occupancy
 _atom_site_disorder_assembly
 _atom_site_disorder_group
Na Na 0.2263(9) 0.9899(3) 0.1780(8) 0.018(2) Uani 1 1 d . . . . .
Al1 Al -0.0259(5) 0.17273(15) 0.1970(5) 0.0111(14) Uani 1 1 d . . . . .
Si2 Si -0.0315(5) 0.82625(13) 0.2271(4) 0.0096(12) Uani 1 1 d . . . . .
Si3 Si 0.6892(5) 0.09937(13) 0.3216(4) 0.0071(12) Uani 1 1 d . . . . .
Si4 Si 0.6279(5) 0.87436(14) 0.3360(4) 0.0070(4) Uiso 1 1 d . . . . .
O1 O 0.0203(13) 0.1342(4) 0.9800(12) 0.0091(6) Uiso 1 1 d . . . . .
O2 O 0.5513(13) 1.0008(4) 0.2966(12) 0.0101(7) Uiso 1 1 d . . . . .
O3 O 0.7794(13) 0.0887(4) 0.1515(13) 0.0115(7) Uiso 1 1 d . . . . .
O4 O 0.7321(13) 0.8409(4) 0.1790(12) 0.0112(7) Uiso 1 1 d . . . . .
O5 O -0.0714(13) 0.3070(4) 0.2559(12) 0.0096(7) Uiso 1 1 d . . . . .
O6 O 0.0447(14) 0.7050(4) 0.2934(13) 0.0122(7) Uiso 1 1 d . . . . .
O7 O 0.2106(13) 0.1328(4) 0.4112(12) 0.0111(7) Uiso 1 1 d . . . . .
O8 O 0.1177(15) 0.9056(5) 0.4322(14) 0.0128(7) Uiso 1 1 d . . . . .
 
loop_
 _atom_site_aniso_label
 _atom_site_aniso_U_11
 _atom_site_aniso_U_22
 _atom_site_aniso_U_33
 _atom_site_aniso_U_23
 _atom_site_aniso_U_13
 _atom_site_aniso_U_12
Na 0.020(5) 0.0112(15) 0.029(4) 0.002(3) 0.016(5) 0.003(3)
Al1 0.018(3) 0.0068(9) 0.015(2) 0.0030(15) 0.013(3) 0.0023(16)
Si2 0.015(3) 0.0059(8) 0.013(2) 0.0012(13) 0.011(2) 0.0009(14)
Si3 0.010(3) 0.0043(8) 0.008(2) -0.0007(12) 0.006(2) -0.0018(14)
 
_geom_special_details
;
 All esds (except the esd in the dihedral angle between two l.s. planes)
 are estimated using the full covariance matrix.  The cell esds are taken
 into account individually in the estimation of esds in distances, angles
 and torsion angles; correlations between esds in cell parameters are only
 used when they are defined by crystal symmetry.  An approximate (isotropic)
 treatment of cell esds is used for estimating esds involving l.s. planes.
;
 
loop_
 _geom_bond_atom_site_label_1
 _geom_bond_atom_site_label_2
 _geom_bond_distance
 _geom_bond_site_symmetry_2
 _geom_bond_publ_flag
Na O2 2.131(10) . ?
Na O1 2.261(11) 3_566 ?
Na O1 2.306(5) 1_564 ?
Na O7 2.332(7) 1_565 ?
Na O3 2.378(7) 3_665 ?
Na O8 2.553(4) . ?
Na O5 2.558(4) 2 ?
Na Al1 2.852(3) 1_565 ?
Na Si4 2.906(5) . ?
Na Al1 2.982(7) 3_565 ?
Na Si2 3.020(5) . ?
Na Na 3.040(12) 3_575 ?
Al1 O1 1.708(5) 1_554 ?
Al1 O7 1.717(9) . ?
Al1 O3 1.726(8) 1_455 ?
Al1 O5 1.730(5) . ?
Al1 Si4 2.734(4) 2_445 ?
Al1 Si3 2.840(3) 1_455 ?
Si2 O1 1.578(3) 3_566 ?
Si2 O6 1.585(4) . ?
Si2 O4 1.601(7) 1_455 ?
Si2 O8 1.620(12) . ?
Si3 O6 1.584(4) 2_545 ?
Si3 O3 1.590(4) . ?
Si3 O2 1.594(7) 1_545 ?
Si3 O8 1.604(10) 3_666 ?
Si4 O7 1.568(8) 3_666 ?
Si4 O5 1.576(10) 2 ?
Si4 O4 1.612(4) . ?
Si4 O2 1.622(4) . ?
 
loop_
 _geom_angle_atom_site_label_1
 _geom_angle_atom_site_label_2
 _geom_angle_atom_site_label_3
 _geom_angle
 _geom_angle_site_symmetry_1
 _geom_angle_site_symmetry_3
 _geom_angle_publ_flag
O2 Na O1 139.3(2) . 3_566 ?
O2 Na O1 115.5(3) . 1_564 ?
O1 Na O1 96.5(3) 3_566 1_564 ?
O2 Na O7 93.8(4) . 1_565 ?
O1 Na O7 122.4(3) 3_566 1_565 ?
O1 Na O7 68.1(2) 1_564 1_565 ?
O2 Na O3 85.0(3) . 3_665 ?
O1 Na O3 70.0(3) 3_566 3_665 ?
O1 Na O3 89.6(2) 1_564 3_665 ?
O7 Na O3 154.80(15) 1_565 3_665 ?
O2 Na O8 116.9(3) . . ?
O1 Na O8 63.0(3) 3_566 . ?
O1 Na O8 116.4(2) 1_564 . ?
O7 Na O8 75.0(2) 1_565 . ?
O3 Na O8 127.8(3) 3_665 . ?
O2 Na O5 66.0(3) . 2 ?
O1 Na O5 75.2(3) 3_566 2 ?
O1 Na O5 159.2(3) 1_564 2 ?
O7 Na O5 132.4(3) 1_565 2 ?
O3 Na O5 69.66(18) 3_665 2 ?
O8 Na O5 77.26(13) . 2 ?
O2 Na Al1 121.6(3) . 1_565 ?
O1 Na Al1 99.1(2) 3_566 1_565 ?
O1 Na Al1 36.79(12) 1_564 1_565 ?
O7 Na Al1 37.0(2) 1_565 1_565 ?
O3 Na Al1 125.2(2) 3_665 1_565 ?
O8 Na Al1 84.81(11) . 1_565 ?
O5 Na Al1 161.86(12) 2 1_565 ?
O2 Na Si4 33.27(14) . . ?
O1 Na Si4 107.44(15) 3_566 . ?
O1 Na Si4 145.3(2) 1_564 . ?
O7 Na Si4 115.5(3) 1_565 . ?
O3 Na Si4 76.03(18) 3_665 . ?
O8 Na Si4 96.89(18) . . ?
O5 Na Si4 32.8(2) 2 . ?
Al1 Na Si4 151.0(3) 1_565 . ?
O2 Na Al1 114.0(2) . 3_565 ?
O1 Na Al1 34.70(14) 3_566 3_565 ?
O1 Na Al1 94.5(3) 1_564 3_565 ?
O7 Na Al1 151.9(3) 1_565 3_565 ?
O3 Na Al1 35.3(2) 3_665 3_565 ?
O8 Na Al1 95.0(3) . 3_565 ?
O5 Na Al1 67.7(2) 2 3_565 ?
Al1 Na Al1 117.2(2) 1_565 3_565 ?
Si4 Na Al1 91.54(11) . 3_565 ?
O2 Na Si2 133.49(14) . . ?
O1 Na Si2 30.72(12) 3_566 . ?
O1 Na Si2 111.0(3) 1_564 . ?
O7 Na Si2 101.47(17) 1_565 . ?
O3 Na Si2 97.4(2) 3_665 . ?
O8 Na Si2 32.5(3) . . ?
O5 Na Si2 71.48(18) 2 . ?
Al1 Na Si2 94.73(12) 1_565 . ?
Si4 Na Si2 102.15(8) . . ?
Al1 Na Si2 63.03(12) 3_565 . ?
O2 Na Na 152.85(17) . 3_575 ?
O1 Na Na 48.9(2) 3_566 3_575 ?
O1 Na Na 47.6(2) 1_564 3_575 ?
O7 Na Na 96.7(2) 1_565 3_575 ?
O3 Na Na 75.0(3) 3_665 3_575 ?
O8 Na Na 90.0(3) . 3_575 ?
O5 Na Na 121.3(4) 2 3_575 ?
Al1 Na Na 60.71(11) 1_565 3_575 ?
Si4 Na Na 147.9(2) . 3_575 ?
Al1 Na Na 56.52(18) 3_565 3_575 ?
Si2 Na Na 68.44(18) . 3_575 ?
O1 Al1 O7 98.7(3) 1_554 . ?
O1 Al1 O3 101.7(4) 1_554 1_455 ?
O7 Al1 O3 112.5(3) . 1_455 ?
O1 Al1 O5 121.88(18) 1_554 . ?
O7 Al1 O5 106.6(4) . . ?
O3 Al1 O5 114.5(3) 1_455 . ?
O1 Al1 Si4 105.4(2) 1_554 2_445 ?
O7 Al1 Si4 82.9(3) . 2_445 ?
O3 Al1 Si4 146.23(15) 1_455 2_445 ?
O5 Al1 Si4 32.5(3) . 2_445 ?
O1 Al1 Si3 131.4(3) 1_554 1_455 ?
O7 Al1 Si3 102.65(16) . 1_455 ?
O3 Al1 Si3 29.7(2) 1_455 1_455 ?
O5 Al1 Si3 92.87(19) . 1_455 ?
Si4 Al1 Si3 120.12(8) 2_445 1_455 ?
O1 Al1 Na 53.94(15) 1_554 1_545 ?
O7 Al1 Na 54.8(2) . 1_545 ?
O3 Al1 Na 90.24(18) 1_455 1_545 ?
O5 Al1 Na 154.4(4) . 1_545 ?
Si4 Al1 Na 122.04(17) 2_445 1_545 ?
Si3 Al1 Na 107.59(9) 1_455 1_545 ?
O1 Al1 Na 48.9(3) 1_554 3_565 ?
O7 Al1 Na 115.9(2) . 3_565 ?
O3 Al1 Na 52.9(2) 1_455 3_565 ?
O5 Al1 Na 137.2(3) . 3_565 ?
Si4 Al1 Na 148.02(8) 2_445 3_565 ?
Si3 Al1 Na 82.51(12) 1_455 3_565 ?
Na Al1 Na 62.8(2) 1_545 3_565 ?
O1 Si2 O6 117.1(2) 3_566 . ?
O1 Si2 O4 108.2(3) 3_566 1_455 ?
O6 Si2 O4 107.5(4) . 1_455 ?
O1 Si2 O8 104.4(4) 3_566 . ?
O6 Si2 O8 108.2(4) . . ?
O4 Si2 O8 111.5(3) 1_455 . ?
O1 Si2 Na 47.0(4) 3_566 . ?
O6 Si2 Na 124.4(3) . . ?
O4 Si2 Na 127.96(17) 1_455 . ?
O8 Si2 Na 57.72(18) . . ?
O1 Si2 Na 35.23(15) 3_566 3_575 ?
O6 Si2 Na 147.7(3) . 3_575 ?
O4 Si2 Na 79.00(16) 1_455 3_575 ?
O8 Si2 Na 97.96(17) . 3_575 ?
Na Si2 Na 56.07(19) . 3_575 ?
O6 Si3 O3 113.25(19) 2_545 . ?
O6 Si3 O2 105.6(4) 2_545 1_545 ?
O3 Si3 O2 112.8(4) . 1_545 ?
O6 Si3 O8 111.7(4) 2_545 3_666 ?
O3 Si3 O8 107.7(4) . 3_666 ?
O2 Si3 O8 105.5(3) 1_545 3_666 ?
O6 Si3 Al1 101.2(2) 2_545 1_655 ?
O3 Si3 Al1 32.5(3) . 1_655 ?
O2 Si3 Al1 143.95(17) 1_545 1_655 ?
O8 Si3 Al1 86.0(3) 3_666 1_655 ?
O6 Si3 Na 78.8(3) 2_545 1_545 ?
O3 Si3 Na 119.6(4) . 1_545 ?
O2 Si3 Na 27.53(19) 1_545 1_545 ?
O8 Si3 Na 122.4(2) 3_666 1_545 ?
Al1 Si3 Na 149.84(13) 1_655 1_545 ?
O6 Si3 Na 102.39(17) 2_545 3_666 ?
O3 Si3 Na 142.3(2) . 3_666 ?
O2 Si3 Na 66.5(3) 1_545 3_666 ?
O8 Si3 Na 44.3(2) 3_666 3_666 ?
Al1 Si3 Na 130.06(16) 1_655 3_666 ?
Na Si3 Na 78.20(16) 1_545 3_666 ?
O7 Si4 O5 114.9(3) 3_666 2 ?
O7 Si4 O4 112.0(4) 3_666 . ?
O5 Si4 O4 108.9(4) 2 . ?
O7 Si4 O2 106.3(4) 3_666 . ?
O5 Si4 O2 107.5(4) 2 . ?
O4 Si4 O2 106.77(18) . . ?
O7 Si4 Al1 106.1(2) 3_666 2 ?
O5 Si4 Al1 36.07(14) 2 2 ?
O4 Si4 Al1 81.8(3) . 2 ?
O2 Si4 Al1 140.0(4) . 2 ?
O7 Si4 Na 122.93(17) 3_666 . ?
O5 Si4 Na 61.42(19) 2 . ?
O4 Si4 Na 123.0(3) . . ?
O2 Si4 Na 46.1(3) . . ?
Al1 Si4 Na 95.94(16) 2 . ?
O7 Si4 Na 38.90(16) 3_666 3_676 ?
O5 Si4 Na 114.2(2) 2 3_676 ?
O4 Si4 Na 135.7(4) . 3_676 ?
O2 Si4 Na 69.8(3) . 3_676 ?
Al1 Si4 Na 130.35(7) 2 3_676 ?
Na Si4 Na 87.42(17) . 3_676 ?
Si2 O1 Al1 145.3(3) 3_566 1_556 ?
Si2 O1 Na 102.3(4) 3_566 3_566 ?
Al1 O1 Na 96.4(3) 1_556 3_566 ?
Si2 O1 Na 121.5(2) 3_566 1_546 ?
Al1 O1 Na 89.3(2) 1_556 1_546 ?
Na O1 Na 83.5(3) 3_566 1_546 ?
Si3 O2 Si4 126.9(5) 1_565 . ?
Si3 O2 Na 132.2(2) 1_565 . ?
Si4 O2 Na 100.6(4) . . ?
Si3 O3 Al1 117.8(5) . 1_655 ?
Si3 O3 Na 150.3(5) . 3_665 ?
Al1 O3 Na 91.8(2) 1_655 3_665 ?
Si2 O4 Si4 132.9(6) 1_655 . ?
Si4 O5 Al1 111.5(3) 2_445 . ?
Si4 O5 Na 85.8(2) 2_445 2_445 ?
Al1 O5 Na 155.0(6) . 2_445 ?
Si3 O6 Si2 154.1(4) 2_455 . ?
Si4 O7 Al1 152.6(2) 3_666 . ?
Si4 O7 Na 116.1(2) 3_666 1_545 ?
Al1 O7 Na 88.2(4) . 1_545 ?
Si3 O8 Si2 140.6(3) 3_666 . ?
Si3 O8 Na 109.6(5) 3_666 . ?
Si2 O8 Na 89.8(3) . . ?
 
_refine_diff_density_max    0.699
_refine_diff_density_min   -0.882
_refine_diff_density_rms    0.171

_shelx_res_file
;
TITL shelxt_a.res in P-1
    ap001_p03_c01_s1_rrp_ver4_tr2.res
    created by SHELXL-2016/6 at 19:42:31 on 01-Mar-2020
REM  transformed to space group : C-1
REM  transformed to space group : C-1
REM  transformed to space group : P-1
REM Old TITL AP001_p03_c01_s1_rrp in P-1
REM SHELXT solution in P-1
REM R1 0.089,  Rweak 0.009,  Alpha 0.212,  Orientation as input
REM Formula found by SHELXT:  O7 Na2 Al Si3
CELL   0.29520  7.3432 12.4004  6.8671   94.311  118.715   85.641
ZERR   4        0.0025  0.0029  0.0009    0.013    0.025    0.028
LATT    7
SFAC O NA AL SI
UNIT 32.00 4.00 4.00 12.00
L.S. 10
BOND
LIST 6
FMAP 2
OMIT    -3   9  -3
OMIT     3  -1  -2
OMIT     1   3  -3
OMIT     -3   1   2
OMIT      3  -9   3
OMIT      -1  -3   3
PLAN 20
acta
WGHT    0.126900    1.870100
FVAR       7.36923
NA    2    0.226292    0.989928    0.177962    11.00000    0.01992    0.01121 =
         0.02860    0.00173    0.01644    0.00342
AL1   3   -0.025861    0.172727    0.196988    11.00000    0.01780    0.00685 =
         0.01524    0.00296    0.01318    0.00232
SI2   4   -0.031518    0.826253    0.227065    11.00000    0.01503    0.00590 =
         0.01326    0.00117    0.01123    0.00091
SI3   4    0.689183    0.099373    0.321596    11.00000    0.01005    0.00428 =
         0.00850   -0.00069    0.00554   -0.00185
SI4   4    0.627889    0.874363    0.335974    11.00000    0.00697
O1    1    0.020315    0.134227    0.979965    11.00000    0.00907
O2    1    0.551256    1.000763    0.296559    11.00000    0.01005
O3    1    0.779380    0.088687    0.151532    11.00000    0.01146
O4    1    0.732141    0.840868    0.178996    11.00000    0.01124
O5    1   -0.071357    0.307000    0.255911    11.00000    0.00957
O6    1    0.044727    0.705013    0.293379    11.00000    0.01222
O7    1    0.210588    0.132820    0.411197    11.00000    0.01115
O8    1    0.117720    0.905568    0.432211    11.00000    0.01283

HKLF 4


REM  shelxt_a.res in P-1
REM R1 =  0.0617 for     532 Fo > 4sig(Fo)  and  0.0646 for all     585 data
REM     73 parameters refined using      0 restraints

END

WGHT      0.1283      1.7783

REM Highest difference peak  0.699,  deepest hole -0.882,  1-sigma level  0.171
Q1    1   0.1402  0.9573  0.4149  11.00000  0.05    0.58
Q2    1   0.5569  0.8670  0.2428  11.00000  0.05    0.57
Q3    1  -0.0678  0.7446  0.3888  11.00000  0.05    0.56
Q4    1   0.5662  0.0748 -0.0426  11.00000  0.05    0.55
Q5    1   0.7753  0.1104  0.4443  11.00000  0.05    0.54
Q6    1   0.2696  0.1123  0.5313  11.00000  0.05    0.52
Q7    1   0.1218  0.1390  1.0845  11.00000  0.05    0.50
Q8    1  -0.0715  0.8693  0.3170  11.00000  0.05    0.49
Q9    1   0.5423  0.8314  0.0545  11.00000  0.05    0.49
Q10   1   0.6847  0.8592  0.2532  11.00000  0.05    0.47
Q11   1  -0.1999  0.2478  0.2816  11.00000  0.05    0.47
Q12   1  -0.0381  0.1420  0.8930  11.00000  0.05    0.43
Q13   1   0.7325  0.1530  0.0082  11.00000  0.05    0.42
Q14   1  -0.1712  0.1428  0.8112  11.00000  0.05    0.42
Q15   1  -0.0118  0.2729  0.1532  11.00000  0.05    0.42
Q16   1   0.4510  0.9995  0.3438  11.00000  0.05    0.41
Q17   1   0.0320  0.7186  0.3647  11.00000  0.05    0.41
Q18   1   0.1815  0.2044  1.1786  11.00000  0.05    0.40
Q19   1  -0.0712  0.2565  0.9587  11.00000  0.05    0.40
Q20   1   0.6410  0.7909  0.4032  11.00000  0.05    0.39
;
_shelx_res_checksum   22136

_shelx_hkl_file
;
  -1   5   0 451420. 415.447   1
   1  -5   0 452239. 471.084   1
  -2   6   0 549579. 574.289   1
   2  -6   0 549119. 500.460   1
   1  -7   0 97892.7 276.545   1
  -1   7   0 97598.1 208.921   1
   0  -8   0 40623.8 168.461   1
  -3   7   0 757.412 213.180   1
  -2   8   0 316412. 461.503   1
   2  -8   0 316103. 590.088   1
   1  -9   0 12957.6 240.220   1
   0 -10   0 182117. 348.147   1
  -4   8   0 2686.76 296.549   1
  -3   9   0 6156.80 240.819   1
  -2  10   0 82344.8 278.305   1
   2 -10   0 82089.4 423.996   1
   1 -11   0 1738.84 377.980   1
   0 -12   0 70792.6 278.552   1
  -4  10   0 1900.44 273.045   1
  -3  11   0 42588.6 276.261   1
   3 -11   0 42214.0 315.250   1
   2 -12   0 19611.1 361.469   1
   1 -13   0 99061.2 601.084   1
   0 -14   0 24333.1 264.190   1
  -5  11   0 44653.2 381.323   1
  -4  12   0 88332.8 372.278   1
  -3  13   0 2238.86 209.081   1
   3 -13   0 2328.66 382.324   1
   2 -14   0 5709.77 382.051   1
   0 -16   0 8863.62 297.297   1
  -6  12   0 5002.62 321.174   1
  -5  13   0 6678.54 394.595   1
  -4  14   0 10959.3 258.690   1
   3 -15   0 68649.3 551.732   1
   2 -16   0 22922.2 487.815   1
   1 -17   0 70526.4 554.636   1
   0 -18   0 10896.4 374.752   1
  -4  16   0 3945.72 220.581   1
   1 -17  -1 26758.3 333.179   1
   2 -16  -1 1572.56 395.262   1
   3 -15  -1 7906.28 376.894   1
  -5  13   1 21031.0 195.962   1
  -6  12   1 45289.9 376.166   1
   1 -15  -1 94591.1 352.954   1
   2 -14  -1 7075.26 322.025   1
   3 -13  -1 37484.9 393.569   1
  -5  11   1 29640.5 259.889   1
   2 -12  -1 36084.7 342.454   1
  -4  10   1 7686.93 198.905   1
  -5   9   1 144915. 355.232   1
  -4   8   1 104208. 284.333   1
   2  -8  -1 42330.5 187.521   1
  -1  -1   1 5.24879 55.8458   1
   0   2  -1 34839.4 163.356   1
   0  -2   1 35247.8 162.786   1
   1   3  -1 123356. 220.213   1
  -1  -3   1 123229. 229.365   1
  -1   3  -1 438267. 511.633   1
   0   4  -1 260246. 389.210   1
   0  -4   1 260210. 446.475   1
  -1  -5   1 86333.5 218.733   1
   1  -5   1 199621. 461.599   1
  -1   5  -1 200343. 459.362   1
   0  -6   1 126468. 339.072   1
  -1  -7   1 89041.6 257.046   1
  -2   6  -1 80813.7 388.588   1
  -1   7  -1 12694.0 227.560   1
   1  -7   1 11883.9 277.314   1
   0  -8   1 443254. 732.886   1
   0   8  -1 443161. 582.374   1
  -1  -9   1 100863. 311.028   1
  -3   7  -1 152544. 629.370   1
  -2   8  -1 26083.2 335.887   1
   2  -8   1 25326.4 295.710   1
   1  -9   1 148.094 286.119   1
  -1   9  -1 193.249 216.335   1
   0  10  -1 98380.0 332.135   1
   0 -10   1 98454.8 451.073   1
  -3   9  -1 48887.7 380.460   1
   2 -10   1 6569.89 369.785   1
  -2  10  -1 6564.30 270.674   1
   1 -11   1 220.758 349.576   1
   0 -12   1 64006.7 496.184   1
  -1 -13   1 49245.7 350.896   1
  -4  10  -1 42488.3 407.561   1
   2 -12   1 1730.64 392.438   1
   1 -13   1 9095.79 409.072   1
   0 -14   1 33787.8 509.800   1
  -4  12  -1 42391.7 436.827   1
  -3  13  -1 75828.5 417.363   1
   3 -13   1 75053.4 466.407   1
  -2  14  -1 45326.0 329.218   1
   1 -15   1 35391.4 525.990   1
   0 -16   1 2143.32 440.691   1
  -1 -17   1 102979. 536.924   1
  -4  14  -1 110913. 519.280   1
   3 -15   1 62156.2 520.072   1
  -2  16  -1 8854.06 263.312   1
   2 -16   1 8133.14 535.264   1
   1 -17   1 2286.50 514.682   1
   0 -18   1 60435.4 633.980   1
  -5  15  -1 37321.5 503.725   1
  -4  16  -1 594.181 316.005   1
  -3  17  -1 12898.3 275.489   1
   3 -17   1 12659.3 523.000   1
   2 -18   1 2877.18 635.137   1
   1 -19   1 404.245 558.537   1
   0 -20   1 5886.55 529.017   1
   2 -16  -2 2631.56 228.109   1
   3 -15  -2 259811. 525.983   1
   4 -14  -2 2207.28 196.519   1
  -7  11   2 4086.51 176.692   1
   3 -13  -2 11520.5 231.941   1
  -6  10   2 2508.09 153.842   1
   3 -11  -2 253666. 357.540   1
  -3   1   2 4013.88 80.3803   1
   1  -1  -2 148331. 241.403   1
   2   0  -2 976824. 840.135   1
  -2   0   2 978649. 767.213   1
  -3  -1   2 22712.5 112.272   1
  -1  -1   2 197707. 404.565   1
   1   1  -2 196973. 429.675   1
   2   2  -2 508635. 596.610   1
  -2  -2   2 509769. 582.828   1
  -3  -3   2 120768. 235.742   1
   0   2  -2 43039.1 224.281   1
   0  -2   2 43141.9 178.631   1
   1   3  -2 102315. 306.078   1
  -1  -3   2 101033. 338.489   1
  -2  -4   2 40561.0 221.879   1
   2   4  -2 41055.2 195.334   1
   0   4  -2 433.600 226.699   1
   0  -4   2 413.249 227.927   1
  -1  -5   2 8691.49 203.167   1
   1   5  -2 8261.06 193.191   1
  -2  -6   2 41303.5 263.059   1
   2   6  -2 39122.5 233.560   1
   1  -5   2 533.869 146.607   1
   0  -6   2 500386. 893.348   1
  -1  -7   2 44776.6 310.491   1
  -2   6  -2 696061. 1185.24   1
  -1   7  -2 13756.3 331.745   1
   1  -7   2 14875.6 329.345   1
   0  -8   2 28207.4 368.449   1
   0   8  -2 30410.4 300.270   1
  -1  -9   2 561022. 964.198   1
  -2 -10   2 103399. 416.343   1
  -2   8  -2 613091. 1075.86   1
   1  -9   2 23178.4 457.078   1
  -1   9  -2 23861.0 372.849   1
   0 -10   2 143052. 631.099   1
   0  10  -2 144010. 498.393   1
   1  11  -2 145162. 437.673   1
  -1 -11   2 144221. 578.088   1
  -2 -12   2 41788.5 377.324   1
  -2  10  -2 87185.1 503.364   1
   2 -10   2 89809.0 437.148   1
  -1  11  -2 27209.6 370.907   1
   0  12  -2 147303. 474.026   1
   0 -12   2 147966. 654.310   1
  -1 -13   2 7611.42 426.447   1
  -2 -14   2 164882. 583.969   1
   2 -12   2 57931.0 525.143   1
   0  14  -2 8236.91 287.475   1
  -4  12  -2 39831.7 541.561   1
  -3  13  -2 32572.0 498.498   1
  -2  14  -2 7226.88 374.746   1
   2 -14   2 6971.68 517.937   1
  -1  15  -2 136403. 487.910   1
   1 -15   2 134938. 773.921   1
   0 -16   2 12620.6 626.253   1
  -1 -17   2 71395.3 694.622   1
  -2 -18   2 49281.0 485.846   1
  -5  13  -2 5419.99 445.621   1
  -4  14  -2 69804.0 600.087   1
   3 -15   2 1507.25 362.258   1
  -3  15  -2 1542.09 418.895   1
   2 -16   2 8086.69 560.265   1
  -2  16  -2 7885.80 355.102   1
   1 -17   2 127332. 805.328   1
  -1  17  -2 126638. 474.287   1
   0 -18   2 3757.02 653.282   1
  -1 -19   2 8564.20 566.978   1
  -6  14  -2 6935.85 462.076   1
  -5  15  -2 3729.14 535.433   1
  -4  16  -2 848.715 472.489   1
   3 -17   2 1654.56 439.270   1
  -3  17  -2 1647.83 385.758   1
  -2  18  -2 710.905 298.418   1
   2 -18   2 1129.26 687.525   1
   1 -19   2 12437.7 700.271   1
   0 -20   2 1343.32 673.279   1
  -1 -21   2 18455.7 586.908   1
  -5   5   3 101234. 256.224   1
   3  -5  -3 764877. 657.646   1
  -4   4   3 60285.7 238.724   1
  -5   3   3 98897.2 243.113   1
   3  -3  -3 205555. 385.431   1
  -3   3   3 205618. 386.713   1
  -4   2   3 345830. 505.994   1
   2  -2  -3 174689. 400.433   1
   3  -1  -3 511447. 582.544   1
  -3   1   3 511331. 660.901   1
  -4   0   3 179650. 402.770   1
  -2   0   3 373447. 613.999   1
  -3  -1   3 84033.0 316.183   1
  -4  -2   3 34409.9 200.016   1
  -1  -1   3 59770.0 276.712   1
   1   1  -3 60418.8 296.126   1
   2   2  -3 18134.5 241.653   1
  -2  -2   3 16655.0 239.901   1
   3   3  -3 18832.7 220.578   1
  -3  -3   3 21036.8 253.934   1
  -1  -3   3 25588.0 364.670   1
   1   3  -3 23292.4 353.102   1
  -2  -4   3 5980.43 262.686   1
   2   4  -3 5412.52 216.887   1
   3   5  -3 17403.6 211.613   1
  -3  -5   3 17518.5 254.247   1
  -4  -6   3 124410. 332.670   1
   0   4  -3 268383. 732.083   1
   0  -4   3 269190. 605.507   1
   1   5  -3 164008. 539.109   1
  -1  -5   3 164450. 616.156   1
   2   6  -3 33424.7 299.160   1
  -2  -6   3 33676.1 362.115   1
  -3  -7   3 102897. 416.781   1
   3   7  -3 103236. 365.720   1
  -1  -9   3 42086.8 507.582   1
  -2 -10   3 4423.09 421.868   1
  -3 -11   3 6106.96 324.933   1
  -2   8  -3 37772.3 645.815   1
  -1   9  -3 23494.6 449.238   1
   1  -9   3 23462.9 434.557   1
   0 -10   3 6043.78 470.174   1
  -1 -11   3 142288. 690.100   1
  -2 -12   3 9518.19 470.948   1
  -3 -13   3 11165.3 352.933   1
  -3   9  -3 205708. 1346.76   1
  -2  10  -3 67909.3 607.970   1
  -1  11  -3 35490.3 504.578   1
   1 -11   3 35010.1 540.788   1
   0 -12   3 189643. 852.321   1
   0  12  -3 187426. 651.231   1
  -1 -13   3 50180.5 648.921   1
   1  13  -3 48360.1 396.657   1
  -2 -14   3 1349.99 516.126   1
  -3 -15   3 3311.03 369.456   1
  -1  13  -3 3515.45 421.997   1
   0  14  -3 2426.68 387.855   1
   1  15  -3 927.771 313.931   1
  -3 -17   3 249.485 406.068   1
  -4  12  -3 58068.8 711.965   1
  -3  13  -3 9093.21 468.084   1
   2 -14   3 279175. 867.605   1
  -2  14  -3 277950. 797.786   1
   1 -15   3 6883.88 603.658   1
  -1  15  -3 7395.68 411.697   1
   0  16  -3 6844.08 335.632   1
   0 -16   3 6962.53 635.150   1
  -1 -17   3 163923. 1016.24   1
  -2 -18   3 6918.42 587.917   1
  -4  14  -3 16457.5 495.231   1
  -3  15  -3 1089.85 464.138   1
   2 -16   3 4279.78 566.943   1
  -2  16  -3 4459.39 442.610   1
  -1  17  -3 939.452 334.266   1
   1 -17   3 1096.12 689.163   1
   0  18  -3 1316.10 339.024   1
   0 -18   3 1386.36 689.309   1
  -1 -19   3 2342.54 739.189   1
  -5  15  -3 25166.4 506.892   1
  -4  16  -3 473.137 549.261   1
  -3  17  -3 35732.2 564.486   1
   2 -18   3 32224.1 698.272   1
  -2  18  -3 32837.3 490.397   1
   1 -19   3 13841.6 824.462   1
  -1  19  -3 13541.5 353.575   1
   0 -20   3 3821.46 760.780   1
   4 -10  -4 152237. 328.958   1
   4  -8  -4 16316.2 217.329   1
  -6   6   4 56521.2 259.886   1
  -7   5   4 13898.1 241.777   1
   4  -6  -4 589044. 670.466   1
  -5   5   4 194284. 454.866   1
  -6   4   4 150870. 426.281   1
   3  -5  -4 6436.87 220.996   1
  -4   4   4 8365.48 210.445   1
   4  -4  -4 8422.23 186.215   1
  -5   3   4 23919.7 294.469   1
  -6   2   4 442.136 247.165   1
   3  -3  -4 54884.1 376.113   1
  -4   2   4 1442.42 274.815   1
   4  -2  -4 1391.74 195.992   1
  -5   1   4 461383. 728.823   1
  -6   0   4 74517.2 296.880   1
  -3   1   4 5509.73 279.809   1
   3  -1  -4 5942.64 261.774   1
   4   0  -4 277386. 546.682   1
  -4   0   4 277127. 635.314   1
  -5  -1   4 159452. 474.418   1
   5   1  -4 159007. 394.907   1
  -6  -2   4 20306.5 205.874   1
  -2   0   4 999999. 1034.03   1
   4   2  -4 276891. 594.468   1
   1   1  -4 117937. 413.224   1
  -2  -2   4 444634. 928.351   1
   2   2  -4 444910. 892.926   1
  -3  -3   4 2010.52 325.273   1
   3   3  -4 1952.49 270.455   1
  -5  -5   4 62525.8 347.663   1
   1   3  -4 122941. 546.182   1
  -1  -3   4 122893. 508.281   1
   2   4  -4 62994.3 435.226   1
  -2  -4   4 58174.7 447.240   1
  -3  -5   4 216465. 692.174   1
   4   6  -4 472476. 788.679   1
  -4  -6   4 473325. 882.540   1
  -5  -7   4 63628.4 342.658   1
   0   4  -4 75607.8 530.579   1
   1   5  -4 95.1614 360.465   1
  -2  -6   4 122001. 606.334   1
   2   6  -4 124579. 516.264   1
   3   7  -4 10608.3 314.608   1
  -3  -7   4 10720.4 395.193   1
  -4  -8   4 2132.34 318.728   1
   4   8  -4 2280.08 264.830   1
  -5  -9   4 98215.8 436.735   1
   0   6  -4 286840. 930.172   1
   1   7  -4 1495.91 380.287   1
   2   8  -4 20489.3 490.078   1
   3   9  -4 308254. 688.901   1
  -3  -9   4 308199. 843.236   1
  -4 -10   4 7030.87 364.594   1
   0  -8   4 269066. 880.871   1
  -1  -9   4 123612. 744.591   1
  -2 -10   4 50133.8 567.089   1
  -3 -11   4 132851. 666.883   1
  -4 -12   4 574.538 370.528   1
   1  -9   4 48257.8 504.715   1
   0 -10   4 10521.9 517.742   1
   1  11  -4 85.5359 446.151   1
  -1 -11   4 880.167 550.282   1
  -2 -12   4 11155.2 562.162   1
   2  12  -4 11439.8 387.252   1
   3  13  -4 27349.8 373.043   1
  -3 -13   4 25446.5 562.430   1
  -2  10  -4 787.239 619.376   1
  -1  11  -4 909.340 449.188   1
   1 -11   4 752.754 428.076   1
   0 -12   4 96013.1 714.839   1
   0  12  -4 95570.7 596.709   1
  -1 -13   4 19113.2 655.780   1
   1  13  -4 19123.4 424.151   1
  -2 -14   4 54192.5 764.063   1
   2  14  -4 54299.0 460.056   1
  -3 -15   4 24903.9 592.547   1
  -2  12  -4 3675.69 480.564   1
  -1  13  -4 95.0219 441.484   1
   0  14  -4 34484.6 499.995   1
   1  15  -4 71100.0 490.891   1
  -1 -15   4 66266.8 798.140   1
  -2 -16   4 33928.0 826.773   1
   2  16  -4 32106.3 406.284   1
  -3 -17   4 1758.06 560.024   1
  -3  13  -4 20506.5 554.141   1
  -2  14  -4 26126.5 568.679   1
   2 -14   4 29306.9 452.994   1
   1 -15   4 728.442 651.130   1
  -1  15  -4 622.491 515.776   1
   0 -16   4 1143.70 723.733   1
   0  16  -4 1816.25 450.414   1
  -1 -17   4 64947.2 900.945   1
   1  17  -4 68508.7 508.271   1
  -2 -18   4 589.232 766.069   1
  -4  14  -4 32035.7 655.888   1
  -3  15  -4 1994.12 525.638   1
   2 -16   4 3560.97 544.435   1
  -2  16  -4 3964.52 489.441   1
   1 -17   4 10960.8 681.309   1
  -1  17  -4 12599.5 478.439   1
   0  18  -4 30258.6 454.871   1
   0 -18   4 26026.4 857.694   1
   1  19  -4 1571.91 345.161   1
  -4  16  -4 176.967 497.226   1
  -3  17  -4 19049.1 610.213   1
   2 -18   4 118.854 577.138   1
  -2  18  -4 210.306 525.291   1
   1 -19   4 852.538 735.313   1
  -1  19  -4 1315.48 452.349   1
   5 -11  -5 45.2817 168.989   1
  -8   8   5 5412.09 240.630   1
  -9   7   5 14465.5 381.556   1
   5  -9  -5 19231.6 216.048   1
  -7   7   5 64278.2 391.509   1
  -8   6   5 12345.4 339.016   1
  -9   5   5 35738.4 378.954   1
   4  -8  -5 26951.3 372.812   1
   5  -7  -5 26327.3 265.533   1
  -6   6   5 2420.74 263.998   1
  -7   5   5 28701.6 365.181   1
  -8   4   5 58249.8 435.813   1
  -8   2   5 4973.83 289.761   1
   4  -4  -5 9365.58 348.848   1
   5  -3  -5 93064.9 371.526   1
  -5   3   5 93775.6 513.890   1
  -6   2   5 36957.9 386.447   1
   6  -2  -5 37215.8 262.533   1
   4  -2  -5 140974. 545.436   1
  -4   2   5 144729. 540.778   1
  -5   1   5 52844.7 452.914   1
   5  -1  -5 56662.3 341.839   1
  -6   0   5 18099.1 407.816   1
  -7  -1   5 237029. 618.654   1
  -3   1   5 80.5115 267.642   1
   3  -1  -5 271.204 346.415   1
   4   0  -5 210371. 616.441   1
  -4   0   5 210377. 685.292   1
   5   1  -5 14444.2 300.176   1
  -6  -2   5 4564.83 346.108   1
  -7  -3   5 38602.0 324.513   1
   3   1  -5 1957.39 353.893   1
   5   3  -5 15487.2 282.072   1
  -5  -3   5 15647.3 393.624   1
  -6  -4   5 6835.97 315.763   1
   2   2  -5 48171.8 483.261   1
   3   3  -5 5386.33 386.848   1
  -3  -3   5 4328.42 429.897   1
  -4  -4   5 95047.6 569.250   1
   4   4  -5 98472.7 499.739   1
   5   5  -5 60882.7 378.916   1
  -5  -5   5 61681.2 529.062   1
   1   3  -5 570315. 1158.04   1
  -2  -4   5 47473.6 549.727   1
   2   4  -5 49312.2 517.966   1
  -3  -5   5 145136. 704.823   1
   3   5  -5 144144. 582.117   1
  -4  -6   5 309975. 935.373   1
   4   6  -5 311280. 779.393   1
   5   7  -5 118827. 485.280   1
  -5  -7   5 119967. 586.012   1
  -6  -8   5 5804.15 314.328   1
  -1  -5   5 15080.6 423.699   1
   1   5  -5 16696.9 473.088   1
   2   6  -5 8317.42 436.994   1
  -2  -6   5 8874.54 503.351   1
  -3  -7   5 26930.5 532.805   1
   3   7  -5 26171.1 410.377   1
  -4  -8   5 60073.6 584.229   1
   4   8  -5 60103.6 457.145   1
   5   9  -5 3342.20 326.588   1
  -5  -9   5 4346.02 506.460   1
  -6 -10   5 17627.5 363.410   1
  -1  -7   5 25519.7 581.822   1
   1   7  -5 21277.7 509.796   1
   2   8  -5 560805. 1205.52   1
  -2  -8   5 566097. 1287.47   1
  -3  -9   5 7773.75 596.912   1
   3   9  -5 7516.13 389.818   1
   4  10  -5 3114.58 335.957   1
  -4 -10   5 3987.81 451.748   1
  -5 -11   5 76179.2 552.217   1
   0   8  -5 20.9840 594.930   1
  -1  -9   5 5775.07 595.188   1
  -2 -10   5 19460.3 629.571   1
  -3 -11   5 464.637 534.373   1
  -4 -12   5 134.475 501.638   1
  -1   9  -5 68603.2 871.691   1
   0 -10   5 5648.88 530.047   1
  -1 -11   5 68217.9 728.610   1
   1  11  -5 72220.4 564.121   1
  -2 -12   5 149478. 949.258   1
   2  12  -5 148811. 683.669   1
  -3 -13   5 30462.6 728.337   1
   3  13  -5 29010.6 423.064   1
   4  14  -5 7354.64 342.836   1
  -4 -14   5 6119.39 533.919   1
  -2  10  -5 15261.0 1083.06   1
  -1  11  -5 26418.7 666.314   1
   0 -12   5 450.684 609.635   1
   0  12  -5 439.979 542.274   1
   1  13  -5 17461.2 485.434   1
  -1 -13   5 19831.4 745.988   1
  -2 -14   5 4475.12 664.204   1
   2  14  -5 4884.79 468.369   1
  -3 -15   5 8631.60 755.948   1
   3  15  -5 8028.64 391.928   1
  -2  12  -5 3700.64 687.166   1
  -1  13  -5 2422.11 539.465   1
   1 -13   5 2130.28 527.129   1
   0 -14   5 51615.6 761.005   1
   0  14  -5 51555.8 541.214   1
  -1 -15   5 683.231 744.117   1
   1  15  -5 838.613 468.037   1
  -2 -16   5 33161.3 873.033   1
   2  16  -5 30057.7 460.117   1
  -3  13  -5 223.444 837.888   1
  -2  14  -5 83024.2 695.245   1
   1 -15   5 3566.99 559.089   1
  -1  15  -5 3570.65 532.579   1
   0 -16   5 13165.5 771.925   1
   0  16  -5 12817.7 534.203   1
  -3  15  -5 3679.36 572.516   1
  -2  16  -5 4581.82 504.445   1
  -1  17  -5 3752.72 516.013   1
   5 -11  -6 23544.4 469.556   1
   6 -10  -6 81005.5 306.384   1
  -8   8   6 53544.8 371.318   1
  -9   7   6 146971. 536.228   1
   5  -9  -6 81786.9 495.457   1
   6  -8  -6 12159.6 249.990   1
  -7   7   6 5572.12 235.010   1
  -8   6   6 10680.1 391.278   1
  -9   5   6 4633.47 372.704   1
 -10   4   6 18826.6 548.805   1
   5  -7  -6 339.130 370.377   1
  -7   5   6 648.341 426.269   1
   7  -5  -6 576.147 216.969   1
  -8   4   6 6794.68 416.651   1
  -9   3   6 494590. 1061.22   1
   5  -5  -6 9365.14 380.847   1
   6  -4  -6 21122.7 311.270   1
   7  -3  -6 229.491 225.181   1
  -7   3   6 171.259 422.888   1
  -8   2   6 2021.65 450.850   1
  -9   1   6 7496.20 421.128   1
   5  -3  -6 96831.1 541.846   1
  -5   3   6 99378.2 509.977   1
   6  -2  -6 14080.9 304.595   1
  -6   2   6 13433.6 484.146   1
  -7   1   6 178306. 696.508   1
   7  -1  -6 179482. 496.937   1
  -8   0   6 69577.4 543.272   1
   5  -1  -6 17439.4 345.498   1
  -5   1   6 15532.8 494.653   1
  -6   0   6 60537.4 564.823   1
   6   0  -6 60139.1 414.878   1
   7   1  -6 33499.2 328.975   1
  -7  -1   6 34721.5 487.244   1
  -8  -2   6 5413.23 370.401   1
   3  -1  -6 68822.4 495.961   1
   4   0  -6 69717.4 538.205   1
  -4   0   6 61693.4 557.458   1
  -5  -1   6 44269.7 592.493   1
   5   1  -6 47106.5 434.265   1
  -6  -2   6 5921.72 508.357   1
   6   2  -6 6662.64 298.507   1
  -7  -3   6 117378. 612.253   1
  -8  -4   6 4279.10 353.205   1
   3   1  -6 10505.2 505.951   1
   4   2  -6 53684.8 540.078   1
  -4  -2   6 53540.7 612.772   1
  -5  -3   6 265898. 891.089   1
   5   3  -6 262088. 734.695   1
  -6  -4   6 88469.7 587.396   1
  -7  -5   6 107405. 585.001   1
  -8  -6   6 3.43215 314.571   1
   2   2  -6 16003.6 423.382   1
  -3  -3   6 233883. 884.067   1
   3   3  -6 234409. 880.110   1
  -5  -5   6 27129.8 533.965   1
  -6  -6   6 4231.89 435.531   1
   2   4  -6 5190.60 563.854   1
  -3  -5   6 48849.2 634.053   1
   3   5  -6 49941.1 586.101   1
  -4  -6   6 52712.9 627.834   1
   4   6  -6 53266.8 518.451   1
  -5  -7   6 9670.69 577.083   1
   5   7  -6 9830.68 427.134   1
   6   8  -6 106336. 479.753   1
  -6  -8   6 102816. 665.053   1
  -7  -9   6 2029.14 379.269   1
   1   5  -6 45115.5 637.980   1
   2   6  -6 13633.0 553.505   1
  -2  -6   6 13839.7 608.997   1
   3   7  -6 177847. 825.087   1
  -3  -7   6 181304. 902.195   1
  -4  -8   6 8938.92 634.764   1
   4   8  -6 7841.74 418.137   1
  -5  -9   6 123515. 772.459   1
   5   9  -6 124559. 565.672   1
   6  10  -6 63369.7 444.574   1
  -6 -10   6 61689.6 577.233   1
   0   6  -6 1987.76 631.798   1
   1   7  -6 18985.8 626.088   1
  -1  -7   6 19862.6 491.165   1
  -2  -8   6 72123.0 761.505   1
   2   8  -6 70143.6 693.031   1
  -3  -9   6 50066.2 782.925   1
   3   9  -6 50878.4 592.631   1
  -4 -10   6 9836.47 660.829   1
   4  10  -6 11203.4 471.689   1
   5  11  -6 18422.0 426.696   1
  -5 -11   6 20397.3 634.657   1
   0   8  -6 85774.4 894.572   1
  -1  -9   6 10596.7 589.839   1
  -2 -10   6 55537.1 796.479   1
  -3 -11   6 187240. 1037.57   1
  -1   9  -6 26947.2 1116.20   1
   0  10  -6 1736.95 654.571   1
   0 -10   6 1305.89 533.631   1
   1  11  -6 10964.5 598.750   1
  -1 -11   6 9300.59 698.106   1
   2  12  -6 64659.1 676.921   1
  -2 -12   6 58210.3 886.428   1
  -3 -13   6 2517.16 738.959   1
   3  13  -6 2740.77 494.803   1
  -1  11  -6 2094.44 835.269   1
   0  12  -6 2486.54 624.290   1
   0 -12   6 2966.55 549.499   1
  -1 -13   6 40584.9 768.957   1
   1  13  -6 35390.2 584.129   1
   2  14  -6 9442.07 516.236   1
   6 -10  -7 33371.7 435.592   1
   6  -8  -7 4755.51 359.942   1
   7  -7  -7 703.094 276.898   1
  -8   6   7 92251.1 669.307   1
  -9   5   7 1145.34 436.108   1
 -10   4   7 29680.2 513.340   1
 -11   3   7 20093.4 674.442   1
   5  -7  -7 125846. 711.861   1
   6  -6  -7 1077.04 372.037   1
  -7   5   7 3985.14 450.640   1
   7  -5  -7 4123.84 305.917   1
   8  -4  -7 4703.09 242.045   1
  -8   4   7 4199.32 540.806   1
  -9   3   7 6981.46 543.649   1
 -10   2   7 323.087 569.279   1
   5  -5  -7 47412.6 569.986   1
  -6   4   7 23544.8 379.230   1
   6  -4  -7 24521.7 362.696   1
   7  -3  -7 324.729 322.028   1
  -7   3   7 278.604 529.844   1
  -8   2   7 108632. 693.009   1
  -9   1   7 415.287 538.492   1
 -10   0   7 2975.00 502.196   1
   4  -4  -7 19534.0 522.511   1
   5  -3  -7 296771. 879.028   1
  -6   2   7 3519.90 514.987   1
  -7   1   7 56095.1 650.342   1
  -5   1   7 541.679 466.108   1
   5  -1  -7 252.703 430.450   1
   6   0  -7 12540.6 427.121   1
  -6   0   7 11712.5 542.825   1
  -7  -1   7 1970.84 593.975   1
   7   1  -7 1707.70 313.157   1
   8   2  -7 111397. 481.015   1
  -8  -2   7 110737. 698.527   1
  -9  -3   7 3009.06 476.028   1
   4   0  -7 17707.6 526.237   1
  -5  -1   7 349.081 567.722   1
   5   1  -7 503.101 427.359   1
  -6  -2   7 73599.7 752.910   1
   6   2  -7 76371.7 514.075   1
  -7  -3   7 7355.14 631.171   1
   7   3  -7 7308.37 346.538   1
  -8  -4   7 10500.3 532.601   1
   3   1  -7 2652.48 490.723   1
   4   2  -7 17026.9 519.134   1
  -5  -3   7 18278.4 594.740   1
   5   3  -7 17997.9 450.590   1
  -6  -4   7 55053.2 729.182   1
   6   4  -7 58132.5 495.163   1
  -8  -6   7 315.052 469.952   1
   6   6  -7 22006.3 460.099   1
   3   5  -7 95715.1 779.411   1
  -3  -5   7 96618.9 793.419   1
  -4  -6   7 17344.3 701.987   1
   4   6  -7 17087.1 553.881   1
  -5  -7   7 199053. 968.299   1
   5   7  -7 194199. 766.362   1
   6   8  -7 1470.44 385.324   1
  -6  -8   7 1349.47 657.305   1
   7   9  -7 5034.74 394.160   1
   1   5  -7 26367.2 586.246   1
   2   6  -7 3852.05 541.357   1
  -2  -6   7 3968.72 502.157   1
   3   7  -7 3486.59 583.683   1
  -3  -7   7 3349.31 609.586   1
  -4  -8   7 31783.0 786.609   1
   4   8  -7 30915.3 616.182   1
  -5  -9   7 2136.89 723.773   1
   5   9  -7 2048.51 490.011   1
   1   7  -7 3714.65 672.422   1
   2   8  -7 202725. 1036.35   1
  -2  -8   7 197879. 999.735   1
   3   9  -7 30998.6 644.628   1
  -3  -9   7 32080.9 760.152   1
  -4 -10   7 16673.2 822.120   1
   4  10  -7 16872.7 552.393   1
  -1  -9   7 3260.99 569.392   1
   3  11  -7 9710.23 618.537   1
   6  -8  -8 67559.1 609.094   1
   7  -7  -8 3714.49 339.539   1
  -8   6   8 733.980 402.751   1
   8  -6  -8 1050.79 307.063   1
  -9   5   8 4111.27 561.575   1
 -10   4   8 4049.79 507.332   1
 -11   3   8 3789.34 640.729   1
   7  -5  -8 26310.1 441.266   1
  -8   4   8 14241.2 650.817   1
   8  -4  -8 18839.3 358.409   1
  -9   3   8 74764.0 681.547   1
 -10   2   8 40964.9 713.892   1
 -11   1   8 64967.5 794.962   1
   5  -5  -8 291.473 573.501   1
   6  -4  -8 19743.0 494.735   1
  -7   3   8 15759.7 618.014   1
   7  -3  -8 15177.2 408.953   1
   8  -2  -8 238.769 309.451   1
  -8   2   8 260.020 597.460   1
  -9   1   8 6084.85 648.163   1
   9  -1  -8 5709.86 319.946   1
 -10   0   8 1285.97 702.456   1
 -11  -1   8 468.523 577.231   1
   8   0  -8 10879.9 357.928   1
  -9  -1   8 18361.7 750.833   1
   9   1  -8 17655.4 365.718   1
 -10  -2   8 120060. 818.255   1
   5  -1  -8 4095.78 547.768   1
  -6   0   8 43771.6 673.948   1
   6   0  -8 43602.9 508.555   1
   7   1  -8 158767. 658.636   1
  -7  -1   8 158614. 1007.56   1
   8   2  -8 885.045 338.476   1
  -8  -2   8 1111.16 713.927   1
  -9  -3   8 14599.0 689.276   1
   4   0  -8 15614.4 619.437   1
   5   1  -8 5048.28 559.275   1
   6   2  -8 4053.72 491.141   1
  -6  -2   8 4501.61 661.120   1
  -7  -3   8 124556. 914.388   1
   7   3  -8 120326. 648.724   1
  -8  -4   8 22974.1 730.401   1
   8   4  -8 21884.3 411.041   1
   5   3  -8 8125.93 576.935   1
  -5  -3   8 8609.87 658.150   1
  -6  -4   8 31629.0 822.384   1
   6   4  -8 32270.6 616.057   1
  -7  -5   8 186774. 1100.38   1
   7   5  -8 187281. 778.136   1
   8   6  -8 9835.80 377.572   1
   5   5  -8 409.555 483.599   1
   6   6  -8 75980.0 640.170   1
   7   7  -8 6337.66 410.170   1
   3   5  -8 5371.83 570.036   1
  -3  -5   8 7159.17 554.199   1
   4   6  -8 3924.64 639.748   1
  -4  -6   8 4159.92 647.431   1
   5   7  -8 124907. 840.525   1
  -5  -7   8 126484. 967.477   1
   2   6  -8 21070.1 720.429   1
   4   8  -8 184.676 606.567   1
   6  -8  -9 3914.49 758.139   1
   7  -7  -9 12845.6 524.927   1
   8  -6  -9 4683.55 402.967   1
  -9   5   9 15634.7 693.897   1
 -10   4   9 2842.42 643.310   1
   7  -5  -9 1464.16 463.035   1
   8  -4  -9 39036.2 449.453   1
   9  -3  -9 3125.69 342.846   1
  -9   3   9 2835.80 636.155   1
   6  -4  -9 811.145 578.593   1
  -7   3   9 3106.17 440.879   1
   7  -3  -9 3456.00 440.794   1
  -8   2   9 7387.85 669.160   1
   8  -2  -9 7564.43 416.037   1
   9  -1  -9 12708.4 377.621   1
  -9   1   9 13100.7 770.933   1
 -10   0   9 1985.04 736.037   1
 -11  -1   9 4727.97 783.756   1
   6  -2  -9 129761. 853.687   1
   7  -1  -9 69153.9 598.199   1
   8   0  -9 32784.0 481.930   1
  -8   0   9 31667.8 812.495   1
   9   1  -9 106793. 532.204   1
  -9  -1   9 106375. 938.497   1
 -10  -2   9 1487.81 776.847   1
  -6   0   9 398.121 559.899   1
   6   0  -9 294.278 601.655   1
   7   1  -9 863.170 474.718   1
  -7  -1   9 383.226 777.104   1
   8   2  -9 197.338 445.603   1
  -8  -2   9 286.968 802.569   1
  -9  -3   9 9370.13 774.011   1
   4   0  -9 1139.72 548.199   1
   5   1  -9 34591.1 685.178   1
  -5  -1   9 31070.0 606.347   1
   6   2  -9 239314. 1003.44   1
  -6  -2   9 239485. 1110.03   1
   7   3  -9 20414.0 547.359   1
  -7  -3   9 22336.4 852.953   1
   8   4  -9 213.944 457.034   1
   5   3  -9 15950.0 613.777   1
  -5  -3   9 16580.1 681.954   1
   6   4  -9 772.645 497.325   1
  -6  -4   9 552.274 794.957   1
   6  -8 -10 1287.11 1048.03   1
   7  -5 -10 1531.64 566.906   1
   8  -4 -10 32899.4 599.368   1
  -8   4  10 35546.2 527.895   1
  -9   3  10 4874.05 736.853   1
   9  -3 -10 4140.43 443.610   1
 -10   2  10 690.389 747.983   1
 -11   1  10 14664.6 799.650   1
   6  -4 -10 355.087 729.565   1
  -8   2  10 8497.65 673.369   1
   8  -2 -10 10030.8 511.120   1
  -9   1  10 12926.9 831.573   1
   9  -1 -10 15974.2 488.522   1
  10   0 -10 17406.4 403.767   1
 -10   0  10 16983.1 909.091   1
   6  -2 -10 165.080 660.359   1
   7  -1 -10 19321.4 612.818   1
  -7   1  10 13077.3 609.035   1
  -8   0  10 26660.4 814.312   1
   8   0 -10 29692.3 577.476   1
   9   1 -10 25661.4 515.381   1
   6   0 -10 5932.42 685.964   1
  -6   0  10 7391.06 563.226   1
   8  -4 -11 3475.35 605.554   1
   9  -3 -11 3820.79 504.254   1
  -9   3  11 3074.49 663.117   1
   0   0   0    0.00    0.00   0
;
_shelx_hkl_checksum   56039
