# Supplementary material for: Polymorphism of feldspars above 10 GPa
Source: Nat Commun. 2020 Jun 1;11:2721. doi: 10.1038/s41467-020-16547-4 (PMC7264230; doi:10.1038/s41467-020-16547-4)
Supplement: Supplementary file 4 — Supplementary Data 1 [file 41467_2020_16547_MOESM4_ESM.zip › CIFs/Anorthite-III_p04_11i1GPa.cif]

 
data_Anorthite-III_11_1GPa

_publ_requested_journal          'Nature Communications' 

_publ_contact_author_name        'Anna Pakhomova'
_publ_contact_author_address     
;Deutsches Elektronen-Synchrotron (DESY)
Notkestrasse 85
22607 Hamburg
Germany
;
_publ_contact_author_email       anna.pakhomova@desy.de
_publ_contact_author_phone       00494089985457
loop_
_publ_author_name
_publ_author_address
'Pakhomova, Anna'
;Deutsches Elektronen-Synchrotron (DESY)
Notkestrasse 85
22607 Hamburg
Germany
;

 
_audit_creation_method            'SHELXL-2018/3'
_shelx_SHELXL_version_number      '2018/3'
_chemical_name_systematic         anorthite
_chemical_name_common             anorthite
_chemical_melting_point           ?
_chemical_formula_moiety          ?
_chemical_formula_sum
 'Al2 Ca O8 Si2' 
_chemical_formula_weight          278.22

loop_
 _atom_type_symbol
 _atom_type_description
 _atom_type_scat_dispersion_real
 _atom_type_scat_dispersion_imag
 _atom_type_scat_source
 'O'  'O'  -0.0010   0.0008
 'International Tables Vol C Tables 4.2.6.8 and 6.1.1.4'
 'Si'  'Si'   0.0081   0.0106
 'International Tables Vol C Tables 4.2.6.8 and 6.1.1.4'
 'Ca'  'Ca'   0.0419   0.0507
 'International Tables Vol C Tables 4.2.6.8 and 6.1.1.4'
 'Al'  'Al'   0.0047   0.0076
 'International Tables Vol C Tables 4.2.6.8 and 6.1.1.4'
 
_space_group_crystal_system       triclinic
_space_group_IT_number            2
_space_group_name_H-M_alt         'P -1'
_space_group_name_Hall            '-P 1'
 
_shelx_space_group_comment
;
The symmetry employed for this shelxl refinement is uniquely defined
by the following loop, which should always be used as a source of
symmetry information in preference to the above space-group names.
They are only intended as comments.
;
 
loop_
 _space_group_symop_operation_xyz
 'x, y, z'
 '-x, -y, -z'
 
_cell_length_a                    7.6454(8)
_cell_length_b                    11.9437(11)
_cell_length_c                    12.906(3)
_cell_angle_alpha                 96.677(13)
_cell_angle_beta                  109.590(14)
_cell_angle_gamma                 80.210(8)
_cell_volume                      1091.9(3)
_cell_formula_units_Z             8
_cell_measurement_temperature     293(2)
_cell_measurement_reflns_used     810
_cell_measurement_theta_min       2.151
_cell_measurement_theta_max       14.310
 
_exptl_crystal_description        'plate crystal'
_exptl_crystal_colour             colorless
_exptl_crystal_density_meas       ?
_exptl_crystal_density_method     ?
_exptl_crystal_density_diffrn     3.385          
_exptl_crystal_F_000              1104
_exptl_transmission_factor_min    0.596
_exptl_transmission_factor_max    1.985
_exptl_crystal_size_max           0.015
_exptl_crystal_size_mid           0.01
_exptl_crystal_size_min           0.01
_exptl_absorpt_coefficient_mu     0.185
_shelx_estimated_absorpt_T_min    ?
_shelx_estimated_absorpt_T_max    ?
_exptl_absorpt_correction_type    'multi-scan'
_exptl_absorpt_correction_T_min   ?
_exptl_absorpt_correction_T_max   ?
_exptl_absorpt_process_details    
;
CrysAlisPro 1.171.38.43 (Rigaku Oxford Diffraction, 2015)
Empirical absorption correction using spherical harmonics,
 implemented in SCALE3 ABSPACK scaling algorithm.
;
_exptl_absorpt_special_details    ?
_diffrn_ambient_temperature       293(2)
_diffrn_ambient_pressure          11100000
_diffrn_radiation_wavelength      0.2889

_diffrn_radiation_type            synchrotron
_diffrn_source                    synchrotron
_diffrn_source_type              'PETRA III, Beamline P02.2'
_diffrn_measurement_device_type   'esperanto-CrysAlisPro-abstract goniometer imported esperanto images'
_diffrn_measurement_method        '\w scans'

_diffrn_detector_area_resol_mean  ?
_diffrn_reflns_number             2488
_diffrn_reflns_av_unetI/netI      0.0669
_diffrn_reflns_av_R_equivalents   0.0449
_diffrn_reflns_limit_h_min        -10
_diffrn_reflns_limit_h_max        10
_diffrn_reflns_limit_k_min        -17
_diffrn_reflns_limit_k_max        16
_diffrn_reflns_limit_l_min        -11
_diffrn_reflns_limit_l_max        8
_diffrn_reflns_theta_min          1.947
_diffrn_reflns_theta_max          11.909
_diffrn_reflns_theta_full         9.982
_diffrn_measured_fraction_theta_max   0.238
_diffrn_measured_fraction_theta_full  0.253
_diffrn_reflns_Laue_measured_fraction_max    0.238
_diffrn_reflns_Laue_measured_fraction_full   0.253
_diffrn_reflns_point_group_measured_fraction_max   0.238
_diffrn_reflns_point_group_measured_fraction_full  0.253
_reflns_number_total              1587
_reflns_number_gt                 1297
_reflns_threshold_expression      'I > 2\s(I)'
_reflns_Friedel_coverage          0.000
_reflns_Friedel_fraction_max      .
_reflns_Friedel_fraction_full     .
 
_reflns_special_details
;
 Reflections were merged by SHELXL according to the crystal
 class for the calculation of statistics and refinement.
 
 _reflns_Friedel_fraction is defined as the number of unique
 Friedel pairs measured divided by the number that would be
 possible theoretically, ignoring centric projections and
 systematic absences.
;
  
_computing_data_collection        
;
CrysAlisPro, Agilent Technologies,
Version 1.171.36.28 (release 01-02-2013 CrysAlis171 .NET)
(compiled Feb  1 2013,16:14:44)
;
_computing_cell_refinement        
;
CrysAlisPro, Agilent Technologies,
Version 1.171.36.28 (release 01-02-2013 CrysAlis171 .NET)
(compiled Feb  1 2013,16:14:44)
;
_computing_data_reduction         
;
CrysAlisPro, Agilent Technologies,
Version 1.171.36.28 (release 01-02-2013 CrysAlis171 .NET)
(compiled Feb  1 2013,16:14:44)
;
_computing_structure_solution      'SHELXL-2018/3 (Sheldrick, 2018)'
_computing_structure_refinement 'SHELXL-2018/3 (Sheldrick, 2018)'
_computing_molecular_graphics     ?
_computing_publication_material   ?
_refine_special_details           ?
_refine_ls_structure_factor_coef  Fsqd
_refine_ls_matrix_type            full
_refine_ls_weighting_scheme       calc
_refine_ls_weighting_details
'w=1/[\s^2^(Fo^2^)+(0.1532P)^2^] where P=(Fo^2^+2Fc^2^)/3'
_atom_sites_solution_primary      ?
_atom_sites_solution_secondary    ?
_atom_sites_solution_hydrogens    .
_refine_ls_hydrogen_treatment     undef
_refine_ls_extinction_method      none
_refine_ls_extinction_coef        .
_refine_ls_number_reflns          1587
_refine_ls_number_parameters      229
_refine_ls_number_restraints      0
_refine_ls_R_factor_all           0.0874
_refine_ls_R_factor_gt            0.0773
_refine_ls_wR_factor_ref          0.2294
_refine_ls_wR_factor_gt           0.2085
_refine_ls_goodness_of_fit_ref    1.097
_refine_ls_restrained_S_all       1.097
_refine_ls_shift/su_max           0.004
_refine_ls_shift/su_mean          0.001
 
loop_
 _atom_site_label
 _atom_site_type_symbol
 _atom_site_fract_x
 _atom_site_fract_y
 _atom_site_fract_z
 _atom_site_U_iso_or_equiv
 _atom_site_adp_type
 _atom_site_occupancy
 _atom_site_site_symmetry_order  
 _atom_site_calc_flag
 _atom_site_refinement_flags_posn
 _atom_site_refinement_flags_adp
 _atom_site_refinement_flags_occupancy
 _atom_site_disorder_assembly
 _atom_site_disorder_group
Ca1 Ca 0.0104(4) -0.2460(2) -0.1948(7) 0.027(5) Uani 1 1 d . . . . .
Ca2 Ca -0.5418(4) -0.2257(2) -0.2997(6) 0.026(5) Uani 1 1 d . . . . .
Ca3 Ca 0.4999(4) 0.2292(2) -0.2118(6) 0.021(5) Uani 1 1 d . . . . .
Ca4 Ca 0.0227(4) -0.2772(2) -0.7075(6) 0.012(5) Uani 1 1 d . . . . .
Si1 Si -0.2685(6) -0.4304(3) -0.3472(9) 0.0116(6) Uiso 1 1 d . . . . .
Si2 Si -0.2401(5) -1.0417(3) -0.1148(8) 0.0106(6) Uiso 1 1 d . . . . .
Si3 Si 0.0572(5) -0.1331(3) -0.3840(9) 0.0120(6) Uiso 1 1 d . . . . .
Si4 Si 0.2279(5) -0.6009(3) -0.3673(8) 0.0104(6) Uiso 1 1 d . . . . .
Si5 Si 0.4157(5) -0.1293(3) -0.5457(8) 0.0116(6) Uiso 1 1 d . . . . .
Si6 Si 0.2467(5) 0.0847(3) -0.1663(8) 0.0097(6) Uiso 1 1 d . . . . .
Si7 Si 0.4053(5) -0.3266(3) -0.0510(8) 0.0105(6) Uiso 1 1 d . . . . .
Si8 Si -0.1130(5) -0.6033(3) -0.0819(8) 0.0095(6) Uiso 1 1 d . . . . .
Al1 Al -0.5607(6) -0.3612(3) -0.5729(10) 0.0132(7) Uiso 1 1 d . . . . .
Al2 Al -0.2482(6) -0.3612(3) -0.0995(10) 0.0128(7) Uiso 1 1 d . . . . .
Al3 Al 0.0779(6) -0.3793(4) -0.4226(10) 0.0118(7) Uiso 1 1 d . . . . .
Al4 Al 0.2472(6) -0.5426(3) -0.1193(9) 0.0079(6) Uiso 1 1 d . . . . .
Al5 Al 0.2518(6) 0.0598(3) -0.4103(9) 0.0096(6) Uiso 1 1 d . . . . .
Al6 Al -0.3038(6) -0.0526(3) -0.3438(9) 0.0113(7) Uiso 1 1 d . . . . .
Al7 Al -0.0885(6) -0.8258(3) -0.0670(9) 0.0113(7) Uiso 1 1 d . . . . .
Al8 Al 0.4327(6) -0.1044(3) -0.0344(9) 0.0109(6) Uiso 1 1 d . . . . .
O1 O 0.0244(14) -0.6761(8) 0.024(2) 0.0149(15) Uiso 1 1 d . . . . .
O2 O -0.2751(14) -0.5615(8) -0.339(2) 0.0163(15) Uiso 1 1 d . . . . .
O3 O 0.2278(14) 0.1330(9) -0.282(2) 0.0158(15) Uiso 1 1 d . . . . .
O4 O -0.0603(14) -0.0924(8) -0.301(2) 0.0140(14) Uiso 1 1 d . . . . .
O5 O -0.0874(13) -0.3975(8) -0.362(2) 0.0155(15) Uiso 1 1 d . . . . .
O6 O -0.2458(13) -0.9167(8) -0.146(2) 0.0130(15) Uiso 1 1 d . . . . .
O7 O -0.2412(14) -0.4942(8) -0.052(2) 0.0133(14) Uiso 1 1 d . . . . .
O8 O 0.4080(13) 0.1535(8) -0.100(2) 0.0116(14) Uiso 1 1 d . . . . .
O9 O -0.0375(13) -1.1093(7) -0.059(2) 0.0102(14) Uiso 1 1 d . . . . .
O10 O 0.3962(13) -0.6926(8) -0.390(2) 0.0131(14) Uiso 1 1 d . . . . .
O11 O 0.2649(13) -0.4010(8) -0.132(2) 0.0136(15) Uiso 1 1 d . . . . .
O12 O 0.5331(14) -0.3848(8) 0.057(2) 0.0128(14) Uiso 1 1 d . . . . .
O13 O 0.2740(13) -0.2112(8) -0.031(2) 0.0130(14) Uiso 1 1 d . . . . .
O14 O -0.2273(14) -0.7025(8) -0.155(2) 0.0133(14) Uiso 1 1 d . . . . .
O15 O -0.4288(13) -0.1585(8) -0.430(2) 0.0109(14) Uiso 1 1 d . . . . .
O16 O 0.2707(15) -0.4815(8) -0.388(2) 0.0159(15) Uiso 1 1 d . . . . .
O17 O 0.2807(14) -0.0096(8) -0.538(2) 0.0127(14) Uiso 1 1 d . . . . .
O18 O 0.2917(15) -0.0529(9) -0.164(2) 0.0188(16) Uiso 1 1 d . . . . .
O19 O 0.2403(14) -0.6212(8) -0.247(2) 0.0129(15) Uiso 1 1 d . . . . .
O20 O 0.2318(13) -0.0745(8) -0.374(2) 0.0136(15) Uiso 1 1 d . . . . .
O21 O 0.0555(14) 0.1496(8) -0.150(2) 0.0165(16) Uiso 1 1 d . . . . .
O22 O 0.5361(13) -0.2756(8) -0.108(2) 0.0126(14) Uiso 1 1 d . . . . .
O23 O 0.0133(15) -0.5678(8) -0.143(2) 0.0162(16) Uiso 1 1 d . . . . .
O24 O 0.2934(13) -0.2286(7) -0.580(2) 0.0118(14) Uiso 1 1 d . . . . .
O25 O 0.4915(13) -0.0827(8) -0.636(2) 0.0116(14) Uiso 1 1 d . . . . .
O26 O -0.4634(14) -0.3815(8) -0.425(2) 0.0139(15) Uiso 1 1 d . . . . .
O27 O -0.0192(14) -0.3748(8) -0.558(2) 0.0150(15) Uiso 1 1 d . . . . .
O28 O 0.1611(13) -0.2607(8) -0.338(2) 0.0137(15) Uiso 1 1 d . . . . .
O30 O -0.3662(12) -1.0345(7) -0.036(2) 0.0107(14) Uiso 1 1 d . . . . .
O31 O 0.0712(16) 0.1545(9) -0.487(3) 0.0214(18) Uiso 1 1 d . . . . .
O32 O -0.3262(14) -1.1102(8) -0.226(2) 0.0122(15) Uiso 1 1 d . . . . .
O33 O -0.2615(15) -0.3555(9) -0.228(2) 0.0170(16) Uiso 1 1 d . . . . .
 
loop_
 _atom_site_aniso_label
 _atom_site_aniso_U_11
 _atom_site_aniso_U_22
 _atom_site_aniso_U_33
 _atom_site_aniso_U_23
 _atom_site_aniso_U_13
 _atom_site_aniso_U_12
Ca1 0.0125(13) 0.0150(12) 0.054(15) 0.010(4) 0.009(4) 0.0002(13)
Ca2 0.0121(13) 0.0157(13) 0.050(15) 0.010(4) 0.008(4) -0.0017(13)
Ca3 0.0097(12) 0.0099(11) 0.044(14) 0.004(4) 0.007(4) -0.0010(12)
Ca4 0.0093(12) 0.0110(12) 0.010(14) 0.002(4) -0.006(4) -0.0026(13)
 
_geom_special_details
;
 All esds (except the esd in the dihedral angle between two l.s. planes)
 are estimated using the full covariance matrix.  The cell esds are taken
 into account individually in the estimation of esds in distances, angles
 and torsion angles; correlations between esds in cell parameters are only
 used when they are defined by crystal symmetry.  An approximate (isotropic)
 treatment of cell esds is used for estimating esds involving l.s. planes.
;
 
loop_
 _geom_bond_atom_site_label_1
 _geom_bond_atom_site_label_2
 _geom_bond_distance
 _geom_bond_site_symmetry_2
 _geom_bond_publ_flag
Ca1 O4 2.301(14) . ?
Ca1 O9 2.34(2) 1_565 ?
Ca1 O11 2.437(8) . ?
Ca1 O13 2.44(2) . ?
Ca1 O28 2.46(2) . ?
Ca1 O33 2.532(10) . ?
Ca1 O1 2.60(2) 2_545 ?
Ca1 O5 2.64(2) . ?
Ca1 O32 2.729(6) 1_565 ?
Ca1 Si7 3.026(7) . ?
Ca1 Si3 3.070(10) . ?
Ca1 Si2 3.137(6) 1_565 ?
Ca2 O32 2.222(16) 1_565 ?
Ca2 O28 2.259(9) 1_455 ?
Ca2 O20 2.325(9) 1_455 ?
Ca2 O33 2.392(10) . ?
Ca2 O15 2.395(18) . ?
Ca2 O26 2.45(2) . ?
Ca2 O22 2.46(2) 1_455 ?
Ca2 Si3 2.949(5) 1_455 ?
Ca2 O18 2.95(2) 1_455 ?
Ca2 Si1 3.080(5) . ?
Ca2 Al6 3.187(4) . ?
Ca2 Al2 3.190(9) . ?
Ca3 O8 2.142(17) . ?
Ca3 O14 2.229(12) 1_665 ?
Ca3 O6 2.372(8) 1_665 ?
Ca3 O19 2.391(7) 1_565 ?
Ca3 O3 2.403(14) . ?
Ca3 O10 2.41(2) 1_565 ?
Ca3 O25 2.48(2) 2_654 ?
Ca3 O12 2.62(2) 2_655 ?
Ca3 Si4 3.031(7) 1_565 ?
Ca3 Si6 3.034(3) . ?
Ca3 O13 3.04(3) 2_655 ?
Ca3 Al7 3.077(7) 1_665 ?
Ca4 O24 2.289(19) . ?
Ca4 O3 2.326(7) 2_554 ?
Ca4 O21 2.382(18) 2_554 ?
Ca4 O19 2.395(11) 2_544 ?
Ca4 O2 2.455(7) 2_544 ?
Ca4 O23 2.49(3) 2_544 ?
Ca4 O27 2.50(2) . ?
Ca4 O14 2.697(18) 2_544 ?
Ca4 O31 2.99(3) 2_554 ?
Ca4 Si6 3.032(5) 2_554 ?
Ca4 Si4 3.040(4) 2_544 ?
Ca4 Al1 3.127(7) 1_655 ?
Si1 O26 1.550(16) . ?
Si1 O5 1.579(8) . ?
Si1 O2 1.591(9) . ?
Si1 O33 1.68(3) . ?
Si2 O32 1.57(3) . ?
Si2 O6 1.579(8) . ?
Si2 O9 1.592(11) . ?
Si2 O30 1.608(17) . ?
Si2 Al6 2.821(15) 1_545 ?
Si3 O20 1.572(8) . ?
Si3 O4 1.60(2) . ?
Si3 O31 1.64(4) 2_554 ?
Si3 O28 1.671(9) . ?
Si3 Al3 2.910(7) . ?
Si4 O19 1.57(3) . ?
Si4 O16 1.587(8) . ?
Si4 O27 1.619(18) 2_544 ?
Si4 O10 1.625(10) . ?
Si4 Al3 2.773(4) . ?
Si4 Al1 2.850(6) 2_544 ?
Si5 O24 1.566(12) . ?
Si5 O15 1.60(2) 1_655 ?
Si5 O17 1.630(9) . ?
Si5 O25 1.652(17) . ?
Si5 Al6 2.600(6) 2_554 ?
Si5 Al1 2.734(6) 1_655 ?
Si6 O8 1.549(17) . ?
Si6 O21 1.603(9) . ?
Si6 O3 1.61(3) . ?
Si6 O18 1.622(10) . ?
Si6 Al8 2.863(7) . ?
Si7 O11 1.54(2) . ?
Si7 O12 1.57(2) . ?
Si7 O13 1.612(10) . ?
Si7 O22 1.648(12) . ?
Si7 Al8 2.675(5) . ?
Si7 Al2 2.874(5) 1_655 ?
Si8 O23 1.569(15) . ?
Si8 O7 1.584(12) . ?
Si8 O14 1.612(19) . ?
Si8 O1 1.65(2) . ?
Si8 Al7 2.656(4) . ?
Si8 Al2 2.909(4) . ?
Al1 O2 1.71(2) 2_444 ?
Al1 O10 1.725(9) 2_544 ?
Al1 O24 1.768(8) 1_455 ?
Al1 O26 1.83(3) . ?
Al2 O33 1.64(3) . ?
Al2 O7 1.754(9) . ?
Al2 O22 1.763(7) 1_455 ?
Al2 O1 1.765(18) 2_545 ?
Al3 O27 1.66(3) . ?
Al3 O16 1.714(8) . ?
Al3 O5 1.744(13) . ?
Al3 O28 1.76(2) . ?
Al4 O12 1.727(12) 2_645 ?
Al4 O11 1.749(8) . ?
Al4 O23 1.783(9) . ?
Al4 O19 1.78(3) . ?
Al4 O7 2.22(3) 2_545 ?
Al5 O31 1.726(16) . ?
Al5 O20 1.766(8) . ?
Al5 O17 1.82(3) . ?
Al5 O3 1.83(3) . ?
Al5 O25 1.908(11) 2_654 ?
Al6 O4 1.752(10) . ?
Al6 O15 1.77(2) . ?
Al6 O32 1.80(2) 1_565 ?
Al6 O17 1.85(2) 2_554 ?
Al6 O25 1.949(7) 2_554 ?
Al7 O6 1.740(19) . ?
Al7 O21 1.745(19) 1_545 ?
Al7 O9 1.77(2) 2_535 ?
Al7 O14 1.907(14) . ?
Al7 O13 2.156(17) 2_545 ?
Al7 O1 2.16(2) . ?
Al8 O18 1.77(3) . ?
Al8 O8 1.85(2) 2_655 ?
Al8 O30 1.872(17) 2_545 ?
Al8 O30 1.876(7) 1_665 ?
Al8 O13 1.919(8) . ?
Al8 O22 2.283(16) . ?
Al8 Al8 2.795(11) 2_655 ?
 
loop_
 _geom_angle_atom_site_label_1
 _geom_angle_atom_site_label_2
 _geom_angle_atom_site_label_3
 _geom_angle
 _geom_angle_site_symmetry_1
 _geom_angle_site_symmetry_3
 _geom_angle_publ_flag
O4 Ca1 O9 84.1(7) . 1_565 ?
O4 Ca1 O11 138.8(4) . . ?
O9 Ca1 O11 115.7(8) 1_565 . ?
O4 Ca1 O13 107.8(6) . . ?
O9 Ca1 O13 60.7(5) 1_565 . ?
O11 Ca1 O13 61.1(6) . . ?
O4 Ca1 O28 63.5(5) . . ?
O9 Ca1 O28 136.1(4) 1_565 . ?
O11 Ca1 O28 79.0(5) . . ?
O13 Ca1 O28 100.4(5) . . ?
O4 Ca1 O33 114.0(6) . . ?
O9 Ca1 O33 100.8(6) 1_565 . ?
O11 Ca1 O33 98.1(3) . . ?
O13 Ca1 O33 132.0(7) . . ?
O28 Ca1 O33 118.6(8) . . ?
O4 Ca1 O1 145.5(6) . 2_545 ?
O9 Ca1 O1 64.2(5) 1_565 2_545 ?
O11 Ca1 O1 71.8(5) . 2_545 ?
O13 Ca1 O1 69.3(5) . 2_545 ?
O28 Ca1 O1 150.4(3) . 2_545 ?
O33 Ca1 O1 62.9(8) . 2_545 ?
O4 Ca1 O5 95.4(7) . . ?
O9 Ca1 O5 155.7(3) 1_565 . ?
O11 Ca1 O5 80.3(6) . . ?
O13 Ca1 O5 140.6(3) . . ?
O28 Ca1 O5 62.0(5) . . ?
O33 Ca1 O5 57.2(6) . . ?
O1 Ca1 O5 107.8(5) 2_545 . ?
O4 Ca1 O32 60.8(4) . 1_565 ?
O9 Ca1 O32 59.1(6) 1_565 1_565 ?
O11 Ca1 O32 160.4(4) . 1_565 ?
O13 Ca1 O32 119.5(7) . 1_565 ?
O28 Ca1 O32 118.5(6) . 1_565 ?
O33 Ca1 O32 66.4(3) . 1_565 ?
O1 Ca1 O32 89.9(5) 2_545 1_565 ?
O5 Ca1 O32 99.5(6) . 1_565 ?
O4 Ca1 Si7 122.5(3) . . ?
O9 Ca1 Si7 91.8(4) 1_565 . ?
O11 Ca1 Si7 30.5(5) . . ?
O13 Ca1 Si7 32.1(3) . . ?
O28 Ca1 Si7 82.8(4) . . ?
O33 Ca1 Si7 123.1(3) . . ?
O1 Ca1 Si7 74.3(3) 2_545 . ?
O5 Ca1 Si7 108.5(3) . . ?
O32 Ca1 Si7 150.9(7) 1_565 . ?
O4 Ca1 Si3 30.6(4) . . ?
O9 Ca1 Si3 110.6(3) 1_565 . ?
O11 Ca1 Si3 110.5(5) . . ?
O13 Ca1 Si3 107.3(3) . . ?
O28 Ca1 Si3 32.9(2) . . ?
O33 Ca1 Si3 120.7(7) . . ?
O1 Ca1 Si3 174.7(5) 2_545 . ?
O5 Ca1 Si3 77.4(4) . . ?
O32 Ca1 Si3 88.4(4) 1_565 . ?
Si7 Ca1 Si3 105.17(15) . . ?
O4 Ca1 Si2 67.6(5) . 1_565 ?
O9 Ca1 Si2 29.4(4) 1_565 1_565 ?
O11 Ca1 Si2 143.5(7) . 1_565 ?
O13 Ca1 Si2 89.6(4) . 1_565 ?
O28 Ca1 Si2 130.9(2) . 1_565 ?
O33 Ca1 Si2 85.4(4) . 1_565 ?
O1 Ca1 Si2 77.9(3) 2_545 1_565 ?
O5 Ca1 Si2 129.2(3) . 1_565 ?
O32 Ca1 Si2 29.9(6) 1_565 1_565 ?
Si7 Ca1 Si2 121.2(3) . 1_565 ?
Si3 Ca1 Si2 98.17(16) . 1_565 ?
O32 Ca2 O28 149.3(6) 1_565 1_455 ?
O32 Ca2 O20 91.5(4) 1_565 1_455 ?
O28 Ca2 O20 66.3(3) 1_455 1_455 ?
O32 Ca2 O33 77.3(4) 1_565 . ?
O28 Ca2 O33 126.5(3) 1_455 . ?
O20 Ca2 O33 167.1(3) 1_455 . ?
O32 Ca2 O15 65.5(7) 1_565 . ?
O28 Ca2 O15 123.9(8) 1_455 . ?
O20 Ca2 O15 76.0(4) 1_455 . ?
O33 Ca2 O15 93.3(5) . . ?
O32 Ca2 O26 115.3(5) 1_565 . ?
O28 Ca2 O26 94.5(6) 1_455 . ?
O20 Ca2 O26 118.6(8) 1_455 . ?
O33 Ca2 O26 62.3(9) . . ?
O15 Ca2 O26 68.6(5) . . ?
O32 Ca2 O22 83.9(7) 1_565 1_455 ?
O28 Ca2 O22 90.6(6) 1_455 1_455 ?
O20 Ca2 O22 122.6(7) 1_455 1_455 ?
O33 Ca2 O22 63.2(7) . 1_455 ?
O15 Ca2 O22 145.4(5) . 1_455 ?
O26 Ca2 O22 114.8(5) . 1_455 ?
O32 Ca2 Si3 120.6(2) 1_565 1_455 ?
O28 Ca2 Si3 34.3(2) 1_455 1_455 ?
O20 Ca2 Si3 32.0(2) 1_455 1_455 ?
O33 Ca2 Si3 160.8(2) . 1_455 ?
O15 Ca2 Si3 100.5(4) . 1_455 ?
O26 Ca2 Si3 110.4(5) . 1_455 ?
O22 Ca2 Si3 109.2(3) 1_455 1_455 ?
O32 Ca2 O18 75.8(5) 1_565 1_455 ?
O28 Ca2 O18 74.4(6) 1_455 1_455 ?
O20 Ca2 O18 57.1(7) 1_455 1_455 ?
O33 Ca2 O18 124.4(9) . 1_455 ?
O15 Ca2 O18 117.3(4) . 1_455 ?
O26 Ca2 O18 168.9(4) . 1_455 ?
O22 Ca2 O18 66.3(5) 1_455 1_455 ?
Si3 Ca2 O18 60.1(5) 1_455 1_455 ?
O32 Ca2 Si1 95.5(3) 1_565 . ?
O28 Ca2 Si1 114.8(4) 1_455 . ?
O20 Ca2 Si1 145.6(7) 1_455 . ?
O33 Ca2 Si1 32.7(8) . . ?
O15 Ca2 Si1 76.4(2) . . ?
O26 Ca2 Si1 29.9(5) . . ?
O22 Ca2 Si1 91.7(3) 1_455 . ?
Si3 Ca2 Si1 139.2(3) 1_455 . ?
O18 Ca2 Si1 156.9(5) 1_455 . ?
O32 Ca2 Al6 33.3(7) 1_565 . ?
O28 Ca2 Al6 142.2(3) 1_455 . ?
O20 Ca2 Al6 76.8(2) 1_455 . ?
O33 Ca2 Al6 90.3(2) . . ?
O15 Ca2 Al6 33.2(6) . . ?
O26 Ca2 Al6 96.2(3) . . ?
O22 Ca2 Al6 117.0(4) 1_455 . ?
Si3 Ca2 Al6 108.58(13) 1_455 . ?
O18 Ca2 Al6 92.7(2) 1_455 . ?
Si1 Ca2 Al6 90.96(12) . . ?
O32 Ca2 Al2 76.9(5) 1_565 . ?
O28 Ca2 Al2 113.3(5) 1_455 . ?
O20 Ca2 Al2 153.2(7) 1_455 . ?
O33 Ca2 Al2 30.0(7) . . ?
O15 Ca2 Al2 118.7(3) . . ?
O26 Ca2 Al2 88.1(5) . . ?
O22 Ca2 Al2 33.3(2) 1_455 . ?
Si3 Ca2 Al2 140.7(3) 1_455 . ?
O18 Ca2 Al2 96.4(5) 1_455 . ?
Si1 Ca2 Al2 60.6(3) . . ?
Al6 Ca2 Al2 103.19(18) . . ?
O8 Ca3 O14 121.1(8) . 1_665 ?
O8 Ca3 O6 78.7(4) . 1_665 ?
O14 Ca3 O6 68.9(3) 1_665 1_665 ?
O8 Ca3 O19 93.0(4) . 1_565 ?
O14 Ca3 O19 111.6(4) 1_665 1_565 ?
O6 Ca3 O19 170.0(9) 1_665 1_565 ?
O8 Ca3 O3 60.3(9) . . ?
O14 Ca3 O3 172.3(6) 1_665 . ?
O6 Ca3 O3 104.9(3) 1_665 . ?
O19 Ca3 O3 75.4(4) 1_565 . ?
O8 Ca3 O10 143.5(5) . 1_565 ?
O14 Ca3 O10 94.3(6) 1_665 1_565 ?
O6 Ca3 O10 126.7(6) 1_665 1_565 ?
O19 Ca3 O10 63.2(6) 1_565 1_565 ?
O3 Ca3 O10 85.8(7) . 1_565 ?
O8 Ca3 O25 106.4(6) . 2_654 ?
O14 Ca3 O25 107.3(6) 1_665 2_654 ?
O6 Ca3 O25 70.8(7) 1_665 2_654 ?
O19 Ca3 O25 117.5(7) 1_565 2_654 ?
O3 Ca3 O25 65.7(6) . 2_654 ?
O10 Ca3 O25 66.9(6) 1_565 2_654 ?
O8 Ca3 O12 72.4(6) . 2_655 ?
O14 Ca3 O12 76.2(6) 1_665 2_655 ?
O6 Ca3 O12 112.2(7) 1_665 2_655 ?
O19 Ca3 O12 59.3(7) 1_565 2_655 ?
O3 Ca3 O12 110.9(6) . 2_655 ?
O10 Ca3 O12 111.8(5) 1_565 2_655 ?
O25 Ca3 O12 176.2(4) 2_654 2_655 ?
O8 Ca3 Si4 119.6(3) . 1_565 ?
O14 Ca3 Si4 105.3(3) 1_665 1_565 ?
O6 Ca3 Si4 159.0(6) 1_665 1_565 ?
O19 Ca3 Si4 31.0(6) 1_565 1_565 ?
O3 Ca3 Si4 78.8(4) . 1_565 ?
O10 Ca3 Si4 32.3(3) 1_565 1_565 ?
O25 Ca3 Si4 92.9(4) 2_654 1_565 ?
O12 Ca3 Si4 84.8(4) 2_655 1_565 ?
O8 Ca3 Si6 28.8(6) . . ?
O14 Ca3 Si6 148.1(6) 1_665 . ?
O6 Ca3 Si6 88.33(19) 1_665 . ?
O19 Ca3 Si6 87.06(18) 1_565 . ?
O3 Ca3 Si6 31.9(6) . . ?
O10 Ca3 Si6 117.4(4) 1_565 . ?
O25 Ca3 Si6 84.4(3) 2_654 . ?
O12 Ca3 Si6 93.3(3) 2_655 . ?
Si4 Ca3 Si6 103.52(14) 1_565 . ?
O8 Ca3 O13 57.3(6) . 2_655 ?
O14 Ca3 O13 63.8(6) 1_665 2_655 ?
O6 Ca3 O13 56.8(7) 1_665 2_655 ?
O19 Ca3 O13 113.9(7) 1_565 2_655 ?
O3 Ca3 O13 117.2(6) . 2_655 ?
O10 Ca3 O13 156.1(4) 1_565 2_655 ?
O25 Ca3 O13 126.7(4) 2_654 2_655 ?
O12 Ca3 O13 55.8(4) 2_655 2_655 ?
Si4 Ca3 O13 140.3(3) 1_565 2_655 ?
Si6 Ca3 O13 85.3(3) . 2_655 ?
O8 Ca3 Al7 90.9(5) . 1_665 ?
O14 Ca3 Al7 38.1(3) 1_665 1_665 ?
O6 Ca3 Al7 34.2(4) 1_665 1_665 ?
O19 Ca3 Al7 141.8(6) 1_565 1_665 ?
O3 Ca3 Al7 137.2(3) . 1_665 ?
O10 Ca3 Al7 125.1(2) 1_565 1_665 ?
O25 Ca3 Al7 97.5(3) 2_654 1_665 ?
O12 Ca3 Al7 86.1(4) 2_655 1_665 ?
Si4 Ca3 Al7 143.36(11) 1_565 1_665 ?
Si6 Ca3 Al7 112.4(2) . 1_665 ?
O13 Ca3 Al7 41.3(3) 2_655 1_665 ?
O24 Ca4 O3 111.4(7) . 2_554 ?
O24 Ca4 O21 105.7(5) . 2_554 ?
O3 Ca4 O21 62.7(6) 2_554 2_554 ?
O24 Ca4 O19 148.4(7) . 2_544 ?
O3 Ca4 O19 76.8(4) 2_554 2_544 ?
O21 Ca4 O19 105.0(6) 2_554 2_544 ?
O24 Ca4 O2 66.6(5) . 2_544 ?
O3 Ca4 O2 167.7(8) 2_554 2_544 ?
O21 Ca4 O2 129.5(6) 2_554 2_544 ?
O19 Ca4 O2 98.7(3) 2_544 2_544 ?
O24 Ca4 O23 128.3(4) . 2_544 ?
O3 Ca4 O23 118.5(8) 2_554 2_544 ?
O21 Ca4 O23 86.1(7) 2_554 2_544 ?
O19 Ca4 O23 61.2(6) 2_544 2_544 ?
O2 Ca4 O23 67.4(7) 2_544 2_544 ?
O24 Ca4 O27 86.6(6) . . ?
O3 Ca4 O27 95.5(5) 2_554 . ?
O21 Ca4 O27 157.6(3) 2_554 . ?
O19 Ca4 O27 62.0(8) 2_544 . ?
O2 Ca4 O27 72.4(5) 2_544 . ?
O23 Ca4 O27 101.1(6) 2_544 . ?
O24 Ca4 O14 82.9(6) . 2_544 ?
O3 Ca4 O14 122.2(6) 2_554 2_544 ?
O21 Ca4 O14 59.5(4) 2_554 2_544 ?
O19 Ca4 O14 119.6(8) 2_544 2_544 ?
O2 Ca4 O14 70.0(5) 2_544 2_544 ?
O23 Ca4 O14 59.9(5) 2_544 2_544 ?
O27 Ca4 O14 142.1(3) . 2_544 ?
O24 Ca4 O31 71.6(6) . 2_554 ?
O3 Ca4 O31 55.3(8) 2_554 2_554 ?
O21 Ca4 O31 109.4(6) 2_554 2_554 ?
O19 Ca4 O31 91.4(6) 2_544 2_554 ?
O2 Ca4 O31 114.0(7) 2_544 2_554 ?
O23 Ca4 O31 151.6(3) 2_544 2_554 ?
O27 Ca4 O31 56.1(5) . 2_554 ?
O14 Ca4 O31 148.4(4) 2_544 2_554 ?
O24 Ca4 Si6 116.3(2) . 2_554 ?
O3 Ca4 Si6 31.7(6) 2_554 2_554 ?
O21 Ca4 Si6 31.6(3) 2_554 2_554 ?
O19 Ca4 Si6 87.0(3) 2_544 2_554 ?
O2 Ca4 Si6 160.5(6) 2_544 2_554 ?
O23 Ca4 Si6 100.1(5) 2_544 2_554 ?
O27 Ca4 Si6 126.0(2) . 2_554 ?
O14 Ca4 Si6 91.0(3) 2_544 2_554 ?
O31 Ca4 Si6 84.2(4) 2_554 2_554 ?
O24 Ca4 Si4 118.4(5) . 2_544 ?
O3 Ca4 Si4 79.8(3) 2_554 2_544 ?
O21 Ca4 Si4 130.2(3) 2_554 2_544 ?
O19 Ca4 Si4 30.9(6) 2_544 2_544 ?
O2 Ca4 Si4 90.5(2) 2_544 2_544 ?
O23 Ca4 Si4 84.2(3) 2_544 2_544 ?
O27 Ca4 Si4 32.1(4) . 2_544 ?
O14 Ca4 Si4 143.4(4) 2_544 2_544 ?
O31 Ca4 Si4 67.6(2) 2_554 2_544 ?
Si6 Ca4 Si4 103.34(11) 2_554 2_544 ?
O24 Ca4 Al1 33.8(3) . 1_655 ?
O3 Ca4 Al1 144.4(7) 2_554 1_655 ?
O21 Ca4 Al1 121.7(2) 2_554 1_655 ?
O19 Ca4 Al1 127.4(3) 2_544 1_655 ?
O2 Ca4 Al1 32.9(5) 2_544 1_655 ?
O23 Ca4 Al1 97.1(3) 2_544 1_655 ?
O27 Ca4 Al1 78.8(3) . 1_655 ?
O14 Ca4 Al1 72.3(4) 2_544 1_655 ?
O31 Ca4 Al1 94.5(4) 2_554 1_655 ?
Si6 Ca4 Al1 145.56(12) 2_554 1_655 ?
Si4 Ca4 Al1 107.9(2) 2_544 1_655 ?
O26 Si1 O5 118.7(9) . . ?
O26 Si1 O2 106.6(8) . . ?
O5 Si1 O2 117.7(5) . . ?
O26 Si1 O33 101.8(10) . . ?
O5 Si1 O33 99.2(10) . . ?
O2 Si1 O33 111.5(12) . . ?
O26 Si1 Ca2 51.9(9) . . ?
O5 Si1 Ca2 114.4(4) . . ?
O2 Si1 Ca2 127.2(4) . . ?
O33 Si1 Ca2 50.4(4) . . ?
O26 Si1 Ca1 117.6(5) . . ?
O5 Si1 Ca1 51.3(9) . . ?
O2 Si1 Ca1 133.6(9) . . ?
O33 Si1 Ca1 48.1(3) . . ?
Ca2 Si1 Ca1 76.10(18) . . ?
O32 Si2 O6 105.9(12) . . ?
O32 Si2 O9 106.0(9) . . ?
O6 Si2 O9 116.1(5) . . ?
O32 Si2 O30 111.2(8) . . ?
O6 Si2 O30 107.6(7) . . ?
O9 Si2 O30 110.0(10) . . ?
O32 Si2 Al6 35.9(5) . 1_545 ?
O6 Si2 Al6 73.3(10) . 1_545 ?
O9 Si2 Al6 107.8(9) . 1_545 ?
O30 Si2 Al6 136.4(8) . 1_545 ?
O32 Si2 Ca1 60.5(3) . 1_545 ?
O6 Si2 Ca1 120.4(6) . 1_545 ?
O9 Si2 Ca1 46.1(9) . 1_545 ?
O30 Si2 Ca1 131.9(3) . 1_545 ?
Al6 Si2 Ca1 66.9(2) 1_545 1_545 ?
O32 Si2 Ca2 24.1(4) . 1_545 ?
O6 Si2 Ca2 120.3(9) . 1_545 ?
O9 Si2 Ca2 111.0(7) . 1_545 ?
O30 Si2 Ca2 87.7(7) . 1_545 ?
Al6 Si2 Ca2 58.6(2) 1_545 1_545 ?
Ca1 Si2 Ca2 72.02(19) 1_545 1_545 ?
O32 Si2 Ca3 94.4(4) . 1_445 ?
O6 Si2 Ca3 29.5(3) . 1_445 ?
O9 Si2 Ca3 145.3(3) . 1_445 ?
O30 Si2 Ca3 87.4(3) . 1_445 ?
Al6 Si2 Ca3 73.24(19) 1_545 1_445 ?
Ca1 Si2 Ca3 137.6(3) 1_545 1_445 ?
Ca2 Si2 Ca3 99.2(2) 1_545 1_445 ?
O20 Si3 O4 119.9(11) . . ?
O20 Si3 O31 111.6(12) . 2_554 ?
O4 Si3 O31 114.5(9) . 2_554 ?
O20 Si3 O28 101.2(5) . . ?
O4 Si3 O28 100.1(9) . . ?
O31 Si3 O28 107.1(11) 2_554 . ?
O20 Si3 Al3 119.6(4) . . ?
O4 Si3 Al3 108.2(4) . . ?
O31 Si3 Al3 74.8(5) 2_554 . ?
O28 Si3 Al3 32.8(8) . . ?
O20 Si3 Ca2 51.6(3) . 1_655 ?
O4 Si3 Ca2 120.6(9) . 1_655 ?
O31 Si3 Ca2 122.5(7) 2_554 1_655 ?
O28 Si3 Ca2 49.6(3) . 1_655 ?
Al3 Si3 Ca2 73.81(14) . 1_655 ?
O20 Si3 Ca1 124.2(10) . . ?
O4 Si3 Ca1 47.1(4) . . ?
O31 Si3 Ca1 122.6(4) 2_554 . ?
O28 Si3 Ca1 53.0(7) . . ?
Al3 Si3 Ca1 67.6(2) . . ?
Ca2 Si3 Ca1 86.7(2) 1_655 . ?
O19 Si4 O16 117.3(13) . . ?
O19 Si4 O27 104.4(10) . 2_544 ?
O16 Si4 O27 112.2(8) . 2_544 ?
O19 Si4 O10 103.9(8) . . ?
O16 Si4 O10 104.6(5) . . ?
O27 Si4 O10 114.6(11) 2_544 . ?
O19 Si4 Al3 112.2(5) . . ?
O16 Si4 Al3 34.3(3) . . ?
O27 Si4 Al3 82.2(3) 2_544 . ?
O10 Si4 Al3 134.8(5) . . ?
O19 Si4 Al1 119.5(4) . 2_544 ?
O16 Si4 Al1 71.8(4) . 2_544 ?
O27 Si4 Al1 128.3(10) 2_544 2_544 ?
O10 Si4 Al1 32.8(3) . 2_544 ?
Al3 Si4 Al1 103.30(17) . 2_544 ?
O19 Si4 Ca3 51.4(3) . 1_545 ?
O16 Si4 Ca3 125.4(7) . 1_545 ?
O27 Si4 Ca3 122.4(4) 2_544 1_545 ?
O10 Si4 Ca3 52.4(8) . 1_545 ?
Al3 Si4 Ca3 151.3(4) . 1_545 ?
Al1 Si4 Ca3 74.07(17) 2_544 1_545 ?
O19 Si4 Ca4 51.3(5) . 2_544 ?
O16 Si4 Ca4 145.8(5) . 2_544 ?
O27 Si4 Ca4 55.2(7) 2_544 2_544 ?
O10 Si4 Ca4 109.5(3) . 2_544 ?
Al3 Si4 Ca4 114.01(12) . 2_544 ?
Al1 Si4 Ca4 142.21(12) 2_544 2_544 ?
Ca3 Si4 Ca4 75.92(14) 1_545 2_544 ?
O24 Si5 O15 106.3(8) . 1_655 ?
O24 Si5 O17 108.9(5) . . ?
O15 Si5 O17 112.3(12) 1_655 . ?
O24 Si5 O25 120.4(13) . . ?
O15 Si5 O25 115.6(7) 1_655 . ?
O17 Si5 O25 92.5(7) . . ?
O24 Si5 Al6 119.2(7) . 2_554 ?
O15 Si5 Al6 133.4(5) 1_655 2_554 ?
O17 Si5 Al6 44.9(7) . 2_554 ?
O25 Si5 Al6 48.5(3) . 2_554 ?
O24 Si5 Al1 37.4(2) . 1_655 ?
O15 Si5 Al1 82.1(5) 1_655 1_655 ?
O17 Si5 Al1 145.9(4) . 1_655 ?
O25 Si5 Al1 109.4(6) . 1_655 ?
Al6 Si5 Al1 141.8(5) 2_554 1_655 ?
O24 Si5 Ca2 76.8(9) . 1_655 ?
O15 Si5 Ca2 39.7(4) 1_655 1_655 ?
O17 Si5 Ca2 98.3(9) . 1_655 ?
O25 Si5 Ca2 155.3(6) . 1_655 ?
Al6 Si5 Ca2 141.9(3) 2_554 1_655 ?
Al1 Si5 Ca2 72.7(3) 1_655 1_655 ?
O24 Si5 Ca3 80.8(9) . 2_654 ?
O15 Si5 Ca3 120.2(6) 1_655 2_654 ?
O17 Si5 Ca3 121.1(10) . 2_654 ?
O25 Si5 Ca3 42.2(7) . 2_654 ?
Al6 Si5 Ca3 78.8(3) 2_554 2_654 ?
Al1 Si5 Ca3 68.9(3) 1_655 2_654 ?
Ca2 Si5 Ca3 139.32(12) 1_655 2_654 ?
O24 Si5 Ca4 23.5(6) . . ?
O15 Si5 Ca4 129.4(3) 1_655 . ?
O17 Si5 Ca4 93.0(6) . . ?
O25 Si5 Ca4 105.6(8) . . ?
Al6 Si5 Ca4 95.7(3) 2_554 . ?
Al1 Si5 Ca4 56.65(19) 1_655 . ?
Ca2 Si5 Ca4 95.99(15) 1_655 . ?
Ca3 Si5 Ca4 73.8(2) 2_654 . ?
O8 Si6 O21 108.6(9) . . ?
O8 Si6 O3 93.1(11) . . ?
O21 Si6 O3 99.4(8) . . ?
O8 Si6 O18 117.2(8) . . ?
O21 Si6 O18 119.7(4) . . ?
O3 Si6 O18 114.4(13) . . ?
O8 Si6 Al8 89.7(5) . . ?
O21 Si6 Al8 117.0(6) . . ?
O3 Si6 Al8 140.5(5) . . ?
O18 Si6 Al8 34.2(11) . . ?
O8 Si6 Ca4 98.0(4) . 2_554 ?
O21 Si6 Ca4 51.2(7) . 2_554 ?
O3 Si6 Ca4 49.2(4) . 2_554 ?
O18 Si6 Ca4 143.1(10) . 2_554 ?
Al8 Si6 Ca4 167.56(16) . 2_554 ?
O8 Si6 Ca3 41.7(8) . . ?
O21 Si6 Ca3 117.0(3) . . ?
O3 Si6 Ca3 52.0(6) . . ?
O18 Si6 Ca3 123.2(4) . . ?
Al8 Si6 Ca3 115.88(15) . . ?
Ca4 Si6 Ca3 76.00(11) 2_554 . ?
O11 Si7 O12 114.3(7) . . ?
O11 Si7 O13 103.5(7) . . ?
O12 Si7 O13 114.5(13) . . ?
O11 Si7 O22 113.9(13) . . ?
O12 Si7 O22 109.6(7) . . ?
O13 Si7 O22 100.1(5) . . ?
O11 Si7 Al8 133.2(6) . . ?
O12 Si7 Al8 111.1(7) . . ?
O13 Si7 Al8 45.2(3) . . ?
O22 Si7 Al8 58.1(5) . . ?
O11 Si7 Al2 110.7(7) . 1_655 ?
O12 Si7 Al2 82.2(5) . 1_655 ?
O13 Si7 Al2 130.9(3) . 1_655 ?
O22 Si7 Al2 33.8(3) . 1_655 ?
Al8 Si7 Al2 85.81(14) . 1_655 ?
O11 Si7 Ca1 53.2(3) . . ?
O12 Si7 Ca1 147.0(4) . . ?
O13 Si7 Ca1 53.4(8) . . ?
O22 Si7 Ca1 103.1(6) . . ?
Al8 Si7 Ca1 82.27(18) . . ?
Al2 Si7 Ca1 130.0(4) 1_655 . ?
O11 Si7 Ca3 135.9(8) . 2_655 ?
O12 Si7 Ca3 50.0(7) . 2_655 ?
O13 Si7 Ca3 65.4(9) . 2_655 ?
O22 Si7 Ca3 110.1(9) . 2_655 ?
Al8 Si7 Ca3 70.5(3) . 2_655 ?
Al2 Si7 Ca3 107.1(3) 1_655 2_655 ?
Ca1 Si7 Ca3 113.9(2) . 2_655 ?
O23 Si8 O7 109.7(6) . . ?
O23 Si8 O14 109.5(13) . . ?
O7 Si8 O14 114.2(7) . . ?
O23 Si8 O1 108.2(7) . . ?
O7 Si8 O1 115.3(13) . . ?
O14 Si8 O1 99.4(8) . . ?
O23 Si8 Al7 115.4(5) . . ?
O7 Si8 Al7 134.7(4) . . ?
O14 Si8 Al7 45.4(6) . . ?
O1 Si8 Al7 54.4(7) . . ?
O23 Si8 Al2 78.8(3) . . ?
O7 Si8 Al2 31.0(5) . . ?
O14 Si8 Al2 124.2(5) . . ?
O1 Si8 Al2 131.3(9) . . ?
Al7 Si8 Al2 163.66(13) . . ?
O23 Si8 Ca4 51.4(9) . 2_544 ?
O7 Si8 Ca4 137.8(10) . 2_544 ?
O14 Si8 Ca4 58.9(7) . 2_544 ?
O1 Si8 Ca4 106.9(7) . 2_544 ?
Al7 Si8 Ca4 73.6(3) . 2_544 ?
Al2 Si8 Ca4 113.4(3) . 2_544 ?
O2 Al1 O10 124.3(13) 2_444 2_544 ?
O2 Al1 O24 97.4(7) 2_444 1_455 ?
O10 Al1 O24 93.3(4) 2_544 1_455 ?
O2 Al1 O26 122.5(8) 2_444 . ?
O10 Al1 O26 107.5(9) 2_544 . ?
O24 Al1 O26 103.4(10) 1_455 . ?
O2 Al1 Si5 127.1(4) 2_444 1_455 ?
O10 Al1 Si5 66.1(4) 2_544 1_455 ?
O24 Al1 Si5 32.6(4) 1_455 1_455 ?
O26 Al1 Si5 94.0(6) . 1_455 ?
O2 Al1 Si4 110.6(8) 2_444 2_544 ?
O10 Al1 Si4 30.7(3) 2_544 2_544 ?
O24 Al1 Si4 123.7(3) 1_455 2_544 ?
O26 Al1 Si4 101.0(3) . 2_544 ?
Si5 Al1 Si4 96.25(14) 1_455 2_544 ?
O2 Al1 Ca4 51.4(3) 2_444 1_455 ?
O10 Al1 Ca4 114.7(6) 2_544 1_455 ?
O24 Al1 Ca4 46.1(6) 1_455 1_455 ?
O26 Al1 Ca4 127.3(4) . 1_455 ?
Si5 Al1 Ca4 76.45(16) 1_455 1_455 ?
Si4 Al1 Ca4 131.3(4) 2_544 1_455 ?
O2 Al1 Ca3 93.7(8) 2_444 2_554 ?
O10 Al1 Ca3 37.3(7) 2_544 2_554 ?
O24 Al1 Ca3 75.7(6) 1_455 2_554 ?
O26 Al1 Ca3 143.2(4) . 2_554 ?
Si5 Al1 Ca3 65.0(2) 1_455 2_554 ?
Si4 Al1 Ca3 55.31(18) 2_544 2_554 ?
Ca4 Al1 Ca3 79.1(2) 1_455 2_554 ?
O2 Al1 Ca2 128.6(7) 2_444 . ?
O10 Al1 Ca2 106.0(9) 2_544 . ?
O24 Al1 Ca2 67.2(9) 1_455 . ?
O26 Al1 Ca2 36.3(4) . . ?
Si5 Al1 Ca2 62.0(3) 1_455 . ?
Si4 Al1 Ca2 118.8(3) 2_544 . ?
Ca4 Al1 Ca2 100.3(2) 1_455 . ?
Ca3 Al1 Ca2 125.46(17) 2_554 . ?
O33 Al2 O7 118.3(11) . . ?
O33 Al2 O22 96.8(9) . 1_455 ?
O7 Al2 O22 110.4(4) . 1_455 ?
O33 Al2 O1 103.8(9) . 2_545 ?
O7 Al2 O1 103.0(7) . 2_545 ?
O22 Al2 O1 125.5(9) 1_455 2_545 ?
O33 Al2 Si7 117.3(5) . 1_455 ?
O7 Al2 Si7 79.5(3) . 1_455 ?
O22 Al2 Si7 31.4(4) 1_455 1_455 ?
O1 Al2 Si7 131.9(9) 2_545 1_455 ?
O33 Al2 Si8 97.2(5) . . ?
O7 Al2 Si8 27.7(5) . . ?
O22 Al2 Si8 134.5(3) 1_455 . ?
O1 Al2 Si8 92.4(3) 2_545 . ?
Si7 Al2 Si8 105.48(13) 1_455 . ?
O33 Al2 Ca2 46.9(3) . . ?
O7 Al2 Ca2 131.9(8) . . ?
O22 Al2 Ca2 50.1(8) 1_455 . ?
O1 Al2 Ca2 124.3(5) 2_545 . ?
Si7 Al2 Ca2 75.5(2) 1_455 . ?
Si8 Al2 Ca2 130.6(4) . . ?
O33 Al2 Ca1 51.5(5) . . ?
O7 Al2 Ca1 136.3(3) . . ?
O22 Al2 Ca1 113.0(4) 1_455 . ?
O1 Al2 Ca1 54.2(7) 2_545 . ?
Si7 Al2 Ca1 144.21(13) 1_455 . ?
Si8 Al2 Ca1 109.55(17) . . ?
Ca2 Al2 Ca1 76.3(2) . . ?
O27 Al3 O16 111.7(12) . . ?
O27 Al3 O5 110.5(9) . . ?
O16 Al3 O5 111.9(7) . . ?
O27 Al3 O28 122.3(7) . . ?
O16 Al3 O28 102.1(9) . . ?
O5 Al3 O28 97.3(10) . . ?
O27 Al3 Si4 110.2(6) . . ?
O16 Al3 Si4 31.4(3) . . ?
O5 Al3 Si4 84.4(3) . . ?
O28 Al3 Si4 122.2(7) . . ?
O27 Al3 Si3 94.1(4) . . ?
O16 Al3 Si3 128.9(7) . . ?
O5 Al3 Si3 97.7(5) . . ?
O28 Al3 Si3 31.0(5) . . ?
Si4 Al3 Si3 153.3(5) . . ?
O27 Al3 Ca1 138.6(4) . . ?
O16 Al3 Ca1 109.6(11) . . ?
O5 Al3 Ca1 51.9(8) . . ?
O28 Al3 Ca1 45.9(6) . . ?
Si4 Al3 Ca1 105.0(4) . . ?
Si3 Al3 Ca1 58.5(3) . . ?
O27 Al3 Ca2 116.2(3) . 1_655 ?
O16 Al3 Ca2 75.3(6) . 1_655 ?
O5 Al3 Ca2 125.4(9) . 1_655 ?
O28 Al3 Ca2 33.1(3) . 1_655 ?
Si4 Al3 Ca2 103.7(2) . 1_655 ?
Si3 Al3 Ca2 53.60(14) . 1_655 ?
Ca1 Al3 Ca2 74.2(2) . 1_655 ?
O12 Al4 O11 109.9(6) 2_645 . ?
O12 Al4 O23 134.4(5) 2_645 . ?
O11 Al4 O23 113.7(4) . . ?
O12 Al4 O19 90.1(10) 2_645 . ?
O11 Al4 O19 108.6(10) . . ?
O23 Al4 O19 88.4(10) . . ?
O12 Al4 O7 83.8(10) 2_645 2_545 ?
O11 Al4 O7 92.1(10) . 2_545 ?
O23 Al4 O7 81.9(10) . 2_545 ?
O19 Al4 O7 159.2(4) . 2_545 ?
O12 Al4 Ca4 109.4(7) 2_645 2_544 ?
O11 Al4 Ca4 130.7(9) . 2_544 ?
O23 Al4 Ca4 46.9(8) . 2_544 ?
O19 Al4 Ca4 43.6(3) . 2_544 ?
O7 Al4 Ca4 120.5(3) 2_545 2_544 ?
O12 Al4 Ca3 48.9(9) 2_645 1_545 ?
O11 Al4 Ca3 124.0(5) . 1_545 ?
O23 Al4 Ca3 111.2(6) . 1_545 ?
O19 Al4 Ca3 41.8(4) . 1_545 ?
O7 Al4 Ca3 126.1(3) 2_545 1_545 ?
Ca4 Al4 Ca3 67.19(17) 2_544 1_545 ?
O31 Al5 O20 126.2(6) . . ?
O31 Al5 O17 89.0(12) . . ?
O20 Al5 O17 88.1(9) . . ?
O31 Al5 O3 90.9(11) . . ?
O20 Al5 O3 93.5(9) . . ?
O17 Al5 O3 178.2(4) . . ?
O31 Al5 O25 123.1(4) . 2_654 ?
O20 Al5 O25 110.5(5) . 2_654 ?
O17 Al5 O25 88.3(8) . 2_654 ?
O3 Al5 O25 90.2(9) . 2_654 ?
O31 Al5 Ca3 102.7(9) . . ?
O20 Al5 Ca3 117.4(9) . . ?
O17 Al5 Ca3 133.6(3) . . ?
O3 Al5 Ca3 44.7(4) . . ?
O25 Al5 Ca3 47.6(7) 2_654 . ?
O31 Al5 Ca4 56.4(10) . 2_554 ?
O20 Al5 Ca4 109.2(6) . 2_554 ?
O17 Al5 Ca4 145.3(5) . 2_554 ?
O3 Al5 Ca4 34.8(4) . 2_554 ?
O25 Al5 Ca4 111.7(7) 2_654 2_554 ?
Ca3 Al5 Ca4 65.28(18) . 2_554 ?
O4 Al6 O15 113.3(7) . . ?
O4 Al6 O32 92.7(8) . 1_565 ?
O15 Al6 O32 89.0(8) . 1_565 ?
O4 Al6 O17 87.4(7) . 2_554 ?
O15 Al6 O17 92.1(10) . 2_554 ?
O32 Al6 O17 178.7(10) 1_565 2_554 ?
O4 Al6 O25 140.8(6) . 2_554 ?
O15 Al6 O25 103.2(7) . 2_554 ?
O32 Al6 O25 101.9(7) 1_565 2_554 ?
O17 Al6 O25 77.2(6) 2_554 2_554 ?
O4 Al6 Si5 113.6(4) . 2_554 ?
O15 Al6 Si5 105.4(7) . 2_554 ?
O32 Al6 Si5 140.5(5) 1_565 2_554 ?
O17 Al6 Si5 38.5(4) 2_554 2_554 ?
O25 Al6 Si5 39.4(5) 2_554 2_554 ?
O4 Al6 Si2 82.0(9) . 1_565 ?
O15 Al6 Si2 119.6(7) . 1_565 ?
O32 Al6 Si2 30.6(7) 1_565 1_565 ?
O17 Al6 Si2 148.2(7) 2_554 1_565 ?
O25 Al6 Si2 92.4(8) 2_554 1_565 ?
Si5 Al6 Si2 121.5(3) 2_554 1_565 ?
O4 Al6 Ca2 116.1(3) . . ?
O15 Al6 Ca2 47.9(7) . . ?
O32 Al6 Ca2 42.5(7) 1_565 . ?
O17 Al6 Ca2 138.4(8) 2_554 . ?
O25 Al6 Ca2 98.6(2) 2_554 . ?
Si5 Al6 Ca2 129.90(19) 2_554 . ?
Si2 Al6 Ca2 72.3(2) 1_565 . ?
O4 Al6 Ca1 41.6(4) . . ?
O15 Al6 Ca1 91.5(4) . . ?
O32 Al6 Ca1 55.9(2) 1_565 . ?
O17 Al6 Ca1 124.6(3) 2_554 . ?
O25 Al6 Ca1 153.6(9) 2_554 . ?
Si5 Al6 Ca1 155.00(14) 2_554 . ?
Si2 Al6 Ca1 61.1(2) 1_565 . ?
Ca2 Al6 Ca1 75.10(12) . . ?
O6 Al7 O21 95.4(10) . 1_545 ?
O6 Al7 O9 106.7(7) . 2_535 ?
O21 Al7 O9 107.5(7) 1_545 2_535 ?
O6 Al7 O14 91.1(8) . . ?
O21 Al7 O14 87.8(7) 1_545 . ?
O9 Al7 O14 154.9(11) 2_535 . ?
O6 Al7 O13 84.5(8) . 2_545 ?
O21 Al7 O13 177.3(7) 1_545 2_545 ?
O9 Al7 O13 75.0(7) 2_535 2_545 ?
O14 Al7 O13 89.5(6) . 2_545 ?
O6 Al7 O1 161.7(3) . . ?
O21 Al7 O1 96.1(7) 1_545 . ?
O9 Al7 O1 83.4(8) 2_535 . ?
O14 Al7 O1 75.1(8) . . ?
O13 Al7 O1 83.3(7) 2_545 . ?
O6 Al7 Si8 127.7(5) . . ?
O21 Al7 Si8 89.4(3) 1_545 . ?
O9 Al7 Si8 121.3(7) 2_535 . ?
O14 Al7 Si8 37.0(6) . . ?
O13 Al7 Si8 88.5(3) 2_545 . ?
O1 Al7 Si8 38.4(5) . . ?
O6 Al7 Ca3 50.1(3) . 1_445 ?
O21 Al7 Ca3 109.6(9) 1_545 1_445 ?
O9 Al7 Ca3 137.5(3) 2_535 1_445 ?
O14 Al7 Ca3 46.1(4) . 1_445 ?
O13 Al7 Ca3 68.4(6) 2_545 1_445 ?
O1 Al7 Ca3 112.2(3) . 1_445 ?
Si8 Al7 Ca3 79.27(17) . 1_445 ?
O6 Al7 Ca1 125.2(7) . 2_545 ?
O21 Al7 Ca1 133.0(8) 1_545 2_545 ?
O9 Al7 Ca1 43.9(6) 2_535 2_545 ?
O14 Al7 Ca1 111.3(8) . 2_545 ?
O13 Al7 Ca1 48.3(6) 2_545 2_545 ?
O1 Al7 Ca1 52.6(6) . 2_545 ?
Si8 Al7 Ca1 83.5(3) . 2_545 ?
Ca3 Al7 Ca1 114.4(2) 1_445 2_545 ?
O6 Al7 Ca4 95.2(8) . 2_544 ?
O21 Al7 Ca4 38.0(4) 1_545 2_544 ?
O9 Al7 Ca4 141.8(3) 2_535 2_544 ?
O14 Al7 Ca4 49.8(5) . 2_544 ?
O13 Al7 Ca4 139.3(4) 2_545 2_544 ?
O1 Al7 Ca4 85.2(6) . 2_544 ?
Si8 Al7 Ca4 59.7(2) . 2_544 ?
Ca3 Al7 Ca4 80.4(2) 1_445 2_544 ?
Ca1 Al7 Ca4 137.76(19) 2_545 2_544 ?
O18 Al8 O8 176.3(4) . 2_655 ?
O18 Al8 O30 90.1(9) . 2_545 ?
O8 Al8 O30 89.5(9) 2_655 2_545 ?
O18 Al8 O30 91.5(7) . 1_665 ?
O8 Al8 O30 84.8(7) 2_655 1_665 ?
O30 Al8 O30 83.6(6) 2_545 1_665 ?
O18 Al8 O13 96.2(8) . . ?
O8 Al8 O13 87.5(7) 2_655 . ?
O30 Al8 O13 109.3(6) 2_545 . ?
O30 Al8 O13 165.0(3) 1_665 . ?
O18 Al8 O22 94.2(9) . . ?
O8 Al8 O22 86.1(8) 2_655 . ?
O30 Al8 O22 175.3(9) 2_545 . ?
O30 Al8 O22 94.2(5) 1_665 . ?
O13 Al8 O22 72.4(5) . . ?
O18 Al8 Si7 105.6(7) . . ?
O8 Al8 Si7 76.8(5) 2_655 . ?
O30 Al8 Si7 142.5(5) 2_545 . ?
O30 Al8 Si7 128.6(3) 1_665 . ?
O13 Al8 Si7 36.6(3) . . ?
O22 Al8 Si7 37.8(3) . . ?
O18 Al8 Al8 91.0(5) . 2_655 ?
O8 Al8 Al8 86.2(6) 2_655 2_655 ?
O30 Al8 Al8 41.8(3) 2_545 2_655 ?
O30 Al8 Al8 41.7(5) 1_665 2_655 ?
O13 Al8 Al8 150.4(8) . 2_655 ?
O22 Al8 Al8 135.8(3) . 2_655 ?
Si7 Al8 Al8 161.8(5) . 2_655 ?
O18 Al8 Si6 30.9(6) . . ?
O8 Al8 Si6 147.2(6) 2_655 . ?
O30 Al8 Si6 61.4(6) 2_545 . ?
O30 Al8 Si6 77.6(4) 1_665 . ?
O13 Al8 Si6 115.1(5) . . ?
O22 Al8 Si6 122.2(7) . . ?
Si7 Al8 Si6 135.4(5) . . ?
Al8 Al8 Si6 62.3(2) 2_655 . ?
O18 Al8 Ca3 152.9(3) . 2_655 ?
O8 Al8 Ca3 30.8(3) 2_655 2_655 ?
O30 Al8 Ca3 87.0(7) 2_545 2_655 ?
O30 Al8 Ca3 114.9(8) 1_665 2_655 ?
O13 Al8 Ca3 59.8(8) . 2_655 ?
O22 Al8 Ca3 90.2(5) . 2_655 ?
Si7 Al8 Ca3 63.5(3) . 2_655 ?
Al8 Al8 Ca3 104.3(5) 2_655 2_655 ?
Si6 Al8 Ca3 145.4(3) . 2_655 ?
O18 Al8 Ca2 54.2(6) . 1_655 ?
O8 Al8 Ca2 125.0(5) 2_655 1_655 ?
O30 Al8 Ca2 141.0(7) 2_545 1_655 ?
O30 Al8 Ca2 82.4(8) 1_665 1_655 ?
O13 Al8 Ca2 91.6(8) . 1_655 ?
O22 Al8 Ca2 42.3(5) . 1_655 ?
Si7 Al8 Ca2 70.8(3) . 1_655 ?
Al8 Al8 Ca2 115.6(4) 2_655 1_655 ?
Si6 Al8 Ca2 80.0(3) . 1_655 ?
Ca3 Al8 Ca2 131.88(14) 2_655 1_655 ?
Si8 O1 Al2 120.3(5) . 2_545 ?
Si8 O1 Al7 87.2(11) . . ?
Al2 O1 Al7 136.8(5) 2_545 . ?
Si8 O1 Ca1 136.8(4) . 2_545 ?
Al2 O1 Ca1 92.4(11) 2_545 2_545 ?
Al7 O1 Ca1 86.0(4) . 2_545 ?
Si1 O2 Al1 125.2(12) . 2_444 ?
Si1 O2 Ca4 131.0(5) . 2_544 ?
Al1 O2 Ca4 95.8(6) 2_444 2_544 ?
Si6 O3 Al5 131.3(6) . . ?
Si6 O3 Ca4 99.1(9) . 2_554 ?
Al5 O3 Ca4 118.4(12) . 2_554 ?
Si6 O3 Ca3 96.1(12) . . ?
Al5 O3 Ca3 102.8(5) . . ?
Ca4 O3 Ca3 104.3(6) 2_554 . ?
Si3 O4 Al6 123.9(16) . . ?
Si3 O4 Ca1 102.3(4) . . ?
Al6 O4 Ca1 108.0(4) . . ?
Si1 O5 Al3 161.2(19) . . ?
Si1 O5 Ca1 100.9(11) . . ?
Al3 O5 Ca1 96.7(7) . . ?
Si2 O6 Al7 123.4(13) . . ?
Si2 O6 Ca3 131.4(4) . 1_445 ?
Al7 O6 Ca3 95.6(4) . 1_445 ?
Si8 O7 Al2 121.2(10) . . ?
Si8 O7 Al4 120.0(11) . 2_545 ?
Al2 O7 Al4 105.1(10) . 2_545 ?
Si6 O8 Al8 118.7(6) . 2_655 ?
Si6 O8 Ca3 109.5(14) . . ?
Al8 O8 Ca3 123.1(5) 2_655 . ?
Si2 O9 Al7 138.0(11) . 2_535 ?
Si2 O9 Ca1 104.5(12) . 1_545 ?
Al7 O9 Ca1 104.3(4) 2_535 1_545 ?
Si4 O10 Al1 116.6(4) . 2_544 ?
Si4 O10 Ca3 95.3(11) . 1_545 ?
Al1 O10 Ca3 117.0(9) 2_544 1_545 ?
Si7 O11 Al4 127.3(13) . . ?
Si7 O11 Ca1 96.4(5) . . ?
Al4 O11 Ca1 127.7(5) . . ?
Si7 O12 Al4 143.9(12) . 2_645 ?
Si7 O12 Ca3 102.7(5) . 2_655 ?
Al4 O12 Ca3 101.2(12) 2_645 2_655 ?
Si7 O13 Al8 98.1(4) . . ?
Si7 O13 Al7 131.2(7) . 2_545 ?
Al8 O13 Al7 121.4(10) . 2_545 ?
Si7 O13 Ca1 94.5(11) . . ?
Al8 O13 Ca1 118.8(10) . . ?
Al7 O13 Ca1 90.4(4) 2_545 . ?
Si7 O13 Ca3 85.8(8) . 2_655 ?
Al8 O13 Ca3 87.1(8) . 2_655 ?
Al7 O13 Ca3 70.3(7) 2_545 2_655 ?
Ca1 O13 Ca3 153.6(4) . 2_655 ?
Si8 O14 Al7 97.7(11) . . ?
Si8 O14 Ca3 145.4(8) . 1_445 ?
Al7 O14 Ca3 95.8(3) . 1_445 ?
Si8 O14 Ca4 90.3(4) . 2_544 ?
Al7 O14 Ca4 97.5(4) . 2_544 ?
Ca3 O14 Ca4 119.3(11) 1_445 2_544 ?
Si5 O15 Al6 121.1(5) 1_455 . ?
Si5 O15 Ca2 115.1(4) 1_455 . ?
Al6 O15 Ca2 98.8(12) . . ?
Si4 O16 Al3 114.3(5) . . ?
Si5 O17 Al5 124.6(13) . . ?
Si5 O17 Al6 96.5(10) . 2_554 ?
Al5 O17 Al6 129.7(6) . 2_554 ?
Si6 O18 Al8 114.9(16) . . ?
Si6 O18 Ca2 131.4(11) . 1_655 ?
Al8 O18 Ca2 96.6(4) . 1_655 ?
Si4 O19 Al4 139.9(5) . . ?
Si4 O19 Ca3 97.6(7) . 1_545 ?
Al4 O19 Ca3 108.3(10) . 1_545 ?
Si4 O19 Ca4 97.9(11) . 2_544 ?
Al4 O19 Ca4 105.4(6) . 2_544 ?
Ca3 O19 Ca4 102.6(3) 1_545 2_544 ?
Si3 O20 Al5 132.2(6) . . ?
Si3 O20 Ca2 96.4(4) . 1_655 ?
Al5 O20 Ca2 131.3(4) . 1_655 ?
Si6 O21 Al7 147.0(13) . 1_565 ?
Si6 O21 Ca4 97.1(9) . 2_554 ?
Al7 O21 Ca4 115.2(4) 1_565 2_554 ?
Si7 O22 Al2 114.8(6) . 1_655 ?
Si7 O22 Al8 84.1(7) . . ?
Al2 O22 Al8 137.9(10) 1_655 . ?
Si7 O22 Ca2 128.7(10) . 1_655 ?
Al2 O22 Ca2 96.6(9) 1_655 1_655 ?
Al8 O22 Ca2 99.1(4) . 1_655 ?
Si8 O23 Al4 141.2(18) . . ?
Si8 O23 Ca4 99.2(8) . 2_544 ?
Al4 O23 Ca4 101.7(8) . 2_544 ?
Si5 O24 Al1 110.0(5) . 1_655 ?
Si5 O24 Ca4 140.7(8) . . ?
Al1 O24 Ca4 100.0(8) 1_655 . ?
Si5 O25 Al5 117.4(13) . 2_654 ?
Si5 O25 Al6 92.1(6) . 2_554 ?
Al5 O25 Al6 117.2(6) 2_654 2_554 ?
Si5 O25 Ca3 111.3(6) . 2_654 ?
Al5 O25 Ca3 97.9(6) 2_654 2_654 ?
Al6 O25 Ca3 122.4(11) 2_554 2_654 ?
Si1 O26 Al1 134.2(11) . . ?
Si1 O26 Ca2 98.2(13) . . ?
Al1 O26 Ca2 117.4(4) . . ?
Si4 O27 Al3 127.9(10) 2_544 . ?
Si4 O27 Ca4 92.6(11) 2_544 . ?
Al3 O27 Ca4 136.6(7) . . ?
Si3 O28 Al3 116.1(13) . . ?
Si3 O28 Ca2 96.1(3) . 1_655 ?
Al3 O28 Ca2 121.8(7) . 1_655 ?
Si3 O28 Ca1 94.1(7) . . ?
Al3 O28 Ca1 103.1(4) . . ?
Ca2 O28 Ca1 122.3(11) 1_655 . ?
Si2 O30 Al8 120.7(4) . 2_545 ?
Si2 O30 Al8 136.1(14) . 1_445 ?
Al8 O30 Al8 96.4(6) 2_545 1_445 ?
Si3 O31 Al5 126.4(14) 2_554 . ?
Si3 O31 Ca4 131.9(4) 2_554 2_554 ?
Al5 O31 Ca4 94.9(14) . 2_554 ?
Si2 O32 Al6 113.5(6) . 1_545 ?
Si2 O32 Ca2 139.2(10) . 1_545 ?
Al6 O32 Ca2 104.2(13) 1_545 1_545 ?
Si2 O32 Ca1 89.6(6) . 1_545 ?
Al6 O32 Ca1 90.8(5) 1_545 1_545 ?
Ca2 O32 Ca1 105.4(4) 1_545 1_545 ?
Al2 O33 Si1 145.8(6) . . ?
Al2 O33 Ca2 103.1(7) . . ?
Si1 O33 Ca2 96.9(11) . . ?
Al2 O33 Ca1 98.1(11) . . ?
Si1 O33 Ca1 102.4(7) . . ?
Ca2 O33 Ca1 106.7(3) . . ?
 
_refine_diff_density_max    0.965
_refine_diff_density_min   -0.657
_refine_diff_density_rms    0.161

_shelx_res_file
;
TITL an_p04_s1_rrp in P-1
    shelx.res
    created by SHELXL-2018/3 at 15:48:15 on 30-Apr-2019
REM  transformed to space group :
REM P-1 (#2 in standard setting)
CELL   0.28890  7.6454 11.9437 12.9065   96.677  109.590   80.210
ZERR   8        0.0008  0.0011  0.0028    0.013    0.014    0.008
LATT  1
SFAC O SI CA  Al
DISP    Ca    0.04186    0.05070        99.88
DISP    Si    0.00806    0.01064        27.87
DISP    O    -0.00102    0.00081         6.63
DISP    Al    0.00467    0.00761        22.01
UNIT 64 16 8 16
L.S. 1
BOND
LIST 6
FMAP 2
acta
omit   -11  -5   8
omit     -1  -9   5
omit      -7  -3   8
omit     -9  -9  11
omit    -10  -6  11
omit     -5  -3   6
omit     -4   6   4
omit     -8   6   7
omit     -6   4   6
omit     -4  -3   5
omit -3   8   3

shel 0.7 50
PLAN 20
WGHT    0.153200
FVAR       3.03019
CA1   3    0.010389   -0.246035   -0.194825    11.00000    0.01250    0.01498 =
         0.05356    0.00957    0.00869    0.00024
CA2   3   -0.541779   -0.225727   -0.299691    11.00000    0.01210    0.01566 =
         0.05010    0.00974    0.00825   -0.00170
CA3   3    0.499898    0.229167   -0.211757    11.00000    0.00968    0.00991 =
         0.04356    0.00385    0.00749   -0.00099
CA4   3    0.022713   -0.277165   -0.707546    11.00000    0.00935    0.01097 =
         0.01031    0.00204   -0.00576   -0.00259
SI1   2   -0.268498   -0.430351   -0.347218    11.00000    0.01158
SI2   2   -0.240119   -1.041709   -0.114784    11.00000    0.01058
SI3   2    0.057221   -0.133139   -0.384019    11.00000    0.01197
SI4   2    0.227871   -0.600919   -0.367335    11.00000    0.01035
SI5   2    0.415673   -0.129345   -0.545682    11.00000    0.01157
SI6   2    0.246749    0.084660   -0.166257    11.00000    0.00974
SI7   2    0.405282   -0.326566   -0.050999    11.00000    0.01049
SI8   2   -0.112959   -0.603313   -0.081877    11.00000    0.00954

AL1   4   -0.560739   -0.361233   -0.572876    11.00000    0.01322
AL2   4   -0.248206   -0.361181   -0.099528    11.00000    0.01277
AL3   4    0.077865   -0.379252   -0.422634    11.00000    0.01177
AL4   4    0.247231   -0.542579   -0.119282    11.00000    0.00789
AL5   4    0.251802    0.059763   -0.410293    11.00000    0.00956
AL6   4   -0.303804   -0.052630   -0.343812    11.00000    0.01128
AL7   4   -0.088464   -0.825759   -0.066952    11.00000    0.01127
AL8   4    0.432711   -0.104400   -0.034376    11.00000    0.01095
O1    1    0.024420   -0.676075    0.023876    11.00000    0.01495
O2    1   -0.275054   -0.561463   -0.339378    11.00000    0.01626
O3    1    0.227806    0.132970   -0.281670    11.00000    0.01576
O4    1   -0.060250   -0.092431   -0.301220    11.00000    0.01404
O5    1   -0.087433   -0.397476   -0.362327    11.00000    0.01548
O6    1   -0.245757   -0.916741   -0.145590    11.00000    0.01296
O7    1   -0.241214   -0.494201   -0.052210    11.00000    0.01330
O8    1    0.407989    0.153465   -0.100102    11.00000    0.01160
O9    1   -0.037521   -1.109267   -0.058640    11.00000    0.01017
O10   1    0.396231   -0.692572   -0.390022    11.00000    0.01314
O11   1    0.264857   -0.400974   -0.131508    11.00000    0.01356
O12   1    0.533138   -0.384803    0.056567    11.00000    0.01284
O13   1    0.273959   -0.211170   -0.030621    11.00000    0.01299
O14   1   -0.227272   -0.702475   -0.155143    11.00000    0.01327
O15   1   -0.428847   -0.158528   -0.429879    11.00000    0.01090
O16   1    0.270749   -0.481458   -0.387848    11.00000    0.01591
O17   1    0.280742   -0.009589   -0.537557    11.00000    0.01275
O18   1    0.291672   -0.052881   -0.164026    11.00000    0.01882
O19   1    0.240326   -0.621159   -0.246583    11.00000    0.01294
O20   1    0.231832   -0.074527   -0.374072    11.00000    0.01364
O21   1    0.055454    0.149568   -0.149788    11.00000    0.01650
O22   1    0.536064   -0.275619   -0.107971    11.00000    0.01258
O23   1    0.013330   -0.567842   -0.142964    11.00000    0.01620
O24   1    0.293391   -0.228612   -0.579545    11.00000    0.01178
O25   1    0.491523   -0.082741   -0.636234    11.00000    0.01161
O26   1   -0.463444   -0.381484   -0.424762    11.00000    0.01395
O27   1   -0.019188   -0.374757   -0.558026    11.00000    0.01500
O28   1    0.161142   -0.260712   -0.337713    11.00000    0.01371
O30   1   -0.366201   -1.034528   -0.035806    11.00000    0.01068
O31   1    0.071155    0.154468   -0.486999    11.00000    0.02136
O32   1   -0.326182   -1.110233   -0.226370    11.00000    0.01220
O33   1   -0.261549   -0.355504   -0.228127    11.00000    0.01696
HKLF 4


REM  an_p04_s1_rrp in P-1
REM wR2 = 0.2294, GooF = S = 1.097, Restrained GooF = 1.097 for all data
REM R1 = 0.0773 for 1297 Fo > 4sig(Fo) and 0.0874 for all 1587 data
REM 229 parameters refined using 0 restraints

END

WGHT      0.1524      0.0000

REM Highest difference peak  0.965,  deepest hole -0.657,  1-sigma level  0.161
Q1    1   0.0385 -0.2620 -0.6552  11.00000  0.05    0.96
Q2    1  -0.1640 -0.4223 -0.0920  11.00000  0.05    0.80
Q3    1  -0.2448 -1.0214 -0.0401  11.00000  0.05    0.75
Q4    1  -0.2562 -0.4448 -0.4110  11.00000  0.05    0.72
Q5    1   0.0382  0.1382 -0.4358  11.00000  0.05    0.71
Q6    1   0.4349 -0.1197 -0.0734  11.00000  0.05    0.64
Q7    1   0.2380 -0.5351 -0.0641  11.00000  0.05    0.63
Q8    1  -0.5517 -0.2354 -0.3376  11.00000  0.05    0.62
Q9    1  -0.2562 -0.5743 -0.3855  11.00000  0.05    0.62
Q10   1   0.0761 -0.4080 -0.4777  11.00000  0.05    0.61
Q11   1   0.2407  0.0793 -0.2254  11.00000  0.05    0.61
Q12   1   0.0734 -0.1415 -0.4248  11.00000  0.05    0.60
Q13   1  -0.4421 -1.0814 -0.0305  11.00000  0.05    0.60
Q14   1  -0.1742 -0.7003 -0.0208  11.00000  0.05    0.60
Q15   1  -0.5641 -0.3523 -0.5308  11.00000  0.05    0.58
Q16   1   0.2845  0.0615 -0.3243  11.00000  0.05    0.57
Q17   1   0.2216  0.0669 -0.2573  11.00000  0.05    0.57
Q18   1   0.4377 -0.0811  0.0209  11.00000  0.05    0.56
Q19   1   0.5145  0.2378 -0.1863  11.00000  0.05    0.56
Q20   1  -0.2133 -0.1205 -0.3544  11.00000  0.05    0.55
;
_shelx_res_checksum   19280

_shelx_hkl_file
;
   0   4  -2 4226.75 369.898   1
   0  -5   2 1411.99 235.963   1
   0   5  -2 1924.48 315.609   1
   0   5  -1 1091.77 245.886   1
   0  -5   1 1110.71 219.819   1
   0  -5   0 990.313 247.474   1
   0   6  -3 10344.7 807.123   1
   0   6  -2 260435. 3793.23   1
   0  -6   2 264367. 3311.38   1
   0  -6   1 47020.4 1588.19   1
   0   6  -1 51667.8 1791.78   1
   0  -6   0 157910. 3191.61   1
   0   7  -3 204.241 96.3042   1
   0  -7   2 359.569 128.869   1
   0   7  -2 545.928 211.496   1
   0  -7   1 8061.29 685.556   1
   0   7  -1 8946.30 816.732   1
   0  -7   0 17205.3 1130.75   1
   0   8  -4 24682.0 1364.80   1
   0   8  -3 4638.20 588.931   1
   0   8  -2 41.3404 72.3144   1
   0  -8   2 273.950 151.645   1
   0  -8   1 34150.2 1536.29   1
   0  -8   0 39806.0 1795.89   1
   0   9  -4 32166.5 1473.59   1
   0  -9   3 3359.93 494.159   1
   0   9  -3 4130.68 537.764   1
   0  -9   2 269.042 133.167   1
   0   9  -2 352.211 198.287   1
   0  -9   1 52947.6 1988.00   1
   0  -9   0 5172.61 743.377   1
   0  10  -5 382.391 180.603   1
   0  10  -4 86358.6 2709.90   1
   0  10  -3 29668.3 1582.45   1
   0 -10   3 25076.5 1354.80   1
   0 -10   2 17149.2 1070.43   1
   0  10  -2 16652.9 1372.67   1
   0 -10   1 42236.5 1899.39   1
   0 -10   0 9719.98 1052.95   1
   0  11  -6 2241.28 483.375   1
   0  11  -5 2031.78 399.923   1
   0  11  -4 131.253 89.0052   1
   0  11  -3 52.1895 137.572   1
   0 -11   2 1306.58 315.490   1
   0  11  -2 762.995 262.664   1
   0 -11   1 105.073 92.6872   1
   0 -11   0 7823.49 953.548   1
   0  12  -6 69088.8 2612.23   1
   0  12  -5 9762.77 995.581   1
   0  12  -4 208.726 127.453   1
   0 -12   3 3466.97 509.985   1
   0  12  -3 3134.91 656.308   1
   0 -12   2 5214.63 631.786   1
   0 -12   1 12628.3 1176.52   1
   0 -12   0 6463.82 796.995   1
   0  13  -7 22571.6 1715.45   1
   0  13  -6 2548.62 500.499   1
   0  13  -5 49633.7 2165.20   1
   0  13  -4 8924.03 1257.25   1
   0  13  -3 21402.0 1702.96   1
   0 -13   3 21883.7 1378.00   1
   0 -13   2 904.048 304.658   1
   0 -13   1 1198.14 381.431   1
   0 -13   0 13735.7 1226.58   1
   0  14  -7 16835.2 1265.65   1
   0  14  -6 5234.89 715.310   1
   0  14  -5 6726.41 852.036   1
   0  14  -4 1000.26 339.311   1
   0 -14   3 2971.29 508.248   1
   0 -14   2 39875.8 1882.13   1
   0 -14   1 54884.1 2680.78   1
   0 -14   0 166.553 179.537   1
   0  15  -8 244.788 228.027   1
   0  15  -7 5670.43 805.797   1
   0  15  -6 440.700 235.017   1
   0  15  -5 301.287 308.697   1
   0  15  -4 319.451 138.979   1
   0 -15   3 4669.03 670.358   1
   0 -15   2 14.5913 63.5229   1
   0 -15   1 14862.6 1367.26   1
   0 -15   0 2394.99 609.912   1
   0  16  -8 107.503 82.6227   1
   0  16  -7 2188.10 461.071   1
   0  16  -6 2704.34 550.235   1
   0  16  -5 31349.9 2415.22   1
   0 -16   3 80.9285 144.232   1
   0 -16   2 259.847 160.481   1
   0 -16   1 35115.6 2071.41   1
   0 -16   0 272.859 246.151   1
   0  17  -8 4620.88 673.827   1
   0  17  -7 12659.1 1166.06   1
   0  17  -6 1998.52 594.595   1
   0  17  -5 348.832 232.917   1
   0 -17   3 3174.18 584.754   1
   0 -17   2 2511.81 497.116   1
   0 -17   1 264.627 274.015   1
   0 -17   0 28.1343 115.052   1
   0  18  -7 889.253 454.811   1
   0  18  -6 3238.65 888.735   1
   0 -18   3 463.645 215.883   1
   0 -18   1 2756.40 565.054   1
   0 -18   0 6368.03 1098.85   1
   0 -19   3 8289.36 909.733   1
   0 -19   2 260.353 257.880   1
   0 -19   1 735.389 300.039   1
   0 -19   0 827.490 466.115   1
   0 -20   3 8196.08 947.712   1
   0 -20   2 2435.26 492.351   1
   0 -20   1 4472.63 762.408   1
   0 -20   0 1917.01 673.061   1
  -1 -20   1 346.816 241.625   1
  -1 -20   2 359.285 137.840   1
  -1 -19   1 1709.56 415.866   1
  -1 -19   2 27.1335 79.8957   1
  -1 -19   3 3855.96 560.959   1
  -1 -18   1 114.027 160.281   1
  -1 -18   2 548.122 229.005   1
  -1 -18   3 881.741 259.532   1
  -1 -17   1 16882.4 1508.37   1
  -1 -17   2 1782.46 377.187   1
  -1 -17   3 2341.20 434.895   1
   1  17  -6 191.328 288.768   1
   1  17  -8 4085.94 598.085   1
   1  17  -9 829.517 291.112   1
  -1 -16   1 1231.83 403.491   1
  -1 -16   2 2303.73 395.139   1
  -1 -16   3 1966.03 382.133   1
   1  16  -6 874.392 400.104   1
   1  16  -7 158.962 94.5084   1
   1  16  -8 744.615 278.725   1
   1  16  -9 21.0873 76.9132   1
  -1 -15   1 64938.2 2636.36   1
  -1 -15   2 1027.52 258.511   1
  -1 -15   3 1933.03 367.977   1
   1  15  -5 9821.90 1023.07   1
   1  15  -6 294.813 169.486   1
   1  15  -7 2310.00 438.606   1
   1  15  -8 747.672 242.930   1
  -1 -14   1 3272.68 583.170   1
  -1 -14   2 520.357 182.081   1
  -1 -14   3 7895.62 731.617   1
   1  14  -5 832.775 258.361   1
   1  14  -6 6038.02 690.904   1
   1  14  -7 1461.16 300.582   1
  -1 -13   1 1607.83 364.790   1
  -1 -13   2 11238.8 791.829   1
  -1 -13   3 62244.0 1929.29   1
   1  13  -4 5809.72 692.466   1
   1  13  -5 12406.5 1071.19   1
   1  13  -6 12394.1 960.444   1
   1  13  -7 1972.78 418.678   1
  -1 -12   1 21056.0 1254.93   1
  -1 -12   2 4369.96 477.850   1
  -1 -12   3 307.187 142.342   1
   1  12  -4 9807.43 957.023   1
   1  12  -5 6275.01 643.788   1
   1  12  -6 438.909 166.400   1
  -1 -11   1 6648.32 672.185   1
  -1 -11   2 20339.9 974.303   1
  -1 -11   3 4381.71 466.426   1
   1  11  -4 5943.25 685.093   1
   1  11  -5 1149.36 276.676   1
   1  11  -6 350.381 194.433   1
  -1 -10   1 5.66716 34.6912   1
  -1 -10   2 20990.9 929.253   1
  -1 -10   3 2725.71 353.635   1
   1  10  -3 2446.41 409.495   1
   1  10  -4 13708.9 878.920   1
   1  10  -5 543.764 156.835   1
  -1  -9   1 7176.88 743.327   1
  -1  -9   2 15061.6 735.535   1
   1   9  -3 979.219 276.959   1
   1   9  -4 174948. 2626.62   1
   1   9  -5 112.014 191.101   1
  -1  -8   1 14434.3 857.860   1
   1   8  -3 1394.50 220.758   1
   1   8  -4 22403.6 1020.44   1
  -1   2  -1 8877.48 644.843   1
   1  -2   1 8738.77 616.070   1
   1  -2   0 334.705 133.289   1
  -1   2   0 489.043 165.131   1
   1  -2  -1 716.166 216.827   1
  -1   2   1 745.863 222.709   1
  -1   3  -1 32167.5 1236.38   1
   1  -3   1 29894.4 1265.73   1
   1  -3   0 171469. 3032.20   1
  -1   3   0 168622. 2956.60   1
   1  -4   1 824.173 200.034   1
  -1   4  -1 943.607 217.012   1
   1  -4   0 81.3446 56.3748   1
   1  -4  -1 1532.50 364.358   1
  -1   5  -2 305741. 4270.57   1
   1  -5   2 302197. 4471.13   1
   1  -5   1 1445.41 311.743   1
  -1   5  -1 1646.31 361.321   1
  -1   5   0 283.800 53.4115   1
   1  -5   0 249.065 99.0636   1
   1  -5  -1 9516.54 931.603   1
  -1   6  -3 526.467 182.412   1
  -1   6  -2 1689.79 340.060   1
   1  -6   2 1343.00 318.716   1
  -1   6  -1 246.637 110.606   1
   1  -6   1 318.055 168.694   1
   1  -6   0 512.263 205.443   1
  -1   6   0 569.541 282.690   1
   1  -6  -1 645.902 252.114   1
  -1   7  -3 33.9477 40.5095   1
  -1   7  -2 2027.38 463.690   1
   1  -7   2 1841.24 406.489   1
  -1   7  -1 21075.0 1406.84   1
   1  -7   1 20867.3 1218.54   1
   1  -7   0 106204. 3035.60   1
  -1   7   0 118289. 3665.37   1
   1  -7  -1 22049.7 1550.48   1
  -1   8  -4 1935.81 475.611   1
  -1   8  -3 19227.0 1203.81   1
   1  -8   3 18253.6 1306.62   1
   1  -8   2 17231.7 1288.93   1
  -1   8  -2 21359.4 1430.96   1
  -1   8  -1 57281.8 2771.42   1
   1  -8   1 62981.5 2185.95   1
  -1   8   0 8050.51 1071.99   1
   1  -8   0 8672.23 930.418   1
   1  -8  -1 7226.43 920.040   1
  -1   9  -4 116.842 166.279   1
  -1   9  -3 120.217 167.862   1
   1  -9   3 328.419 182.604   1
   1  -9   2 90001.2 2855.79   1
  -1   9  -2 96829.0 3058.96   1
  -1   9  -1 97808.3 3624.39   1
   1  -9   1 96759.7 2865.52   1
   1  -9   0 26855.9 1686.75   1
   1  -9  -1 24192.2 1779.70   1
  -1  10  -5 10429.4 1106.91   1
  -1  10  -4 9250.48 962.425   1
   1 -10   3 14963.5 1214.43   1
  -1  10  -3 16221.0 1293.16   1
  -1  10  -2 2443.37 638.588   1
   1 -10   2 2819.71 508.568   1
  -1  10  -1 3441.68 729.760   1
   1 -10   0 2448.33 536.655   1
   1 -10  -1 14310.8 1439.33   1
  -1  11  -5 21788.3 1530.51   1
  -1  11  -4 10524.1 1138.13   1
  -1  11  -3 19528.9 1471.97   1
   1 -11   3 19896.1 1399.01   1
  -1  11  -2 13131.9 1490.71   1
   1 -11   2 13725.1 1137.58   1
   1 -11   1 640.356 287.533   1
  -1  11  -1 598.016 316.996   1
   1 -11   0 2684.33 601.253   1
   1 -11  -1 3385.46 691.736   1
  -1  12  -6 6438.86 964.497   1
  -1  12  -5 10922.1 1149.11   1
  -1  12  -4 2623.64 565.166   1
   1 -12   3 5865.86 792.565   1
  -1  12  -3 5857.01 986.425   1
   1 -12   2 719.012 250.076   1
  -1  12  -2 490.760 297.213   1
   1 -12   1 8608.75 962.225   1
   1 -12   0 3582.99 652.613   1
   1 -12  -1 23264.8 1710.95   1
  -1  13  -6 499.902 220.081   1
  -1  13  -5 1571.63 502.084   1
  -1  13  -4 3160.41 603.907   1
  -1  13  -3 20296.4 2032.03   1
   1 -13   3 24431.5 1653.17   1
   1 -13   2 10341.6 1039.71   1
  -1  13  -2 9618.97 1352.07   1
   1 -13   1 12601.6 1211.77   1
   1 -13   0 15106.4 1481.00   1
   1 -13  -1 39868.4 2335.34   1
  -1  14  -6 6315.63 1011.68   1
  -1  14  -5 65.6181 141.963   1
  -1  14  -4 568.173 320.724   1
   1 -14   3 5460.24 785.299   1
  -1  14  -3 5752.57 1146.44   1
   1 -14   2 6026.09 808.479   1
   1 -14   1 7429.48 958.813   1
   1 -14   0 3920.25 777.448   1
   1 -14  -1 2101.36 536.055   1
  -1  15  -7 7258.76 1140.15   1
  -1  15  -6 6973.77 956.360   1
  -1  15  -5 47.4431 84.7745   1
  -1  15  -4 3279.43 854.012   1
  -1  15  -3 24211.2 2379.44   1
   1 -15   3 28294.0 1797.71   1
   1 -15   2 1101.55 397.083   1
   1 -15   1 7111.20 905.790   1
   1 -15   0 2875.27 681.440   1
   1 -15  -1 1991.46 586.117   1
  -1  16  -7 7.38213 52.5053   1
  -1  16  -6 157.691 56.3576   1
  -1  16  -5 12155.9 1630.98   1
  -1  16  -4 422.709 453.249   1
   1 -16   4 543.911 300.553   1
   1 -16   3 712.153 297.968   1
  -1  16  -3 689.494 373.809   1
   1 -16   2 9317.51 1054.30   1
   1 -16  -1 2422.14 715.416   1
  -1  17  -8 195.898 124.120   1
  -1  17  -7 385.710 210.323   1
  -1  17  -6 3434.47 738.410   1
  -1  17  -5 658.277 366.124   1
  -1  17  -4 3796.23 1025.24   1
   1 -17   4 3895.97 776.191   1
   1 -17   3 6787.70 902.738   1
   1 -17   2 2327.93 603.432   1
   1 -17   1 36961.9 2250.16   1
   1 -17   0 3382.59 804.003   1
   1 -17  -1 2444.83 652.796   1
  -1  18  -8 1396.59 499.367   1
  -1  18  -7 3282.49 671.274   1
  -1  18  -6 281.697 146.046   1
  -1  18  -5 1095.78 660.260   1
   1 -18   3 4089.15 717.910   1
   1 -18   2 2303.87 565.882   1
   1 -18   1 8.54563 168.294   1
   1 -18   0 5442.80 1089.49   1
   1 -18  -1 3617.65 898.438   1
   1 -19   2 22.7325 192.022   1
   1 -19   1 13819.1 1450.40   1
   1 -19   0 7888.48 1292.35   1
   1 -20   3 768.267 335.588   1
   1 -20   2 191.119 218.860   1
   1 -20   1 1065.14 344.355   1
   1 -20   0 3018.94 733.174   1
   1 -21   1 5928.53 977.020   1
   1 -21   0 931.582 586.985   1
  -2 -20   1 724.138 217.673   1
  -2 -19   1 1899.26 453.640   1
  -2 -18   1 80979.2 3066.68   1
  -2 -18   2 173.594 76.6682   1
  -2 -17   1 5221.76 777.121   1
  -2 -17   2 181.727 14.4471   1
  -2 -17   3 2864.42 397.916   1
   2  17  -8 525.203 315.424   1
  -2 -16   1 5602.47 754.228   1
  -2 -16   2 21135.2 1059.63   1
  -2 -16   3 3946.75 444.246   1
   2  16  -8 796.668 247.876   1
   2  16  -9 2711.66 376.597   1
  -2 -15   2 5113.86 550.714   1
  -2 -15   3 202.240 119.660   1
   2  15  -7 176.487 42.0757   1
   2  15  -8 1935.65 353.180   1
  -2 -14   1 180.159 168.816   1
  -2 -14   2 147.424 112.182   1
  -2 -14   3 43287.9 1314.70   1
   2  14  -6 53814.8 1850.50   1
   2  14  -7 31573.7 1327.64   1
   2  14  -8 18747.8 1081.18   1
  -2 -13   2 1133.50 235.915   1
  -2 -13   3 1885.04 255.227   1
   2  13  -6 567.596 158.953   1
   2  13  -7 1508.05 258.201   1
  -2 -12   2 1407.47 249.166   1
   2  12  -6 14809.7 838.470   1
   2  11  -6 5484.85 503.684   1
   2   2  -1 2285.76 297.514   1
  -2  -2   1 2622.55 296.542   1
  -2  -2   2 69393.4 1832.74   1
   2   2  -2 64755.6 1538.48   1
   2   1   0 2763.40 383.022   1
  -2  -1   0 2580.98 355.967   1
  -2  -1   1 2137.55 343.442   1
   2   1  -1 2708.36 321.556   1
   2   1  -2 16553.2 1067.60   1
  -2   0   0 280.640 135.196   1
   2   0   0 217.834 69.8800   1
   2   0  -1 6324.53 617.677   1
  -2   0   1 7242.33 640.265   1
  -2   0   2 276091. 4832.31   1
   2   0  -2 286334. 4463.25   1
  -2   1  -1 12682.2 913.567   1
  -2   1   0 141.378 109.016   1
   2  -1   0 338.116 144.573   1
  -2   1   1 2641.99 413.740   1
   2  -1  -1 2666.68 403.359   1
  -2   1   2 8068.20 878.209   1
   2  -1  -2 8953.83 893.758   1
   2  -2   1 12235.7 942.742   1
  -2   2  -1 11092.2 953.353   1
  -2   2   0 484807. 5415.48   1
   2  -2   0 469569. 5496.29   1
  -2   2   1 28881.8 1450.15   1
   2  -2  -1 25359.4 1363.01   1
  -2   2   2 64347.0 2532.21   1
   2  -2  -2 66249.8 2481.20   1
   2  -3   1 7827.30 763.141   1
  -2   3  -1 7025.97 711.893   1
   2  -3   0 6763.52 674.685   1
  -2   3   0 5892.53 750.457   1
   2  -3  -1 73.1858 53.8775   1
  -2   3   1 129.108 285.813   1
   2  -3  -2 34425.4 1917.00   1
  -2   3   2 31447.9 2004.50   1
   2  -4   2 1445.36 375.249   1
  -2   4  -2 1110.52 388.966   1
   2  -4   1 28132.1 1613.48   1
  -2   4  -1 33188.4 1562.60   1
  -2   4   0 2686.33 499.510   1
   2  -4   0 2729.71 448.823   1
  -2   4   1 145195. 4211.04   1
   2  -4  -1 146836. 3543.95   1
   2  -4  -2 999999. 10575.4   1
  -2   5  -2 1335.90 349.613   1
   2  -5   2 1062.30 329.358   1
   2  -5   1 94.7989 107.041   1
  -2   5   0 2512.20 569.744   1
   2  -5   0 1684.63 406.031   1
   2  -5  -1 1536.62 364.607   1
  -2   5   1 1740.26 465.649   1
   2  -5  -2 36966.6 2131.74   1
  -2   6  -3 18700.9 1502.95   1
   2  -6   2 133645. 3433.33   1
  -2   6  -2 129522. 3417.71   1
   2  -6   1 62139.5 2401.66   1
  -2   6  -1 63005.0 2664.87   1
   2  -6   0 546.872 291.128   1
  -2   6   0 680.733 294.146   1
   2  -6  -1 9680.11 995.856   1
  -2   6   1 10221.0 1297.33   1
   2  -6  -2 103976. 3653.40   1
  -2   7  -3 34113.4 1926.54   1
   2  -7   2 4433.76 683.361   1
  -2   7  -2 4120.17 673.924   1
  -2   7  -1 867.103 318.105   1
   2  -7   1 1186.26 353.279   1
  -2   7   0 6841.77 1144.29   1
   2  -7   0 7085.86 990.850   1
   2  -7  -1 52434.9 2368.62   1
  -2   7   1 54628.3 2969.24   1
   2  -7  -2 714.040 309.547   1
  -2   8  -4 175295. 4796.47   1
   2  -8   3 3307.16 660.856   1
  -2   8  -3 3763.13 623.433   1
   2  -8   2 89040.0 3361.75   1
  -2   8  -2 97116.4 3550.28   1
  -2   8  -1 51664.4 2500.93   1
   2  -8   1 47682.3 2321.95   1
   2  -8   0 5400.46 845.595   1
  -2   8   0 5091.32 951.269   1
  -2   8   1 26871.1 2228.07   1
   2  -8  -1 28427.6 1831.41   1
   2  -8  -2 6021.29 982.890   1
  -2   9  -4 625.805 478.286   1
  -2   9  -3 14070.5 1371.78   1
   2  -9   3 15370.3 1405.77   1
  -2   9  -2 1976.69 521.820   1
   2  -9   2 1360.61 430.430   1
  -2   9  -1 792.148 373.494   1
   2  -9   1 1074.73 362.037   1
  -2   9   0 7711.71 1274.22   1
   2  -9   0 7354.99 1032.24   1
   2  -9  -1 1030.84 373.845   1
  -2  10  -5 25655.6 2012.47   1
  -2  10  -4 12187.7 1257.65   1
   2 -10   3 2020.65 255.658   1
  -2  10  -3 4659.26 801.974   1
  -2  10  -2 736.727 281.026   1
   2 -10   2 516.968 220.515   1
   2 -10   0 23656.8 1922.08   1
  -2  10   0 24122.1 2322.97   1
   2 -10  -1 18603.1 1609.99   1
   2 -10  -2 21297.8 1846.45   1
  -2  11  -5 10456.6 1263.55   1
  -2  11  -4 193.856 127.564   1
  -2  11  -3 42800.0 2439.96   1
   2 -11   3 43940.6 2356.79   1
   2 -11   2 546.810 177.916   1
  -2  11  -2 630.637 307.807   1
  -2  11  -1 2239.36 666.761   1
   2 -11   1 2295.55 507.036   1
   2 -11  -1 15772.5 1502.69   1
   2 -11  -2 4170.75 842.639   1
  -2  12  -6 543.956 249.735   1
  -2  12  -5 8285.82 1122.73   1
  -2  12  -4 5264.92 878.593   1
   2 -12   3 24092.1 1758.35   1
  -2  12  -3 21855.8 1782.18   1
   2 -12   2 26447.5 1923.80   1
  -2  12  -2 22372.3 2350.60   1
   2 -12   1 454.043 240.201   1
  -2  12  -1 414.784 272.733   1
   2 -12   0 999.581 448.566   1
   2 -12  -1 69372.7 3342.73   1
   2 -12  -2 13370.8 1358.06   1
  -2  13  -6 1954.67 518.062   1
  -2  13  -5 5473.95 1003.19   1
  -2  13  -4 3223.95 736.840   1
  -2  13  -3 10950.1 1363.64   1
   2 -13   3 11916.0 1233.75   1
  -2  13  -2 125.877 24.6143   1
  -2  13  -1 883.888 559.002   1
   2 -13   1 1003.80 381.686   1
   2 -13   0 2856.56 740.578   1
   2 -13  -1 5157.10 918.545   1
   2 -13  -2 6253.43 977.231   1
  -2  14  -6 1558.85 563.394   1
  -2  14  -5 8256.42 1133.48   1
   2 -14   4 207.875 228.846   1
  -2  14  -3 6780.39 1318.73   1
   2 -14   3 11374.8 1235.66   1
   2 -14   2 3581.76 734.862   1
  -2  14  -2 2953.84 965.055   1
  -2  14  -1 656.909 324.056   1
   2 -14   1 504.569 332.645   1
   2 -14   0 1242.97 496.809   1
   2 -14  -1 32816.3 2491.93   1
   2 -14  -2 21209.7 1804.92   1
  -2  15  -6 5419.93 1003.70   1
  -2  15  -5 15671.3 1535.76   1
  -2  15  -4 297.319 126.949   1
   2 -15   4 213.132 248.052   1
  -2  15  -3 547.933 370.191   1
   2 -15   3 68.4933 64.0775   1
  -2  15  -2 174.503 242.028   1
   2 -15   2 242.774 153.804   1
   2 -15   1 3400.40 710.641   1
   2 -15   0 99.3971 231.196   1
   2 -15  -1 1116.52 503.193   1
  -2  16  -7 3942.57 871.418   1
  -2  16  -5 3387.62 726.517   1
   2 -16   4 1470.11 523.993   1
  -2  16  -4 1670.35 728.193   1
   2 -16   3 690.192 328.429   1
  -2  16  -2 1837.93 770.806   1
   2 -16   2 2178.18 629.475   1
   2 -16   1 35882.2 2426.07   1
   2 -16   0 469.349 343.474   1
   2 -16  -1 10121.5 1531.15   1
  -2  17  -8 123.434 397.916   1
  -2  17  -7 234.477 84.0450   1
  -2  17  -5 127.649 43.2335   1
  -2  17  -4 726.755 578.843   1
   2 -17   4 288.582 373.432   1
  -2  17  -3 22592.9 2596.09   1
   2 -17   3 20269.9 1723.92   1
   2 -17   2 645.729 326.311   1
   2 -17   1 3267.71 717.695   1
   2 -17   0 700.901 396.096   1
   2 -17  -1 286.115 85.2083   1
  -2  18  -8 2.33539 91.9843   1
  -2  18  -7 169.649 226.055   1
  -2  18  -6 766.696 390.777   1
  -2  18  -5 21316.4 2336.13   1
   2 -18   4 59.7762 208.043   1
   2 -18   3 366.054 203.177   1
   2 -18   2 4325.29 902.614   1
   2 -18   1 574.238 383.408   1
   2 -18   0 2046.50 641.451   1
  -2  19  -4 875.263 514.278   1
   2 -19   3 1746.39 532.269   1
   2 -19   2 441.030 228.755   1
   2 -19   0 122.824 187.581   1
   2 -19  -1 3372.80 1018.94   1
   2 -20   3 997.789 374.960   1
   2 -20   2 1228.00 551.084   1
   2 -20   0 6123.33 1208.75   1
   2 -20  -1 1196.16 590.810   1
   2 -21   2 573.569 484.334   1
   2 -21   1 2682.63 686.158   1
   2 -21   0 585.946 198.993   1
  -3 -19   2 381.296 134.945   1
  -3 -18   2 4825.71 452.523   1
  -3 -17   2 354.120 134.422   1
  -3 -16   2 230.171 91.2944   1
   3  16  -9 957.843 203.043   1
  -3 -15   2 15918.9 890.551   1
   3  15  -8 13673.4 743.446   1
   3  15  -9 59.5442 40.2192   1
  -3 -14   2 44.2239 24.6894   1
  -3  -5   2 64621.4 1524.36   1
  -3  -5   3 1351.07 311.389   1
   3   5  -3 2234.48 272.216   1
   3   5  -4 79655.3 2098.80   1
  -3  -4   1 12102.2 809.663   1
   3   4  -2 63701.9 1795.58   1
  -3  -4   2 65303.2 1905.81   1
   3   4  -3 2043.24 287.962   1
  -3  -4   3 1647.48 364.211   1
   3   4  -4 3159.82 579.440   1
  -3  -3   1 14346.9 889.021   1
   3   3  -1 13582.6 906.913   1
  -3  -3   2 57709.7 1809.60   1
   3   3  -2 55822.0 1682.46   1
   3   3  -3 64.8610 100.260   1
  -3  -3   3 21.0414 115.046   1
   3   2  -1 30629.9 1390.35   1
  -3  -2   1 32734.2 1386.91   1
  -3  -2   2 33062.3 1489.32   1
   3   2  -2 33268.6 1407.05   1
  -3  -2   3 40.7510 63.8707   1
   3   2  -3 209.142 133.697   1
   3   1   0 121361. 3020.95   1
  -3  -1   0 117956. 3113.15   1
   3   1  -1 10966.7 859.622   1
  -3  -1   1 11231.0 826.873   1
  -3  -1   2 14355.4 1011.13   1
   3   1  -2 14194.5 1054.48   1
   3   1  -3 1575.88 424.687   1
  -3  -1   3 2065.83 487.809   1
  -3   0   0 20229.0 1267.26   1
   3   0   0 22193.1 1259.20   1
  -3   0   1 39.1374 54.3076   1
   3   0  -1 131.464 124.139   1
   3   0  -2 7096.04 761.577   1
  -3   0   2 7434.08 797.630   1
   3   0  -3 238.824 247.878   1
  -3   1  -1 12369.8 1134.46   1
   3  -1   1 12675.0 1092.57   1
  -3   1   0 27756.5 1499.79   1
   3  -1   0 25778.0 1536.17   1
   3  -1  -1 706.430 240.015   1
  -3   1   1 786.966 331.315   1
  -3   1   2 28437.8 1749.89   1
   3  -1  -2 29152.4 1587.80   1
   3  -1  -3 15647.2 1421.00   1
   3  -2   0 30925.8 1689.20   1
  -3   2   0 30480.6 1592.18   1
  -3   2   1 806.083 269.141   1
   3  -2  -1 842.848 251.417   1
   3  -2  -2 24.1795 31.2040   1
  -3   2   2 51.6099 130.402   1
  -3   2   3 3750.27 799.858   1
   3  -2  -3 3702.85 697.045   1
  -3   3  -2 64086.6 2803.94   1
  -3   3  -1 27158.1 1648.68   1
   3  -3   1 27409.2 1623.77   1
   3  -3   0 52967.0 2196.65   1
  -3   3   0 50582.0 2316.84   1
  -3   3   1 19991.0 1495.88   1
   3  -3  -1 17957.2 1445.02   1
  -3   3   2 6576.60 991.176   1
   3  -3  -2 6452.67 808.327   1
   3  -3  -3 8140.80 1163.10   1
  -3   3   3 9707.38 1281.35   1
  -3   4  -2 13194.0 1272.80   1
   3  -4   2 11493.9 1204.33   1
   3  -4   1 9141.43 1035.26   1
  -3   4  -1 9388.67 929.754   1
   3  -4   0 13.4905 59.0392   1
   3  -4  -1 16226.1 1477.59   1
  -3   4   1 19006.0 1472.74   1
   3  -4  -2 12567.4 1176.35   1
  -3   4   2 12656.0 1480.01   1
   3  -4  -3 6000.64 990.301   1
   3  -5   2 22241.1 1616.72   1
  -3   5  -2 21387.1 1547.98   1
   3  -5   1 1822.06 488.743   1
  -3   5  -1 1769.26 443.253   1
   3  -5   0 11152.5 1041.39   1
  -3   5   0 11109.4 1178.73   1
   3  -5  -1 4864.55 846.880   1
  -3   5   1 4932.76 915.906   1
   3  -5  -2 48172.4 2333.31   1
  -3   5   2 53157.9 3196.54   1
   3  -5  -3 10443.7 1351.80   1
  -3   6  -3 22510.1 1758.18   1
  -3   6  -2 61918.1 2741.02   1
   3  -6   2 62021.2 2725.76   1
  -3   6  -1 38969.7 2477.19   1
   3  -6   1 47279.5 2348.29   1
  -3   6   0 5576.29 919.027   1
   3  -6   0 6093.74 871.981   1
   3  -6  -1 26359.7 1860.61   1
  -3   6   1 21841.6 2136.96   1
  -3   6   2 1192.53 552.906   1
   3  -6  -2 1629.75 449.669   1
   3  -6  -3 838.902 363.577   1
   3  -7   3 11284.2 1246.80   1
  -3   7  -3 11087.6 1278.68   1
  -3   7  -2 91334.1 3354.45   1
   3  -7   2 93801.7 3380.27   1
   3  -7   1 50247.4 2491.33   1
  -3   7  -1 48266.4 2648.03   1
   3  -7   0 52212.2 2402.75   1
  -3   7   0 52786.7 2726.79   1
  -3   7   1 10689.7 1536.06   1
   3  -7  -1 12171.6 1355.30   1
   3  -7  -2 10345.9 1163.70   1
  -3   7   2 10443.9 1550.92   1
   3  -7  -3 431.359 294.220   1
  -3   8  -4 5654.53 974.018   1
   3  -8   3 10143.8 1241.24   1
  -3   8  -3 10643.2 1221.91   1
  -3   8  -2 903.180 382.296   1
   3  -8   2 1627.90 501.672   1
   3  -8   1 64.3343 120.769   1
  -3   8  -1 8.39612 24.3795   1
  -3   8   0 162.982 277.682   1
   3  -8   0 203.156 162.210   1
   3  -8  -1 22333.8 1853.53   1
  -3   8   1 24709.8 2337.08   1
  -3   8   2 332.583 265.124   1
   3  -8  -2 281.020 221.636   1
   3  -8  -3 36238.0 2558.67   1
  -3   9  -4 356.094 140.071   1
   3  -9   3 989.313 403.735   1
  -3   9  -3 708.704 327.749   1
  -3   9  -2 4208.86 829.140   1
   3  -9   2 4048.25 757.302   1
  -3   9  -1 55017.7 2914.18   1
   3  -9   1 55857.9 2774.35   1
   3  -9   0 18207.7 1546.51   1
  -3   9   0 13651.4 1969.04   1
   3  -9  -1 4398.37 870.913   1
  -3   9   1 4348.07 1120.97   1
   3  -9  -2 46001.7 2544.77   1
  -3  10  -5 15125.4 1728.29   1
  -3  10  -4 2986.96 676.861   1
  -3  10  -3 7907.05 1240.29   1
   3 -10   3 9106.04 1210.77   1
  -3  10  -2 18.3210 111.272   1
  -3  10  -1 31.2891 192.664   1
   3 -10   0 8875.61 1115.95   1
  -3  10   0 7103.48 1360.97   1
  -3  10   1 3744.77 958.017   1
   3 -10  -1 4434.17 858.506   1
   3 -10  -2 1469.26 468.722   1
  -3  11  -4 1809.06 575.897   1
   3 -11   3 2270.48 631.661   1
  -3  11  -3 1759.73 544.918   1
  -3  11  -2 13597.4 1442.21   1
   3 -11   2 11869.1 1449.66   1
   3 -11   1 9629.03 1217.65   1
  -3  11  -1 6172.96 1388.43   1
  -3  11   0 244.018 331.411   1
   3 -11   0 31.8078 177.603   1
  -3  11   1 11753.7 1887.88   1
   3 -11  -1 12605.9 1584.56   1
   3 -11  -2 7852.76 1145.62   1
  -3  12  -5 10919.4 1406.89   1
  -3  12  -4 600.300 355.325   1
   3 -12   3 1550.46 486.506   1
  -3  12  -3 1801.50 561.386   1
  -3  12  -2 2269.13 641.373   1
   3 -12   2 1356.24 487.652   1
   3 -12   1 11972.8 1341.96   1
  -3  12  -1 10722.6 1715.98   1
   3 -12   0 419.951 258.870   1
  -3  12   0 173.182 303.237   1
   3 -12  -1 11983.7 1621.31   1
   3 -12  -2 27.5724 102.930   1
  -3  13  -6 15859.0 1856.05   1
  -3  13  -5 4622.69 1115.84   1
  -3  13  -4 6165.05 1051.08   1
   3 -13   3 8695.45 1171.98   1
  -3  13  -3 8006.38 1177.41   1
   3 -13   2 1378.22 427.925   1
  -3  13  -2 848.155 530.260   1
  -3  13  -1 21938.0 2544.96   1
   3 -13   1 24206.5 1983.41   1
  -3  13   0 710.586 531.670   1
   3 -13   0 958.833 260.944   1
   3 -13  -1 25206.5 2388.31   1
   3 -13  -2 1855.24 605.340   1
  -3  14  -5 13074.4 1612.82   1
  -3  14  -4 260.659 315.203   1
   3 -14   4 214.352 379.909   1
  -3  14  -3 934.889 343.966   1
   3 -14   3 567.820 292.109   1
   3 -14   2 12544.3 1578.30   1
  -3  14  -2 12959.8 2005.40   1
  -3  14  -1 623.912 160.248   1
   3 -14   1 434.694 308.113   1
   3 -14   0 4847.85 894.570   1
   3 -14  -1 25076.7 2400.18   1
  -3  15  -6 153.410 325.735   1
  -3  15  -5 1351.36 447.729   1
   3 -15   4 2774.40 781.598   1
  -3  15  -4 2900.21 675.846   1
   3 -15   3 3801.35 823.884   1
  -3  15  -3 2205.20 940.753   1
   3 -15   2 154.788 339.752   1
  -3  15  -2 189.845 355.752   1
  -3  15  -1 24677.9 2820.28   1
   3 -15   1 25467.7 2118.40   1
   3 -15   0 10739.0 1396.64   1
   3 -15  -1 22550.7 2409.80   1
   3 -15  -2 3210.78 852.369   1
  -3  16  -7 1861.38 770.814   1
  -3  16  -6 2891.35 813.229   1
  -3  16  -5 1161.59 346.394   1
  -3  16  -4 2276.83 661.217   1
   3 -16   4 3162.22 838.879   1
  -3  16  -3 3738.89 1051.50   1
   3 -16   3 4773.72 896.841   1
  -3  16  -2 733.033 308.285   1
   3 -16   2 725.513 426.147   1
   3 -16   1 264.566 360.322   1
   3 -16   0 8566.90 1270.86   1
   3 -16  -1 643.881 576.829   1
   3 -16  -2 108.527 83.5602   1
  -3  17  -7 120.862 213.470   1
  -3  17  -6 1560.68 491.976   1
  -3  17  -5 4671.14 970.644   1
  -3  17  -4 1234.51 658.232   1
   3 -17   4 1830.24 591.834   1
  -3  17  -3 5451.72 1293.25   1
   3 -17   3 6006.35 990.106   1
   3 -17   2 812.579 430.764   1
  -3  17  -2 938.126 329.545   1
   3 -17   1 3155.13 783.990   1
   3 -17  -1 155.406 239.200   1
   3 -17  -2 171.236 582.155   1
  -3  18  -7 7229.81 1203.87   1
  -3  18  -6 1215.61 443.445   1
  -3  18  -5 414.614 365.016   1
  -3  18  -4 103.047 168.795   1
   3 -18   3 339.686 215.177   1
  -3  18  -3 327.933 574.201   1
   3 -18   2 137.421 168.203   1
   3 -18   1 433.398 248.876   1
   3 -18   0 2705.27 783.523   1
   3 -18  -1 1197.14 476.697   1
   3 -18  -2 188.904 322.707   1
  -3  19  -5 387.240 497.355   1
  -3  19  -4 195.678 498.892   1
  -3  19  -3 21.6032 389.219   1
   3 -19   3 173.832 225.290   1
   3 -19   2 1583.25 593.123   1
   3 -19   1 138.121 213.897   1
   3 -19   0 86.4639 243.988   1
   3 -19  -1 437.482 143.173   1
   3 -20   3 2450.83 718.223   1
   3 -20   1 526.247 420.004   1
   3 -20   0 2015.27 684.072   1
   3 -20  -1 1196.73 733.943   1
   3 -21   3 2297.55 807.018   1
   3 -21   2 253.607 369.929   1
   3 -21   1 17.0406 62.5880   1
   3 -21   0 12815.5 1912.10   1
   3 -21  -1 6983.67 1516.14   1
  -4  -9   2 3710.78 405.521   1
   4   9  -6 241.531 108.210   1
  -4  -8   2 98724.8 2265.33   1
  -4  -8   3 142.779 85.3404   1
   4   8  -4 34010.1 1218.83   1
   4   8  -5 9487.78 690.323   1
   4   8  -6 57598.8 1867.10   1
  -4  -7   2 25228.2 1132.60   1
  -4  -7   3 5534.49 522.736   1
   4   7  -4 3390.77 370.036   1
   4   7  -5 40937.3 1450.83   1
  -4  -6   2 520322. 5503.63   1
   4   6  -3 20211.7 1019.57   1
  -4  -6   3 19084.7 1076.89   1
   4   6  -4 125751. 2536.99   1
   4   6  -5 8724.91 798.151   1
  -4  -5   1 9462.45 827.030   1
  -4  -5   2 1380.81 281.774   1
   4   5  -2 1069.46 302.095   1
  -4  -5   3 88363.4 2406.15   1
   4   5  -3 87897.6 2225.95   1
   4   5  -4 47381.6 1872.19   1
   4   5  -5 4178.58 686.985   1
  -4  -4   1 14.7191 33.5275   1
   4   4  -2 195268. 3727.32   1
  -4  -4   2 195915. 3628.03   1
  -4  -4   3 27139.9 1430.00   1
   4   4  -3 28341.9 1369.58   1
   4   4  -4 51121.6 1975.12   1
   4   4  -5 24864.0 1776.17   1
   4   3  -1 8265.30 839.285   1
  -4  -3   1 8934.11 816.090   1
  -4  -3   2 6170.11 784.984   1
   4   3  -2 7699.67 779.392   1
  -4  -3   3 27797.7 1519.94   1
   4   3  -3 22941.1 1388.30   1
  -4  -3   4 1171.54 456.279   1
   4   3  -4 1772.55 371.035   1
   4   3  -5 101.194 153.892   1
  -4  -2   0 1940.12 426.315   1
  -4  -2   1 9460.48 912.236   1
   4   2  -1 9725.66 899.453   1
  -4  -2   2 17799.3 1349.31   1
   4   2  -2 18017.8 1234.03   1
  -4  -2   3 8902.55 1004.03   1
   4   2  -3 8044.37 943.407   1
  -4  -2   4 189131. 5040.05   1
   4   2  -4 190831. 4168.50   1
  -4  -1   0 5471.75 777.491   1
   4   1   0 5864.24 792.323   1
   4   1  -1 5239.83 719.169   1
  -4  -1   1 6199.23 707.969   1
  -4  -1   2 8451.35 936.023   1
   4   1  -2 9191.73 891.006   1
   4   1  -3 2027.50 434.274   1
  -4  -1   3 1666.41 487.822   1
  -4  -1   4 4476.74 821.537   1
   4   1  -4 3276.07 665.126   1
   4   0   0 578009. 7556.84   1
  -4   0   0 579029. 7620.77   1
  -4   0   1 34893.7 1828.31   1
   4   0  -1 37244.1 1944.37   1
  -4   0   2 135696. 3851.81   1
   4   0  -2 133089. 3551.03   1
   4   0  -3 59299.7 2562.96   1
  -4   0   3 53531.9 2930.64   1
   4   0  -4 124363. 4330.66   1
  -4   0   4 144221. 4658.65   1
   4  -1   1 20223.7 1598.06   1
  -4   1  -1 18677.1 1616.29   1
  -4   1   0 1057.27 324.084   1
   4  -1   0 932.932 340.439   1
   4  -1  -1 1402.63 376.520   1
  -4   1   1 1166.27 390.120   1
   4  -1  -2 23571.9 1746.05   1
  -4   1   2 24829.5 1760.89   1
   4  -1  -3 18257.4 1414.96   1
  -4   1   3 19579.1 1818.77   1
   4  -1  -4 271.280 196.176   1
  -4   1   4 679.029 466.756   1
  -4   2  -1 5667.90 816.582   1
   4  -2   1 5050.08 813.513   1
   4  -2   0 29588.7 1946.50   1
  -4   2   0 31334.1 1790.96   1
  -4   2   1 9986.14 1166.69   1
   4  -2  -1 10254.0 1108.34   1
  -4   2   2 68340.1 2866.73   1
   4  -2  -2 59606.3 2890.96   1
  -4   2   3 2576.14 733.576   1
   4  -2  -3 2292.51 527.272   1
  -4   2   4 166214. 5508.77   1
   4  -2  -4 154018. 5355.85   1
  -4   3  -2 14683.4 1604.00   1
  -4   3  -1 5016.83 791.855   1
   4  -3   1 5361.86 763.980   1
  -4   3   0 16065.6 1397.00   1
   4  -3   0 16308.9 1457.41   1
   4  -3  -1 1443.58 404.220   1
  -4   3   1 1328.01 390.893   1
   4  -3  -2 958.542 390.183   1
  -4   3   2 943.544 398.445   1
  -4   3   3 1494.02 584.036   1
   4  -3  -3 1901.03 467.550   1
   4  -3  -4 2851.91 892.025   1
  -4   3   4 3537.62 924.498   1
   4  -4   2 153009. 4703.78   1
  -4   4  -2 151629. 4606.30   1
  -4   4  -1 54.0496 190.506   1
   4  -4   1 61.3589 90.3416   1
  -4   4   0 86956.6 3685.37   1
   4  -4   0 96267.2 3440.75   1
  -4   4   1 31851.9 2223.01   1
   4  -4  -1 38972.0 2139.98   1
   4  -4  -2 42153.1 2495.51   1
  -4   4   2 39675.0 2879.45   1
   4  -4  -3 22181.9 1748.31   1
  -4   4   3 21133.6 2249.52   1
   4  -4  -4 10727.8 1686.58   1
  -4   5  -2 6577.93 1019.27   1
   4  -5   2 5708.70 945.046   1
   4  -5   1 38972.4 2383.02   1
  -4   5  -1 38930.5 2204.06   1
  -4   5   0 79.8425 117.557   1
  -4   5   1 4953.98 660.039   1
   4  -5  -1 5944.64 947.264   1
  -4   5   2 4192.74 1041.31   1
   4  -5  -2 5194.42 971.128   1
   4  -5  -3 74109.5 3202.84   1
  -4   5   3 72987.8 4293.34   1
   4  -5  -4 2106.67 746.395   1
   4  -6   2 344.693 217.492   1
  -4   6  -2 324.106 191.137   1
  -4   6  -1 5773.73 1042.33   1
   4  -6   1 6695.83 1075.29   1
  -4   6   0 121879. 4400.25   1
   4  -6   0 123182. 4112.20   1
  -4   6   3 18645.6 2180.93   1
   4  -6  -3 20114.7 1728.01   1
   4  -6  -4 1020.75 577.423   1
  -4   7  -3 1160.17 482.979   1
   4  -7   2 18322.4 1596.43   1
  -4   7  -2 16439.1 1564.28   1
  -4   7   0 27617.4 2237.80   1
   4  -7   0 29490.7 2158.51   1
   4  -7  -1 21273.1 1716.33   1
  -4   7   1 15790.1 1997.24   1
  -4   7   2 1320.25 621.757   1
   4  -7  -2 2451.65 677.669   1
   4  -7  -3 15958.4 1566.73   1
  -4   7   3 17062.2 2101.00   1
   4  -7  -4 149.325 257.247   1
  -4   8  -4 49.5529 90.8745   1
  -4   8  -3 11204.1 1364.99   1
   4  -8   3 10579.1 1391.08   1
  -4   8  -2 336.800 268.294   1
   4  -8   2 405.761 174.664   1
  -4   8  -1 11155.8 1425.63   1
   4  -8   1 10043.7 1340.05   1
   4  -8   0 29330.6 2210.86   1
  -4   8   0 29811.5 2214.76   1
   4  -8  -1 4624.63 899.794   1
  -4   8   1 3030.28 1115.91   1
   4  -8  -2 13946.5 1560.78   1
  -4   8   2 14395.1 2078.82   1
  -4   8   3 70198.8 4739.26   1
   4  -8  -3 88152.2 3792.06   1
  -4   9  -4 682.008 372.619   1
  -4   9  -3 5702.47 993.058   1
   4  -9   3 5658.29 1032.57   1
  -4   9  -2 2140.39 693.196   1
   4  -9   2 2565.87 681.952   1
  -4   9  -1 4063.33 842.613   1
   4  -9   1 4241.65 838.946   1
   4  -9   0 38.2153 43.8625   1
  -4   9   0 309.396 288.353   1
  -4   9   1 159.178 311.537   1
  -4   9   2 2546.17 958.005   1
   4  -9  -2 4048.22 906.469   1
   4  -9  -3 4355.76 857.929   1
  -4  10  -4 22755.5 2004.06   1
  -4  10  -3 746.264 447.915   1
   4 -10   3 305.519 50.0952   1
   4 -10   2 547.288 285.679   1
  -4  10  -2 947.242 445.978   1
   4 -10   1 886.333 323.795   1
  -4  10  -1 1530.68 554.923   1
  -4  10   0 460.113 397.177   1
   4 -10   0 700.044 262.282   1
   4 -10  -1 92.6788 288.353   1
  -4  10   2 27713.3 2877.01   1
   4 -10  -2 26035.1 2210.27   1
   4 -10  -3 17139.9 1723.33   1
  -4  11  -5 8650.31 1364.87   1
  -4  11  -4 1376.84 590.747   1
   4 -11   3 195.050 244.338   1
  -4  11  -2 76.5650 254.057   1
   4 -11   1 3422.42 820.697   1
  -4  11  -1 3943.22 879.771   1
  -4  11   0 499.792 355.880   1
   4 -11   0 716.978 337.467   1
  -4  11   1 14486.6 2320.85   1
   4 -11  -1 15494.8 1656.96   1
   4 -11  -2 3854.11 890.066   1
  -4  11   2 3015.24 1141.77   1
   4 -11  -3 16947.1 1712.11   1
  -4  12  -5 44673.7 3212.28   1
  -4  12  -4 1731.75 665.233   1
  -4  12  -3 16819.8 1902.33   1
   4 -12   3 15974.7 1801.86   1
   4 -12   2 1560.20 498.043   1
  -4  12  -2 1414.51 545.463   1
  -4  12  -1 3163.65 1038.57   1
   4 -12   1 4867.38 942.209   1
   4 -12   0 13.8484 224.030   1
  -4  12   1 1277.65 686.266   1
   4 -12  -1 1825.68 606.264   1
   4 -12  -3 3048.69 754.844   1
  -4  13  -6 222.032 335.527   1
  -4  13  -5 21053.6 2527.97   1
  -4  13  -3 2150.52 663.579   1
   4 -13   3 2278.02 594.137   1
   4 -13   2 390.467 163.628   1
  -4  13  -2 268.075 186.764   1
   4 -13   1 7030.23 1182.15   1
  -4  13  -1 3609.40 1220.16   1
  -4  13   0 604.242 468.052   1
   4 -13   0 1403.08 423.633   1
  -4  13   1 769.716 331.794   1
   4 -13  -1 730.564 368.160   1
   4 -13  -2 2706.02 722.539   1
   4 -13  -3 119.424 153.133   1
  -4  14  -6 7350.17 1639.75   1
  -4  14  -4 9241.28 1399.27   1
  -4  14  -3 26262.3 2277.38   1
   4 -14   3 24433.4 2267.10   1
   4 -14   2 8558.64 1344.44   1
  -4  14  -2 6044.78 1447.23   1
  -4  14   0 8495.71 1866.32   1
   4 -14   0 11767.3 1550.15   1
   4 -14  -1 3558.15 903.590   1
   4 -14  -2 93.5078 156.295   1
   4 -14  -3 232.782 217.850   1
  -4  15  -5 4069.50 1019.47   1
  -4  15  -4 2781.63 788.179   1
   4 -15   3 2387.66 697.854   1
  -4  15  -3 2244.73 764.889   1
  -4  15  -2 81.8268 296.759   1
   4 -15   2 209.492 107.346   1
   4 -15   1 6566.95 1154.87   1
  -4  15  -1 4534.03 1353.00   1
   4 -15   0 2637.68 785.543   1
  -4  15   0 1979.71 887.642   1
   4 -15  -1 850.656 398.131   1
   4 -15  -2 2882.36 932.647   1
   4 -15  -3 767.130 369.707   1
  -4  16  -6 970.176 510.044   1
  -4  16  -5 8565.65 1400.90   1
  -4  16  -4 2608.88 769.869   1
  -4  16  -3 2248.91 897.438   1
   4 -16   3 3172.92 787.938   1
   4 -16   2 6.32517 181.816   1
   4 -16   1 135.295 338.800   1
   4 -16   0 3925.82 1008.06   1
   4 -16  -1 3877.00 914.026   1
   4 -16  -2 6337.76 1336.80   1
   4 -16  -3 475.848 69.3674   1
  -4  17  -6 587.248 324.591   1
  -4  17  -4 69.1633 213.500   1
   4 -17   3 6527.59 1233.87   1
  -4  17  -3 4302.60 1148.39   1
  -4  17  -2 689.678 505.228   1
   4 -17   2 385.670 299.205   1
  -4  17  -1 119.938 544.697   1
   4 -17   0 359.016 366.790   1
   4 -17  -1 2661.27 838.660   1
   4 -17  -2 279.515 428.195   1
  -4  18  -7 483.559 335.025   1
  -4  18  -6 2011.88 659.058   1
  -4  18  -4 12.1154 316.394   1
  -4  18  -3 165.942 314.706   1
   4 -18   2 195.533 98.5019   1
   4 -18   1 18070.6 2133.03   1
   4 -18   0 300.585 320.024   1
   4 -18  -1 461.094 348.610   1
   4 -18  -2 1845.10 737.377   1
  -4  19  -6 1214.39 553.386   1
  -4  19  -5 1959.19 913.642   1
  -4  19  -4 354.204 391.367   1
  -4  19  -3 1476.77 804.299   1
   4 -19   3 1612.81 540.751   1
   4 -19   2 651.331 302.827   1
  -4  19  -2 462.660 416.217   1
   4 -19   1 639.584 365.124   1
   4 -19   0 2024.92 631.465   1
   4 -19  -1 5848.65 1397.91   1
   4 -19  -2 3006.46 974.630   1
   4 -20   3 3019.58 759.076   1
   4 -20   2 4944.76 1086.95   1
   4 -20   1 2345.50 837.651   1
   4 -20   0 52.4077 417.485   1
   4 -20  -1 284.575 486.517   1
   4 -21   3 175.241 250.357   1
   4 -21   1 1430.74 651.122   1
   4 -21   0 1171.45 486.771   1
   4 -21  -1 2669.64 1083.75   1
  -5 -12   3 6114.16 500.302   1
   5  12  -8 276.246 119.720   1
  -5 -11   3 66.7967 71.2546   1
   5  11  -7 2036.28 247.706   1
   5  11  -8 26.8019 76.2885   1
  -5 -10   3 211.484 108.505   1
  -5 -10   4 4694.43 635.929   1
   5  10  -6 4512.10 400.203   1
   5  10  -7 563.053 171.499   1
  -5  -9   2 11483.9 891.891   1
  -5  -9   3 1229.69 324.240   1
   5   9  -5 160.520 61.9629   1
   5   9  -6 29638.5 1201.64   1
   5   9  -7 1190.65 263.326   1
  -5  -8   2 91.2967 116.233   1
  -5  -8   3 2484.28 452.229   1
  -5  -8   4 17.8388 58.2651   1
   5   8  -4 223.578 127.486   1
   5   8  -5 3489.81 425.917   1
   5   8  -6 1853.76 371.421   1
   5   8  -7 1472.43 398.494   1
  -5  -7   2 92499.9 2641.24   1
  -5  -7   3 8636.29 888.692   1
  -5  -7   4 7597.23 930.733   1
   5   7  -4 9241.37 860.026   1
   5   7  -5 14360.6 871.645   1
   5   7  -6 8894.44 797.036   1
  -5  -6   2 39589.2 1846.99   1
  -5  -6   3 18040.9 1277.26   1
   5   6  -3 18117.1 1179.56   1
   5   6  -4 8852.35 829.919   1
  -5  -6   4 5027.65 802.745   1
  -5  -6   5 5590.41 914.267   1
   5   6  -5 7158.13 846.247   1
   5   6  -6 1102.49 314.509   1
  -5  -5   1 629.433 256.467   1
   5   5  -2 64196.8 2557.62   1
  -5  -5   2 65778.8 2328.27   1
  -5  -5   3 84.3275 53.8548   1
   5   5  -4 70548.7 2381.39   1
  -5  -5   5 271.446 260.464   1
  -5  -4   1 900.832 341.588   1
  -5  -4   2 2646.36 482.787   1
   5   4  -2 2623.72 485.160   1
  -5  -4   3 16641.7 1311.94   1
   5   4  -3 16527.7 1198.08   1
  -5  -4   4 107.941 194.087   1
   5   4  -4 102.955 134.413   1
  -5  -4   5 5549.39 944.284   1
   5   4  -5 5845.19 759.925   1
  -5  -3   1 76.5200 158.197   1
   5   3  -1 9.58491 150.163   1
   5   3  -2 57263.6 2587.26   1
  -5  -3   2 61480.0 2524.46   1
   5   3  -3 16772.5 1320.10   1
  -5  -3   3 14443.3 1357.92   1
   5   3  -4 117364. 3844.77   1
   5   3  -5 26301.0 1627.43   1
   5   3  -6 1828.60 748.886   1
  -5  -2   0 631.129 339.243   1
   5   2  -1 37903.8 2031.48   1
  -5  -2   1 37633.8 2013.74   1
  -5  -2   2 1823.24 519.271   1
   5   2  -2 2864.67 547.731   1
  -5  -2   3 2274.59 513.231   1
   5   2  -3 2315.21 474.446   1
   5   2  -4 192.374 124.830   1
  -5  -2   5 234.906 219.682   1
   5   2  -5 181.278 116.700   1
   5   1   0 74.6157 48.4463   1
  -5  -1   0 370.871 225.027   1
   5   1  -1 15618.0 1449.24   1
  -5  -1   1 17083.8 1357.68   1
  -5  -1   2 128414. 4191.89   1
   5   1  -2 128819. 3823.75   1
   5   1  -3 10072.9 1119.89   1
  -5  -1   3 10822.6 1159.33   1
   5   1  -4 5655.42 859.447   1
  -5  -1   4 5238.66 958.321   1
   5   1  -5 14206.9 1461.00   1
  -5  -1   5 12727.8 1648.95   1
   5   0   0 278.710 162.889   1
  -5   0   0 513.938 237.304   1
   5   0  -1 156.915 188.834   1
  -5   0   1 201.158 96.7059   1
   5   0  -2 2528.22 580.564   1
  -5   0   2 2200.41 593.071   1
   5   0  -3 1118.80 378.851   1
  -5   0   3 1255.81 422.083   1
  -5   0   4 25702.2 2177.16   1
   5   0  -4 22650.9 1793.02   1
  -5   0   5 1205.01 621.192   1
   5   0  -5 860.944 450.818   1
   5  -1   1 13179.3 1444.80   1
  -5   1  -1 12801.9 1438.44   1
  -5   1   0 647.656 215.366   1
   5  -1   0 1170.20 387.050   1
  -5   1   1 1988.61 564.119   1
   5  -1  -1 2060.11 489.546   1
  -5   1   2 43.1371 129.583   1
   5  -1  -3 2713.71 677.430   1
  -5   1   3 3368.25 750.682   1
   5  -1  -4 7379.89 995.472   1
  -5   1   4 8813.27 1306.83   1
   5  -1  -5 30414.0 2620.82   1
  -5   1   5 32741.5 2818.25   1
   5  -2   1 10774.2 1318.43   1
  -5   2  -1 11022.2 1255.85   1
   5  -2   0 44305.7 2647.14   1
  -5   2   0 47975.4 2488.25   1
  -5   2   1 7671.51 1128.24   1
   5  -2  -1 8743.94 1090.73   1
   5  -2  -2 14364.6 1364.95   1
  -5   2   2 13159.2 1450.73   1
  -5   2   3 129643. 5030.84   1
   5  -2  -3 125795. 4500.95   1
   5  -2  -4 52485.1 2795.10   1
  -5   2   4 51490.4 3484.21   1
  -5   2   5 4463.31 1032.91   1
   5  -2  -5 3586.96 1047.38   1
   5  -3   1 22368.5 1892.87   1
  -5   3  -1 21812.9 1865.14   1
   5  -3   0 98436.8 4103.25   1
  -5   3   0 96600.2 3716.86   1
  -5   3   1 141730. 4912.68   1
   5  -3  -1 145903. 4657.82   1
  -5   3   2 13591.5 1486.48   1
   5  -3  -2 13836.7 1378.44   1
   5  -3  -3 5811.32 978.132   1
  -5   3   3 5286.37 1142.67   1
   5  -3  -4 73595.3 3366.06   1
  -5   3   4 74690.0 4550.46   1
   5  -3  -5 39094.1 3142.52   1
   5  -4   2 6379.16 1028.22   1
  -5   4  -2 6082.32 1028.92   1
   5  -4   1 601.258 330.124   1
  -5   4  -1 725.407 354.133   1
   5  -4   0 893.894 403.470   1
  -5   4   0 489.743 334.948   1
  -5   4   1 40328.7 2614.44   1
   5  -4  -1 36868.1 2452.51   1
  -5   4   2 3143.27 687.514   1
   5  -4  -2 2558.69 642.408   1
   5  -4  -3 3056.38 761.056   1
  -5   4   3 2863.97 814.465   1
  -5   4   4 2321.25 873.053   1
   5  -4  -4 3342.64 760.505   1
   5  -4  -5 1427.63 643.869   1
  -5   5  -2 139.313 112.026   1
   5  -5   1 1190.34 448.373   1
  -5   5  -1 970.621 326.273   1
   5  -5   0 45271.4 2711.37   1
  -5   5   0 41805.4 2818.39   1
   5  -5  -1 35863.2 2433.19   1
  -5   5   1 32333.2 2521.24   1
  -5   5   2 92.0833 51.2439   1
   5  -5  -2 629.722 308.266   1
   5  -5  -3 34.6378 123.598   1
  -5   5   3 260.873 386.531   1
  -5   5   4 9060.45 1615.30   1
   5  -5  -4 8773.40 1197.47   1
   5  -5  -5 134.984 282.848   1
  -5   6  -3 675.413 387.848   1
  -5   6  -2 2304.91 592.579   1
   5  -6   2 2108.11 691.664   1
   5  -6   1 5.28609 122.792   1
  -5   6  -1 239.655 323.917   1
  -5   6   0 12142.1 1554.93   1
   5  -6   0 13096.1 1551.73   1
   5  -6  -1 221.846 220.997   1
  -5   6   1 36.7147 181.481   1
   5  -6  -2 154.301 218.475   1
  -5   6   3 23890.0 2609.71   1
   5  -6  -3 23329.5 2068.52   1
   5  -6  -4 12623.4 1490.42   1
  -5   6   4 12177.3 2095.01   1
  -5   7  -3 5581.88 1042.76   1
   5  -7   2 317.812 254.848   1
  -5   7  -2 317.848 365.132   1
   5  -7   1 10440.6 1495.35   1
  -5   7  -1 10427.9 1564.29   1
  -5   7   0 31034.2 2497.91   1
   5  -7   0 33183.5 2412.02   1
   5  -7  -1 2043.82 608.526   1
  -5   7   1 2518.24 676.181   1
  -5   7   2 5480.91 1519.91   1
   5  -7  -2 6575.97 1229.89   1
  -5   7   3 25682.2 3019.68   1
   5  -7  -3 27773.6 2343.53   1
  -5   7   4 244.966 247.070   1
   5  -7  -4 831.785 307.713   1
   5  -8   3 3555.70 929.083   1
  -5   8  -3 3884.57 824.923   1
   5  -8   2 649.553 315.915   1
   5  -8   1 18745.9 2037.01   1
  -5   8  -1 22447.7 2183.67   1
  -5   8   0 8310.86 1311.85   1
   5  -8   0 9220.18 1301.88   1
   5  -8  -1 2133.38 545.265   1
  -5   8   1 1409.08 651.626   1
  -5   8   2 823.171 511.850   1
   5  -8  -2 614.286 155.306   1
  -5   8   3 13393.3 2133.02   1
   5  -8  -3 14303.3 1645.23   1
   5  -8  -4 5073.16 998.691   1
  -5   9  -4 183.476 308.497   1
  -5   9  -3 22580.3 2226.71   1
   5  -9   3 19808.2 2224.46   1
   5  -9   2 63559.7 3444.17   1
  -5   9  -2 56201.0 3814.76   1
  -5   9  -1 64475.2 3767.42   1
   5  -9   1 54713.3 3552.56   1
   5  -9   0 781.926 405.856   1
  -5   9   0 900.159 463.576   1
   5  -9  -1 23190.2 2028.49   1
  -5   9   1 14324.9 2246.81   1
  -5   9   3 5521.42 1305.60   1
   5  -9  -3 5882.84 1128.46   1
   5  -9  -4 4743.31 971.340   1
  -5  10  -4 1368.90 522.735   1
  -5  10  -3 7854.82 1479.52   1
   5 -10   3 7742.56 1315.41   1
  -5  10  -1 739.198 389.361   1
   5 -10   1 425.324 70.0140   1
   5 -10   0 12403.2 1600.03   1
  -5  10   0 12108.3 1713.07   1
   5 -10  -1 20853.5 1955.91   1
  -5  10   1 17230.2 2331.17   1
  -5  10   2 3132.06 1123.94   1
   5 -10  -2 2933.13 895.362   1
  -5  10   3 5864.30 1406.03   1
   5 -10  -3 5877.86 1110.03   1
   5 -10  -4 308.076 180.726   1
  -5  11  -4 53.9880 228.382   1
   5 -11   3 269.822 280.845   1
  -5  11  -3 340.089 262.243   1
  -5  11  -2 3725.87 955.633   1
   5 -11   2 4869.72 1163.57   1
   5 -11   1 13182.9 1731.38   1
  -5  11  -1 16904.3 1872.14   1
   5 -11   0 1883.09 630.132   1
  -5  11   0 627.777 527.171   1
  -5  11   1 29779.9 3222.03   1
   5 -11  -1 35294.0 2669.80   1
  -5  11   2 60344.6 4915.00   1
   5 -11  -2 52720.9 3604.48   1
   5 -11  -4 256.948 130.549   1
  -5  12  -5 2196.89 793.922   1
  -5  12  -4 4823.23 1250.47   1
   5 -12   3 2087.43 650.828   1
  -5  12  -3 2379.62 778.328   1
  -5  12  -2 4309.11 963.117   1
   5 -12   2 4636.31 988.632   1
   5 -12   0 87.2977 246.932   1
   5 -12  -1 8728.73 1383.90   1
  -5  12   1 7116.89 1679.80   1
   5 -12  -2 4119.45 1037.83   1
  -5  12   2 3745.69 1260.70   1
   5 -12  -3 1587.53 690.913   1
   5 -12  -4 477.602 353.893   1
  -5  13  -5 3936.20 1249.76   1
  -5  13  -4 1607.80 757.003   1
   5 -13   3 19863.3 2188.96   1
  -5  13  -3 21575.8 2354.60   1
   5 -13   2 1242.35 513.299   1
  -5  13  -2 1417.06 615.041   1
  -5  13  -1 11675.2 2090.91   1
   5 -13   1 16355.2 2062.16   1
  -5  13   0 1802.13 744.686   1
   5 -13   0 1307.22 638.069   1
   5 -13  -1 76903.6 4151.46   1
  -5  13   1 59544.1 5031.81   1
   5 -13  -2 4550.78 1049.95   1
  -5  13   2 3821.18 1270.42   1
   5 -13  -3 1637.12 631.950   1
   5 -13  -4 10586.1 1493.67   1
  -5  14  -5 9702.03 1751.25   1
  -5  14  -4 1400.81 678.290   1
  -5  14  -3 9327.69 1425.77   1
   5 -14   3 8032.70 1390.57   1
  -5  14  -2 1748.83 726.706   1
   5 -14   2 2312.89 733.885   1
   5 -14   1 110.119 237.371   1
  -5  14  -1 546.196 447.118   1
  -5  14   0 525.903 423.505   1
   5 -14   0 742.985 505.387   1
   5 -14  -1 1505.29 575.535   1
  -5  14   1 1529.57 878.205   1
   5 -14  -2 2340.58 806.229   1
  -5  15  -6 445.042 488.087   1
  -5  15  -5 122.476 289.628   1
  -5  15  -4 721.166 379.362   1
  -5  15  -3 6694.39 1289.96   1
   5 -15   3 5622.13 1170.10   1
  -5  15  -2 5251.03 1404.73   1
   5 -15   2 10191.2 1476.00   1
   5 -15   1 371.039 416.297   1
   5 -15   0 71.3719 234.465   1
  -5  15   1 2516.37 1081.87   1
   5 -15  -1 3296.74 992.449   1
   5 -15  -2 1191.72 615.289   1
   5 -15  -3 9066.71 1652.00   1
  -5  16  -5 721.374 537.281   1
  -5  16  -4 1346.28 538.677   1
   5 -16   3 1635.45 567.113   1
  -5  16  -3 1586.80 771.630   1
  -5  16  -2 1209.06 663.306   1
   5 -16   2 2935.60 772.684   1
  -5  16  -1 399.698 428.443   1
   5 -16   1 288.472 429.029   1
  -5  16   0 1979.20 876.396   1
   5 -16   0 2644.72 791.652   1
   5 -16  -1 1439.84 699.695   1
   5 -16  -2 155.250 152.351   1
   5 -16  -3 3668.99 1018.20   1
  -5  17  -6 815.608 477.491   1
  -5  17  -5 12065.4 1752.06   1
  -5  17  -4 6851.14 1360.01   1
   5 -17   3 243.748 125.058   1
  -5  17  -2 6656.96 1524.69   1
   5 -17   2 8305.80 1438.35   1
   5 -17   1 217.566 416.618   1
  -5  17  -1 82.1151 451.884   1
  -5  17   0 2421.11 1106.01   1
   5 -17   0 4476.11 1163.30   1
   5 -17  -1 1820.03 897.545   1
   5 -17  -2 448.309 568.441   1
   5 -17  -3 6404.71 1513.80   1
  -5  18  -5 287.347 399.665   1
   5 -18   3 3579.25 950.224   1
  -5  18  -3 3027.58 981.688   1
   5 -18   2 582.117 429.414   1
  -5  18  -2 444.006 600.627   1
   5 -18   1 2524.40 883.570   1
  -5  18  -1 1230.06 791.074   1
   5 -18   0 11487.9 1808.01   1
   5 -18  -1 1024.62 542.046   1
   5 -18  -2 914.739 541.832   1
   5 -18  -3 752.529 371.156   1
  -5  19  -5 4342.34 1298.51   1
  -5  19  -4 418.362 363.237   1
   5 -19   2 4529.66 1086.18   1
  -5  19  -2 3564.04 1151.22   1
   5 -19   1 475.938 233.219   1
   5 -19   0 1489.39 783.151   1
   5 -19  -1 4496.97 1215.64   1
   5 -19  -2 1059.71 510.887   1
   5 -20   2 790.195 645.791   1
   5 -20   1 797.786 289.114   1
   5 -20   0 344.810 429.577   1
   5 -21   3 2237.13 1126.84   1
   5 -21   2 522.033 656.110   1
   5 -21   1 1199.75 843.957   1
   5 -21   0 1190.68 971.389   1
   5 -21  -1 4702.59 1659.95   1
  -6 -16   3 107.658 56.4543   1
  -6 -15   3 2279.82 313.411   1
  -6 -14   3 5021.34 478.875   1
  -6 -14   4 2081.92 456.538   1
   6  14 -10 24000.0 1125.16   1
  -6 -13   3 25289.0 1161.25   1
  -6 -13   4 17146.4 1126.05   1
   6  13  -9 952.505 203.830   1
  -6 -12   3 4803.39 541.750   1
  -6 -12   4 21482.7 1146.30   1
   6  12  -8 2499.26 320.711   1
   6  12  -9 4712.65 573.765   1
  -6 -11   3 10.6281 80.5328   1
  -6 -11   4 3401.15 482.377   1
  -6 -11   5 8945.83 987.048   1
   6  11  -7 896.649 200.500   1
   6  11  -8 1493.02 371.796   1
   6  11  -9 474.444 167.308   1
  -6 -10   2 4940.67 647.272   1
  -6 -10   3 11281.2 927.809   1
  -6 -10   4 11165.8 927.352   1
  -6 -10   5 579.639 280.149   1
   6  10  -6 44028.0 1689.57   1
   6  10  -7 584.117 188.244   1
   6  10  -8 21948.5 1316.33   1
  -6  -9   2 9552.00 937.028   1
  -6  -9   3 5544.90 707.240   1
  -6  -9   4 413.265 183.255   1
  -6  -9   5 38777.3 2201.29   1
   6   9  -5 40489.6 1701.59   1
   6   9  -6 13590.9 951.166   1
   6   9  -7 68.9598 94.0895   1
   6   9  -8 1081.33 269.585   1
  -6  -8   2 22382.8 1464.55   1
  -6  -8   3 4848.08 740.817   1
  -6  -8   4 60549.0 2348.44   1
   6   8  -4 58921.0 2401.40   1
   6   8  -5 4217.40 610.548   1
  -6  -8   5 4855.05 891.685   1
   6   8  -6 93003.2 2718.27   1
   6   8  -7 14685.3 1170.08   1
  -6  -7   2 2528.38 518.082   1
  -6  -7   3 9177.73 1104.01   1
   6   7  -4 2741.60 498.742   1
  -6  -7   4 2671.63 531.513   1
  -6  -7   5 7.83301 179.089   1
   6   7  -6 5097.10 856.749   1
   6   7  -7 4286.33 643.627   1
  -6  -6   1 6028.26 904.527   1
  -6  -6   2 16444.0 1350.37   1
  -6  -6   3 1315.52 416.651   1
   6   6  -3 2365.34 520.935   1
  -6  -6   4 110.138 121.154   1
   6   6  -5 1365.79 370.309   1
  -6  -6   5 1152.51 444.010   1
   6   6  -6 143322. 4069.10   1
   6   6  -7 1745.84 382.992   1
  -6  -5   2 1447.73 429.211   1
   6   5  -2 1504.09 432.476   1
   6   5  -3 12821.2 1214.85   1
  -6  -5   3 13074.1 1301.59   1
   6   5  -4 138.378 149.261   1
  -6  -5   4 45.9848 94.4158   1
  -6  -5   5 491.981 231.817   1
   6   5  -5 535.835 249.972   1
   6   5  -6 20047.7 1555.18   1
  -6  -5   6 13052.7 1777.45   1
   6   5  -7 364.882 268.114   1
  -6  -4   1 14274.7 1374.35   1
   6   4  -2 121635. 3847.58   1
  -6  -4   2 122714. 3703.13   1
   6   4  -3 135.803 189.277   1
  -6  -4   3 308.383 238.192   1
   6   4  -4 61534.6 2657.39   1
  -6  -4   4 63324.3 2843.08   1
  -6  -4   5 7670.10 1421.23   1
   6   4  -5 9014.54 1164.79   1
   6   4  -6 262.246 226.109   1
   6   4  -7 1384.82 623.025   1
   6   3  -1 12202.1 1347.19   1
  -6  -3   1 12820.6 1288.21   1
   6   3  -2 19683.2 1587.05   1
  -6  -3   2 18235.7 1564.36   1
  -6  -3   3 2431.39 519.505   1
   6   3  -3 2355.66 515.426   1
   6   3  -4 1158.09 374.857   1
  -6  -3   4 1019.48 421.311   1
   6   3  -5 282.007 172.033   1
  -6  -3   5 458.138 219.890   1
  -6  -3   6 524.746 422.534   1
   6   3  -6 464.455 204.870   1
   6   3  -7 3.22024 194.346   1
  -6  -2   0 61044.7 3050.62   1
  -6  -2   1 7477.96 1014.69   1
   6   2  -1 8091.97 1083.10   1
   6   2  -2 112763. 4165.08   1
  -6  -2   2 104238. 4147.40   1
   6   2  -3 43578.2 2481.36   1
  -6  -2   3 44317.5 2641.22   1
  -6  -2   4 55733.8 3030.74   1
   6   2  -4 52625.4 2640.98   1
  -6  -2   5 16855.5 1888.04   1
   6   2  -5 19454.3 1686.49   1
   6   2  -6 8819.82 1102.18   1
  -6  -2   6 7064.14 1380.33   1
  -6  -1   0 3081.22 687.055   1
   6   1   0 2767.46 801.784   1
   6   1  -1 573.666 224.121   1
  -6  -1   1 701.069 331.961   1
  -6  -1   2 930.013 427.032   1
   6   1  -2 1197.20 403.492   1
  -6  -1   3 23072.4 1949.03   1
   6   1  -3 24878.9 1850.01   1
  -6  -1   4 9199.60 1465.95   1
   6   1  -4 10386.3 1380.32   1
  -6  -1   5 1320.02 545.781   1
   6   1  -5 1543.00 483.453   1
  -6  -1   6 2323.88 751.180   1
   6   1  -6 3468.12 733.809   1
   6   0   0 196471. 5749.42   1
  -6   0   0 204722. 5730.24   1
   6   0  -1 10114.1 1309.98   1
  -6   0   1 11281.2 1261.89   1
  -6   0   2 17390.6 1710.60   1
   6   0  -2 18953.0 1664.48   1
  -6   0   3 35362.9 2401.09   1
   6   0  -3 38770.9 2330.64   1
  -6   0   4 170208. 6377.88   1
   6   0  -4 186974. 5832.41   1
   6   0  -5 16406.7 1664.81   1
  -6   0   5 15445.4 2084.18   1
  -6   0   6 5531.17 1299.40   1
   6   0  -6 7619.97 1197.29   1
  -6   1  -1 1157.72 382.777   1
  -6   1   0 6835.94 1047.41   1
   6  -1   0 6284.23 977.734   1
   6  -1  -1 2801.19 736.672   1
  -6   1   1 2293.05 645.993   1
  -6   1   2 46.6583 265.270   1
   6  -1  -2 76.6395 78.5417   1
  -6   1   3 39352.1 2554.02   1
   6  -1  -3 40194.8 2417.39   1
   6  -1  -4 5420.30 1011.41   1
  -6   1   4 3636.57 1174.73   1
   6  -1  -5 2845.98 687.680   1
  -6   1   5 2430.30 877.426   1
  -6   2  -1 53928.6 3177.98   1
   6  -2   1 49908.9 3138.46   1
   6  -2   0 41563.0 2632.32   1
  -6   2   0 40737.6 2459.83   1
   6  -2  -1 3587.34 824.415   1
  -6   2   1 2775.17 763.243   1
  -6   2   2 26705.6 2191.41   1
   6  -2  -2 27105.2 2160.66   1
  -6   2   3 5329.94 1011.68   1
   6  -2  -3 4879.30 862.223   1
   6  -2  -4 9092.80 1275.68   1
  -6   2   4 8314.81 1459.15   1
  -6   2   5 13254.9 2029.68   1
   6  -2  -5 12248.6 1525.96   1
   6  -2  -6 32575.8 2896.46   1
   6  -3   1 17601.4 1837.49   1
  -6   3  -1 18232.1 1808.13   1
   6  -3   0 8299.30 1258.19   1
  -6   3   0 8383.85 1230.97   1
  -6   3   1 5000.38 987.987   1
   6  -3  -1 5000.19 894.652   1
  -6   3   2 11342.3 1491.49   1
   6  -3  -2 12422.2 1489.54   1
  -6   3   3 139.046 297.575   1
   6  -3  -3 19.7462 123.306   1
   6  -3  -4 7717.13 1215.60   1
  -6   3   4 7829.78 1515.15   1
  -6   3   5 66835.4 4671.54   1
   6  -3  -5 65927.1 3573.73   1
  -6   4  -2 561.191 455.759   1
  -6   4  -1 16412.0 1688.68   1
   6  -4   1 16998.9 1835.33   1
   6  -4   0 54566.7 3464.91   1
  -6   4   0 54921.3 3478.31   1
  -6   4   1 7017.60 1219.23   1
   6  -4  -1 7248.96 1185.17   1
  -6   4   2 245.128 294.751   1
  -6   4   3 264.849 396.545   1
  -6   4   4 55329.5 4233.87   1
   6  -4  -4 58277.9 3366.11   1
   6  -4  -5 47954.7 3152.68   1
  -6   4   5 46307.1 4018.28   1
   6  -4  -6 96.2757 343.961   1
  -6   5  -2 142.224 243.099   1
   6  -5   2 421.646 358.197   1
   6  -5   1 16344.9 1742.43   1
  -6   5  -1 14585.0 1643.55   1
   6  -5   0 9.38086 168.402   1
  -6   5   0 152.310 320.233   1
   6  -5  -1 153.125 280.814   1
   6  -5  -2 2744.75 664.907   1
  -6   5   2 2346.03 698.402   1
  -6   5   3 32405.5 3362.28   1
   6  -5  -3 37498.6 2830.35   1
   6  -5  -4 7329.21 1265.36   1
  -6   5   4 6635.98 1511.77   1
  -6   5   5 13078.9 2099.32   1
   6  -5  -5 13420.5 1647.14   1
  -6   6  -2 18408.3 1891.45   1
   6  -6   2 10555.6 1968.03   1
  -6   6  -1 6807.90 1377.11   1
   6  -6   1 10382.4 1442.17   1
  -6   6   0 37.6750 169.082   1
   6  -6   0 139.555 224.078   1
  -6   6   1 199.183 247.814   1
   6  -6  -1 126.371 119.842   1
   6  -6  -2 11665.1 1410.17   1
  -6   6   2 10908.0 1628.08   1
  -6   6   3 11012.6 1946.19   1
   6  -6  -3 8153.32 1491.42   1
   6  -6  -4 38535.7 2841.63   1
  -6   6   5 8735.26 1838.41   1
   6  -6  -5 9493.36 1425.94   1
   6  -7   2 436.792 516.710   1
  -6   7  -2 674.853 414.764   1
   6  -7   1 7794.15 1660.23   1
  -6   7  -1 10235.5 1663.83   1
   6  -7   0 238.021 352.439   1
  -6   7   0 573.214 537.893   1
   6  -7  -1 517.984 163.935   1
  -6   7   1 1446.80 585.082   1
   6  -7  -2 1986.04 641.486   1
  -6   7   2 1386.59 726.470   1
   6  -7  -3 14980.6 1873.47   1
  -6   7   3 18351.7 2430.86   1
   6  -7  -4 8454.54 1337.59   1
  -6   7   4 8089.92 1736.66   1
   6  -7  -5 4123.73 903.927   1
  -6   8  -3 4879.63 996.789   1
   6  -8   1 10314.8 1850.01   1
  -6   8  -1 15811.5 2014.58   1
  -6   8   0 130.410 197.296   1
   6  -8   0 298.035 332.708   1
   6  -8  -1 6705.86 1488.07   1
  -6   8   1 10770.2 1686.02   1
   6  -8  -2 731.782 561.005   1
  -6   8   2 1026.13 651.470   1
  -6   8   3 24959.8 2996.45   1
   6  -8  -4 72.9910 100.943   1
  -6   8   4 404.360 536.693   1
   6  -8  -5 6346.98 1291.43   1
  -6   9  -3 28706.3 2719.50   1
   6  -9   3 25816.0 2607.39   1
   6  -9   2 817.207 492.332   1
  -6   9  -2 208.088 380.441   1
  -6   9  -1 917.735 421.949   1
   6  -9   1 933.187 437.909   1
   6  -9   0 1575.08 780.269   1
  -6   9   0 2268.49 773.214   1
   6  -9  -1 156.166 264.572   1
  -6   9   1 145.320 387.075   1
   6  -9  -2 1143.07 627.430   1
  -6   9   2 840.738 466.095   1
  -6   9   3 1787.92 789.730   1
   6  -9  -3 557.335 391.477   1
  -6   9   4 660.866 577.028   1
   6  -9  -5 1408.85 558.948   1
  -6  10  -4 193.274 362.964   1
   6 -10   3 449.259 419.436   1
   6 -10   2 3921.32 981.192   1
  -6  10  -2 4076.60 1066.09   1
  -6  10  -1 10392.9 1689.10   1
   6 -10   1 7951.09 1508.84   1
  -6  10   0 2134.77 729.708   1
   6 -10   0 1860.78 595.285   1
   6 -10  -1 4991.83 1125.07   1
  -6  10   1 3079.83 1051.84   1
   6 -10  -2 14795.7 1734.86   1
  -6  10   2 14585.2 2235.53   1
  -6  10   3 238.040 131.654   1
   6 -10  -3 463.503 136.007   1
   6 -10  -4 700.685 388.501   1
   6 -10  -5 23831.1 2343.93   1
  -6  11  -4 1802.48 698.292   1
   6 -11   3 7532.16 1434.19   1
  -6  11  -3 8140.95 1630.73   1
  -6  11  -2 6020.10 1284.73   1
   6 -11   2 6650.65 1235.64   1
   6 -11   1 9148.04 1507.21   1
  -6  11  -1 11298.7 1609.68   1
  -6  11   0 1482.59 700.646   1
   6 -11   0 2792.63 923.565   1
   6 -11  -1 158.879 289.045   1
  -6  11   1 247.503 364.016   1
   6 -11  -2 1970.47 642.369   1
  -6  11   2 1886.74 967.372   1
  -6  11   3 26412.9 3250.23   1
   6 -11  -3 16941.4 2215.73   1
   6 -11  -4 261.056 182.825   1
  -6  12  -4 493.205 114.009   1
  -6  12  -3 8288.68 1551.77   1
   6 -12   3 5283.87 1267.13   1
  -6  12  -2 15044.9 2080.45   1
   6 -12   2 15443.4 1918.93   1
   6 -12   1 607.018 447.136   1
  -6  12  -1 467.481 295.214   1
  -6  12   0 172.022 145.539   1
   6 -12   0 99.2900 108.894   1
   6 -12  -1 297.992 337.941   1
  -6  12   1 233.349 416.618   1
   6 -12  -2 606.726 300.316   1
  -6  12   2 1273.52 989.212   1
  -6  12   3 1355.88 661.378   1
   6 -12  -3 466.171 486.078   1
  -6  13  -4 432.037 273.678   1
  -6  13  -3 6809.48 1364.58   1
   6 -13   3 5127.48 1157.62   1
   6 -13   2 5402.99 1129.71   1
  -6  13  -2 5496.98 1164.90   1
   6 -13   1 3055.71 846.284   1
  -6  13  -1 3393.17 1032.04   1
  -6  13   0 73.0681 329.243   1
   6 -13   0 1072.49 550.285   1
   6 -13  -1 2130.17 799.462   1
  -6  13   1 1462.81 845.803   1
   6 -13  -2 1554.77 576.477   1
  -6  13   2 964.713 578.306   1
   6 -13  -3 1059.22 451.804   1
   6 -13  -4 1568.80 1561.78   1
  -6  14  -5 17758.6 2683.00   1
  -6  14  -3 11397.7 1849.31   1
   6 -14   3 8307.19 1532.63   1
  -6  14  -2 4793.51 1127.48   1
   6 -14   2 4076.87 1001.82   1
   6 -14   1 151.633 378.228   1
  -6  14   0 1671.26 741.992   1
   6 -14   0 1993.51 728.259   1
  -6  14   1 1166.66 822.172   1
   6 -14  -1 482.528 421.237   1
   6 -14  -2 5562.97 1127.58   1
  -6  14   2 5193.07 1517.80   1
   6 -14  -3 531.945 56.8939   1
   6 -14  -4 1082.92 584.325   1
  -6  15  -5 4347.95 1297.67   1
  -6  15  -4 437.301 270.461   1
   6 -15   3 6290.41 1357.17   1
  -6  15  -3 7590.93 1380.08   1
   6 -15   2 4803.30 1126.36   1
   6 -15   1 1444.61 580.244   1
  -6  15  -1 1086.15 447.531   1
  -6  15   0 88.6806 355.520   1
   6 -15   0 161.148 395.574   1
  -6  15   1 802.618 690.916   1
   6 -15  -1 747.333 240.021   1
   6 -15  -2 975.680 526.671   1
   6 -15  -3 399.395 503.905   1
   6 -15  -4 405.804 280.437   1
  -6  16  -5 793.250 602.794   1
  -6  16  -4 420.677 71.2356   1
   6 -16   3 5296.54 1317.39   1
  -6  16  -3 4847.25 1325.53   1
  -6  16  -2 295.946 553.719   1
   6 -16   2 418.924 145.986   1
   6 -16   1 15408.9 2247.45   1
  -6  16  -1 17555.4 2559.88   1
  -6  16   0 127.505 52.3584   1
   6 -16   0 506.967 452.255   1
  -6  16   1 1274.28 796.856   1
   6 -16  -1 891.085 638.718   1
   6 -16  -2 1155.57 662.030   1
   6 -16  -3 563.038 299.093   1
   6 -16  -4 378.199 370.861   1
  -6  17  -5 4832.71 1181.55   1
  -6  17  -3 2824.77 1170.61   1
   6 -17   3 4580.37 1226.63   1
   6 -17   2 664.649 334.936   1
  -6  17  -2 963.262 622.729   1
  -6  17  -1 233.235 411.946   1
   6 -17   1 79.6771 94.2868   1
   6 -17  -1 1206.31 696.822   1
   6 -17  -2 2321.72 826.761   1
  -6  18  -5 927.442 538.491   1
  -6  18  -4 358.009 469.179   1
  -6  18  -3 1935.36 809.649   1
  -6  18  -1 786.334 661.621   1
   6 -18   1 2578.21 1460.13   1
   6 -18   0 4711.43 1606.03   1
   6 -18  -1 5150.82 1636.44   1
  -6  19  -6 47.7846 296.289   1
  -6  19  -4 348.239 390.001   1
  -6  19  -3 466.151 392.763   1
  -6  19  -1 4007.76 1314.17   1
  -6  20  -2 886.943 671.138   1
  -6  20  -1 1144.63 996.896   1
  -7 -17   3 1533.66 322.104   1
  -7 -16   3 287.689 124.625   1
  -7 -15   3 918.107 263.023   1
  -7 -15   4 18951.1 1077.63   1
  -7 -14   3 503.049 150.224   1
  -7 -14   4 2712.39 452.227   1
  -7 -14   5 896.524 424.329   1
   7  14 -10 4985.10 457.087   1
   7  14 -11 6339.25 688.724   1
  -7 -13   3 17294.4 1159.92   1
  -7 -13   4 5130.38 642.749   1
  -7 -13   5 247.165 148.357   1
   7  13  -9 3700.80 396.316   1
   7  13 -10 290.943 118.721   1
  -7 -12   3 5829.98 687.242   1
  -7 -12   4 15.8473 210.005   1
  -7 -12   5 50.1769 147.676   1
   7  12  -7 27.4853 111.037   1
   7  12  -8 54.7044 48.8747   1
   7  12  -9 7890.42 710.109   1
   7  12 -10 2982.89 534.326   1
  -7 -11   3 166.797 133.485   1
  -7 -11   4 6041.73 415.419   1
  -7 -11   5 686.373 308.209   1
  -7 -11   6 5974.08 1005.76   1
   7  11  -7 2052.06 379.481   1
   7  11  -8 43862.5 1739.86   1
   7  11  -9 285.225 67.8210   1
  -7 -10   2 3375.43 603.564   1
  -7 -10   3 4476.66 675.100   1
  -7 -10   4 121.754 95.2415   1
  -7 -10   5 3081.81 712.700   1
  -7 -10   6 79.9674 176.026   1
   7  10  -7 1921.95 394.625   1
   7  10  -8 5216.73 710.918   1
   7  10  -9 6805.58 847.785   1
  -7  -9   2 143209. 4056.78   1
  -7  -9   3 929.503 288.203   1
  -7  -9   5 577.424 243.067   1
   7   9  -5 1299.94 335.704   1
  -7  -9   6 492.872 258.577   1
   7   9  -6 745.352 278.201   1
   7   9  -7 155.698 147.107   1
   7   9  -8 1242.02 369.069   1
   7   9  -9 1278.44 375.845   1
  -7  -8   2 531.281 255.710   1
  -7  -8   3 3147.75 635.925   1
  -7  -8   4 1682.46 467.631   1
   7   8  -4 1431.88 420.987   1
   7   8  -5 3959.34 601.797   1
  -7  -8   5 2030.15 657.435   1
  -7  -8   6 11410.5 1561.83   1
   7   8  -6 16764.3 1267.70   1
   7   8  -7 1655.83 368.366   1
   7   8  -8 591.639 262.381   1
  -7  -7   2 4893.47 769.356   1
  -7  -7   3 10276.4 1350.94   1
  -7  -7   4 8113.23 1043.96   1
   7   7  -4 9211.10 974.688   1
   7   7  -5 51.3501 99.0394   1
   7   7  -6 115661. 3555.57   1
   7   7  -7 1099.39 438.897   1
   7   7  -8 1238.64 372.935   1
  -7  -6   2 40.7306 54.8227   1
  -7  -6   3 30258.1 2407.00   1
   7   6  -3 37215.2 2283.04   1
  -7  -6   4 9550.51 1165.30   1
   7   6  -4 7264.72 1072.22   1
   7   6  -5 480.325 263.725   1
  -7  -6   5 38.9557 203.919   1
  -7  -6   6 1320.32 636.989   1
   7   6  -6 1647.74 466.069   1
   7   6  -7 9612.17 1103.10   1
   7   6  -8 2818.96 609.226   1
  -7  -5   1 844.072 361.020   1
  -7  -5   2 23711.9 1756.49   1
   7   5  -3 5517.88 862.644   1
  -7  -5   3 3749.94 910.273   1
  -7  -5   4 98162.5 3950.52   1
   7   5  -4 101505. 3818.63   1
   7   5  -5 23776.9 1804.24   1
   7   5  -6 13275.4 1500.42   1
  -7  -5   6 11746.2 1917.29   1
   7   5  -7 15406.8 1481.84   1
   7   5  -8 38603.5 2383.80   1
  -7  -4   1 21983.0 1884.00   1
   7   4  -2 19.7773 116.961   1
  -7  -4   2 70.0774 137.578   1
   7   4  -3 6246.24 986.897   1
  -7  -4   3 6569.98 1065.36   1
  -7  -4   4 3202.15 701.176   1
   7   4  -4 4460.69 785.097   1
  -7  -4   6 1587.58 634.395   1
   7   4  -6 2048.05 611.546   1
   7   4  -7 163.732 171.533   1
   7   4  -8 646.217 412.696   1
   7   3  -1 805.167 295.552   1
  -7  -3   1 873.247 328.384   1
   7   3  -2 30940.0 2110.13   1
  -7  -3   2 26268.7 1994.94   1
   7   3  -3 2490.94 658.647   1
  -7  -3   3 2691.91 704.598   1
   7   3  -4 5651.15 962.096   1
  -7  -3   4 5079.24 901.049   1
   7   3  -5 836.012 396.136   1
  -7  -3   6 1707.50 885.394   1
   7   3  -6 1864.91 518.378   1
   7   3  -7 291.774 128.366   1
   7   3  -8 81.0541 299.385   1
  -7  -2   0 331.665 71.4836   1
   7   2  -1 13870.4 1591.61   1
  -7  -2   1 15324.2 1515.76   1
   7   2  -2 851.392 424.735   1
  -7  -2   2 692.998 444.313   1
  -7  -2   3 7759.73 1133.19   1
   7   2  -3 7549.81 1106.90   1
   7   2  -4 16122.1 1635.67   1
  -7  -2   4 16817.0 1680.84   1
  -7  -2   5 1148.98 612.376   1
   7   2  -5 756.062 354.095   1
  -7  -2   6 147.363 254.791   1
   7   2  -7 7131.21 1278.66   1
  -7  -1   0 1300.25 446.627   1
  -7  -1   1 49.9508 64.5953   1
   7   1  -1 396.094 237.357   1
   7   1  -2 50.1811 223.162   1
  -7  -1   2 172.407 234.807   1
  -7  -1   3 4694.94 963.307   1
   7   1  -3 4661.32 909.788   1
   7   1  -4 8886.46 1116.58   1
  -7  -1   4 9024.62 1268.86   1
  -7  -1   5 299.601 253.679   1
   7   1  -5 505.149 403.656   1
  -7  -1   6 93353.1 5310.88   1
   7   1  -6 85271.0 3829.80   1
   7   1  -7 58017.3 3415.62   1
  -7   0   0 5444.35 1030.21   1
   7   0   0 4466.92 1016.66   1
  -7   0   1 29.3515 120.529   1
   7   0  -1 442.852 243.637   1
   7   0  -2 1513.93 557.563   1
  -7   0   2 1642.14 649.141   1
  -7   0   3 713.393 404.819   1
   7   0  -3 233.416 188.116   1
   7   0  -4 485.619 179.012   1
  -7   0   4 735.714 400.374   1
   7   0  -5 205.758 237.037   1
  -7   0   5 271.452 340.845   1
   7   0  -6 7479.93 1236.36   1
  -7   0   6 7040.05 1504.94   1
   7   0  -7 2617.07 790.003   1
  -7   1  -1 20690.3 2113.06   1
   7  -1   0 13167.0 1673.49   1
  -7   1   0 13163.8 1547.46   1
   7  -1  -1 277.553 308.215   1
  -7   1   1 70.4064 209.445   1
  -7   1   2 1857.19 630.994   1
   7  -1  -2 1972.87 597.956   1
  -7   1   4 8009.73 1504.01   1
   7  -1  -4 9639.18 1265.02   1
   7  -1  -5 2692.70 813.703   1
  -7   1   5 3087.30 888.605   1
   7  -1  -6 8841.86 1390.56   1
  -7   1   6 9621.32 1841.41   1
   7  -1  -7 9531.56 1572.97   1
  -7   2  -1 8186.65 1362.23   1
   7  -2   1 7129.62 1296.66   1
  -7   2   0 1533.11 529.578   1
   7  -2   0 1316.69 514.000   1
   7  -2  -1 1809.97 608.209   1
  -7   2   1 1347.06 604.570   1
   7  -2  -2 16947.2 1835.98   1
  -7   2   2 19128.6 1993.17   1
   7  -2  -3 3888.27 810.820   1
  -7   2   3 3809.70 905.832   1
  -7   2   4 1175.65 536.986   1
   7  -2  -4 1197.63 464.125   1
  -7   2   5 21851.4 2680.34   1
   7  -2  -5 21376.7 2084.56   1
   7  -2  -6 4475.06 1000.17   1
  -7   2   6 2845.36 1269.69   1
   7  -3   1 12288.5 1727.61   1
  -7   3  -1 13861.0 1696.63   1
   7  -3   0 5054.75 992.628   1
  -7   3   0 3723.52 894.302   1
   7  -3  -1 3729.28 935.674   1
  -7   3   1 3917.36 975.104   1
  -7   3   2 24487.4 2297.44   1
   7  -3  -2 26290.4 2255.01   1
   7  -3  -3 5909.88 1039.30   1
  -7   3   3 5791.27 1131.00   1
  -7   3   4 699.950 579.598   1
   7  -3  -4 143.373 84.8979   1
   7  -3  -5 673.684 333.415   1
  -7   3   5 611.147 527.068   1
   7  -3  -6 7190.92 1273.59   1
  -7   3   6 7296.74 1560.77   1
   7  -4   1 12379.7 1710.27   1
  -7   4  -1 14749.2 1653.96   1
  -7   4   0 1358.25 630.852   1
   7  -4   0 2563.42 766.008   1
   7  -4  -1 6414.40 1157.02   1
  -7   4   1 7074.19 1316.60   1
  -7   4   2 8166.79 1341.91   1
   7  -4  -2 9465.68 1393.20   1
  -7   4   3 50188.9 3494.87   1
   7  -4  -3 50413.6 3038.18   1
  -7   4   4 678.161 459.280   1
   7  -4  -4 459.238 348.231   1
  -7   4   5 432.874 325.706   1
   7  -4  -5 873.566 470.855   1
   7  -4  -6 4047.86 1044.35   1
  -7   4   6 3154.24 1153.89   1
  -7   5  -2 1942.52 651.164   1
   7  -5   2 1003.62 846.327   1
   7  -5   1 19835.5 2210.61   1
  -7   5  -1 17612.0 2031.13   1
  -7   5   0 30599.7 2863.61   1
   7  -5   0 32786.3 2809.81   1
  -7   5   1 60094.6 3875.55   1
   7  -5  -1 62596.2 3920.61   1
   7  -5  -2 729.448 244.342   1
  -7   5   2 869.487 503.865   1
   7  -5  -3 3629.45 838.387   1
  -7   5   3 1687.07 746.551   1
  -7   5   4 2484.39 827.628   1
   7  -5  -4 2265.45 692.920   1
   7  -5  -5 33.6807 143.732   1
   7  -5  -6 1543.38 636.902   1
  -7   5   6 386.223 365.685   1
   7  -6   2 113.102 370.260   1
   7  -6   0 711.930 651.870   1
  -7   6   0 2255.47 795.339   1
  -7   6   1 18815.5 2145.59   1
   7  -6  -2 546.608 468.196   1
  -7   6   2 1117.28 476.954   1
   7  -6  -3 11694.8 1715.80   1
  -7   6   3 9244.39 1961.11   1
  -7   6   4 379.584 646.009   1
   7  -6  -4 368.194 299.273   1
  -7   6   5 7897.49 1792.72   1
   7  -6  -5 7955.79 1424.20   1
   7  -6  -6 2410.71 815.762   1
  -7   7  -2 49941.8 3523.93   1
   7  -7   1 2812.40 1104.41   1
  -7   7  -1 4616.24 1257.75   1
  -7   7   0 782.487 432.667   1
   7  -7   0 19.6092 267.550   1
   7  -7  -1 6.83908 208.276   1
   7  -7  -2 1288.60 757.785   1
  -7   7   2 1608.36 664.457   1
   7  -7  -3 4066.95 1115.94   1
  -7   7   3 4098.93 1306.91   1
  -7   7   4 24217.1 3127.37   1
   7  -7  -4 12764.1 2334.26   1
  -7   7   5 150.397 285.691   1
   7  -7  -6 5276.08 1165.71   1
  -7   8  -3 3156.81 847.278   1
  -7   8  -2 105.674 228.706   1
   7  -8   1 1613.42 896.590   1
  -7   8  -1 3316.59 1007.03   1
  -7   8   0 749.111 490.623   1
   7  -8   0 523.862 621.801   1
   7  -8  -1 1847.45 876.558   1
  -7   8   1 3067.78 859.289   1
   7  -8  -2 5638.56 1371.01   1
  -7   8   2 4876.71 1364.60   1
  -7   8   3 61101.5 4824.45   1
   7  -8  -5 250.356 78.8404   1
  -7   9  -3 15562.4 2279.00   1
   7  -9   2 302.615 317.843   1
  -7   9  -2 315.908 336.969   1
  -7   9  -1 398.800 148.714   1
   7  -9   1 497.252 228.967   1
  -7   9   0 448.852 412.841   1
   7  -9   0 41.3097 271.414   1
  -7   9   1 22348.9 2541.99   1
  -7   9   2 32153.4 3841.09   1
  -7   9   3 48381.5 4500.19   1
  -7   9   4 2230.25 1046.04   1
   7  -9  -4 1258.15 734.156   1
   7  -9  -5 24541.2 2503.41   1
  -7   9   5 20029.4 3317.95   1
  -7  10  -3 4749.74 1384.01   1
  -7  10  -2 2753.61 920.181   1
   7 -10   2 855.340 613.512   1
  -7  10  -1 6861.41 1430.94   1
   7 -10   1 4784.53 1346.72   1
   7 -10   0 636.634 730.193   1
  -7  10   0 1550.42 690.828   1
   7 -10  -1 7030.41 1510.18   1
  -7  10   1 6560.36 1563.50   1
   7 -10  -2 2382.56 994.360   1
  -7  10   2 1772.32 937.636   1
   7 -10  -3 305.544 453.567   1
  -7  10   4 3108.95 1153.14   1
   7 -10  -4 1306.89 876.275   1
   7 -10  -5 5924.64 1215.64   1
  -7  11  -4 706.264 586.673   1
  -7  11  -3 652.470 442.531   1
   7 -11   3 482.916 445.243   1
  -7  11  -2 32.6854 191.741   1
   7 -11   2 381.923 122.928   1
   7 -11   1 12953.0 2184.63   1
  -7  11  -1 16448.1 2251.29   1
   7 -11   0 3437.86 1035.47   1
  -7  11   0 4256.87 1137.97   1
  -7  11   1 2807.63 1427.44   1
   7 -11  -1 8709.22 1523.33   1
   7 -11  -2 234.335 160.378   1
  -7  11   2 368.781 492.112   1
   7 -11  -3 2003.64 692.287   1
  -7  11   3 892.264 773.331   1
  -7  11   4 1168.84 709.201   1
   7 -11  -4 124.095 189.254   1
   7 -11  -5 2021.85 811.071   1
   7 -12   3 200.373 404.549   1
  -7  12  -3 166.117 221.532   1
  -7  12  -2 2457.66 900.803   1
   7 -12   2 1923.85 680.522   1
   7 -12   1 5483.57 1253.08   1
  -7  12  -1 5073.11 1180.59   1
   7 -12   0 153.627 336.036   1
  -7  12   1 2625.12 1050.55   1
   7 -12  -1 2746.45 799.543   1
  -7  12   2 78.1003 323.544   1
   7 -12  -3 700.509 383.379   1
  -7  12   3 653.121 621.660   1
  -7  12   4 1835.20 1089.32   1
   7 -12  -4 1379.24 752.152   1
   7 -12  -5 2807.98 890.629   1
  -7  13  -3 1179.07 754.975   1
   7 -13   3 951.360 723.157   1
   7 -13   2 368.443 396.519   1
  -7  13  -2 238.287 223.748   1
   7 -13   1 7498.33 1561.98   1
  -7  13  -1 7143.30 1620.88   1
   7 -13   0 667.112 447.916   1
  -7  13   1 248.014 324.748   1
   7 -13  -1 584.149 163.060   1
   7 -13  -2 6632.34 1373.81   1
  -7  13   2 6029.62 1953.51   1
   7 -13  -5 9711.56 1585.30   1
  -7  14  -4 841.649 592.482   1
  -7  14  -3 197.790 414.452   1
   7 -14   2 2901.91 1006.56   1
  -7  14  -2 2411.40 870.655   1
   7 -14   1 896.615 592.417   1
  -7  14  -1 1294.65 854.951   1
   7 -14   0 228.045 529.293   1
  -7  14   1 6417.96 1904.05   1
   7 -14  -1 9387.52 1662.98   1
   7 -14  -2 181.131 390.050   1
   7 -14  -3 4602.84 1192.24   1
  -7  14   3 2972.18 1273.42   1
   7 -14  -5 767.548 656.977   1
  -7  15  -4 3061.46 1053.01   1
  -7  15  -3 6771.07 1507.91   1
  -7  15  -2 1083.34 750.478   1
  -7  15  -1 828.223 486.886   1
  -7  15   0 1357.97 757.040   1
  -7  15   1 6975.57 2174.24   1
   7 -15  -1 4988.46 1539.58   1
  -7  15   2 541.854 127.574   1
   7 -15  -2 1052.63 1183.59   1
  -7  16  -5 330.486 547.856   1
  -7  16  -4 370.365 380.041   1
  -7  16  -3 88.0849 180.542   1
  -7  16  -2 107.741 329.765   1
  -7  16   0 3260.72 1349.59   1
  -7  16   1 446.812 324.309   1
  -7  16   2 374.873 587.388   1
  -7  17  -5 936.290 653.815   1
  -7  17  -4 1777.61 794.721   1
  -7  17  -3 2910.60 1168.78   1
  -7  17  -2 1476.24 1027.36   1
  -7  17  -1 1361.42 841.446   1
  -7  17   1 2516.60 1152.19   1
  -7  18  -3 1368.16 1023.36   1
  -7  18  -2 1340.37 854.081   1
  -7  18  -1 109.047 278.762   1
  -7  18   0 6.69439 777.529   1
  -7  18   1 622.159 1012.47   1
  -8 -17   4 6716.37 683.653   1
  -8 -16   3 1063.34 291.248   1
  -8 -16   4 657.880 256.933   1
  -8 -15   3 14908.9 1152.86   1
  -8 -14   3 1319.61 359.783   1
  -8 -14   4 20134.7 1392.27   1
  -8 -14   5 1111.24 453.574   1
   8  14 -10 8420.16 667.753   1
   8  14 -11 1214.03 280.409   1
  -8 -13   3 4489.39 697.122   1
  -8 -13   4 6661.89 836.271   1
  -8 -13   5 6731.50 1071.30   1
  -8 -13   6 4592.38 1096.29   1
   8  13  -9 149.824 92.2994   1
   8  13 -11 1703.30 416.991   1
  -8 -12   3 3629.72 659.617   1
  -8 -12   4 3509.36 616.765   1
  -8 -12   5 616.339 274.814   1
  -8 -12   6 7353.11 1379.82   1
   8  12  -8 14693.9 1056.56   1
   8  12  -9 1581.51 368.357   1
   8  12 -10 4482.36 688.881   1
   8  12 -11 658.233 301.011   1
  -8 -11   3 3425.37 675.666   1
  -8 -11   4 8391.87 1052.54   1
  -8 -11   5 9917.03 1168.40   1
  -8 -11   6 1213.27 566.993   1
   8  11  -8 28040.7 1578.43   1
   8  11  -9 7.40473 140.793   1
   8  11 -10 2175.11 481.037   1
  -8 -10   3 173.163 127.942   1
  -8 -10   4 4285.99 778.468   1
  -8 -10   5 709.658 349.748   1
  -8 -10   6 8344.73 1392.52   1
   8  10  -6 10672.2 1010.25   1
   8  10  -7 176.031 245.578   1
   8  10  -8 103.488 52.2500   1
   8  10  -9 1240.28 423.079   1
  -8  -9   2 4862.76 832.291   1
  -8  -9   3 1323.00 449.302   1
  -8  -9   4 4910.62 869.876   1
   8   9  -5 1046.66 369.308   1
  -8  -9   5 1294.92 391.202   1
   8   9  -6 185.462 33.0173   1
  -8  -9   6 42.3838 189.661   1
  -8  -9   7 239.658 498.626   1
   8   9  -7 339.902 237.439   1
   8   9  -8 2095.71 511.433   1
   8   9  -9 284.898 269.330   1
   8   9 -10 1469.06 376.257   1
  -8  -8   2 22.6196 155.701   1
  -8  -8   4 10336.9 1268.99   1
   8   8  -5 1218.34 343.717   1
  -8  -8   5 1273.81 417.236   1
  -8  -8   6 5.59435 243.119   1
   8   8  -6 45.4983 182.236   1
   8   8  -7 614.946 253.313   1
  -8  -8   7 3.26594 175.886   1
   8   8  -8 4591.83 902.407   1
   8   8  -9 5098.45 860.851   1
  -8  -7   3 9711.41 1462.45   1
  -8  -7   4 13782.6 1555.74   1
   8   7  -4 12460.9 1316.07   1
   8   7  -7 39060.9 2244.56   1
   8   7  -8 2826.79 766.506   1
   8   7  -9 3645.88 719.849   1
  -8  -6   2 58053.0 2959.54   1
   8   6  -3 6527.37 1025.96   1
  -8  -6   3 4504.61 1065.31   1
  -8  -6   4 2541.05 702.038   1
   8   6  -4 2716.30 621.858   1
  -8  -6   5 662.329 305.795   1
   8   6  -5 1108.43 508.956   1
   8   6  -6 6487.29 995.523   1
  -8  -6   6 3503.35 1039.71   1
  -8  -6   7 5258.00 1306.02   1
   8   6  -7 5567.41 973.531   1
   8   6  -8 11681.7 1371.94   1
   8   6  -9 3095.72 725.535   1
  -8  -5   1 4253.93 844.312   1
  -8  -5   2 7684.35 1108.46   1
  -8  -5   3 1283.89 464.518   1
   8   5  -3 1560.37 517.027   1
   8   5  -5 692.830 458.117   1
  -8  -5   5 1270.42 533.791   1
   8   5  -6 8677.91 1160.74   1
  -8  -5   6 4822.77 1263.47   1
  -8  -5   7 12234.1 2177.38   1
   8   5  -7 11601.9 1617.92   1
   8   5  -8 1478.24 524.025   1
   8   5  -9 21585.0 1800.30   1
  -8  -4   1 706.846 431.566   1
   8   4  -2 7768.41 1228.46   1
  -8  -4   2 9371.83 1237.89   1
  -8  -4   3 2754.05 748.616   1
   8   4  -3 2902.75 708.330   1
  -8  -4   4 23039.5 2184.20   1
   8   4  -4 23912.6 2123.11   1
   8   4  -5 7822.47 1169.92   1
  -8  -4   5 7214.89 1307.87   1
   8   4  -6 35397.1 2299.51   1
  -8  -4   7 2973.89 1163.89   1
   8   4  -7 5026.37 915.008   1
   8   4  -8 34602.2 2445.96   1
  -8  -3   1 3774.40 809.872   1
   8   3  -2 918.092 476.814   1
  -8  -3   2 1187.96 532.555   1
   8   3  -3 13515.8 1669.26   1
  -8  -3   3 16115.6 1775.64   1
  -8  -3   4 3629.48 826.089   1
   8   3  -4 3757.53 854.041   1
   8   3  -5 7.55051 85.2255   1
  -8  -3   5 71.7485 125.511   1
  -8  -3   6 1835.05 735.002   1
   8   3  -6 1558.62 487.642   1
   8   3  -7 406.913 203.402   1
  -8  -3   7 344.310 369.807   1
  -8  -2   1 18618.6 1833.92   1
   8   2  -1 14795.1 1836.65   1
   8   2  -2 35559.3 2550.86   1
  -8  -2   2 27280.3 2526.09   1
   8   2  -3 160.773 333.016   1
  -8  -2   3 392.339 264.041   1
   8   2  -4 7119.13 1154.75   1
  -8  -2   4 7867.66 1258.25   1
   8   2  -5 1169.48 391.043   1
  -8  -2   5 1132.52 634.012   1
   8   2  -6 299.120 311.795   1
  -8  -2   7 22350.9 2714.81   1
   8   2  -7 23779.0 2189.26   1
   8   2  -8 6034.56 1118.14   1
  -8  -1   0 1527.94 501.188   1
  -8  -1   1 26296.3 2257.16   1
   8   1  -1 25047.6 2358.46   1
  -8  -1   2 1192.13 695.054   1
   8   1  -2 2096.94 711.512   1
  -8  -1   3 848.976 438.288   1
   8   1  -3 1009.02 460.922   1
   8   1  -4 525.771 417.170   1
  -8  -1   4 171.222 250.793   1
   8   1  -5 32452.3 2333.45   1
  -8  -1   6 6533.48 1469.22   1
   8   1  -6 4687.70 1050.44   1
  -8  -1   7 17635.7 2543.58   1
   8   1  -7 19061.8 1982.06   1
   8   1  -8 4992.37 961.072   1
   8   0   0 21733.8 2317.05   1
  -8   0   0 23056.2 2230.87   1
   8   0  -1 37964.6 2860.31   1
  -8   0   1 34149.9 2683.94   1
   8   0  -2 92784.7 4775.51   1
  -8   0   2 97697.8 4810.76   1
  -8   0   3 48873.5 3432.12   1
   8   0  -3 53572.5 3421.03   1
   8   0  -4 6336.96 1061.73   1
  -8   0   4 7054.79 1191.40   1
  -8   0   5 189.844 108.778   1
  -8   0   6 10356.5 1952.68   1
   8   0  -6 10890.8 1534.78   1
   8   0  -7 300.555 79.6257   1
  -8   0   7 686.821 597.616   1
   8   0  -8 2321.77 903.079   1
  -8   1   0 26595.9 2384.17   1
   8  -1   0 21594.1 2349.23   1
   8  -1  -1 2629.87 746.468   1
  -8   1   1 1776.01 689.456   1
   8  -1  -2 1852.51 660.744   1
  -8   1   2 2513.38 849.523   1
  -8   1   3 5527.60 1091.62   1
   8  -1  -3 6143.12 1138.84   1
   8  -1  -4 533.231 344.904   1
  -8   1   4 1036.60 522.200   1
  -8   1   5 5480.59 1666.86   1
   8  -1  -5 10301.8 1430.93   1
  -8   1   6 2355.03 1111.90   1
   8  -1  -6 3913.78 1007.50   1
   8  -1  -7 14931.6 1844.21   1
  -8   1   7 12364.6 2425.54   1
   8  -1  -8 70.9997 141.147   1
  -8   2  -1 95.9766 296.286   1
   8  -2   0 4467.65 1044.77   1
  -8   2   0 5660.92 1082.41   1
  -8   2   1 8656.08 1649.61   1
   8  -2  -1 11484.0 1688.51   1
   8  -2  -2 3693.23 989.040   1
  -8   2   2 3172.08 828.692   1
  -8   2   3 24849.0 2475.49   1
   8  -2  -3 24870.4 2381.26   1
  -8   2   4 37156.4 3208.49   1
   8  -2  -4 37429.7 2721.78   1
  -8   2   5 14458.3 2732.49   1
   8  -2  -5 18112.6 2117.54   1
   8  -2  -6 16250.2 1949.72   1
  -8   2   6 13009.1 2394.74   1
   8  -2  -7 4563.57 1211.00   1
  -8   2   7 3232.62 1323.01   1
   8  -3   1 197.825 264.622   1
  -8   3  -1 706.804 359.763   1
   8  -3   0 8537.86 1499.98   1
  -8   3   0 6084.50 1304.86   1
  -8   3   1 7080.20 1410.85   1
   8  -3  -1 6768.91 1370.36   1
  -8   3   2 35.9325 188.960   1
   8  -3  -2 573.194 465.507   1
   8  -3  -3 6093.98 1195.61   1
  -8   3   3 7591.14 1239.12   1
   8  -3  -4 1599.49 584.031   1
  -8   3   4 909.923 403.264   1
  -8   3   5 4706.36 1477.03   1
   8  -3  -5 3137.74 972.965   1
  -8   3   6 3485.56 1428.80   1
   8  -3  -6 4546.81 1119.07   1
   8  -3  -7 749.514 170.989   1
  -8   3   7 246.018 430.655   1
  -8   4  -1 12866.9 1778.91   1
   8  -4   1 10157.9 1705.67   1
   8  -4   0 4508.01 1028.71   1
  -8   4   0 2910.73 917.830   1
  -8   4   1 4440.56 1060.68   1
   8  -4  -1 3122.10 1002.98   1
  -8   4   2 1257.92 617.960   1
   8  -4  -2 418.246 358.891   1
   8  -4  -3 3718.41 941.521   1
  -8   4   3 4168.29 1101.49   1
   8  -4  -4 4461.69 914.381   1
  -8   4   4 1937.75 1106.98   1
  -8   4   5 27551.5 3404.83   1
   8  -4  -5 18285.0 2460.10   1
  -8   4   6 128.553 191.960   1
   8  -4  -7 5749.69 1455.33   1
  -8   5  -2 1044.44 474.773   1
   8  -5   1 4832.28 1437.49   1
  -8   5  -1 7928.94 1467.29   1
   8  -5   0 79.4688 457.670   1
  -8   5   0 209.211 227.250   1
  -8   5   1 9582.41 1585.08   1
   8  -5  -1 5254.78 1349.02   1
   8  -5  -2 1511.67 667.757   1
  -8   5   2 877.102 515.240   1
   8  -5  -3 6894.42 1268.86   1
  -8   5   3 7367.31 1433.23   1
   8  -5  -4 740.226 417.924   1
  -8   5   4 1186.84 857.284   1
  -8   5   5 4512.53 1520.57   1
   8  -5  -5 4247.40 1151.82   1
   8  -5  -7 14245.8 2021.74   1
  -8   6  -2 2536.54 848.306   1
  -8   6  -1 851.721 475.885   1
   8  -6   1 318.674 304.012   1
  -8   6   0 4775.66 1156.40   1
   8  -6   0 4050.78 1220.07   1
  -8   6   1 7895.14 1551.42   1
   8  -6  -1 3818.31 1412.35   1
   8  -6  -2 644.421 609.865   1
  -8   6   2 100.437 203.144   1
   8  -6  -3 344.647 360.013   1
  -8   6   3 518.415 426.104   1
  -8   6   4 1484.03 859.400   1
   8  -6  -4 1183.59 606.572   1
  -8   6   5 9030.81 2416.98   1
   8  -6  -5 6663.80 1741.57   1
  -8   6   6 3545.73 1363.63   1
   8  -6  -6 2932.49 930.604   1
   8  -6  -7 301.732 443.831   1
   8  -7   2 125.835 198.762   1
  -8   7  -2 324.669 353.280   1
   8  -7   1 118.985 218.378   1
  -8   7   0 915.314 593.710   1
  -8   7   1 12055.6 1843.64   1
   8  -7  -1 8789.33 1880.99   1
   8  -7  -2 7485.58 1509.41   1
  -8   7   2 10140.9 1817.14   1
   8  -7  -3 5185.27 1260.91   1
  -8   7   3 3578.23 1444.53   1
  -8   7   4 3357.90 1378.89   1
   8  -7  -4 2676.41 976.491   1
  -8   7   5 2231.40 1102.84   1
   8  -7  -5 1232.19 840.897   1
   8  -7  -6 145.068 201.386   1
   8  -8   2 1259.81 893.590   1
  -8   8  -2 2637.15 1108.50   1
  -8   8  -1 20304.9 2590.92   1
   8  -8   1 14596.0 2434.45   1
  -8   8   0 9408.38 1692.20   1
   8  -8   0 5840.95 1578.28   1
   8  -8  -1 4280.14 1397.97   1
  -8   8   1 6906.35 1445.25   1
   8  -8  -2 3664.66 1107.54   1
  -8   8   2 5118.48 1366.55   1
   8  -8  -3 441.437 450.747   1
  -8   8   3 370.298 519.912   1
  -8   8   4 6463.24 1672.39   1
   8  -8  -4 4761.10 1179.41   1
  -8   8   5 12415.0 2500.42   1
   8  -8  -5 7052.30 1849.06   1
  -8   8   6 1965.98 1171.33   1
   8  -8  -6 840.290 583.543   1
  -8   9  -3 2387.59 1045.17   1
  -8   9  -1 2185.35 776.576   1
   8  -9   1 1001.93 697.618   1
  -8   9   0 6682.90 1482.91   1
   8  -9   0 3919.70 1390.28   1
  -8   9   1 655.330 454.599   1
   8  -9  -1 540.768 390.171   1
   8  -9  -2 5791.85 1467.36   1
  -8   9   2 3294.03 1172.61   1
   8  -9  -3 756.551 558.154   1
  -8   9   3 1476.85 847.911   1
  -8   9   4 1454.28 1236.07   1
   8  -9  -4 1170.27 680.102   1
  -8   9   5 474.506 434.809   1
   8  -9  -5 231.328 186.259   1
  -8  10  -3 6550.97 1635.66   1
  -8  10  -2 6596.40 1535.31   1
   8 -10   2 2907.35 1201.50   1
  -8  10  -1 2184.78 825.291   1
   8 -10   1 1312.43 848.320   1
   8 -10   0 81.4553 162.250   1
  -8  10   0 869.278 411.610   1
  -8  10   1 3259.82 1172.92   1
   8 -10  -1 1442.76 878.609   1
   8 -10  -2 1543.35 727.961   1
  -8  10   2 697.811 337.645   1
   8 -10  -3 518.281 138.915   1
  -8  10   3 158.836 279.350   1
  -8  10   4 749.231 530.985   1
   8 -10  -4 345.896 589.006   1
  -8  10   5 7.21622 388.629   1
   8 -10  -5 340.511 488.369   1
   8 -10  -6 12328.5 2018.79   1
  -8  11  -3 686.693 360.712   1
  -8  11  -2 10028.4 1962.34   1
  -8  11  -1 4074.86 1121.50   1
   8 -11   1 3566.79 1282.78   1
   8 -11   0 984.727 612.303   1
  -8  11   0 2195.96 856.789   1
  -8  11   1 603.268 692.068   1
   8 -11  -1 498.066 495.694   1
   8 -11  -2 310.352 2278.02   1
  -8  11   2 660.545 409.428   1
   8 -11  -3 1237.43 501.601   1
  -8  11   3 1220.00 881.891   1
  -8  11   4 990.073 737.124   1
   8 -11  -4 276.717 275.349   1
   8 -11  -5 4.53247 241.241   1
   8 -11  -6 5801.40 1350.58   1
  -8  12  -2 591.013 560.061   1
  -8  12  -1 3793.13 1122.50   1
  -8  12   0 1455.67 557.244   1
  -8  12   1 5480.23 1698.84   1
  -8  12   2 877.893 852.107   1
  -8  12   4 3386.48 1199.86   1
  -8  13  -4 150.322 56.1166   1
  -8  13  -3 5472.54 1464.19   1
  -8  13  -2 1735.48 910.230   1
  -8  13  -1 4971.22 1262.97   1
  -8  13   1 1077.25 862.680   1
  -8  13   3 44.8472 407.193   1
  -8  13   4 327.654 756.916   1
  -8  14  -3 6655.54 1748.32   1
  -8  14  -2 2685.75 957.112   1
  -8  14  -1 5941.43 1729.84   1
  -8  14   0 2627.13 1096.39   1
  -8  14   1 4066.46 1336.93   1
  -8  14   2 46.5279 597.440   1
  -8  14   3 1154.41 831.374   1
  -8  15  -2 1169.09 889.356   1
  -8  15  -1 285.254 520.565   1
  -8  15   0 406.990 592.703   1
  -8  15   2 37.8575 291.665   1
  -8  15   3 767.345 840.682   1
  -9 -16   5 774.295 446.087   1
  -9 -15   4 2133.67 482.117   1
  -9 -15   5 17.0888 48.6177   1
  -9 -15   6 5245.47 1270.91   1
  -9 -14   3 1518.70 442.265   1
  -9 -14   4 3436.75 677.102   1
  -9 -14   5 9200.41 1056.80   1
  -9 -14   6 633.741 510.319   1
  -9 -13   3 2446.21 634.733   1
  -9 -13   4 45873.6 2563.04   1
  -9 -13   5 378.274 144.497   1
  -9 -13   6 296.940 307.237   1
  -9 -13   7 362.813 469.227   1
   9  13  -9 2356.71 382.710   1
   9  13 -10 270.514 199.779   1
   9  13 -11 286.166 246.920   1
  -9 -12   3 2335.34 550.475   1
  -9 -12   4 13319.0 1432.76   1
  -9 -12   5 21205.8 1638.41   1
  -9 -12   7 26.8400 99.3469   1
   9  12  -8 3069.75 495.426   1
   9  12  -9 2192.91 462.611   1
   9  12 -10 102.565 83.4291   1
   9  12 -11 664.646 404.486   1
   9  12 -12 84.3644 145.696   1
  -9 -11   3 5176.24 941.724   1
  -9 -11   4 421.221 110.627   1
  -9 -11   5 7599.01 1036.28   1
  -9 -11   6 5814.17 1141.86   1
  -9 -11   7 21.0790 301.233   1
   9  11  -7 724.315 354.613   1
   9  11  -8 141.114 179.359   1
   9  11  -9 2427.38 560.148   1
   9  11 -10 1985.94 446.222   1
   9  11 -11 1965.32 578.109   1
  -9 -10   3 1079.14 361.005   1
  -9 -10   4 14584.9 1602.61   1
  -9 -10   5 7456.12 1055.48   1
   9  10  -6 3508.83 648.273   1
  -9 -10   6 2019.87 694.715   1
   9  10  -7 80.6610 122.064   1
   9  10  -8 419.887 207.931   1
   9  10 -10 3396.79 743.560   1
   9  10 -11 176.258 164.921   1
  -9  -9   3 645.563 311.485   1
  -9  -9   4 10800.6 1398.86   1
   9   9  -5 49.2813 72.5553   1
  -9  -9   5 148.003 199.664   1
  -9  -9   7 10307.0 1938.22   1
   9   9  -7 12829.7 1384.98   1
   9   9  -8 10769.6 1279.35   1
   9   9  -9 2153.79 616.579   1
   9   9 -10 153.353 243.556   1
   9   9 -11 41.2684 213.013   1
  -9  -8   2 757.130 339.573   1
  -9  -8   3 12500.8 1606.72   1
  -9  -8   4 142.159 174.847   1
   9   8  -5 61.8869 142.385   1
  -9  -8   5 264.146 204.909   1
   9   8  -6 2531.55 718.019   1
  -9  -8   6 402.187 489.087   1
  -9  -8   7 3478.75 1179.74   1
   9   8  -7 7015.19 1005.96   1
   9   8  -9 505.246 397.098   1
   9   8 -10 520.646 370.232   1
  -9  -7   2 18869.6 1756.15   1
  -9  -7   3 406.431 264.796   1
  -9  -7   4 25092.7 2216.01   1
   9   7  -4 18093.3 1811.91   1
   9   7  -6 8500.03 1173.47   1
  -9  -7   6 3295.27 1240.94   1
   9   7  -7 1895.90 654.716   1
  -9  -7   7 902.873 698.592   1
  -9  -7   8 110.444 360.871   1
   9   7  -8 142.344 231.767   1
   9   7  -9 230.797 115.287   1
   9   7 -10 5172.87 834.285   1
  -9  -6   2 348.023 80.2167   1
  -9  -6   4 227.755 219.787   1
  -9  -6   5 15776.9 1672.84   1
   9   6  -5 11710.3 1500.94   1
  -9  -6   6 9774.16 1821.14   1
   9   6  -7 550.860 348.497   1
  -9  -6   7 344.278 467.590   1
  -9  -6   8 903.430 365.537   1
   9   6  -8 522.218 356.768   1
   9   6  -9 3725.57 849.902   1
   9   6 -10 8156.25 1154.91   1
  -9  -5   2 1230.79 493.813   1
  -9  -5   3 16358.7 2172.61   1
   9   5  -3 15952.2 1834.68   1
   9   5  -4 27052.7 2217.84   1
  -9  -5   4 27807.3 2484.09   1
   9   5  -5 1024.64 585.913   1
  -9  -5   5 588.816 249.748   1
   9   5  -6 2952.70 806.909   1
  -9  -5   6 407.032 570.480   1
   9   5  -7 17128.8 1670.96   1
  -9  -5   7 7002.79 2047.20   1
   9   5  -9 22211.1 1977.99   1
   9   5 -10 24.8450 64.1256   1
  -9  -4   1 4271.65 853.752   1
  -9  -4   2 15061.0 1801.88   1
   9   4  -2 15052.1 1806.77   1
   9   4  -3 10157.8 1432.30   1
  -9  -4   3 9472.43 1493.37   1
   9   4  -4 78.5897 313.022   1
  -9  -4   5 15711.2 1858.25   1
   9   4  -5 15947.9 1767.20   1
   9   4  -6 8298.72 1259.87   1
  -9  -4   6 4760.20 1258.07   1
  -9  -4   7 505.335 811.136   1
   9   4  -7 2113.08 615.548   1
   9   4  -9 7350.86 1212.93   1
  -9  -3   1 10043.9 1443.12   1
   9   3  -2 4871.48 1083.50   1
  -9  -3   2 4894.47 1106.27   1
  -9  -3   3 5816.64 1197.43   1
   9   3  -3 6324.42 1171.16   1
  -9  -3   4 200.615 347.347   1
   9   3  -4 71.0088 154.619   1
   9   3  -5 11232.8 1465.51   1
  -9  -3   5 11548.5 1662.21   1
   9   3  -6 7929.99 1199.16   1
  -9  -3   6 4917.67 1395.32   1
  -9  -3   7 6038.87 1649.87   1
   9   3  -7 7578.93 1326.82   1
   9   3  -9 6590.87 1210.60   1
  -9  -2   1 10234.3 1471.26   1
   9   2  -1 8264.90 1424.12   1
  -9  -2   2 3527.91 1006.63   1
   9   2  -2 5138.35 1065.96   1
  -9  -2   3 4382.40 974.276   1
   9   2  -3 3405.26 895.850   1
  -9  -2   4 1128.09 474.202   1
   9   2  -4 1528.53 606.114   1
   9   2  -5 8282.07 1281.81   1
  -9  -2   5 10039.3 1589.85   1
   9   2  -6 879.167 307.594   1
  -9  -2   6 606.454 510.271   1
  -9  -2   7 849.752 698.823   1
   9   2  -7 1036.10 483.989   1
  -9  -2   8 584.767 631.916   1
   9   2  -8 209.076 123.906   1
   9   2  -9 6954.39 1272.94   1
   9   1  -1 2698.34 890.153   1
  -9  -1   1 2426.35 780.154   1
   9   1  -2 1223.17 540.762   1
  -9  -1   2 939.794 599.157   1
  -9  -1   3 2311.90 815.294   1
   9   1  -3 1305.63 470.337   1
   9   1  -4 157.238 245.102   1
  -9  -1   4 124.201 429.710   1
   9   1  -5 6442.22 1215.01   1
  -9  -1   5 4925.60 1395.34   1
   9   1  -6 15485.5 1697.11   1
  -9  -1   6 12072.7 2104.28   1
   9   1  -7 128.997 176.571   1
   9   1  -8 160.611 236.463   1
  -9  -1   8 609.728 623.564   1
  -9   0   0 952.920 454.173   1
   9   0  -1 722.450 346.882   1
  -9   0   1 457.616 200.365   1
  -9   0   2 3672.01 1047.99   1
   9   0  -2 3891.69 972.920   1
   9   0  -3 177.906 63.5262   1
  -9   0   3 305.270 67.5431   1
  -9   0   4 15122.2 1905.38   1
   9   0  -4 14303.4 1820.35   1
   9   0  -5 60.5865 377.698   1
  -9   0   5 316.158 303.623   1
  -9   0   6 920.880 555.768   1
   9   0  -6 1247.46 550.661   1
  -9   0   7 656.329 901.602   1
   9   0  -7 1194.63 590.147   1
   9   0  -8 300.540 356.615   1
  -9   0   8 339.365 427.772   1
   9   0  -9 9.72635 304.176   1
   9  -1   0 1064.33 568.563   1
  -9   1   0 725.060 348.964   1
   9  -1  -1 586.286 404.799   1
  -9   1   1 644.036 587.104   1
   9  -1  -2 29638.4 2738.20   1
  -9   1   2 27448.2 2691.76   1
  -9   1   3 3074.58 966.347   1
   9  -1  -3 3352.12 969.334   1
   9  -1  -4 9222.38 1424.93   1
  -9   1   4 10989.4 1621.55   1
   9  -1  -5 107.730 113.430   1
  -9   1   6 9814.48 2047.24   1
   9  -1  -6 8496.37 1398.55   1
  -9   1   7 4998.84 1535.35   1
   9  -1  -7 5551.16 1222.94   1
   9  -1  -8 1255.28 629.235   1
  -9   1   8 1003.64 668.667   1
   9  -2   0 1583.36 632.466   1
  -9   2   0 1532.20 642.879   1
   9  -2  -1 2404.22 800.838   1
  -9   2   1 982.787 388.145   1
  -9   2   2 1488.82 206.220   1
   9  -2  -2 1722.17 734.362   1
  -9   2   3 16106.2 2112.18   1
   9  -2  -3 17674.7 2072.39   1
   9  -2  -4 862.810 501.061   1
  -9   2   4 305.705 200.855   1
   9  -2  -5 3321.81 821.309   1
  -9   2   5 1305.43 807.803   1
  -9   2   6 460.739 529.823   1
  -9   2   7 89.5243 427.314   1
   9  -2  -7 609.210 518.239   1
   9  -2  -8 2216.44 911.216   1
  -9   3  -1 45385.2 3604.92   1
  -9   3   0 39232.1 3757.58   1
   9  -3   0 45539.1 3805.73   1
   9  -3  -1 27887.4 2733.73   1
  -9   3   1 24653.6 2732.33   1
  -9   3   2 1433.24 613.616   1
   9  -3  -2 1917.64 760.178   1
   9  -3  -3 22.6332 353.229   1
  -9   3   3 433.362 459.460   1
   9  -3  -4 5382.27 1107.22   1
  -9   3   4 5488.72 1291.41   1
   9  -3  -5 2856.20 790.938   1
  -9   3   5 1604.73 967.387   1
  -9   3   6 1151.59 755.291   1
   9  -3  -6 1733.00 735.573   1
  -9   3   7 1778.97 1179.95   1
   9  -3  -7 3081.78 995.790   1
   9  -3  -8 1928.40 806.067   1
   9  -4   1 1492.13 857.777   1
  -9   4  -1 2927.49 977.691   1
   9  -4   0 60.3983 100.215   1
  -9   4   1 4208.94 1086.50   1
   9  -4  -1 3207.63 923.321   1
   9  -4  -2 111.265 96.7072   1
  -9   4   3 23038.7 2546.57   1
   9  -4  -3 19598.5 2201.14   1
   9  -4  -4 898.577 441.791   1
  -9   4   4 1073.03 634.710   1
   9  -4  -5 1484.14 502.147   1
  -9   4   5 676.013 735.910   1
  -9   4   6 851.413 713.960   1
   9  -4  -6 1044.52 432.525   1
  -9   4   7 24589.8 3475.11   1
   9  -4  -7 20764.0 2634.39   1
   9  -5   1 5725.68 1550.74   1
  -9   5  -1 6629.74 1631.73   1
   9  -5   0 1278.04 625.874   1
  -9   5   0 1432.44 788.563   1
  -9   5   1 12330.4 1983.14   1
   9  -5  -1 7876.70 1718.37   1
  -9   5   2 684.553 348.246   1
   9  -5  -2 83.6236 247.808   1
  -9   5   3 231.704 415.638   1
  -9   5   4 19787.9 3474.98   1
   9  -5  -4 36914.4 3040.19   1
  -9   5   5 9352.79 2150.99   1
   9  -5  -5 11013.0 1605.91   1
  -9   5   6 12185.8 2934.48   1
   9  -5  -6 11201.8 1873.89   1
  -9   5   7 884.174 646.602   1
   9  -5  -7 616.735 559.432   1
  -9   6  -1 1486.58 758.643   1
   9  -6   1 1287.44 957.823   1
  -9   6   1 2115.96 781.645   1
   9  -6  -1 598.681 599.476   1
  -9   6   2 1462.52 805.746   1
   9  -6  -2 777.244 687.265   1
   9  -6  -3 2339.97 915.884   1
  -9   6   3 2702.36 988.200   1
   9  -6  -4 166.038 145.199   1
  -9   6   4 527.045 626.888   1
  -9   6   5 2033.95 1102.92   1
   9  -6  -5 960.234 634.231   1
  -9   6   6 389.600 797.674   1
   9  -6  -6 427.405 635.718   1
  -9   6   7 3822.57 1509.54   1
   9  -6  -7 4081.22 1114.26   1
  -9   7  -2 245.245 205.110   1
   9  -7   1 1263.79 1012.88   1
  -9   7  -1 3257.23 1258.75   1
  -9   7   0 83.3765 184.584   1
   9  -7  -1 20945.2 2978.54   1
  -9   7   1 31671.3 3200.40   1
  -9   7   2 4683.02 1247.42   1
   9  -7  -2 2915.64 1016.84   1
   9  -7  -3 11392.1 2017.68   1
  -9   7   3 7808.14 2151.78   1
   9  -7  -4 320.334 494.377   1
  -9   7   4 1294.32 1127.81   1
   9  -7  -5 249.869 248.071   1
  -9   7   6 1179.02 674.238   1
   9  -7  -6 930.819 634.633   1
   9  -7  -7 3532.11 1170.23   1
  -9   8  -2 1115.93 834.459   1
  -9   8  -1 6902.70 1580.76   1
  -9   8   0 302.662 435.800   1
   9  -8  -1 521.127 820.594   1
  -9   8   1 2988.44 1021.51   1
  -9   8   2 549.027 416.350   1
   9  -8  -2 392.121 367.329   1
   9  -8  -3 2117.93 931.110   1
  -9   8   3 2575.46 1193.02   1
   9  -8  -4 1686.84 847.477   1
  -9   8   4 2911.47 1055.68   1
  -9   8   5 992.393 1059.64   1
   9  -8  -5 20.3433 309.878   1
  -9   8   6 2609.48 1129.15   1
   9  -8  -6 1340.58 852.468   1
   9  -8  -7 2472.17 1030.94   1
  -9   9  -2 11894.5 2101.70   1
  -9   9  -1 1706.84 879.897   1
  -9   9   0 2033.25 726.027   1
  -9   9   1 6920.11 1539.73   1
  -9   9   2 5336.02 1755.93   1
  -9   9   3 40.5340 460.875   1
  -9   9   4 55.4640 139.472   1
  -9   9   5 108.668 142.544   1
  -9   9   6 9865.84 2548.27   1
  -9  10  -2 3189.25 1252.64   1
  -9  10  -1 1332.48 699.798   1
  -9  10   0 1079.50 699.272   1
  -9  10   1 1516.66 809.792   1
  -9  10   2 796.896 646.978   1
  -9  10   3 12278.1 2542.22   1
  -9  10   4 812.350 1065.47   1
  -9  10   5 148.333 774.732   1
  -9  11  -2 15103.9 2559.52   1
  -9  11  -1 4129.59 1369.01   1
  -9  11   0 4559.80 1253.42   1
  -9  11   1 2845.96 1443.96   1
  -9  11   3 2292.53 1039.42   1
  -9  11   4 199.229 312.422   1
  -9  11   5 3905.74 1682.28   1
  -9  12   0 616.026 706.492   1
  -9  12   1 1231.73 622.214   1
  -9  12   2 392.630 234.515   1
  -9  12   3 1399.97 870.791   1
  -9  12   4 196.524 446.088   1
  -9  12   5 4039.32 1733.68   1
 -10 -16   4 14.5037 218.829   1
 -10 -16   5 658.260 303.724   1
 -10 -15   4 406.595 192.313   1
 -10 -15   5 7375.57 955.455   1
 -10 -15   6 165.932 289.619   1
 -10 -14   4 734.267 316.313   1
 -10 -14   5 749.445 345.450   1
 -10 -14   6 154.483 229.166   1
 -10 -14   7 400.476 527.839   1
 -10 -13   4 132.256 186.535   1
 -10 -13   5 1238.13 409.951   1
 -10 -13   6 268.641 433.565   1
 -10 -13   7 2611.70 978.296   1
  10  13  -9 737.570 238.770   1
  10  13 -10 194.264 165.294   1
  10  13 -11 238.631 272.177   1
 -10 -12   3 60.5034 119.516   1
 -10 -12   4 1956.70 654.073   1
 -10 -12   5 212.322 214.739   1
 -10 -12   6 2347.65 759.090   1
 -10 -12   7 404.811 396.454   1
  10  12  -8 261.286 232.847   1
  10  12  -9 624.673 333.015   1
  10  12 -10 7381.78 945.033   1
  10  12 -12 2252.54 521.237   1
 -10 -11   3 45.4842 158.347   1
 -10 -11   4 1679.03 543.929   1
 -10 -11   5 12698.7 1517.90   1
  10  11  -7 142.991 98.9413   1
 -10 -11   7 228.868 328.368   1
  10  11  -8 153.873 94.1928   1
  10  11  -9 3548.49 662.444   1
  10  11 -10 48.9396 193.804   1
  10  11 -11 747.868 311.015   1
 -10 -10   4 544.451 462.400   1
 -10 -10   5 2608.81 715.079   1
  10  10  -6 2028.70 524.207   1
 -10 -10   6 1953.20 744.618   1
  10  10  -7 761.787 334.732   1
 -10 -10   7 429.040 242.186   1
  10  10  -8 18.9893 93.4919   1
 -10 -10   8 58.2473 338.261   1
  10  10  -9 425.833 174.007   1
  10  10 -10 4865.70 773.282   1
  10  10 -11 486.696 235.265   1
  10  10 -12 70.1322 134.396   1
 -10  -9   3 16726.3 2143.48   1
 -10  -9   4 2797.56 813.663   1
 -10  -9   5 14692.6 1734.78   1
  10   9  -6 840.555 372.376   1
 -10  -9   6 180.835 225.647   1
  10   9  -7 192.375 109.959   1
 -10  -9   7 938.184 510.810   1
 -10  -9   8 1196.26 858.757   1
  10   9  -8 2225.33 575.993   1
  10   9  -9 1312.55 487.972   1
  10   9 -10 599.903 341.885   1
  10   9 -11 89.4448 49.7756   1
 -10  -8   3 5647.05 1269.59   1
 -10  -8   4 7883.99 1340.30   1
  10   8  -5 247.332 273.438   1
 -10  -8   6 2375.34 973.615   1
  10   8  -6 3910.64 874.352   1
  10   8  -7 1845.79 736.147   1
 -10  -8   7 2496.84 1029.67   1
 -10  -8   8 961.139 892.915   1
  10   8  -8 3761.97 902.190   1
  10   8 -10 3798.35 822.910   1
  10   8 -11 294.423 147.397   1
 -10  -7   2 742.504 291.192   1
 -10  -7   4 165.424 350.084   1
  10   7  -4 124.765 156.261   1
  10   7  -5 834.133 419.727   1
 -10  -7   5 549.267 377.599   1
  10   7  -6 3214.74 854.231   1
 -10  -7   6 1165.00 788.382   1
 -10  -7   7 10546.3 1913.03   1
  10   7  -7 13032.6 1504.19   1
  10   7  -8 162.918 147.287   1
  10   7  -9 2953.53 687.428   1
  10   7 -11 112.293 178.155   1
 -10  -6   2 19806.6 1982.74   1
 -10  -6   3 8215.99 1486.33   1
  10   6  -4 11887.1 1523.92   1
 -10  -6   4 15121.0 1903.63   1
  10   6  -5 7088.76 1148.25   1
 -10  -6   5 7040.97 1244.49   1
  10   6  -6 10683.1 1531.03   1
 -10  -6   6 9122.15 1761.19   1
 -10  -6   7 332.498 210.417   1
  10   6  -7 5.84420 244.738   1
  10   6  -8 1766.37 538.381   1
 -10  -6   8 342.876 479.374   1
  10   6  -9 60.1282 132.794   1
  10   6 -10 1704.02 702.067   1
  10   6 -11 176.041 213.313   1
 -10  -5   2 2677.81 787.360   1
 -10  -5   3 2353.62 814.658   1
  10   5  -3 2465.57 757.024   1
 -10  -5   4 668.314 405.594   1
  10   5  -4 1040.23 566.337   1
  10   5  -5 3522.30 917.986   1
 -10  -5   5 5048.13 1073.46   1
  10   5  -6 947.888 476.168   1
  10   5  -7 6712.09 1120.06   1
 -10  -5   7 3239.48 1152.42   1
  10   5  -8 159.572 94.2392   1
  10   5  -9 5127.47 1141.94   1
  10   5 -10 734.449 484.427   1
 -10  -4   2 9393.11 1640.25   1
  10   4  -3 3728.23 867.010   1
 -10  -4   3 4121.58 974.449   1
 -10  -4   4 12085.0 1762.54   1
  10   4  -4 10875.7 1529.09   1
  10   4  -5 5000.15 1144.93   1
 -10  -4   5 8090.42 1415.51   1
  10   4  -6 1471.27 516.083   1
 -10  -4   6 1391.47 816.604   1
  10   4  -7 9081.28 1260.19   1
 -10  -4   7 6282.23 1557.79   1
 -10  -4   8 1153.17 1133.23   1
  10   4  -8 2879.89 724.855   1
  10   4  -9 3103.76 829.978   1
 -10  -3   1 5302.02 1098.61   1
 -10  -3   2 3329.84 1033.14   1
  10   3  -2 4436.25 1057.17   1
 -10  -3   3 6102.18 1284.94   1
  10   3  -3 6593.39 1237.90   1
 -10  -3   4 1212.71 660.027   1
  10   3  -4 558.678 433.669   1
 -10  -3   5 6217.84 1284.72   1
  10   3  -5 5166.99 1051.69   1
  10   3  -6 393.144 442.523   1
  10   3  -7 1310.16 484.090   1
 -10  -3   7 1125.60 652.341   1
 -10  -3   8 1083.90 801.362   1
  10   3  -8 831.775 280.494   1
  10   3  -9 10798.3 1492.32   1
  10   3 -10 127.316 255.457   1
 -10  -2   1 22621.9 2378.36   1
 -10  -2   2 15832.2 2230.69   1
  10   2  -2 17584.6 2209.60   1
  10   2  -3 1869.31 676.325   1
 -10  -2   3 2283.10 818.375   1
 -10  -2   4 4445.67 1074.57   1
  10   2  -4 2802.35 798.790   1
  10   2  -5 11043.3 1651.28   1
 -10  -2   5 11758.2 1796.85   1
  10   2  -6 5894.01 1187.67   1
 -10  -2   6 3504.95 1293.98   1
  10   2  -7 236.200 292.156   1
 -10  -2   7 158.692 234.080   1
 -10  -2   8 114.163 600.352   1
  10   2  -9 791.175 470.273   1
  10   2 -10 705.542 509.596   1
  10   1  -1 2096.33 819.997   1
 -10  -1   1 1310.81 592.615   1
 -10  -1   2 1305.34 722.546   1
  10   1  -2 1345.34 645.712   1
 -10  -1   3 4470.81 1068.53   1
  10   1  -3 3580.11 884.467   1
 -10  -1   4 2060.61 782.282   1
  10   1  -4 1379.87 664.360   1
 -10  -1   5 25185.0 2720.64   1
  10   1  -5 22862.6 2313.64   1
  10   1  -6 776.788 345.672   1
 -10  -1   7 687.857 355.868   1
  10   1  -7 490.948 341.578   1
 -10  -1   8 394.048 610.976   1
  10   1  -8 267.997 205.574   1
 -10   0   1 154.089 385.398   1
  10   0  -1 301.434 131.264   1
  10   0  -2 20.0610 57.0734   1
 -10   0   3 478.615 119.444   1
  10   0  -3 211.703 170.354   1
 -10   0   4 6162.15 1214.42   1
  10   0  -4 4865.95 1047.81   1
  10   0  -5 12265.2 1732.09   1
 -10   0   5 10071.0 1958.84   1
  10   0  -6 8458.47 1331.50   1
 -10   0   6 5136.41 1782.19   1
  10   0  -7 17527.1 2042.23   1
 -10   0   7 14860.9 2677.12   1
 -10   0   8 611.090 543.637   1
  10   0  -8 211.503 435.763   1
  10   0  -9 1275.67 648.776   1
 -10   1   0 1465.28 687.993   1
  10  -1  -1 3055.20 1041.72   1
 -10   1   1 2223.71 876.273   1
  10  -1  -2 3264.47 986.548   1
 -10   1   2 2660.64 897.280   1
 -10   1   3 1703.04 731.014   1
  10  -1  -3 1589.73 830.659   1
 -10   1   4 698.954 599.949   1
  10  -1  -5 1721.64 703.767   1
 -10   1   5 1362.34 796.832   1
  10  -1  -6 1301.27 447.604   1
 -10   1   6 1284.30 836.382   1
 -10   1   7 5863.20 1946.26   1
  10  -1  -7 6398.25 1235.64   1
 -10   1   8 3472.17 1624.55   1
  10  -1  -8 3685.27 966.354   1
  10  -1  -9 8628.86 1676.79   1
  10  -2   0 3333.75 1018.78   1
 -10   2   0 3136.70 1064.67   1
 -10   2   1 2381.20 925.091   1
  10  -2  -1 2215.51 758.088   1
 -10   2   2 335.379 98.4789   1
 -10   2   3 16729.2 2331.12   1
  10  -2  -3 11967.8 1984.84   1
  10  -2  -4 578.505 359.381   1
 -10   2   4 13.5951 144.144   1
  10  -2  -5 886.344 568.961   1
  10  -2  -6 5876.20 1166.67   1
 -10   2   6 4875.37 1640.36   1
 -10   2   7 1770.05 1153.23   1
  10  -2  -7 1556.22 765.147   1
 -10   2   8 2691.22 1375.87   1
  10  -2  -8 1972.16 851.699   1
  10  -2  -9 255.401 579.951   1
  10  -3   0 1695.77 875.360   1
 -10   3   0 1493.45 855.916   1
  10  -3  -1 1894.16 532.913   1
 -10   3   1 2597.73 799.511   1
 -10   3   2 18.6719 220.230   1
  10  -3  -2 41.0880 339.524   1
  10  -3  -3 1813.89 673.538   1
 -10   3   3 2760.43 880.754   1
  10  -3  -4 1234.14 724.432   1
 -10   3   4 1573.39 842.910   1
  10  -3  -5 113.312 182.041   1
 -10   3   5 233.888 73.4196   1
  10  -3  -6 1669.57 723.629   1
 -10   3   6 1775.68 1028.38   1
 -10   3   7 172.397 595.812   1
  10  -3  -7 37.4664 378.816   1
 -10   3   8 341.493 417.269   1
  10  -3  -8 351.874 97.9083   1
 -10   4   0 439.751 636.551   1
  10  -4  -1 1351.14 1122.07   1
 -10   4   1 476.451 369.101   1
 -10   4   2 4201.91 1115.20   1
  10  -4  -2 4054.80 1210.26   1
 -10   4   3 23197.1 2722.35   1
  10  -4  -3 18462.0 2473.29   1
  10  -4  -4 10780.2 1715.92   1
 -10   4   4 10023.2 2052.97   1
  10  -4  -5 1179.98 491.642   1
 -10   4   5 1008.87 898.718   1
 -10   4   6 929.466 710.018   1
 -10   4   7 9815.41 2810.73   1
  10  -4  -7 8545.32 1871.40   1
  10  -4  -8 524.600 465.168   1
 -10   5  -1 3184.76 1198.10   1
 -10   5   0 168.985 167.510   1
 -10   5   1 132.538 414.448   1
 -10   5   2 5267.90 1339.07   1
 -10   5   3 12370.0 2074.95   1
  10  -5  -3 4829.02 1439.01   1
  10  -5  -4 1134.80 730.549   1
  10  -5  -5 2505.41 968.131   1
 -10   5   5 2792.52 1256.51   1
  10  -5  -6 228.369 334.118   1
 -10   5   7 170.621 272.465   1
  10  -5  -7 356.617 967.644   1
  10  -5  -8 2308.40 1396.60   1
 -10   6  -1 2070.45 1045.24   1
 -10   6   0 5771.65 1403.98   1
 -10   6   1 465.715 566.699   1
 -10   6   2 8190.03 1576.36   1
 -10   6   3 2125.96 824.293   1
 -10   6   4 495.078 608.758   1
 -10   6   5 11568.4 2507.33   1
 -10   6   6 357.088 563.061   1
 -10   6   7 4934.31 1865.81   1
 -10   7  -1 6308.83 1626.81   1
 -10   7   0 4768.07 1422.95   1
 -10   7   1 604.721 263.705   1
 -10   7   2 3779.82 1102.36   1
 -10   7   3 3273.99 1346.43   1
 -10   7   4 1209.44 977.177   1
 -10   7   5 4003.36 1507.82   1
 -10   7   6 1681.53 1338.61   1
 -10   7   7 1008.92 1077.49   1
 -10   8  -1 2079.91 1276.94   1
 -10   8   0 1572.17 765.149   1
 -10   8   1 6371.29 2906.81   1
 -10   8   2 56.6046 418.393   1
 -10   8   3 960.116 818.708   1
 -10   8   5 2885.17 1369.87   1
 -10   8   7 8.74901 431.122   1
 -10   9   1 3805.10 1412.25   1
 -10   9   2 139.395 406.424   1
 -10   9   3 792.458 958.282   1
 -10   9   4 1313.63 743.077   1
 -10   9   5 152.651 295.498   1
 -11 -15   5 1453.73 469.011   1
 -11 -15   6 107.695 259.673   1
 -11 -15   7 622.918 646.953   1
 -11 -14   4 2267.01 740.898   1
 -11 -14   5 4849.22 933.070   1
 -11 -14   6 1792.72 820.977   1
 -11 -14   8 321.608 749.169   1
 -11 -13   4 5313.58 1069.93   1
 -11 -13   5 9891.17 1342.76   1
 -11 -13   7 2412.58 822.102   1
 -11 -13   8 8981.12 1775.15   1
  11  13  -9 1.65051 118.172   1
 -11 -12   4 438.440 442.810   1
 -11 -12   5 2188.50 654.082   1
 -11 -12   6 456.578 276.118   1
 -11 -12   7 198.215 243.069   1
 -11 -12   8 387.828 461.436   1
  11  12  -8 289.714 146.128   1
  11  12  -9 4558.08 671.572   1
  11  12 -10 16.6671 236.281   1
  11  12 -11 210.069 240.810   1
  11  12 -12 264.571 337.771   1
  11  12 -13 279.470 430.672   1
 -11 -11   4 336.902 361.366   1
 -11 -11   5 547.592 384.907   1
 -11 -11   6 4751.08 1030.20   1
  11  11  -7 862.283 281.755   1
 -11 -11   7 881.716 521.235   1
  11  11  -8 6044.13 935.993   1
 -11 -11   8 5968.41 1412.91   1
  11  11  -9 2334.40 632.071   1
  11  11 -10 2.63174 163.182   1
  11  11 -11 651.750 344.268   1
 -11 -10   3 636.375 593.180   1
 -11 -10   4 235.211 272.479   1
 -11 -10   5 2200.08 702.917   1
 -11 -10   6 1634.91 658.000   1
 -11 -10   7 2545.02 946.490   1
  11  10  -7 3594.35 723.230   1
 -11 -10   8 694.189 698.239   1
  11  10  -8 614.464 290.179   1
  11  10 -10 234.551 318.535   1
 -11  -9   3 235.826 198.283   1
 -11  -9   4 3202.50 894.352   1
 -11  -9   5 160.348 252.943   1
  11   9  -6 5572.88 1075.78   1
 -11  -9   6 9970.41 1569.50   1
  11   9  -7 3009.86 701.704   1
 -11  -9   7 1271.94 824.405   1
  11   9  -8 3892.55 981.153   1
 -11  -9   8 2937.35 1336.99   1
 -11  -9   9 265.872 121.098   1
  11   9  -9 1215.47 436.602   1
  11   9 -10 1501.08 692.181   1
  11   9 -11 189.636 194.169   1
 -11  -8   3 2463.42 836.188   1
 -11  -8   4 3506.14 942.132   1
 -11  -8   5 622.390 350.904   1
  11   8  -5 180.891 78.2990   1
  11   8  -6 2.83766 84.0278   1
 -11  -8   6 226.482 208.770   1
  11   8  -7 18.8182 197.854   1
 -11  -8   7 290.511 232.740   1
 -11  -8   9 1138.68 765.071   1
  11   8  -9 1235.68 486.796   1
  11   8 -11 426.606 432.240   1
  11   8 -12 34.5055 100.192   1
 -11  -7   3 1299.09 564.730   1
 -11  -7   4 382.789 298.244   1
  11   7  -5 216.202 255.574   1
 -11  -7   5 931.786 593.293   1
 -11  -7   6 2426.62 898.953   1
  11   7  -6 3374.21 823.986   1
  11   7  -7 2055.36 933.372   1
 -11  -7   7 3616.34 1238.80   1
 -11  -7   8 2507.70 1156.04   1
  11   7  -8 5505.33 1121.16   1
  11   7  -9 1028.46 585.902   1
 -11  -7   9 1577.13 794.638   1
  11   7 -10 4005.60 758.504   1
 -11  -6   2 275.013 260.611   1
 -11  -6   3 17494.2 2378.19   1
 -11  -6   4 809.244 526.766   1
  11   6  -4 480.111 476.364   1
  11   6  -5 724.580 369.892   1
 -11  -6   5 913.362 593.783   1
 -11  -6   7 792.394 557.946   1
  11   6  -7 1987.78 646.910   1
 -11  -6   8 2004.22 1094.86   1
  11   6  -8 3815.34 891.171   1
  11   6  -9 180.270 491.033   1
 -11  -6   9 60.2689 89.9956   1
  11   6 -10 143.994 297.694   1
  11   6 -11 2266.43 731.995   1
 -11  -5   2 3304.88 993.566   1
 -11  -5   3 411.766 440.991   1
  11   5  -4 538.363 148.284   1
 -11  -5   4 505.875 354.585   1
 -11  -5   5 3770.97 979.670   1
  11   5  -5 1677.15 167.672   1
  11   5  -6 2085.39 585.534   1
 -11  -5   6 1699.80 886.743   1
 -11  -5   7 4136.29 1577.95   1
  11   5  -7 8627.44 1297.78   1
  11   5  -8 144159. 6311.49   1
  11   5  -9 9260.10 1323.51   1
 -11  -5   9 5503.96 2013.49   1
  11   5 -10 85.1723 187.696   1
  11   5 -11 298.113 207.257   1
 -11  -4   2 1669.26 795.420   1
  11   4  -3 143.445 212.882   1
 -11  -4   3 407.907 645.432   1
 -11  -4   4 318.193 346.687   1
  11   4  -5 824.149 399.531   1
 -11  -4   5 71.3534 162.781   1
  11   4  -6 4549.26 997.914   1
 -11  -4   6 3097.08 1276.36   1
 -11  -4   7 36.4240 283.469   1
  11   4  -7 805.073 448.228   1
  11   4  -8 459.443 346.202   1
 -11  -4   9 5572.21 1997.74   1
  11   4  -9 6079.15 1087.61   1
  11   4 -11 61.0120 177.158   1
 -11  -3   2 5633.56 1450.58   1
  11   3  -3 3413.75 976.846   1
 -11  -3   3 6219.88 1403.23   1
  11   3  -4 539.771 387.809   1
 -11  -3   4 599.317 516.920   1
  11   3  -5 303.159 468.894   1
 -11  -3   5 321.280 440.175   1
 -11  -3   6 676.554 677.317   1
  11   3  -6 3046.39 805.668   1
  11   3  -7 354.191 354.664   1
  11   3  -8 3899.37 757.800   1
 -11  -3   8 784.173 842.467   1
 -11  -3   9 12455.2 2581.05   1
  11   3  -9 8752.89 1323.34   1
 -11  -2   1 7003.79 1429.04   1
 -11  -2   2 5677.38 1536.98   1
  11   2  -2 4671.55 1013.61   1
 -11  -2   3 6402.44 1345.70   1
  11   2  -3 6074.23 1270.30   1
 -11  -2   4 1753.62 699.994   1
  11   2  -4 1283.90 518.645   1
 -11  -2   5 35905.8 3306.95   1
  11   2  -5 17134.6 2383.99   1
 -11  -2   6 28.1831 122.478   1
  11   2  -7 14824.2 1883.88   1
 -11  -2   7 16240.4 2873.23   1
  11   2  -8 577.829 416.917   1
 -11  -2   8 1071.75 994.467   1
 -11  -2   9 181.061 619.337   1
  11   2  -9 12.1385 74.3050   1
  11   2 -10 326.366 313.714   1
 -11  -1   1 19084.1 2771.98   1
 -11  -1   2 9001.85 1753.08   1
  11   1  -2 7437.42 1463.07   1
 -11  -1   3 3269.51 999.096   1
  11   1  -3 2994.35 938.710   1
  11   1  -5 7055.14 1437.47   1
 -11  -1   5 11084.8 1860.82   1
  11   1  -6 1994.36 621.612   1
 -11  -1   6 1870.56 1059.25   1
  11   1  -7 2456.89 806.269   1
 -11  -1   7 2889.68 1323.65   1
  11   1  -8 282.622 249.307   1
 -11  -1   9 1416.23 997.079   1
  11   1  -9 493.063 458.024   1
  11   1 -10 1759.55 690.627   1
  11   0  -1 2043.25 1442.73   1
 -11   0   2 690.953 476.095   1
  11   0  -2 886.474 518.489   1
  11   0  -3 3575.31 950.791   1
 -11   0   3 3686.91 1088.39   1
  11   0  -4 1081.98 548.394   1
 -11   0   4 2856.29 929.350   1
 -11   0   5 1637.72 725.257   1
  11   0  -5 1128.32 411.063   1
  11   0  -6 188.852 203.426   1
 -11   0   6 1140.62 744.265   1
  11   0  -7 453.688 248.267   1
 -11   0   7 1738.05 822.983   1
 -11   0   8 710.454 953.986   1
 -11   0   9 555.781 1122.60   1
  11   0  -9 249.645 295.870   1
  11   0 -10 248.467 409.595   1
 -11   1   1 3402.92 1210.78   1
 -11   1   2 1764.17 418.083   1
 -11   1   3 9116.91 1843.60   1
  11  -1  -3 9965.02 1890.01   1
  11  -1  -4 5021.16 1287.77   1
 -11   1   4 9442.91 1645.77   1
 -11   1   5 4197.54 1266.41   1
  11  -1  -5 3368.52 918.254   1
  11  -1  -6 4727.25 1205.88   1
 -11   1   6 3440.78 1491.95   1
  11  -1  -7 227.470 94.9912   1
 -11   1   8 2667.40 1442.08   1
  11  -1  -8 831.347 438.970   1
  11  -1 -10 1079.76 915.976   1
 -11   2   0 6.20981 599.113   1
 -11   2   1 4908.84 1174.73   1
 -11   2   2 1564.34 888.403   1
 -11   2   3 7431.64 1666.54   1
 -11   2   4 466.928 440.261   1
 -11   2   5 2829.97 1228.75   1
  11  -2  -5 2002.15 1182.19   1
  11  -2  -6 2370.54 1029.91   1
 -11   2   6 2687.45 1155.84   1
  11  -2  -7 5448.67 1320.35   1
 -11   2   7 21605.5 3799.04   1
 -11   2   8 1726.29 1129.92   1
  11  -2  -8 398.485 1041.47   1
 -11   3   0 317.528 372.542   1
 -11   3   1 833.599 708.843   1
 -11   3   3 8932.84 1762.08   1
 -11   3   4 6997.40 1535.18   1
 -11   3   5 4997.45 1800.82   1
 -11   3   7 8684.29 2646.56   1
 -11   3   8 3061.98 1219.61   1
 -11   4   0 2877.26 1197.50   1
 -11   4   1 1156.92 514.452   1
 -11   4   2 1681.01 892.130   1
 -11   4   3 2284.58 677.246   1
 -11   4   4 1179.17 788.657   1
 -11   4   6 202.677 99.4164   1
 -11   5   1 3017.44 1159.81   1
 -11   5   3 4149.12 1264.08   1
 -11   5   4 60.8004 520.470   1
 -11   5   5 1869.19 1147.79   1
 -11   5   6 458.716 489.890   1
 -11   5   7 5453.79 2132.64   1
 -11   5   8 3183.73 1513.17   1
 -11   6   3 2237.86 1088.32   1
 -11   6   5 661.540 507.086   1
 -11   6   6 1515.43 1034.10   1
 -11   6   8 2326.21 1725.84   1
 -12 -14   5 930.735 490.277   1
 -12 -14   6 898.809 475.064   1
 -12 -14   7 493.495 287.778   1
 -12 -14   8 194.990 476.121   1
 -12 -13   5 9175.93 1440.14   1
 -12 -13   6 553.411 432.255   1
 -12 -13   7 794.105 665.132   1
 -12 -13   8 125.661 341.808   1
 -12 -12   4 909.532 303.062   1
 -12 -12   5 535.727 431.996   1
 -12 -12   6 555.593 436.115   1
 -12 -12   7 355.798 143.986   1
 -12 -12   8 6394.45 1777.41   1
 -12 -12   9 1399.96 846.464   1
  12  12  -9 691.024 344.835   1
  12  12 -10 540.246 449.844   1
 -12 -11   4 4418.38 1070.97   1
 -12 -11   5 2094.92 804.141   1
 -12 -11   6 2138.93 713.483   1
 -12 -11   7 634.556 617.148   1
  12  11  -8 2.48393 79.0089   1
 -12 -11   9 3897.35 1283.31   1
  12  11  -9 2663.09 612.682   1
  12  11 -10 6.58961 235.899   1
  12  11 -11 236.520 228.925   1
 -12 -10   4 95.6648 275.842   1
 -12 -10   5 493.375 383.403   1
 -12 -10   6 5156.73 1152.84   1
 -12 -10   7 31.7707 293.505   1
  12  10  -7 2.79492 255.606   1
  12  10  -8 409.619 332.734   1
 -12 -10   8 32.4243 309.055   1
  12  10 -10 3763.25 1037.39   1
  12  10 -11 467.498 433.983   1
  12  10 -12 427.548 487.882   1
 -12  -9   4 1083.99 435.782   1
 -12  -9   5 1017.08 582.734   1
  12   9  -6 259.228 364.562   1
 -12  -9   6 2658.80 908.111   1
 -12  -9   7 1091.21 807.818   1
  12   9  -7 603.880 451.053   1
 -12  -9   8 549.372 434.864   1
  12   9  -8 6.34021 330.352   1
  12   9  -9 591.549 381.579   1
 -12  -9   9 1834.94 1008.98   1
  12   9 -10 145.230 257.161   1
  12   9 -12 173.787 299.228   1
  12   9 -13 332.200 359.886   1
 -12  -8   3 2034.25 863.002   1
 -12  -8   4 325.290 279.723   1
 -12  -8   5 6769.56 1372.17   1
  12   8  -6 1967.82 594.823   1
 -12  -8   6 4452.63 1175.44   1
  12   8  -7 3231.46 821.536   1
 -12  -8   7 2327.53 1005.66   1
 -12  -8   8 753.353 314.730   1
 -12  -8   9 440.262 386.587   1
  12   8  -9 954.572 628.161   1
  12   8 -10 96.3439 152.276   1
  12   8 -11 1450.17 539.489   1
  12   8 -12 63.7715 201.073   1
 -12  -7   3 22.1742 81.4428   1
 -12  -7   4 508.417 353.295   1
  12   7  -5 3672.38 1004.04   1
 -12  -7   5 6419.10 1356.96   1
  12   7  -6 151.178 211.113   1
 -12  -7   7 2422.34 1281.86   1
  12   7  -7 2284.38 637.162   1
 -12  -7   8 21.0135 422.732   1
 -12  -7   9 558.028 669.843   1
  12   7  -9 1384.70 530.601   1
  12   7 -10 378.214 290.615   1
  12   7 -11 558.500 385.997   1
 -12  -6   3 22866.5 2597.69   1
 -12  -6   4 9223.29 1643.98   1
  12   6  -5 1449.97 665.692   1
 -12  -6   5 2167.36 852.476   1
  12   6  -6 8992.63 1452.14   1
 -12  -6   6 11334.7 1944.08   1
  12   6  -7 1428.16 533.277   1
 -12  -6   7 1019.57 956.768   1
 -12  -6   8 99.4124 561.053   1
  12   6  -8 111.103 443.246   1
  12   6  -9 461.249 406.798   1
  12   6 -10 136.570 179.144   1
  12   6 -11 294.433 195.913   1
  12   6 -12 3.78684 232.735   1
 -12  -5   3 902.165 447.029   1
  12   5  -4 662.078 546.118   1
 -12  -5   5 1086.79 555.129   1
 -12  -5   6 763.188 411.710   1
  12   5  -7 288.049 181.976   1
 -12  -5   7 308.061 413.410   1
 -12  -5   8 2578.39 1214.14   1
  12   5  -8 1407.93 613.318   1
  12   5  -9 1877.41 576.258   1
 -12  -5   9 2165.55 1404.24   1
  12   5 -10 289.281 305.577   1
  12   5 -11 147.061 415.558   1
 -12  -4   3 6051.58 1559.97   1
 -12  -4   4 3683.84 1159.78   1
  12   4  -4 1694.43 578.126   1
  12   4  -5 4140.34 1006.27   1
 -12  -4   5 7432.35 1517.28   1
  12   4  -6 1812.85 670.750   1
 -12  -4   6 2378.77 1141.07   1
 -12  -4   8 551.964 789.218   1
  12   4  -8 141.826 431.642   1
  12   4  -9 636.170 524.814   1
 -12  -4   9 433.414 619.636   1
  12   4 -10 1876.51 548.948   1
 -12  -3   2 68.3338 305.258   1
 -12  -3   3 535.396 197.626   1
  12   3  -3 550.532 1232.14   1
 -12  -3   4 1750.36 737.368   1
  12   3  -4 1830.41 843.610   1
  12   3  -5 3202.16 935.715   1
 -12  -3   5 5978.31 1275.01   1
  12   3  -6 219.776 256.833   1
 -12  -3   6 100.680 318.261   1
 -12  -3   7 1028.21 649.527   1
  12   3  -7 656.103 430.036   1
  12   3  -8 79.8930 204.881   1
 -12  -3   8 860.567 963.771   1
  12   3  -9 577.662 398.013   1
 -12  -3   9 1370.82 892.537   1
  12   3 -10 296.843 303.971   1
  12   3 -11 76.5270 406.328   1
 -12  -2   2 333.006 220.557   1
 -12  -2   3 4550.57 1290.06   1
 -12  -2   4 2817.73 837.429   1
  12   2  -5 3127.53 1213.25   1
 -12  -2   5 13633.8 2230.70   1
  12   2  -6 2009.14 974.471   1
 -12  -2   6 1563.63 1119.64   1
 -12  -2   7 6125.00 1852.59   1
  12   2  -7 5178.87 1216.35   1
  12   2  -8 132.135 224.950   1
  12   2  -9 454.074 414.603   1
 -12  -2   9 1321.49 1011.93   1
  12   2 -10 609.284 700.932   1
 -12  -1   2 327.906 109.942   1
 -12  -1   4 1396.76 606.587   1
 -12  -1   5 855.295 783.944   1
 -12  -1   7 231.037 528.404   1
 -12  -1   8 509.138 792.472   1
 -12  -1   9 290.592 628.603   1
 -12   0   1 4786.52 1533.76   1
 -12   0   2 4018.25 1100.41   1
 -12   0   3 2971.92 1167.42   1
 -12   0   4 348.324 72.8661   1
 -12   0   5 6301.50 1563.05   1
 -12   0   7 3207.43 1292.72   1
 -12   0   9 684.670 924.594   1
 -12   1   2 3471.92 1158.31   1
 -12   1   3 4503.87 1338.68   1
 -12   1   4 5371.93 1410.52   1
 -12   1   5 2016.23 930.426   1
 -12   1   6 1437.77 931.078   1
 -12   1   7 564.155 327.623   1
 -12   1   8 539.626 873.156   1
 -12   2   3 8610.77 1775.51   1
 -12   2   4 14829.5 2375.31   1
 -12   2   5 302.583 309.345   1
 -12   2   6 52.3731 569.837   1
 -12   2   7 7144.19 2392.52   1
 -12   2   8 944.044 961.273   1
 -12   2   9 1789.46 1327.19   1
 -12   3   6 1438.51 1481.93   1
 -12   3   7 8214.91 2582.04   1
 -12   3   8 4951.47 1929.93   1
 -13 -13   5 29.4045 412.795   1
 -13 -13   7 695.638 499.284   1
 -13 -13   8 878.525 624.719   1
 -13 -12   6 245.270 129.488   1
 -13 -12   7 1371.01 861.621   1
 -13 -12   8 35.6566 36.6050   1
 -13 -12   9 331.274 284.251   1
 -13 -11   5 5447.92 1238.00   1
 -13 -11   6 4220.27 1111.35   1
 -13 -11   8 87.8059 37.9543   1
 -13 -11   9 5.23653 121.641   1
  13  11 -11 28.6436 374.224   1
  13  11 -12 693.009 562.908   1
 -13 -10   4 852.520 505.231   1
 -13 -10   5 8850.67 1501.94   1
  13  10  -8 397.114 409.485   1
 -13 -10   8 853.316 466.234   1
 -13 -10   9 22.2605 209.447   1
  13  10  -9 65.8789 336.801   1
  13  10 -11 52.4915 328.284   1
  13  10 -12 59.2643 295.619   1
 -13  -9   5 174.311 412.036   1
 -13  -9   6 7025.69 1491.38   1
 -13  -9   7 4872.81 1696.57   1
  13   9  -7 3806.24 951.381   1
  13   9  -8 786.080 488.814   1
 -13  -9   8 2515.35 1182.05   1
 -13  -9   9 1366.28 756.484   1
  13   9  -9 381.247 395.507   1
  13   9 -10 1076.26 536.205   1
 -13  -9  10 1626.04 1207.26   1
  13   9 -13 582.450 376.823   1
 -13  -8   4 3613.09 1047.81   1
 -13  -8   5 392.546 573.957   1
  13   8  -6 110.892 107.877   1
 -13  -8   6 626.689 694.563   1
 -13  -8   7 288.514 418.786   1
  13   8  -7 515.095 343.278   1
 -13  -8   8 641.464 796.871   1
  13   8  -9 221.509 189.500   1
 -13  -7   4 3229.56 1106.28   1
 -13  -7   5 3368.22 1099.40   1
  13   7  -6 283.847 464.573   1
 -13  -7   6 452.838 159.960   1
  13   7  -7 612.007 470.744   1
 -13  -7   7 1151.31 523.389   1
  13   7  -8 1833.31 566.965   1
 -13  -7   8 3521.11 1228.06   1
  13   7  -9 423.234 715.120   1
 -13  -7  10 1262.51 798.134   1
  13   7 -11 163.866 96.7224   1
  13   7 -12 298.624 294.841   1
 -13  -6   3 435.346 361.124   1
 -13  -6   4 1472.45 721.757   1
 -13  -6   6 625.237 516.008   1
 -13  -6   7 2155.76 1458.96   1
  13   6  -7 3075.99 938.111   1
  13   6  -8 447.037 358.596   1
 -13  -6   8 1010.82 705.037   1
 -13  -6   9 2708.41 1263.65   1
  13   6  -9 984.155 704.157   1
  13   6 -11 153.771 382.932   1
  13   6 -12 972.034 675.068   1
 -13  -5   3 1242.36 543.613   1
 -13  -5   4 5026.85 1366.11   1
 -13  -5   6 965.972 623.969   1
 -13  -5   7 236.665 490.461   1
 -13  -5   8 714.416 802.306   1
 -13  -5   9 1420.76 925.208   1
  13   5  -9 245.933 742.883   1
 -13  -5  10 1064.82 770.503   1
 -13  -4   3 3938.96 1131.37   1
 -13  -4   4 2046.08 863.163   1
 -13  -4   5 13425.1 2184.92   1
 -13  -4   7 210.475 482.079   1
 -13  -4   9 748.018 691.001   1
 -13  -3   3 1828.16 670.785   1
 -13  -3   5 607.068 355.300   1
 -13  -3   6 2543.38 1130.07   1
 -13  -3   7 2899.44 1467.36   1
 -13  -3   8 271.686 809.110   1
 -13  -3   9 110.666 394.890   1
 -13  -3  10 571.848 888.521   1
 -13  -2   4 1230.85 494.499   1
 -13  -2   5 3872.37 1174.99   1
 -13  -2   6 703.849 654.489   1
 -13  -2   7 561.360 422.107   1
 -13  -2   8 746.347 978.580   1
 -13  -2   9 6959.91 2534.08   1
 -13  -2  10 1205.71 1286.96   1
 -13  -1   7 1891.50 893.258   1
 -13  -1   8 4032.38 1567.50   1
 -13  -1   9 1580.46 1163.10   1
 -13  -1  10 249.053 273.168   1
 -14 -13   6 639.923 779.818   1
 -14 -12   6 1287.99 690.205   1
 -14 -12   7 736.149 389.033   1
 -14 -12   8 1641.89 845.029   1
 -14 -12   9 714.456 300.470   1
 -14 -11   6 1483.46 709.555   1
 -14 -11   7 552.434 214.343   1
 -14 -11   9 993.523 329.055   1
 -14 -11  10 576.029 841.922   1
 -14 -10   5 1828.68 836.875   1
 -14 -10   6 1869.63 754.874   1
  14  10  -8 248.839 108.915   1
 -14 -10   8 1003.89 801.556   1
 -14 -10   9 1622.63 1120.96   1
  14  10  -9 115.615 219.640   1
 -14 -10  10 450.498 721.080   1
  14  10 -11 10.1455 242.925   1
  14  10 -13 652.202 657.499   1
 -14  -9   5 2466.72 965.386   1
 -14  -9   6 2846.69 1057.78   1
 -14  -9   7 854.193 677.543   1
 -14  -9   8 360.037 576.265   1
  14   9  -9 133.617 364.538   1
 -14  -9   9 1288.61 470.722   1
 -14  -9  10 303.130 463.899   1
  14   9 -10 1188.14 918.617   1
  14   9 -11 946.084 826.654   1
  14   9 -12 307.407 623.482   1
 -14  -8   4 843.753 680.379   1
 -14  -8   5 1662.17 635.059   1
 -14  -8   6 1177.47 926.213   1
 -14  -8   7 392.956 633.191   1
 -14  -8   8 61.5207 202.103   1
 -14  -8   9 956.898 995.480   1
 -14  -7   4 1937.15 872.922   1
 -14  -7   5 1759.79 690.280   1
 -14  -7   6 570.472 372.328   1
 -14  -7   7 617.537 687.292   1
 -14  -7   8 1096.02 745.678   1
 -14  -7   9 2134.37 1385.77   1
 -14  -7  10 2185.07 1056.35   1
 -14  -6   6 1605.61 802.505   1
 -14  -6   7 4957.47 1756.51   1
 -14  -6  10 498.985 366.118   1
 -14  -5   6 429.526 830.816   1
 -14  -5   8 525.981 839.874   1
 -14  -5   9 39.5670 464.129   1
 -15 -12   8 625.871 811.960   1
 -15 -11   7 656.626 400.286   1
 -15 -11   8 1195.07 921.692   1
 -15 -11   9 1491.23 873.887   1
 -15 -11  10 523.054 813.332   1
 -15 -10   6 88.0942 394.806   1
 -15 -10   8 933.853 527.445   1
 -15 -10   9 548.847 916.097   1
 -15 -10  10 341.104 655.936   1
 -15  -9   7 371.561 1147.82   1
 -15  -9   8 526.946 814.377   1
 -15  -9   9 1129.96 788.222   1
 -15  -9  10 366.369 200.903   1
 -15  -8  10 1852.48 1497.45   1
   0   0   0    0.00    0.00   0
;
_shelx_hkl_checksum   21403
