# Supplementary material for: Polymorphism of feldspars above 10 GPa
Source: Nat Commun. 2020 Jun 1;11:2721. doi: 10.1038/s41467-020-16547-4 (PMC7264230; doi:10.1038/s41467-020-16547-4)
Supplement: Supplementary file 4 — Supplementary Data 1 [file 41467_2020_16547_MOESM4_ESM.zip › CIFs/Anorthite-III_p06_16i4GPa.cif]

 
data_Anorthite-III_p06_16i4GPa

_publ_requested_journal          'Nature Communications' 

_publ_contact_author_name        'Anna Pakhomova'
_publ_contact_author_address     
;Deutsches Elektronen-Synchrotron (DESY)
Notkestrasse 85
22607 Hamburg
Germany
;
_publ_contact_author_email       anna.pakhomova@desy.de
_publ_contact_author_phone       00494089985457
loop_
_publ_author_name
_publ_author_address
'Pakhomova, Anna'
;Deutsches Elektronen-Synchrotron (DESY)
Notkestrasse 85
22607 Hamburg
Germany
;

 
 
_audit_creation_method            'SHELXL-2016/6'
_shelx_SHELXL_version_number      '2016/6'
_chemical_name_systematic         ?
_chemical_name_common             ?
_chemical_melting_point           ?
_chemical_formula_moiety          ?
_chemical_formula_sum
 'Al2 Ca O8 Si2' 
_chemical_formula_weight          278.22

loop_
 _atom_type_symbol
 _atom_type_description
 _atom_type_scat_dispersion_real
 _atom_type_scat_dispersion_imag
 _atom_type_scat_source
 'O'  'O'  -0.0009   0.0008
 'International Tables Vol C Tables 4.2.6.8 and 6.1.1.4'
 'Si'  'Si'   0.0081   0.0108
 'International Tables Vol C Tables 4.2.6.8 and 6.1.1.4'
 'Ca'  'Ca'   0.0420   0.0512
 'International Tables Vol C Tables 4.2.6.8 and 6.1.1.4'
 'Al'  'Al'   0.0052   0.0078
 'International Tables Vol C Tables 4.2.6.8 and 6.1.1.4'
 
_space_group_crystal_system       triclinic
_space_group_IT_number            2
_space_group_name_H-M_alt         'P -1'
_space_group_name_Hall            '-P 1'
 
_shelx_space_group_comment
;
The symmetry employed for this shelxl refinement is uniquely defined
by the following loop, which should always be used as a source of
symmetry information in preference to the above space-group names.
They are only intended as comments.
;
 
loop_
 _space_group_symop_operation_xyz
 'x, y, z'
 '-x, -y, -z'
 
_cell_length_a                    7.5954(11)
_cell_length_b                    11.8628(11)
_cell_length_c                    12.803(3)
_cell_angle_alpha                 96.907(14)
_cell_angle_beta                  109.383(17)
_cell_angle_gamma                 80.003(9)
_cell_volume                      1069.2(4)
_cell_formula_units_Z             8
_cell_measurement_temperature     293(2)
_cell_measurement_reflns_used     870
_cell_measurement_theta_min       1.6610
_cell_measurement_theta_max       16.9700
 
_exptl_crystal_description        'plate crystal'
_exptl_crystal_colour             colorless
_exptl_crystal_density_meas       ?
_exptl_crystal_density_method     ?
_exptl_crystal_density_diffrn     3.457          
_exptl_crystal_F_000              1104
_exptl_transmission_factor_min    ?
_exptl_transmission_factor_max    ?
_exptl_crystal_size_max           0.015
_exptl_crystal_size_mid           0.01
_exptl_crystal_size_min           0.01
_exptl_absorpt_coefficient_mu     0.191
_shelx_estimated_absorpt_T_min    ?
_shelx_estimated_absorpt_T_max    ?
_exptl_absorpt_correction_type    ?
_exptl_absorpt_correction_T_min   ?
_exptl_absorpt_correction_T_max   ?
_exptl_absorpt_process_details    ?
_exptl_absorpt_special_details    ?
_diffrn_ambient_temperature       293(2)
_diffrn_ambient_pressure          16400000
_diffrn_radiation_wavelength      0.29036

_diffrn_radiation_type            synchrotron
_diffrn_source                    synchrotron
_diffrn_source_type              'PETRA III, Beamline P02.2'
_diffrn_measurement_device_type   'esperanto-CrysAlisPro-abstract goniometer imported esperanto images'
_diffrn_measurement_method        '\w scans'
_diffrn_detector_area_resol_mean  ?
_diffrn_reflns_number             2402
_diffrn_reflns_av_unetI/netI      0.0339
_diffrn_reflns_av_R_equivalents   0.0207
_diffrn_reflns_limit_h_min        -10
_diffrn_reflns_limit_h_max        10
_diffrn_reflns_limit_k_min        -16
_diffrn_reflns_limit_k_max        16
_diffrn_reflns_limit_l_min        -11
_diffrn_reflns_limit_l_max        10
_diffrn_reflns_theta_min          1.663
_diffrn_reflns_theta_max          11.968
_diffrn_reflns_theta_full         10.033
_diffrn_measured_fraction_theta_max   0.230
_diffrn_measured_fraction_theta_full  0.242
_diffrn_reflns_Laue_measured_fraction_max    0.230
_diffrn_reflns_Laue_measured_fraction_full   0.242
_diffrn_reflns_point_group_measured_fraction_max   0.230
_diffrn_reflns_point_group_measured_fraction_full  0.242
_reflns_number_total              1501
_reflns_number_gt                 1326
_reflns_threshold_expression      'I > 2\s(I)'
_reflns_Friedel_coverage          0.000
_reflns_Friedel_fraction_max      .
_reflns_Friedel_fraction_full     .
 
_reflns_special_details
;
 Reflections were merged by SHELXL according to the crystal
 class for the calculation of statistics and refinement.
 
 _reflns_Friedel_fraction is defined as the number of unique
 Friedel pairs measured divided by the number that would be
 possible theoretically, ignoring centric projections and
 systematic absences.
;
 
 
_computing_data_collection        
;
CrysAlisPro, Agilent Technologies,
Version 1.171.36.28 (release 01-02-2013 CrysAlis171 .NET)
(compiled Feb  1 2013,16:14:44)
;
_computing_cell_refinement        
;
CrysAlisPro, Agilent Technologies,
Version 1.171.36.28 (release 01-02-2013 CrysAlis171 .NET)
(compiled Feb  1 2013,16:14:44)
;
_computing_data_reduction         
;
CrysAlisPro, Agilent Technologies,
Version 1.171.36.28 (release 01-02-2013 CrysAlis171 .NET)
(compiled Feb  1 2013,16:14:44)
;
_computing_structure_solution      'SHELXL-2018/3 (Sheldrick, 2018)'
_computing_structure_refinement 'SHELXL-2018/3 (Sheldrick, 2018)'
_computing_molecular_graphics     ?
_computing_publication_material   ?
_refine_special_details           ?
_refine_ls_structure_factor_coef  Fsqd
_refine_ls_matrix_type            full
_refine_ls_weighting_scheme       calc
_refine_ls_weighting_details
'w=1/[\s^2^(Fo^2^)+(0.0655P)^2^+4.0389P] where P=(Fo^2^+2Fc^2^)/3'
_atom_sites_solution_primary      ?
_atom_sites_solution_secondary    ?
_atom_sites_solution_hydrogens    .
_refine_ls_hydrogen_treatment     undef
_refine_ls_extinction_method      none
_refine_ls_extinction_coef        .
_refine_ls_number_reflns          1501
_refine_ls_number_parameters      229
_refine_ls_number_restraints      0
_refine_ls_R_factor_all           0.0477
_refine_ls_R_factor_gt            0.0411
_refine_ls_wR_factor_ref          0.1210
_refine_ls_wR_factor_gt           0.1117
_refine_ls_goodness_of_fit_ref    1.086
_refine_ls_restrained_S_all       1.086
_refine_ls_shift/su_max           0.000
_refine_ls_shift/su_mean          0.000
 
loop_
 _atom_site_label
 _atom_site_type_symbol
 _atom_site_fract_x
 _atom_site_fract_y
 _atom_site_fract_z
 _atom_site_U_iso_or_equiv
 _atom_site_adp_type
 _atom_site_occupancy
 _atom_site_site_symmetry_order  
 _atom_site_calc_flag
 _atom_site_refinement_flags_posn
 _atom_site_refinement_flags_adp
 _atom_site_refinement_flags_occupancy
 _atom_site_disorder_assembly
 _atom_site_disorder_group
Ca1 Ca 0.0103(3) -0.24585(15) -0.1949(4) 0.015(3) Uani 1 1 d . . . . .
Ca2 Ca -0.5430(3) -0.22473(15) -0.3015(4) 0.015(3) Uani 1 1 d . . . . .
Ca3 Ca 0.4963(3) 0.22884(14) -0.2135(4) 0.008(3) Uani 1 1 d . . . . .
Ca4 Ca 0.0272(3) -0.27577(15) -0.7060(4) 0.015(3) Uani 1 1 d . . . . .
Si1 Si -0.2666(4) -0.4305(2) -0.3462(6) 0.0092(4) Uiso 1 1 d . . . . .
Si2 Si -0.2374(4) -1.0402(2) -0.1109(6) 0.0087(4) Uiso 1 1 d . . . . .
Si3 Si 0.0558(4) -0.1335(2) -0.3844(6) 0.0094(4) Uiso 1 1 d . . . . .
Si4 Si 0.2238(4) -0.6033(2) -0.3687(6) 0.0111(4) Uiso 1 1 d . . . . .
Si5 Si 0.4176(4) -0.1304(2) -0.5442(6) 0.0098(4) Uiso 1 1 d . . . . .
Si6 Si 0.2452(4) 0.0829(2) -0.1674(6) 0.0095(4) Uiso 1 1 d . . . . .
Si7 Si 0.4046(4) -0.32696(19) -0.0512(6) 0.0084(4) Uiso 1 1 d . . . . .
Si8 Si -0.1170(4) -0.60169(19) -0.0834(6) 0.0083(4) Uiso 1 1 d . . . . .
Al1 Al -0.0927(4) -0.8252(2) -0.0671(7) 0.0093(4) Uiso 1 1 d . . . . .
Al2 Al -0.5544(4) -0.3632(2) -0.5708(7) 0.0117(4) Uiso 1 1 d . . . . .
Al3 Al -0.2467(4) -0.3582(2) -0.0975(7) 0.0099(4) Uiso 1 1 d . . . . .
Al4 Al 0.2455(4) -0.5421(2) -0.1217(6) 0.0082(4) Uiso 1 1 d . . . . .
Al5 Al 0.0831(4) -0.3796(2) -0.4192(7) 0.0115(4) Uiso 1 1 d . . . . .
Al6 Al 0.4358(4) -0.1056(2) -0.0356(6) 0.0088(4) Uiso 1 1 d . . . . .
Al7 Al 0.2500(4) 0.0607(2) -0.4123(6) 0.0089(4) Uiso 1 1 d . . . . .
Al8 Al -0.3025(4) -0.0506(2) -0.3410(6) 0.0096(4) Uiso 1 1 d . . . . .
O1 O 0.0201(9) -0.6761(5) 0.0224(15) 0.0111(10) Uiso 1 1 d . . . . .
O2 O -0.2767(9) -0.5611(5) -0.3361(15) 0.0116(10) Uiso 1 1 d . . . . .
O3 O 0.2220(10) 0.1303(5) -0.2860(15) 0.0116(10) Uiso 1 1 d . . . . .
O4 O -0.0563(10) -0.0904(5) -0.2964(15) 0.0131(10) Uiso 1 1 d . . . . .
O5 O -0.0848(10) -0.3972(6) -0.3619(16) 0.0158(11) Uiso 1 1 d . . . . .
O6 O -0.2474(9) -0.9177(5) -0.1542(15) 0.0108(9) Uiso 1 1 d . . . . .
O7 O -0.2453(9) -0.4894(5) -0.0459(15) 0.0115(10) Uiso 1 1 d . . . . .
O8 O 0.4090(10) 0.1544(5) -0.0944(15) 0.0117(10) Uiso 1 1 d . . . . .
O9 O -0.0341(10) -1.1064(5) -0.0556(15) 0.0127(10) Uiso 1 1 d . . . . .
O10 O 0.3952(10) -0.6955(5) -0.3894(15) 0.0132(10) Uiso 1 1 d . . . . .
O11 O 0.2656(10) -0.4022(5) -0.1389(15) 0.0111(10) Uiso 1 1 d . . . . .
O12 O 0.5304(9) -0.3851(5) 0.0587(15) 0.0115(10) Uiso 1 1 d . . . . .
O13 O 0.2752(9) -0.2111(5) -0.0286(14) 0.0086(9) Uiso 1 1 d . . . . .
O14 O -0.2287(9) -0.7014(5) -0.1550(15) 0.0106(10) Uiso 1 1 d . . . . .
O15 O -0.4231(10) -0.1554(5) -0.4210(17) 0.0114(10) Uiso 1 1 d . . . . .
O16 O 0.2782(10) -0.4846(6) -0.3866(16) 0.0149(11) Uiso 1 1 d . . . . .
O17 O 0.2760(10) -0.0130(5) -0.5415(15) 0.0120(10) Uiso 1 1 d . . . . .
O18 O 0.2984(10) -0.0558(5) -0.1657(16) 0.0142(10) Uiso 1 1 d . . . . .
O19 O 0.2358(10) -0.6232(5) -0.2484(16) 0.0121(10) Uiso 1 1 d . . . . .
O20 O 0.2310(9) -0.0742(5) -0.3776(15) 0.0107(10) Uiso 1 1 d . . . . .
O21 O 0.0555(10) 0.1495(5) -0.1498(16) 0.0149(11) Uiso 1 1 d . . . . .
O22 O 0.5398(9) -0.2714(5) -0.1031(15) 0.0104(9) Uiso 1 1 d . . . . .
O23 O 0.0108(10) -0.5623(5) -0.1469(15) 0.0139(10) Uiso 1 1 d . . . . .
O24 O 0.2938(9) -0.2316(5) -0.5820(15) 0.0106(10) Uiso 1 1 d . . . . .
O25 O 0.4924(9) -0.0838(5) -0.6416(14) 0.0084(9) Uiso 1 1 d . . . . .
O26 O -0.4656(10) -0.3837(5) -0.4326(15) 0.0129(10) Uiso 1 1 d . . . . .
O27 O -0.0119(10) -0.3775(6) -0.5582(17) 0.0145(11) Uiso 1 1 d . . . . .
O28 O 0.1651(9) -0.2604(5) -0.3377(15) 0.0104(9) Uiso 1 1 d . . . . .
O29 O -0.2629(10) -0.3551(6) -0.2339(16) 0.0129(10) Uiso 1 1 d . . . . .
O30 O -0.3621(9) -1.0322(5) -0.0319(14) 0.0095(9) Uiso 1 1 d . . . . .
O31 O 0.0713(12) 0.1564(6) -0.4874(18) 0.0196(12) Uiso 1 1 d . . . . .
O32 O -0.3240(11) -1.1125(6) -0.2224(19) 0.0143(11) Uiso 1 1 d . . . . .
 
loop_
 _atom_site_aniso_label
 _atom_site_aniso_U_11
 _atom_site_aniso_U_22
 _atom_site_aniso_U_33
 _atom_site_aniso_U_23
 _atom_site_aniso_U_13
 _atom_site_aniso_U_12
Ca1 0.0089(9) 0.0145(8) 0.021(10) 0.006(3) 0.002(3) -0.0005(9)
Ca2 0.0104(9) 0.0158(8) 0.021(10) 0.006(3) 0.006(3) -0.0023(9)
Ca3 0.0076(9) 0.0110(7) 0.005(10) 0.001(3) 0.001(3) -0.0020(8)
Ca4 0.0088(9) 0.0141(8) 0.023(10) 0.006(3) 0.003(3) -0.0005(9)
 
_geom_special_details
;
 All esds (except the esd in the dihedral angle between two l.s. planes)
 are estimated using the full covariance matrix.  The cell esds are taken
 into account individually in the estimation of esds in distances, angles
 and torsion angles; correlations between esds in cell parameters are only
 used when they are defined by crystal symmetry.  An approximate (isotropic)
 treatment of cell esds is used for estimating esds involving l.s. planes.
;
 
loop_
 _geom_bond_atom_site_label_1
 _geom_bond_atom_site_label_2
 _geom_bond_distance
 _geom_bond_site_symmetry_2
 _geom_bond_publ_flag
Ca1 O4 2.273(9) . ?
Ca1 O9 2.351(16) 1_565 ?
Ca1 O11 2.421(5) . ?
Ca1 O13 2.446(15) . ?
Ca1 O28 2.457(14) . ?
Ca1 O29 2.515(7) . ?
Ca1 O1 2.587(14) 2_545 ?
Ca1 O5 2.612(18) . ?
Ca1 O32 2.687(5) 1_565 ?
Ca1 Si7 3.008(5) . ?
Ca1 Si3 3.045(6) . ?
Ca1 Si2 3.125(5) 1_565 ?
Ca2 O32 2.212(13) 1_565 ?
Ca2 O28 2.214(6) 1_455 ?
Ca2 O20 2.308(6) 1_455 ?
Ca2 O15 2.310(13) . ?
Ca2 O29 2.372(6) . ?
Ca2 O26 2.496(15) . ?
Ca2 O22 2.512(16) 1_455 ?
Ca2 O18 2.864(14) 1_455 ?
Ca2 Si3 2.927(3) 1_455 ?
Ca2 Si1 3.062(4) . ?
Ca2 Al8 3.168(2) . ?
Ca2 Al3 3.201(7) . ?
Ca3 O8 2.179(12) . ?
Ca3 O14 2.241(8) 1_665 ?
Ca3 O6 2.356(6) 1_665 ?
Ca3 O10 2.358(16) 1_565 ?
Ca3 O19 2.365(5) 1_565 ?
Ca3 O25 2.386(15) 2_654 ?
Ca3 O3 2.423(9) . ?
Ca3 O12 2.581(16) 2_655 ?
Ca3 Si4 2.998(5) 1_565 ?
Ca3 O13 3.021(17) 2_655 ?
Ca3 Si6 3.021(2) . ?
Ca3 Al1 3.063(5) 1_665 ?
Ca4 O24 2.221(13) . ?
Ca4 O3 2.313(6) 2_554 ?
Ca4 O21 2.369(12) 2_554 ?
Ca4 O19 2.378(7) 2_544 ?
Ca4 O2 2.434(5) 2_544 ?
Ca4 O27 2.485(14) . ?
Ca4 O23 2.506(16) 2_544 ?
Ca4 O14 2.670(13) 2_544 ?
Ca4 O31 2.95(2) 2_554 ?
Ca4 Si4 3.017(3) 2_544 ?
Ca4 Si6 3.027(4) 2_554 ?
Ca4 Si8 3.128(8) 2_544 ?
Si1 O5 1.580(6) . ?
Si1 O2 1.588(5) . ?
Si1 O29 1.59(2) . ?
Si1 O26 1.601(12) . ?
Si2 O32 1.58(2) . ?
Si2 O9 1.577(8) . ?
Si2 O30 1.584(12) . ?
Si2 O6 1.597(6) . ?
Si2 Al8 2.811(12) 1_545 ?
Si2 Al1 2.872(4) . ?
Si3 O20 1.584(5) . ?
Si3 O4 1.613(15) . ?
Si3 O31 1.62(2) 2_554 ?
Si3 O28 1.662(6) . ?
Si3 Al5 2.881(4) . ?
Si4 O19 1.557(19) . ?
Si4 O16 1.596(5) . ?
Si4 O27 1.611(13) 2_544 ?
Si4 O10 1.621(8) . ?
Si4 Al5 2.752(3) . ?
Si4 Al2 2.817(4) 2_544 ?
Si5 O24 1.585(9) . ?
Si5 O17 1.609(6) . ?
Si5 O15 1.662(19) 1_655 ?
Si5 O25 1.711(12) . ?
Si5 Al8 2.605(5) 2_554 ?
Si5 Al2 2.722(4) 1_655 ?
Si6 O21 1.590(7) . ?
Si6 O8 1.596(13) . ?
Si6 O3 1.628(16) . ?
Si6 O18 1.625(6) . ?
Si6 Al6 2.847(5) . ?
Si7 O11 1.572(15) . ?
Si7 O12 1.575(14) . ?
Si7 O13 1.601(8) . ?
Si7 O22 1.650(8) . ?
Si7 Al6 2.655(3) . ?
Si7 Al3 2.855(4) 1_655 ?
Si8 O14 1.591(13) . ?
Si8 O23 1.611(10) . ?
Si8 O7 1.631(9) . ?
Si8 O1 1.652(13) . ?
Si8 Al1 2.654(3) . ?
Si8 Al3 2.892(3) . ?
Al1 O21 1.753(14) 1_545 ?
Al1 O9 1.757(15) 2_535 ?
Al1 O6 1.764(14) . ?
Al1 O14 1.894(9) . ?
Al1 O13 2.099(12) 2_545 ?
Al1 O1 2.136(13) . ?
Al2 O26 1.70(2) . ?
Al2 O10 1.731(7) 2_544 ?
Al2 O2 1.732(15) 2_444 ?
Al2 O24 1.762(5) 1_455 ?
Al3 O29 1.71(2) . ?
Al3 O22 1.748(6) 1_455 ?
Al3 O7 1.759(6) . ?
Al3 O1 1.761(11) 2_545 ?
Al4 O11 1.739(4) . ?
Al4 O12 1.743(8) 2_645 ?
Al4 O23 1.757(6) . ?
Al4 O19 1.77(2) . ?
Al4 O7 2.134(19) 2_545 ?
Al5 O27 1.69(2) . ?
Al5 O5 1.720(10) . ?
Al5 O28 1.731(14) . ?
Al5 O16 1.731(6) . ?
Al6 O18 1.755(17) . ?
Al6 O8 1.785(16) 2_655 ?
Al6 O30 1.844(12) 2_545 ?
Al6 O30 1.877(5) 1_665 ?
Al6 O13 1.921(4) . ?
Al6 O22 2.178(11) . ?
Al6 Al6 2.788(7) 2_655 ?
Al7 O31 1.708(11) . ?
Al7 O20 1.752(5) . ?
Al7 O3 1.785(19) . ?
Al7 O17 1.830(19) . ?
Al7 O25 1.904(8) 2_654 ?
Al8 O15 1.704(15) . ?
Al8 O4 1.759(7) . ?
Al8 O32 1.829(17) 1_565 ?
Al8 O17 1.844(15) 2_554 ?
Al8 O25 1.935(5) 2_554 ?
 
loop_
 _geom_angle_atom_site_label_1
 _geom_angle_atom_site_label_2
 _geom_angle_atom_site_label_3
 _geom_angle
 _geom_angle_site_symmetry_1
 _geom_angle_site_symmetry_3
 _geom_angle_publ_flag
O4 Ca1 O9 82.8(5) . 1_565 ?
O4 Ca1 O11 137.3(3) . . ?
O9 Ca1 O11 117.1(6) 1_565 . ?
O4 Ca1 O13 106.7(4) . . ?
O9 Ca1 O13 59.9(3) 1_565 . ?
O11 Ca1 O13 62.4(4) . . ?
O4 Ca1 O28 64.1(3) . . ?
O9 Ca1 O28 135.1(3) 1_565 . ?
O11 Ca1 O28 76.8(4) . . ?
O13 Ca1 O28 100.0(4) . . ?
O4 Ca1 O29 113.9(4) . . ?
O9 Ca1 O29 102.8(4) 1_565 . ?
O11 Ca1 O29 98.78(19) . . ?
O13 Ca1 O29 133.3(5) . . ?
O28 Ca1 O29 117.6(6) . . ?
O4 Ca1 O1 145.0(4) . 2_545 ?
O9 Ca1 O1 64.5(3) 1_565 2_545 ?
O11 Ca1 O1 73.1(4) . 2_545 ?
O13 Ca1 O1 68.4(3) . 2_545 ?
O28 Ca1 O1 149.78(19) . 2_545 ?
O29 Ca1 O1 65.2(5) . 2_545 ?
O4 Ca1 O5 96.9(5) . . ?
O9 Ca1 O5 156.8(2) 1_565 . ?
O11 Ca1 O5 78.6(4) . . ?
O13 Ca1 O5 140.4(2) . . ?
O28 Ca1 O5 62.3(3) . . ?
O29 Ca1 O5 56.0(4) . . ?
O1 Ca1 O5 108.1(4) 2_545 . ?
O4 Ca1 O32 61.9(3) . 1_565 ?
O9 Ca1 O32 59.4(5) 1_565 1_565 ?
O11 Ca1 O32 160.8(3) . 1_565 ?
O13 Ca1 O32 119.1(5) . 1_565 ?
O28 Ca1 O32 119.8(5) . 1_565 ?
O29 Ca1 O32 65.8(2) . 1_565 ?
O1 Ca1 O32 89.5(4) 2_545 1_565 ?
O5 Ca1 O32 100.0(5) . 1_565 ?
O4 Ca1 Si7 121.7(2) . . ?
O9 Ca1 Si7 91.1(3) 1_565 . ?
O11 Ca1 Si7 31.4(3) . . ?
O13 Ca1 Si7 32.1(2) . . ?
O28 Ca1 Si7 82.5(3) . . ?
O29 Ca1 Si7 123.9(2) . . ?
O1 Ca1 Si7 73.4(2) 2_545 . ?
O5 Ca1 Si7 108.3(2) . . ?
O32 Ca1 Si7 150.3(5) 1_565 . ?
O4 Ca1 Si3 31.2(3) . . ?
O9 Ca1 Si3 110.4(2) 1_565 . ?
O11 Ca1 Si3 108.8(3) . . ?
O13 Ca1 Si3 107.8(2) . . ?
O28 Ca1 Si3 33.02(13) . . ?
O29 Ca1 Si3 118.9(5) . . ?
O1 Ca1 Si3 174.6(3) 2_545 . ?
O5 Ca1 Si3 77.2(3) . . ?
O32 Ca1 Si3 89.2(3) 1_565 . ?
Si7 Ca1 Si3 105.51(11) . . ?
O4 Ca1 Si2 67.2(3) . 1_565 ?
O9 Ca1 Si2 29.4(3) 1_565 1_565 ?
O11 Ca1 Si2 144.9(5) . 1_565 ?
O13 Ca1 Si2 88.8(3) . 1_565 ?
O28 Ca1 Si2 131.09(14) . 1_565 ?
O29 Ca1 Si2 86.4(3) . 1_565 ?
O1 Ca1 Si2 78.0(2) 2_545 1_565 ?
O5 Ca1 Si2 130.11(19) . 1_565 ?
O32 Ca1 Si2 30.3(5) 1_565 1_565 ?
Si7 Ca1 Si2 120.4(2) . 1_565 ?
Si3 Ca1 Si2 98.42(11) . 1_565 ?
O32 Ca2 O28 149.7(5) 1_565 1_455 ?
O32 Ca2 O20 93.3(3) 1_565 1_455 ?
O28 Ca2 O20 66.87(19) 1_455 1_455 ?
O32 Ca2 O15 64.6(5) 1_565 . ?
O28 Ca2 O15 126.7(6) 1_455 . ?
O20 Ca2 O15 76.1(3) 1_455 . ?
O32 Ca2 O29 76.1(3) 1_565 . ?
O28 Ca2 O29 126.22(17) 1_455 . ?
O20 Ca2 O29 166.4(2) 1_455 . ?
O15 Ca2 O29 91.6(3) . . ?
O32 Ca2 O26 115.9(4) 1_565 . ?
O28 Ca2 O26 93.9(4) 1_455 . ?
O20 Ca2 O26 117.1(6) 1_455 . ?
O15 Ca2 O26 70.1(4) . . ?
O29 Ca2 O26 62.2(5) . . ?
O32 Ca2 O22 80.5(5) 1_565 1_455 ?
O28 Ca2 O22 91.1(5) 1_455 1_455 ?
O20 Ca2 O22 122.9(5) 1_455 1_455 ?
O15 Ca2 O22 141.9(4) . 1_455 ?
O29 Ca2 O22 64.4(5) . 1_455 ?
O26 Ca2 O22 116.4(3) . 1_455 ?
O32 Ca2 O18 74.9(4) 1_565 1_455 ?
O28 Ca2 O18 75.1(4) 1_455 1_455 ?
O20 Ca2 O18 58.6(6) 1_455 1_455 ?
O15 Ca2 O18 116.1(3) . 1_455 ?
O29 Ca2 O18 124.6(6) . 1_455 ?
O26 Ca2 O18 169.1(3) . 1_455 ?
O22 Ca2 O18 65.0(3) 1_455 1_455 ?
O32 Ca2 Si3 122.18(16) 1_565 1_455 ?
O28 Ca2 Si3 34.31(13) 1_455 1_455 ?
O20 Ca2 Si3 32.59(12) 1_455 1_455 ?
O15 Ca2 Si3 102.4(3) . 1_455 ?
O29 Ca2 Si3 160.47(14) . 1_455 ?
O26 Ca2 Si3 109.6(3) . 1_455 ?
O22 Ca2 Si3 109.16(19) 1_455 1_455 ?
O18 Ca2 Si3 61.0(3) 1_455 1_455 ?
O32 Ca2 Si1 94.7(2) 1_565 . ?
O28 Ca2 Si1 114.7(3) 1_455 . ?
O20 Ca2 Si1 145.7(5) 1_455 . ?
O15 Ca2 Si1 77.39(19) . . ?
O29 Ca2 Si1 30.9(5) . . ?
O26 Ca2 Si1 31.4(3) . . ?
O22 Ca2 Si1 91.4(2) 1_455 . ?
O18 Ca2 Si1 155.3(4) 1_455 . ?
Si3 Ca2 Si1 139.6(2) 1_455 . ?
O32 Ca2 Al8 34.2(5) 1_565 . ?
O28 Ca2 Al8 143.2(2) 1_455 . ?
O20 Ca2 Al8 76.94(13) 1_455 . ?
O15 Ca2 Al8 31.6(4) . . ?
O29 Ca2 Al8 89.62(12) . . ?
O26 Ca2 Al8 96.84(19) . . ?
O22 Ca2 Al8 114.7(3) 1_455 . ?
O18 Ca2 Al8 91.91(15) 1_455 . ?
Si3 Ca2 Al8 109.43(9) 1_455 . ?
Si1 Ca2 Al8 91.44(8) . . ?
O32 Ca2 Al3 74.3(4) 1_565 . ?
O28 Ca2 Al3 113.0(3) 1_455 . ?
O20 Ca2 Al3 153.2(5) 1_455 . ?
O15 Ca2 Al3 117.1(3) . . ?
O29 Ca2 Al3 31.6(5) . . ?
O26 Ca2 Al3 89.7(3) . . ?
O22 Ca2 Al3 32.91(17) 1_455 . ?
O18 Ca2 Al3 94.9(3) 1_455 . ?
Si3 Ca2 Al3 140.13(17) 1_455 . ?
Si1 Ca2 Al3 60.46(17) . . ?
Al8 Ca2 Al3 102.09(13) . . ?
O8 Ca3 O14 118.8(6) . 1_665 ?
O8 Ca3 O6 80.0(3) . 1_665 ?
O14 Ca3 O6 68.7(2) 1_665 1_665 ?
O8 Ca3 O10 145.1(3) . 1_565 ?
O14 Ca3 O10 94.8(4) 1_665 1_565 ?
O6 Ca3 O10 124.4(5) 1_665 1_565 ?
O8 Ca3 O19 93.2(3) . 1_565 ?
O14 Ca3 O19 111.9(2) 1_665 1_565 ?
O6 Ca3 O19 172.1(6) 1_665 1_565 ?
O10 Ca3 O19 63.5(5) 1_565 1_565 ?
O8 Ca3 O25 106.9(4) . 2_654 ?
O14 Ca3 O25 107.9(4) 1_665 2_654 ?
O6 Ca3 O25 68.2(5) 1_665 2_654 ?
O10 Ca3 O25 67.7(4) 1_565 2_654 ?
O19 Ca3 O25 118.0(5) 1_565 2_654 ?
O8 Ca3 O3 62.7(5) . . ?
O14 Ca3 O3 172.2(4) 1_665 . ?
O6 Ca3 O3 104.8(2) 1_665 . ?
O10 Ca3 O3 85.3(4) 1_565 . ?
O19 Ca3 O3 75.2(3) 1_565 . ?
O25 Ca3 O3 64.9(4) 2_654 . ?
O8 Ca3 O12 71.9(4) . 2_655 ?
O14 Ca3 O12 74.4(4) 1_665 2_655 ?
O6 Ca3 O12 113.3(5) 1_665 2_655 ?
O10 Ca3 O12 112.0(3) 1_565 2_655 ?
O19 Ca3 O12 60.3(5) 1_565 2_655 ?
O25 Ca3 O12 177.65(19) 2_654 2_655 ?
O3 Ca3 O12 112.8(4) . 2_655 ?
O8 Ca3 Si4 120.30(19) . 1_565 ?
O14 Ca3 Si4 105.8(2) 1_665 1_565 ?
O6 Ca3 Si4 156.9(5) 1_665 1_565 ?
O10 Ca3 Si4 32.5(2) 1_565 1_565 ?
O19 Ca3 Si4 31.0(5) 1_565 1_565 ?
O25 Ca3 Si4 93.7(3) 2_654 1_565 ?
O3 Ca3 Si4 78.4(2) . 1_565 ?
O12 Ca3 Si4 85.3(3) 2_655 1_565 ?
O8 Ca3 O13 55.8(4) . 2_655 ?
O14 Ca3 O13 63.0(4) 1_665 2_655 ?
O6 Ca3 O13 58.4(5) 1_665 2_655 ?
O10 Ca3 O13 156.0(3) 1_565 2_655 ?
O19 Ca3 O13 114.5(5) 1_565 2_655 ?
O25 Ca3 O13 125.5(3) 2_654 2_655 ?
O3 Ca3 O13 118.0(4) . 2_655 ?
O12 Ca3 O13 55.7(3) 2_655 2_655 ?
Si4 Ca3 O13 140.7(2) 1_565 2_655 ?
O8 Ca3 Si6 30.6(4) . . ?
O14 Ca3 Si6 147.6(4) 1_665 . ?
O6 Ca3 Si6 89.05(13) 1_665 . ?
O10 Ca3 Si6 117.5(2) 1_565 . ?
O19 Ca3 Si6 87.01(13) 1_565 . ?
O25 Ca3 Si6 83.57(19) 2_654 . ?
O3 Ca3 Si6 32.5(4) . . ?
O12 Ca3 Si6 94.6(2) 2_655 . ?
Si4 Ca3 Si6 103.53(10) 1_565 . ?
O13 Ca3 Si6 85.49(17) 2_655 . ?
O8 Ca3 Al1 89.1(3) . 1_665 ?
O14 Ca3 Al1 38.0(2) 1_665 1_665 ?
O6 Ca3 Al1 35.0(3) 1_665 1_665 ?
O10 Ca3 Al1 125.42(17) 1_565 1_665 ?
O19 Ca3 Al1 142.0(4) 1_565 1_665 ?
O25 Ca3 Al1 97.3(2) 2_654 1_665 ?
O3 Ca3 Al1 137.24(18) . 1_665 ?
O12 Ca3 Al1 84.7(3) 2_655 1_665 ?
Si4 Ca3 Al1 143.79(7) 1_565 1_665 ?
O13 Ca3 Al1 40.35(19) 2_655 1_665 ?
Si6 Ca3 Al1 111.92(13) . 1_665 ?
O24 Ca4 O3 111.9(5) . 2_554 ?
O24 Ca4 O21 107.1(3) . 2_554 ?
O3 Ca4 O21 62.8(4) 2_554 2_554 ?
O24 Ca4 O19 148.2(5) . 2_544 ?
O3 Ca4 O19 77.0(2) 2_554 2_544 ?
O21 Ca4 O19 104.0(4) 2_554 2_544 ?
O24 Ca4 O2 66.6(4) . 2_544 ?
O3 Ca4 O2 168.1(5) 2_554 2_544 ?
O21 Ca4 O2 129.1(4) 2_554 2_544 ?
O19 Ca4 O2 98.3(2) 2_544 2_544 ?
O24 Ca4 O27 86.7(5) . . ?
O3 Ca4 O27 96.3(4) 2_554 . ?
O21 Ca4 O27 157.9(2) 2_554 . ?
O19 Ca4 O27 61.7(5) 2_544 . ?
O2 Ca4 O27 71.9(3) 2_544 . ?
O24 Ca4 O23 127.4(3) . 2_544 ?
O3 Ca4 O23 119.5(5) 2_554 2_544 ?
O21 Ca4 O23 87.5(5) 2_554 2_544 ?
O19 Ca4 O23 59.9(4) 2_544 2_544 ?
O2 Ca4 O23 65.4(5) 2_544 2_544 ?
O27 Ca4 O23 97.8(4) . 2_544 ?
O24 Ca4 O14 83.0(4) . 2_544 ?
O3 Ca4 O14 122.7(4) 2_554 2_544 ?
O21 Ca4 O14 59.9(3) 2_554 2_544 ?
O19 Ca4 O14 119.0(5) 2_544 2_544 ?
O2 Ca4 O14 69.2(4) 2_544 2_544 ?
O27 Ca4 O14 140.7(2) . 2_544 ?
O23 Ca4 O14 61.0(3) 2_544 2_544 ?
O24 Ca4 O31 73.2(4) . 2_554 ?
O3 Ca4 O31 54.6(5) 2_554 2_554 ?
O21 Ca4 O31 110.1(4) 2_554 2_554 ?
O19 Ca4 O31 90.2(4) 2_544 2_554 ?
O2 Ca4 O31 115.0(5) 2_544 2_554 ?
O27 Ca4 O31 56.6(3) . 2_554 ?
O23 Ca4 O31 148.8(2) 2_544 2_554 ?
O14 Ca4 O31 150.2(3) 2_544 2_554 ?
O24 Ca4 Si4 118.5(4) . 2_544 ?
O3 Ca4 Si4 79.63(16) 2_554 2_544 ?
O21 Ca4 Si4 129.2(2) 2_554 2_544 ?
O19 Ca4 Si4 30.7(5) 2_544 2_544 ?
O2 Ca4 Si4 90.74(16) 2_544 2_544 ?
O27 Ca4 Si4 32.2(3) . 2_544 ?
O23 Ca4 Si4 82.3(2) 2_544 2_544 ?
O14 Ca4 Si4 142.7(3) 2_544 2_544 ?
O31 Ca4 Si4 66.50(19) 2_554 2_544 ?
O24 Ca4 Si6 117.51(15) . 2_554 ?
O3 Ca4 Si6 32.1(4) 2_554 2_554 ?
O21 Ca4 Si6 31.3(2) 2_554 2_554 ?
O19 Ca4 Si6 86.6(2) 2_544 2_554 ?
O2 Ca4 Si6 159.7(4) 2_544 2_554 ?
O27 Ca4 Si6 126.89(16) . 2_554 ?
O23 Ca4 Si6 101.2(3) 2_544 2_554 ?
O14 Ca4 Si6 91.1(2) 2_544 2_554 ?
O31 Ca4 Si6 84.5(3) 2_554 2_554 ?
Si4 Ca4 Si6 102.94(8) 2_544 2_554 ?
O24 Ca4 Si8 108.6(4) . 2_544 ?
O3 Ca4 Si8 123.3(5) 2_554 2_544 ?
O21 Ca4 Si8 68.4(4) 2_554 2_544 ?
O19 Ca4 Si8 88.7(4) 2_544 2_544 ?
O2 Ca4 Si8 66.9(4) 2_544 2_544 ?
O27 Ca4 Si8 124.3(3) . 2_544 ?
O23 Ca4 Si8 30.78(19) 2_544 2_544 ?
O14 Ca4 Si8 30.6(3) 2_544 2_544 ?
O31 Ca4 Si8 177.9(3) 2_554 2_544 ?
Si4 Ca4 Si8 113.12(17) 2_544 2_544 ?
Si6 Ca4 Si8 93.64(19) 2_554 2_544 ?
O5 Si1 O2 119.3(3) . . ?
O5 Si1 O29 98.8(7) . . ?
O2 Si1 O29 111.6(8) . . ?
O5 Si1 O26 116.9(7) . . ?
O2 Si1 O26 105.2(5) . . ?
O29 Si1 O26 103.9(7) . . ?
O5 Si1 Ca2 114.2(3) . . ?
O2 Si1 Ca2 125.8(3) . . ?
O29 Si1 Ca2 49.9(3) . . ?
O26 Si1 Ca2 54.4(6) . . ?
O5 Si1 Ca1 51.2(7) . . ?
O2 Si1 Ca1 133.7(6) . . ?
O29 Si1 Ca1 47.7(2) . . ?
O26 Si1 Ca1 119.2(3) . . ?
Ca2 Si1 Ca1 76.45(12) . . ?
O32 Si2 O9 105.6(7) . . ?
O32 Si2 O30 110.6(6) . . ?
O9 Si2 O30 110.5(7) . . ?
O32 Si2 O6 102.0(8) . . ?
O9 Si2 O6 116.5(3) . . ?
O30 Si2 O6 111.0(5) . . ?
O32 Si2 Al8 37.4(4) . 1_545 ?
O9 Si2 Al8 107.9(7) . 1_545 ?
O30 Si2 Al8 136.3(6) . 1_545 ?
O6 Si2 Al8 67.6(7) . 1_545 ?
O32 Si2 Al1 132.0(5) . . ?
O9 Si2 Al1 91.1(3) . . ?
O30 Si2 Al1 104.5(4) . . ?
O6 Si2 Al1 33.1(6) . . ?
Al8 Si2 Al1 94.78(19) 1_545 . ?
O32 Si2 Ca1 59.3(2) . 1_545 ?
O9 Si2 Ca1 47.0(7) . 1_545 ?
O30 Si2 Ca1 132.26(19) . 1_545 ?
O6 Si2 Ca1 116.7(5) . 1_545 ?
Al8 Si2 Ca1 66.61(17) 1_545 1_545 ?
Al1 Si2 Ca1 115.43(10) . 1_545 ?
O32 Si2 Ca2 22.4(3) . 1_545 ?
O9 Si2 Ca2 111.9(5) . 1_545 ?
O30 Si2 Ca2 88.5(5) . 1_545 ?
O6 Si2 Ca2 115.0(6) . 1_545 ?
Al8 Si2 Ca2 57.88(16) 1_545 1_545 ?
Al1 Si2 Ca2 148.0(2) . 1_545 ?
Ca1 Si2 Ca2 71.48(13) 1_545 1_545 ?
O32 Si2 Ca3 94.3(4) . 1_445 ?
O9 Si2 Ca3 145.2(2) . 1_445 ?
O30 Si2 Ca3 87.7(2) . 1_445 ?
O6 Si2 Ca3 29.69(19) . 1_445 ?
Al8 Si2 Ca3 71.81(13) 1_545 1_445 ?
Al1 Si2 Ca3 55.02(10) . 1_445 ?
Ca1 Si2 Ca3 136.4(2) 1_545 1_445 ?
Ca2 Si2 Ca3 97.39(15) 1_545 1_445 ?
O20 Si3 O4 118.9(8) . . ?
O20 Si3 O31 110.6(8) . 2_554 ?
O4 Si3 O31 116.7(6) . 2_554 ?
O20 Si3 O28 100.3(3) . . ?
O4 Si3 O28 100.4(6) . . ?
O31 Si3 O28 107.2(7) 2_554 . ?
O20 Si3 Al5 118.9(3) . . ?
O4 Si3 Al5 108.9(2) . . ?
O31 Si3 Al5 75.4(3) 2_554 . ?
O28 Si3 Al5 32.6(6) . . ?
O20 Si3 Ca2 51.7(2) . 1_655 ?
O4 Si3 Ca2 118.9(6) . 1_655 ?
O31 Si3 Ca2 122.2(4) 2_554 1_655 ?
O28 Si3 Ca2 48.7(2) . 1_655 ?
Al5 Si3 Ca2 73.27(10) . 1_655 ?
O20 Si3 Ca1 125.4(7) . . ?
O4 Si3 Ca1 46.9(3) . . ?
O31 Si3 Ca1 122.4(3) 2_554 . ?
O28 Si3 Ca1 53.7(5) . . ?
Al5 Si3 Ca1 67.03(17) . . ?
Ca2 Si3 Ca1 86.93(15) 1_655 . ?
O19 Si4 O16 116.7(9) . . ?
O19 Si4 O27 104.0(7) . 2_544 ?
O16 Si4 O27 113.5(5) . 2_544 ?
O19 Si4 O10 102.9(6) . . ?
O16 Si4 O10 102.3(3) . . ?
O27 Si4 O10 117.6(8) 2_544 . ?
O19 Si4 Al5 111.6(4) . . ?
O16 Si4 Al5 35.8(2) . . ?
O27 Si4 Al5 81.9(2) 2_544 . ?
O10 Si4 Al5 134.7(3) . . ?
O19 Si4 Al2 119.9(3) . 2_544 ?
O16 Si4 Al2 68.3(3) . 2_544 ?
O27 Si4 Al2 130.0(8) 2_544 2_544 ?
O10 Si4 Al2 34.05(18) . 2_544 ?
Al5 Si4 Al2 101.37(12) . 2_544 ?
O19 Si4 Ca3 51.4(2) . 1_545 ?
O16 Si4 Ca3 122.1(5) . 1_545 ?
O27 Si4 Ca3 124.4(2) 2_544 1_545 ?
O10 Si4 Ca3 51.5(6) . 1_545 ?
Al5 Si4 Ca3 149.4(3) . 1_545 ?
Al2 Si4 Ca3 74.71(13) 2_544 1_545 ?
O19 Si4 Ca4 51.3(3) . 2_544 ?
O16 Si4 Ca4 147.8(4) . 2_544 ?
O27 Si4 Ca4 55.4(5) 2_544 2_544 ?
O10 Si4 Ca4 109.43(19) . 2_544 ?
Al5 Si4 Ca4 114.85(10) . 2_544 ?
Al2 Si4 Ca4 143.46(9) 2_544 2_544 ?
Ca3 Si4 Ca4 76.39(10) 1_545 2_544 ?
O24 Si5 O17 107.3(4) . . ?
O24 Si5 O15 108.8(6) . 1_655 ?
O17 Si5 O15 112.6(9) . 1_655 ?
O24 Si5 O25 117.4(9) . . ?
O17 Si5 O25 92.0(5) . . ?
O15 Si5 O25 117.3(5) 1_655 . ?
O24 Si5 Al8 117.4(5) . 2_554 ?
O17 Si5 Al8 44.5(5) . 2_554 ?
O15 Si5 Al8 132.6(3) 1_655 2_554 ?
O25 Si5 Al8 47.97(19) . 2_554 ?
O24 Si5 Al2 37.81(19) . 1_655 ?
O17 Si5 Al2 144.7(3) . 1_655 ?
O15 Si5 Al2 83.8(3) 1_655 1_655 ?
O25 Si5 Al2 108.4(4) . 1_655 ?
Al8 Si5 Al2 141.0(4) 2_554 1_655 ?
O24 Si5 Ca2 78.2(6) . 1_655 ?
O17 Si5 Ca2 99.7(6) . 1_655 ?
O15 Si5 Ca2 39.6(3) 1_655 1_655 ?
O25 Si5 Ca2 156.8(4) . 1_655 ?
Al8 Si5 Ca2 142.7(2) 2_554 1_655 ?
Al2 Si5 Ca2 72.59(19) 1_655 1_655 ?
O24 Si5 Ca3 79.7(6) . 2_654 ?
O17 Si5 Ca3 118.9(7) . 2_654 ?
O15 Si5 Ca3 122.2(4) 1_655 2_654 ?
O25 Si5 Ca3 40.6(4) . 2_654 ?
Al8 Si5 Ca3 77.6(2) 2_554 2_654 ?
Al2 Si5 Ca3 69.3(2) 1_655 2_654 ?
Ca2 Si5 Ca3 139.75(8) 1_655 2_654 ?
O24 Si5 Ca4 23.0(4) . . ?
O17 Si5 Ca4 90.3(4) . . ?
O15 Si5 Ca4 131.00(18) 1_655 . ?
O25 Si5 Ca4 103.8(5) . . ?
Al8 Si5 Ca4 94.45(19) 2_554 . ?
Al2 Si5 Ca4 57.52(13) 1_655 . ?
Ca2 Si5 Ca4 96.13(10) 1_655 . ?
Ca3 Si5 Ca4 74.02(15) 2_654 . ?
O21 Si6 O8 106.3(7) . . ?
O21 Si6 O3 98.7(6) . . ?
O8 Si6 O3 96.5(6) . . ?
O21 Si6 O18 122.5(3) . . ?
O8 Si6 O18 115.6(5) . . ?
O3 Si6 O18 113.1(8) . . ?
O21 Si6 Al6 117.9(5) . . ?
O8 Si6 Al6 88.2(4) . . ?
O3 Si6 Al6 140.2(3) . . ?
O18 Si6 Al6 34.1(7) . . ?
O21 Si6 Ca3 115.92(18) . . ?
O8 Si6 Ca3 44.1(5) . . ?
O3 Si6 Ca3 53.1(4) . . ?
O18 Si6 Ca3 121.6(3) . . ?
Al6 Si6 Ca3 115.52(11) . . ?
O21 Si6 Ca4 50.8(5) . 2_554 ?
O8 Si6 Ca4 98.8(2) . 2_554 ?
O3 Si6 Ca4 49.0(3) . 2_554 ?
O18 Si6 Ca4 144.0(7) . 2_554 ?
Al6 Si6 Ca4 168.04(12) . 2_554 ?
Ca3 Si6 Ca4 75.89(8) . 2_554 ?
O11 Si7 O12 116.0(5) . . ?
O11 Si7 O13 105.2(5) . . ?
O12 Si7 O13 112.8(8) . . ?
O11 Si7 O22 113.6(8) . . ?
O12 Si7 O22 109.2(5) . . ?
O13 Si7 O22 98.5(3) . . ?
O11 Si7 Al6 132.2(4) . . ?
O12 Si7 Al6 111.0(5) . . ?
O13 Si7 Al6 45.87(17) . . ?
O22 Si7 Al6 55.0(4) . . ?
O11 Si7 Al3 109.2(5) . 1_655 ?
O12 Si7 Al3 83.1(3) . 1_655 ?
O13 Si7 Al3 129.81(18) . 1_655 ?
O22 Si7 Al3 33.92(17) . 1_655 ?
Al6 Si7 Al3 83.98(10) . 1_655 ?
O11 Si7 Ca1 53.3(2) . . ?
O12 Si7 Ca1 146.0(3) . . ?
O13 Si7 Ca1 54.3(6) . . ?
O22 Si7 Ca1 104.0(4) . . ?
Al6 Si7 Ca1 82.63(12) . . ?
Al3 Si7 Ca1 130.2(3) 1_655 . ?
O11 Si7 Ca3 139.5(5) . 2_655 ?
O12 Si7 Ca3 48.9(5) . 2_655 ?
O13 Si7 Ca3 65.0(6) . 2_655 ?
O22 Si7 Ca3 106.8(6) . 2_655 ?
Al6 Si7 Ca3 70.9(2) . 2_655 ?
Al3 Si7 Ca3 105.6(2) 1_655 2_655 ?
Ca1 Si7 Ca3 114.52(15) . 2_655 ?
O14 Si8 O23 110.5(8) . . ?
O14 Si8 O7 115.9(4) . . ?
O23 Si8 O7 109.6(4) . . ?
O14 Si8 O1 98.2(5) . . ?
O23 Si8 O1 109.4(5) . . ?
O7 Si8 O1 112.8(8) . . ?
O14 Si8 Al1 44.9(4) . . ?
O23 Si8 Al1 117.1(3) . . ?
O7 Si8 Al1 133.2(3) . . ?
O1 Si8 Al1 53.6(4) . . ?
O14 Si8 Al3 125.8(3) . . ?
O23 Si8 Al3 77.2(2) . . ?
O7 Si8 Al3 32.8(3) . . ?
O1 Si8 Al3 131.0(6) . . ?
Al1 Si8 Al3 164.11(10) . . ?
O14 Si8 Ca4 58.6(5) . 2_544 ?
O23 Si8 Ca4 52.8(5) . 2_544 ?
O7 Si8 Ca4 140.8(6) . 2_544 ?
O1 Si8 Ca4 106.3(5) . 2_544 ?
Al1 Si8 Ca4 73.52(19) . 2_544 ?
Al3 Si8 Ca4 114.3(2) . 2_544 ?
O21 Al1 O9 105.8(5) 1_545 2_535 ?
O21 Al1 O6 92.7(7) 1_545 . ?
O9 Al1 O6 107.7(5) 2_535 . ?
O21 Al1 O14 87.7(5) 1_545 . ?
O9 Al1 O14 156.5(8) 2_535 . ?
O6 Al1 O14 90.3(5) . . ?
O21 Al1 O13 177.7(4) 1_545 2_545 ?
O9 Al1 O13 76.2(5) 2_535 2_545 ?
O6 Al1 O13 87.6(5) . 2_545 ?
O14 Al1 O13 90.0(4) . 2_545 ?
O21 Al1 O1 95.2(5) 1_545 . ?
O9 Al1 O1 85.0(6) 2_535 . ?
O6 Al1 O1 162.7(3) . . ?
O14 Al1 O1 74.6(5) . . ?
O13 Al1 O1 83.9(5) 2_545 . ?
O21 Al1 Si8 89.0(2) 1_545 . ?
O9 Al1 Si8 123.1(5) 2_535 . ?
O6 Al1 Si8 126.6(4) . . ?
O14 Al1 Si8 36.3(4) . . ?
O13 Al1 Si8 89.1(2) 2_545 . ?
O1 Al1 Si8 38.5(3) . . ?
O21 Al1 Si2 99.6(4) 1_545 . ?
O9 Al1 Si2 78.1(3) 2_535 . ?
O6 Al1 Si2 29.6(4) . . ?
O14 Al1 Si2 119.2(4) . . ?
O13 Al1 Si2 81.8(2) 2_545 . ?
O1 Al1 Si2 160.0(5) . . ?
Si8 Al1 Si2 154.2(2) . . ?
O21 Al1 Ca3 109.8(6) 1_545 1_445 ?
O9 Al1 Ca3 138.0(2) 2_535 1_445 ?
O6 Al1 Ca3 50.0(2) . 1_445 ?
O14 Al1 Ca3 46.8(2) . 1_445 ?
O13 Al1 Ca3 68.8(4) 2_545 1_445 ?
O1 Al1 Ca3 112.7(2) . 1_445 ?
Si8 Al1 Ca3 79.43(12) . 1_445 ?
Si2 Al1 Ca3 74.77(13) . 1_445 ?
O21 Al1 Ca1 131.7(6) 1_545 2_545 ?
O9 Al1 Ca1 45.1(5) 2_535 2_545 ?
O6 Al1 Ca1 129.0(5) . 2_545 ?
O14 Al1 Ca1 111.7(5) . 2_545 ?
O13 Al1 Ca1 49.1(4) 2_545 2_545 ?
O1 Al1 Ca1 52.9(4) . 2_545 ?
Si8 Al1 Ca1 84.1(2) . 2_545 ?
Si2 Al1 Ca1 107.1(2) . 2_545 ?
Ca3 Al1 Ca1 115.67(16) 1_445 2_545 ?
O21 Al1 Ca4 38.3(3) 1_545 2_544 ?
O9 Al1 Ca4 141.2(2) 2_535 2_544 ?
O6 Al1 Ca4 91.6(5) . 2_544 ?
O14 Al1 Ca4 49.4(4) . 2_544 ?
O13 Al1 Ca4 139.4(3) 2_545 2_544 ?
O1 Al1 Ca4 85.1(4) . 2_544 ?
Si8 Al1 Ca4 59.50(17) . 2_544 ?
Si2 Al1 Ca4 114.8(3) . 2_544 ?
Ca3 Al1 Ca4 79.96(17) 1_445 2_544 ?
Ca1 Al1 Ca4 137.92(13) 2_545 2_544 ?
O26 Al2 O10 109.5(7) . 2_544 ?
O26 Al2 O2 123.6(5) . 2_444 ?
O10 Al2 O2 122.4(9) 2_544 2_444 ?
O26 Al2 O24 105.6(8) . 1_455 ?
O10 Al2 O24 91.4(3) 2_544 1_455 ?
O2 Al2 O24 94.3(5) 2_444 1_455 ?
O26 Al2 Si5 95.1(4) . 1_455 ?
O10 Al2 Si5 64.7(3) 2_544 1_455 ?
O2 Al2 Si5 125.0(3) 2_444 1_455 ?
O24 Al2 Si5 33.5(3) 1_455 1_455 ?
O26 Al2 Si4 101.7(3) . 2_544 ?
O10 Al2 Si4 31.6(2) 2_544 2_544 ?
O2 Al2 Si4 110.7(5) 2_444 2_544 ?
O24 Al2 Si4 122.7(3) 1_455 2_544 ?
Si5 Al2 Si4 95.56(10) 1_455 2_544 ?
O26 Al2 Ca4 127.2(3) . 1_455 ?
O10 Al2 Ca4 112.1(4) 2_544 1_455 ?
O2 Al2 Ca4 50.63(19) 2_444 1_455 ?
O24 Al2 Ca4 43.7(5) 1_455 1_455 ?
Si5 Al2 Ca4 75.34(11) 1_455 1_455 ?
Si4 Al2 Ca4 130.6(3) 2_544 1_455 ?
O26 Al2 Ca3 144.1(3) . 2_554 ?
O10 Al2 Ca3 35.9(5) 2_544 2_554 ?
O2 Al2 Ca3 91.9(5) 2_444 2_554 ?
O24 Al2 Ca3 74.3(5) 1_455 2_554 ?
Si5 Al2 Ca3 64.56(16) 1_455 2_554 ?
Si4 Al2 Ca3 54.98(14) 2_544 2_554 ?
Ca4 Al2 Ca3 78.27(15) 1_455 2_554 ?
O26 Al2 Ca2 37.6(3) . . ?
O10 Al2 Ca2 105.9(7) 2_544 . ?
O2 Al2 Ca2 129.3(5) 2_444 . ?
O24 Al2 Ca2 68.2(6) 1_455 . ?
Si5 Al2 Ca2 61.5(2) 1_455 . ?
Si4 Al2 Ca2 118.9(2) 2_544 . ?
Ca4 Al2 Ca2 99.32(15) 1_455 . ?
Ca3 Al2 Ca2 124.62(11) 2_554 . ?
O29 Al3 O22 97.6(6) . 1_455 ?
O29 Al3 O7 119.3(8) . . ?
O22 Al3 O7 108.3(3) 1_455 . ?
O29 Al3 O1 104.5(6) . 2_545 ?
O22 Al3 O1 125.9(6) 1_455 2_545 ?
O7 Al3 O1 102.6(5) . 2_545 ?
O29 Al3 Si7 116.1(3) . 1_455 ?
O22 Al3 Si7 31.8(2) 1_455 1_455 ?
O7 Al3 Si7 76.6(2) . 1_455 ?
O1 Al3 Si7 133.7(7) 2_545 1_455 ?
O29 Al3 Si8 95.9(4) . . ?
O22 Al3 Si8 134.14(17) 1_455 . ?
O7 Al3 Si8 30.1(4) . . ?
O1 Al3 Si8 92.17(19) 2_545 . ?
Si7 Al3 Si8 104.13(8) 1_455 . ?
O29 Al3 Ca1 52.2(3) . . ?
O22 Al3 Ca1 113.2(2) 1_455 . ?
O7 Al3 Ca1 138.3(2) . . ?
O1 Al3 Ca1 54.6(5) 2_545 . ?
Si7 Al3 Ca1 145.03(9) 1_455 . ?
Si8 Al3 Ca1 109.61(13) . . ?
O29 Al3 Ca2 46.5(2) . . ?
O22 Al3 Ca2 51.3(6) 1_455 . ?
O7 Al3 Ca2 131.3(5) . . ?
O1 Al3 Ca2 125.5(3) 2_545 . ?
Si7 Al3 Ca2 75.56(14) 1_455 . ?
Si8 Al3 Ca2 128.9(3) . . ?
Ca1 Al3 Ca2 76.31(13) . . ?
O11 Al4 O12 108.9(3) . 2_645 ?
O11 Al4 O23 112.6(3) . . ?
O12 Al4 O23 137.0(3) 2_645 . ?
O11 Al4 O19 107.4(7) . . ?
O12 Al4 O19 90.3(6) 2_645 . ?
O23 Al4 O19 87.5(7) . . ?
O11 Al4 O7 95.7(7) . 2_545 ?
O12 Al4 O7 82.4(7) 2_645 2_545 ?
O23 Al4 O7 83.1(7) . 2_545 ?
O19 Al4 O7 156.8(3) . 2_545 ?
O11 Al4 Ca4 129.8(6) . 2_544 ?
O12 Al4 Ca4 109.9(4) 2_645 2_544 ?
O23 Al4 Ca4 47.1(5) . 2_544 ?
O19 Al4 Ca4 42.93(19) . 2_544 ?
O7 Al4 Ca4 119.7(2) 2_545 2_544 ?
O11 Al4 Ca3 122.2(4) . 1_545 ?
O12 Al4 Ca3 49.0(6) 2_645 1_545 ?
O23 Al4 Ca3 112.2(4) . 1_545 ?
O19 Al4 Ca3 41.9(3) . 1_545 ?
O7 Al4 Ca3 124.1(2) 2_545 1_545 ?
Ca4 Al4 Ca3 67.32(12) 2_544 1_545 ?
O27 Al5 O5 110.0(7) . . ?
O27 Al5 O28 121.6(5) . . ?
O5 Al5 O28 99.1(7) . . ?
O27 Al5 O16 109.5(8) . . ?
O5 Al5 O16 113.0(5) . . ?
O28 Al5 O16 103.3(6) . . ?
O27 Al5 Si4 108.0(4) . . ?
O5 Al5 Si4 84.20(19) . . ?
O28 Al5 Si4 124.8(5) . . ?
O16 Al5 Si4 32.66(16) . . ?
O27 Al5 Si3 93.9(3) . . ?
O5 Al5 Si3 97.7(4) . . ?
O28 Al5 Si3 31.2(4) . . ?
O16 Al5 Si3 130.4(4) . . ?
Si4 Al5 Si3 156.0(4) . . ?
O27 Al5 Ca1 139.2(3) . . ?
O5 Al5 Ca1 52.5(6) . . ?
O28 Al5 Ca1 47.3(4) . . ?
O16 Al5 Ca1 111.3(7) . . ?
Si4 Al5 Ca1 106.1(3) . . ?
Si3 Al5 Ca1 58.88(18) . . ?
O27 Al5 Ca2 115.1(2) . 1_655 ?
O5 Al5 Ca2 127.0(7) . 1_655 ?
O28 Al5 Ca2 32.6(2) . 1_655 ?
O16 Al5 Ca2 76.5(4) . 1_655 ?
Si4 Al5 Ca2 106.07(16) . 1_655 ?
Si3 Al5 Ca2 53.98(10) . 1_655 ?
Ca1 Al5 Ca2 75.06(17) . 1_655 ?
O18 Al6 O8 175.7(3) . 2_655 ?
O18 Al6 O30 89.8(6) . 2_545 ?
O8 Al6 O30 91.2(7) 2_655 2_545 ?
O18 Al6 O30 92.3(5) . 1_665 ?
O8 Al6 O30 83.7(5) 2_655 1_665 ?
O30 Al6 O30 83.0(4) 2_545 1_665 ?
O18 Al6 O13 97.1(5) . . ?
O8 Al6 O13 86.7(5) 2_655 . ?
O30 Al6 O13 106.9(4) 2_545 . ?
O30 Al6 O13 166.4(3) 1_665 . ?
O18 Al6 O22 94.6(6) . . ?
O8 Al6 O22 84.3(6) 2_655 . ?
O30 Al6 O22 175.5(7) 2_545 . ?
O30 Al6 O22 95.9(4) 1_665 . ?
O13 Al6 O22 73.6(3) . . ?
O18 Al6 Si7 105.3(4) . . ?
O8 Al6 Si7 76.4(3) 2_655 . ?
O30 Al6 Si7 140.9(3) 2_545 . ?
O30 Al6 Si7 130.8(2) 1_665 . ?
O13 Al6 Si7 36.7(2) . . ?
O22 Al6 Si7 38.4(2) . . ?
O18 Al6 Al6 91.4(3) . 2_655 ?
O8 Al6 Al6 86.6(4) 2_655 2_655 ?
O30 Al6 Al6 41.93(18) 2_545 2_655 ?
O30 Al6 Al6 41.0(3) 1_665 2_655 ?
O13 Al6 Al6 147.8(6) . 2_655 ?
O22 Al6 Al6 136.72(19) . 2_655 ?
Si7 Al6 Al6 162.4(4) . 2_655 ?
O18 Al6 Si6 31.3(4) . . ?
O8 Al6 Si6 148.0(4) 2_655 . ?
O30 Al6 Si6 60.5(5) 2_545 . ?
O30 Al6 Si6 78.5(3) 1_665 . ?
O13 Al6 Si6 114.4(3) . . ?
O22 Al6 Si6 123.5(5) . . ?
Si7 Al6 Si6 134.9(3) . . ?
Al6 Al6 Si6 62.63(16) 2_655 . ?
O18 Al6 Ca3 153.62(19) . 2_655 ?
O8 Al6 Ca3 30.7(2) 2_655 2_655 ?
O30 Al6 Ca3 87.0(5) 2_545 2_655 ?
O30 Al6 Ca3 113.2(5) 1_665 2_655 ?
O13 Al6 Ca3 59.2(5) . 2_655 ?
O22 Al6 Ca3 89.5(4) . 2_655 ?
Si7 Al6 Ca3 63.50(18) . 2_655 ?
Al6 Al6 Ca3 103.3(4) 2_655 2_655 ?
Si6 Al6 Ca3 144.7(2) . 2_655 ?
O18 Al6 Ca2 52.6(4) . 1_655 ?
O8 Al6 Ca2 125.2(4) 2_655 1_655 ?
O30 Al6 Ca2 139.8(5) 2_545 1_655 ?
O30 Al6 Ca2 84.9(6) 1_665 1_655 ?
O13 Al6 Ca2 92.9(5) . 1_655 ?
O22 Al6 Ca2 44.1(4) . 1_655 ?
Si7 Al6 Ca2 71.7(2) . 1_655 ?
Al6 Al6 Ca2 116.4(3) 2_655 1_655 ?
Si6 Al6 Ca2 79.5(2) . 1_655 ?
Ca3 Al6 Ca2 132.81(9) 2_655 1_655 ?
O31 Al7 O20 126.7(4) . . ?
O31 Al7 O3 90.5(7) . . ?
O20 Al7 O3 92.9(6) . . ?
O31 Al7 O17 89.7(8) . . ?
O20 Al7 O17 86.0(6) . . ?
O3 Al7 O17 178.8(2) . . ?
O31 Al7 O25 123.9(3) . 2_654 ?
O20 Al7 O25 109.3(4) . 2_654 ?
O3 Al7 O25 88.8(6) . 2_654 ?
O17 Al7 O25 92.1(5) . 2_654 ?
O31 Al7 Ca3 102.3(6) . . ?
O20 Al7 Ca3 117.5(7) . . ?
O3 Al7 Ca3 45.9(2) . . ?
O17 Al7 Ca3 135.1(2) . . ?
O25 Al7 Ca3 45.5(4) 2_654 . ?
O31 Al7 Ca4 56.0(7) . 2_554 ?
O20 Al7 Ca4 109.2(4) . 2_554 ?
O3 Al7 Ca4 34.7(3) . 2_554 ?
O17 Al7 Ca4 145.3(4) . 2_554 ?
O25 Al7 Ca4 110.6(4) 2_654 2_554 ?
Ca3 Al7 Ca4 65.75(13) . 2_554 ?
O31 Al7 Ca2 153.6(3) . 1_655 ?
O20 Al7 Ca2 27.7(2) . 1_655 ?
O3 Al7 Ca2 96.2(3) . 1_655 ?
O17 Al7 Ca2 83.1(2) . 1_655 ?
O25 Al7 Ca2 81.84(17) 2_654 1_655 ?
Ca3 Al7 Ca2 100.69(17) . 1_655 ?
Ca4 Al7 Ca2 124.66(19) 2_554 1_655 ?
O15 Al8 O4 113.6(5) . . ?
O15 Al8 O32 86.3(6) . 1_565 ?
O4 Al8 O32 91.6(6) . 1_565 ?
O15 Al8 O17 94.8(8) . 2_554 ?
O4 Al8 O17 87.4(5) . 2_554 ?
O32 Al8 O17 178.7(6) 1_565 2_554 ?
O15 Al8 O25 103.5(5) . 2_554 ?
O4 Al8 O25 141.1(4) . 2_554 ?
O32 Al8 O25 101.9(5) 1_565 2_554 ?
O17 Al8 O25 78.4(4) 2_554 2_554 ?
O15 Al8 Si5 105.9(5) . 2_554 ?
O4 Al8 Si5 114.1(3) . 2_554 ?
O32 Al8 Si5 142.4(3) 1_565 2_554 ?
O17 Al8 Si5 37.7(3) 2_554 2_554 ?
O25 Al8 Si5 41.0(4) 2_554 2_554 ?
O15 Al8 Si2 117.8(6) . 1_565 ?
O4 Al8 Si2 80.9(6) . 1_565 ?
O32 Al8 Si2 31.5(5) 1_565 1_565 ?
O17 Al8 Si2 147.4(5) 2_554 1_565 ?
O25 Al8 Si2 91.9(6) 2_554 1_565 ?
Si5 Al8 Si2 122.9(3) 2_554 1_565 ?
O15 Al8 Ca2 45.2(5) . . ?
O4 Al8 Ca2 116.3(2) . . ?
O32 Al8 Ca2 42.9(5) 1_565 . ?
O17 Al8 Ca2 138.3(5) 2_554 . ?
O25 Al8 Ca2 97.55(15) 2_554 . ?
Si5 Al8 Ca2 128.95(15) 2_554 . ?
Si2 Al8 Ca2 73.41(15) 1_565 . ?
O15 Al8 Ca1 89.8(3) . . ?
O4 Al8 Ca1 41.5(3) . . ?
O32 Al8 Ca1 55.24(19) 1_565 . ?
O17 Al8 Ca1 124.1(2) 2_554 . ?
O25 Al8 Ca1 153.2(6) 2_554 . ?
Si5 Al8 Ca1 155.52(9) 2_554 . ?
Si2 Al8 Ca1 61.29(15) 1_565 . ?
Ca2 Al8 Ca1 75.38(8) . . ?
Si8 O1 Al3 120.5(3) . 2_545 ?
Si8 O1 Al1 88.0(7) . . ?
Al3 O1 Al1 135.8(3) 2_545 . ?
Si8 O1 Ca1 137.7(3) . 2_545 ?
Al3 O1 Ca1 91.7(7) 2_545 2_545 ?
Al1 O1 Ca1 85.9(2) . 2_545 ?
Si1 O2 Al2 123.3(8) . 2_444 ?
Si1 O2 Ca4 130.3(3) . 2_544 ?
Al2 O2 Ca4 96.0(4) 2_444 2_544 ?
Si6 O3 Al7 132.7(3) . . ?
Si6 O3 Ca4 98.9(6) . 2_554 ?
Al7 O3 Ca4 119.2(7) . 2_554 ?
Si6 O3 Ca3 94.4(7) . . ?
Al7 O3 Ca3 102.1(3) . . ?
Ca4 O3 Ca3 103.5(3) 2_554 . ?
Si3 O4 Al8 121.1(11) . . ?
Si3 O4 Ca1 101.9(3) . . ?
Al8 O4 Ca1 107.7(3) . . ?
Si1 O5 Al5 162.4(14) . . ?
Si1 O5 Ca1 100.7(8) . . ?
Al5 O5 Ca1 96.0(5) . . ?
Si2 O6 Al1 117.3(9) . . ?
Si2 O6 Ca3 130.7(3) . 1_445 ?
Al1 O6 Ca3 95.0(3) . 1_445 ?
Si8 O7 Al3 117.1(7) . . ?
Si8 O7 Al4 121.0(7) . 2_545 ?
Al3 O7 Al4 108.7(7) . 2_545 ?
Si6 O8 Al6 120.0(4) . 2_655 ?
Si6 O8 Ca3 105.3(9) . . ?
Al6 O8 Ca3 124.6(3) 2_655 . ?
Si2 O9 Al1 138.5(8) . 2_535 ?
Si2 O9 Ca1 103.6(9) . 1_545 ?
Al1 O9 Ca1 102.9(3) 2_535 1_545 ?
Si4 O10 Al2 114.3(3) . 2_544 ?
Si4 O10 Ca3 96.0(8) . 1_545 ?
Al2 O10 Ca3 118.6(7) 2_544 1_545 ?
Si7 O11 Al4 124.4(9) . . ?
Si7 O11 Ca1 95.4(4) . . ?
Al4 O11 Ca1 126.7(3) . . ?
Si7 O12 Al4 142.3(8) . 2_645 ?
Si7 O12 Ca3 103.7(4) . 2_655 ?
Al4 O12 Ca3 100.3(8) 2_645 2_655 ?
Si7 O13 Al6 97.4(3) . . ?
Si7 O13 Al1 131.4(4) . 2_545 ?
Al6 O13 Al1 122.9(6) . 2_545 ?
Si7 O13 Ca1 93.7(7) . . ?
Al6 O13 Ca1 117.7(7) . . ?
Al1 O13 Ca1 90.4(3) 2_545 . ?
Si7 O13 Ca3 86.4(5) . 2_655 ?
Al6 O13 Ca3 87.7(5) . 2_655 ?
Al1 O13 Ca3 70.9(5) 2_545 2_655 ?
Ca1 O13 Ca3 154.3(3) . 2_655 ?
Si8 O14 Al1 98.8(8) . . ?
Si8 O14 Ca3 145.7(6) . 1_445 ?
Al1 O14 Ca3 95.2(2) . 1_445 ?
Si8 O14 Ca4 90.8(3) . 2_544 ?
Al1 O14 Ca4 97.9(3) . 2_544 ?
Ca3 O14 Ca4 118.1(7) 1_445 2_544 ?
Si5 O15 Al8 121.5(4) 1_455 . ?
Si5 O15 Ca2 113.0(3) 1_455 . ?
Al8 O15 Ca2 103.2(10) . . ?
Si4 O16 Al5 111.5(3) . . ?
Si5 O17 Al7 122.6(9) . . ?
Si5 O17 Al8 97.7(7) . 2_554 ?
Al7 O17 Al8 127.7(4) . 2_554 ?
Si6 O18 Al6 114.7(10) . . ?
Si6 O18 Ca2 132.5(7) . 1_655 ?
Al6 O18 Ca2 98.3(3) . 1_655 ?
Si4 O19 Al4 138.7(3) . . ?
Si4 O19 Ca3 97.6(6) . 1_545 ?
Al4 O19 Ca3 108.0(7) . 1_545 ?
Si4 O19 Ca4 97.9(8) . 2_544 ?
Al4 O19 Ca4 106.6(5) . 2_544 ?
Ca3 O19 Ca4 103.3(2) 1_545 2_544 ?
Si3 O20 Al7 132.6(4) . . ?
Si3 O20 Ca2 95.7(2) . 1_655 ?
Al7 O20 Ca2 131.6(3) . 1_655 ?
Si6 O21 Al1 147.4(9) . 1_565 ?
Si6 O21 Ca4 97.8(6) . 2_554 ?
Al1 O21 Ca4 114.4(3) 1_565 2_554 ?
Si7 O22 Al3 114.3(3) . 1_655 ?
Si7 O22 Al6 86.7(5) . . ?
Al3 O22 Al6 139.8(7) 1_655 . ?
Si7 O22 Ca2 125.5(7) . 1_655 ?
Al3 O22 Ca2 95.8(7) 1_655 1_655 ?
Al6 O22 Ca2 98.8(3) . 1_655 ?
Si8 O23 Al4 139.4(11) . . ?
Si8 O23 Ca4 96.5(4) . 2_544 ?
Al4 O23 Ca4 102.0(6) . 2_544 ?
Si5 O24 Al2 108.7(4) . 1_655 ?
Si5 O24 Ca4 140.8(6) . . ?
Al2 O24 Ca4 103.1(6) 1_655 . ?
Si5 O25 Al7 113.4(8) . 2_654 ?
Si5 O25 Al8 91.0(4) . 2_554 ?
Al7 O25 Al8 117.7(4) 2_654 2_554 ?
Si5 O25 Ca3 111.6(3) . 2_654 ?
Al7 O25 Ca3 99.8(4) 2_654 2_654 ?
Al8 O25 Ca3 123.8(8) 2_554 2_654 ?
Si1 O26 Al2 137.1(7) . . ?
Si1 O26 Ca2 94.2(8) . . ?
Al2 O26 Ca2 117.7(3) . . ?
Si4 O27 Al5 126.7(7) 2_544 . ?
Si4 O27 Ca4 92.4(8) 2_544 . ?
Al5 O27 Ca4 136.2(5) . . ?
Si3 O28 Al5 116.2(9) . . ?
Si3 O28 Ca2 97.0(2) . 1_655 ?
Al5 O28 Ca2 122.4(5) . 1_655 ?
Si3 O28 Ca1 93.3(5) . . ?
Al5 O28 Ca1 101.5(3) . . ?
Ca2 O28 Ca1 123.1(8) 1_655 . ?
Si1 O29 Al3 145.2(3) . . ?
Si1 O29 Ca2 99.2(8) . . ?
Al3 O29 Ca2 102.0(5) . . ?
Si1 O29 Ca1 104.3(5) . . ?
Al3 O29 Ca1 95.3(7) . . ?
Ca2 O29 Ca1 107.29(17) . . ?
Si2 O30 Al6 121.7(3) . 2_545 ?
Si2 O30 Al6 133.5(10) . 1_445 ?
Al6 O30 Al6 97.0(4) 2_545 1_445 ?
Si3 O31 Al7 125.3(9) 2_554 . ?
Si3 O31 Ca4 131.7(4) 2_554 2_554 ?
Al7 O31 Ca4 95.3(9) . 2_554 ?
Si2 O32 Al8 111.1(4) . 1_545 ?
Si2 O32 Ca2 141.8(8) . 1_545 ?
Al8 O32 Ca2 102.9(10) 1_545 1_545 ?
Si2 O32 Ca1 90.4(5) . 1_545 ?
Al8 O32 Ca1 90.8(4) 1_545 1_545 ?
Ca2 O32 Ca1 106.6(4) 1_545 1_545 ?
 
_refine_diff_density_max    0.380
_refine_diff_density_min   -0.389
_refine_diff_density_rms    0.088

_shelx_res_file
;

TITL shelxt_a.res in P-1
    an_p06_cr1_s1_rrp07_trans.res
    created by SHELXL-2016/6 at 14:00:49 on 01-Mar-2020
REM  transformed to space group :
REM Old TITL an_p06_cr1_s1_rrp07 in P-1
REM SHELXT solution in P-1
REM R1 0.153,  Rweak 0.008,  Alpha 0.190,  Orientation as input
REM Formula found by SHELXT:  O15 Si7 Ca3
CELL   0.29036  7.5954 11.8628 12.8029   96.907  109.383   80.003
ZERR   8        0.0011  0.0011  0.0033    0.014    0.017    0.009
LATT  1
SFAC O SI CA  Al
DISP $O -0.00094  0.00083  6.65582!source kissel
DISP $Si  0.00810  0.01079 28.18306!source kissel
DISP $Ca  0.04195  0.05116 101.24204!source kissel
DISP $Al  0.00521  0.00775 22.23232!source kissel
UNIT 64 16 8.00    16
L.S. 50
BOND
LIST 6
FMAP 2
acta
PLAN 20
omit     -7 -10  10
omit    3 -10   5
omit       2 -14   7
WGHT    0.065500    4.038900
FVAR       3.33331
CA1   3    0.010311   -0.245851   -0.194868    11.00000    0.00885    0.01448 =
         0.02076    0.00624    0.00250   -0.00053
CA2   3   -0.543040   -0.224728   -0.301474    11.00000    0.01041    0.01583 =
         0.02091    0.00648    0.00621   -0.00229
CA3   3    0.496303    0.228841   -0.213548    11.00000    0.00765    0.01103 =
         0.00529    0.00083    0.00055   -0.00199
CA4   3    0.027187   -0.275767   -0.706048    11.00000    0.00882    0.01413 =
         0.02270    0.00623    0.00303   -0.00046
SI1   2   -0.266569   -0.430471   -0.346181    11.00000    0.00923
SI2   2   -0.237380   -1.040215   -0.110930    11.00000    0.00873
SI3   2    0.055764   -0.133544   -0.384362    11.00000    0.00941
SI4   2    0.223782   -0.603276   -0.368721    11.00000    0.01108
SI5   2    0.417577   -0.130357   -0.544210    11.00000    0.00980
SI6   2    0.245156    0.082879   -0.167381    11.00000    0.00948
SI7   2    0.404624   -0.326957   -0.051210    11.00000    0.00841
SI8   2   -0.117015   -0.601692   -0.083357    11.00000    0.00834
AL1   4   -0.092700   -0.825173   -0.067150    11.00000    0.00932
AL2   4   -0.554444   -0.363184   -0.570802    11.00000    0.01169
AL3   4   -0.246659   -0.358226   -0.097545    11.00000    0.00988
AL4   4    0.245475   -0.542134   -0.121697    11.00000    0.00824
AL5   4    0.083139   -0.379577   -0.419191    11.00000    0.01147
AL6   4    0.435837   -0.105636   -0.035647    11.00000    0.00876
AL7   4    0.250039    0.060692   -0.412308    11.00000    0.00887
AL8   4   -0.302500   -0.050570   -0.340973    11.00000    0.00962
O1    1    0.020128   -0.676087    0.022405    11.00000    0.01106
O2    1   -0.276677   -0.561118   -0.336103    11.00000    0.01156
O3    1    0.221962    0.130335   -0.286050    11.00000    0.01156
O4    1   -0.056319   -0.090355   -0.296414    11.00000    0.01314
O5    1   -0.084792   -0.397196   -0.361929    11.00000    0.01577
O6    1   -0.247416   -0.917697   -0.154168    11.00000    0.01083
O7    1   -0.245275   -0.489356   -0.045923    11.00000    0.01145
O8    1    0.409012    0.154395   -0.094374    11.00000    0.01169
O9    1   -0.034112   -1.106364   -0.055599    11.00000    0.01273
O10   1    0.395200   -0.695546   -0.389361    11.00000    0.01316
O11   1    0.265595   -0.402218   -0.138863    11.00000    0.01112
O12   1    0.530418   -0.385089    0.058651    11.00000    0.01152
O13   1    0.275238   -0.211112   -0.028595    11.00000    0.00858
O14   1   -0.228717   -0.701355   -0.154999    11.00000    0.01064
O15   1   -0.423079   -0.155432   -0.421027    11.00000    0.01141
O16   1    0.278250   -0.484640   -0.386621    11.00000    0.01494
O17   1    0.275960   -0.013006   -0.541511    11.00000    0.01203
O18   1    0.298364   -0.055800   -0.165667    11.00000    0.01417
O19   1    0.235792   -0.623218   -0.248427    11.00000    0.01215
O20   1    0.231044   -0.074170   -0.377613    11.00000    0.01070
O21   1    0.055497    0.149489   -0.149830    11.00000    0.01489
O22   1    0.539849   -0.271416   -0.103122    11.00000    0.01041
O23   1    0.010838   -0.562347   -0.146880    11.00000    0.01388
O24   1    0.293795   -0.231644   -0.581951    11.00000    0.01056
O25   1    0.492356   -0.083840   -0.641621    11.00000    0.00839
O26   1   -0.465626   -0.383711   -0.432601    11.00000    0.01288
O27   1   -0.011899   -0.377489   -0.558172    11.00000    0.01452
O28   1    0.165106   -0.260365   -0.337694    11.00000    0.01040
O29   1   -0.262861   -0.355129   -0.233880    11.00000    0.01287
O30   1   -0.362061   -1.032181   -0.031931    11.00000    0.00947
O31   1    0.071284    0.156386   -0.487404    11.00000    0.01965
O32   1   -0.323976   -1.112510   -0.222427    11.00000    0.01431
HKLF 4


REM  shelxt_a.res in P-1
REM R1 =  0.0411 for    1326 Fo > 4sig(Fo)  and  0.0477 for all    1501 data
REM    229 parameters refined using      0 restraints

END

WGHT      0.0658      3.4658

REM Highest difference peak  0.380,  deepest hole -0.389,  1-sigma level  0.088
Q1    1  -0.0748 -0.6369 -0.0519  11.00000  0.05    0.38
Q2    1   0.5037 -0.1573 -0.0029  11.00000  0.05    0.37
Q3    1   0.5270  0.1598 -0.2460  11.00000  0.05    0.35
Q4    1  -0.0224 -0.3432 -0.3575  11.00000  0.05    0.34
Q5    1   0.0838 -0.4254 -0.4870  11.00000  0.05    0.34
Q6    1   0.1670 -0.4227 -0.3538  11.00000  0.05    0.33
Q7    1   0.0806 -0.5844 -0.0913  11.00000  0.05    0.33
Q8    1   0.4993 -0.1412 -0.7179  11.00000  0.05    0.32
Q9    1   0.0590 -0.4366 -0.5272  11.00000  0.05    0.31
Q10   1  -0.0978 -0.3563 -0.3407  11.00000  0.05    0.31
Q11   1  -0.3020 -0.3992 -0.3317  11.00000  0.05    0.31
Q12   1  -0.0409 -0.8590 -0.0142  11.00000  0.05    0.31
Q13   1   0.3259 -0.1576  0.0552  11.00000  0.05    0.31
Q14   1   0.5587  0.1765 -0.1969  11.00000  0.05    0.31
Q15   1  -0.0765 -0.4418 -0.4133  11.00000  0.05    0.31
Q16   1   0.2200  0.1192 -0.3797  11.00000  0.05    0.30
Q17   1   0.4841 -0.0221 -0.5917  11.00000  0.05    0.29
Q18   1   0.3364  0.1043 -0.1874  11.00000  0.05    0.29
Q19   1   0.4742 -0.0391 -0.6175  11.00000  0.05    0.28
Q20   1   0.3198 -0.1146 -0.3256  11.00000  0.05    0.28
;
_shelx_res_checksum    5940

_shelx_hkl_file
;
   0   3  -2 15417.5 515.913   1
   0  -3   2 16449.5 520.186   1
   0  -3   1 33.7606 35.0954   1
   0   3  -1 74.6757 48.8192   1
   0   3   0 7287.35 322.801   1
   0  -3   0 7298.53 319.906   1
   0  -4   2 5468.47 332.829   1
   0   4  -2 5235.25 328.838   1
   0  -4   1 49345.1 975.727   1
   0   4  -1 48133.2 993.167   1
   0   4   0 169706. 1825.04   1
   0  -4   0 175873. 1793.79   1
   0  -5   3 4833.23 343.500   1
   0   5  -3 6008.53 411.561   1
   0   5  -2 2654.28 269.028   1
   0  -5   2 2936.26 283.965   1
   0  -5   1 2417.01 246.428   1
   0   5  -1 2377.17 248.155   1
   0  -5   0 1706.57 187.621   1
   0   5   0 1648.99 208.325   1
   0   6  -4 89106.6 1700.44   1
   0  -6   3 13124.6 645.850   1
   0   6  -3 13861.2 668.564   1
   0   6  -2 287835. 2918.89   1
   0  -6   2 292908. 2907.07   1
   0  -6   1 68123.3 1425.97   1
   0   6  -1 66839.5 1393.01   1
   0  -6   0 166803. 2248.19   1
   0   6   0 166842. 2151.33   1
   0  -7   4 823.996 181.766   1
   0   7  -4 898.378 166.754   1
   0  -7   3 460.458 143.848   1
   0   7  -3 514.233 155.882   1
   0   7  -2 385.957 137.998   1
   0  -7   2 119.884 97.3427   1
   0   7  -1 7670.95 511.515   1
   0  -7   1 7215.24 508.673   1
   0   7   0 21318.6 826.688   1
   0  -7   0 21422.7 859.778   1
   0   8  -5 26169.7 1082.57   1
   0   8  -4 25750.0 1069.63   1
   0  -8   4 27161.1 1069.24   1
   0  -8   3 6280.36 533.430   1
   0   8  -3 7347.79 552.786   1
   0  -8   2 64.6768 132.404   1
   0   8  -1 39681.8 1216.94   1
   0  -8   1 39749.5 1301.91   1
   0  -8   0 44441.3 1329.01   1
   0   8   0 42392.2 1251.92   1
   0  -9   5 9914.07 698.627   1
   0   9  -5 10260.5 721.888   1
   0  -9   4 42253.7 1390.69   1
   0   9  -4 41799.8 1402.46   1
   0  -9   3 5604.81 517.438   1
   0   9  -3 6302.91 560.908   1
   0   9  -2 645.086 211.779   1
   0  -9   2 403.503 181.472   1
   0  -9   1 64695.1 1727.69   1
   0   9  -1 63270.0 1620.02   1
   0   9   0 9795.30 656.686   1
   0  -9   0 8732.09 643.668   1
   0  10  -6 3554.25 448.927   1
   0  10  -5 1014.19 281.074   1
   0 -10   5 1330.26 319.656   1
   0 -10   4 101781. 2244.81   1
   0  10  -4 101290. 2269.80   1
   0  10  -3 36518.1 1374.32   1
   0 -10   3 34487.8 1328.55   1
   0 -10   2 17034.3 926.973   1
   0  10  -2 17127.6 926.491   1
   0 -10   1 46516.0 1562.83   1
   0  10  -1 45575.0 1482.73   1
   0  10   0 14847.4 846.678   1
   0 -10   0 14390.5 843.797   1
   0  11  -6 1562.32 335.935   1
   0 -11   5 2056.85 363.998   1
   0  11  -5 2505.46 416.105   1
   0 -11   4 470.032 182.875   1
   0 -11   3 37.1840 158.695   1
   0 -11   2 1391.11 309.660   1
   0  11  -2 1304.94 263.159   1
   0  11  -1 16.7321 151.215   1
   0  11   0 11603.6 782.020   1
   0 -11   0 11185.1 801.297   1
   0  12  -7 61959.0 2063.28   1
   0  12  -6 52744.3 1879.04   1
   0 -12   6 53592.2 1820.97   1
   0 -12   5 11111.9 846.820   1
   0  12  -5 11521.3 861.553   1
   0 -12   4 481.949 214.454   1
   0  12  -4 101.937 185.959   1
   0 -12   3 2702.48 399.303   1
   0  12  -3 3558.59 490.161   1
   0 -12   2 6364.24 644.102   1
   0  12  -2 7032.59 631.470   1
   0  12  -1 15055.1 925.990   1
   0 -12   1 15179.3 996.260   1
   0 -12   0 5055.47 553.081   1
   0  12   0 4840.18 542.827   1
   0  13  -7 22635.0 1278.40   1
   0 -13   6 1873.89 381.728   1
   0  13  -6 2706.37 459.122   1
   0 -13   5 57874.2 1949.16   1
   0  13  -5 55413.9 1973.08   1
   0  13  -4 17786.5 1095.57   1
   0 -13   4 17446.8 1104.63   1
   0  13  -3 24317.5 1258.21   1
   0 -13   3 23749.0 1254.58   1
   0 -13   2 219.898 149.311   1
   0  13  -2 350.057 155.449   1
   0 -13   1 1846.66 400.325   1
   0  13  -1 1766.06 329.005   1
   0  13   0 12124.6 885.361   1
   0 -13   0 11980.1 908.543   1
   0  14  -7 15699.2 1117.49   1
   0  14  -6 5899.44 710.566   1
   0 -14   6 5472.09 652.557   1
   0 -14   5 6614.16 664.467   1
   0  14  -5 6874.86 725.979   1
   0  14  -4 1310.23 303.127   1
   0 -14   4 925.330 278.954   1
   0 -14   3 4182.58 572.003   1
   0  14  -3 4568.56 536.236   1
   0 -14   2 44793.8 1778.51   1
   0  14  -2 42462.0 1715.99   1
   0  14  -1 72055.0 2211.98   1
   0 -14   1 70004.0 2252.26   1
   0  14   0 383.849 222.367   1
   0 -14   0 81.1695 230.660   1
   0  15  -8 3603.09 602.249   1
   0  15  -7 5868.08 729.596   1
   0 -15   7 5989.81 668.086   1
   0  15  -6 1199.51 382.104   1
   0 -15   6 1368.70 400.026   1
   0  15  -5 84.8539 243.447   1
   0  15  -4 1697.02 407.474   1
   0 -15   4 684.644 298.753   1
   0 -15   3 4721.08 627.379   1
   0  15  -3 5294.08 635.584   1
   0 -15   1 10466.7 911.701   1
   0  15  -1 12029.0 971.320   1
   0  15   0 1439.08 377.516   1
   0 -15   0 1369.06 369.169   1
   0 -16   6 3670.95 578.491   1
   0  16  -6 4768.91 669.707   1
   0  16  -5 38064.3 1823.13   1
   0 -16   5 39105.4 1791.95   1
   0  16  -4 7375.39 773.338   1
   0 -16   4 6638.25 803.719   1
   0 -16   2 177.310 210.992   1
   0  16  -2 559.041 280.906   1
   0  16  -1 39385.3 1808.84   1
   0 -16   1 38161.7 1793.59   1
  -1 -16   1 190.018 197.861   1
   1  16  -1 60.0735 208.277   1
  -1 -16   2 3829.58 609.022   1
   1  16  -2 2964.46 563.546   1
   1  16  -3 2065.07 410.213   1
  -1 -16   3 1780.79 443.389   1
   1  16  -4 3971.38 569.219   1
  -1 -16   4 2275.39 557.626   1
  -1 -16   5 1574.81 426.614   1
   1  16  -5 610.931 239.378   1
   1  16  -7 136.182 268.257   1
  -1 -15   0 11686.6 1018.96   1
   1  15  -1 56484.5 2091.74   1
  -1 -15   1 50461.6 2119.77   1
   1  15  -2 1739.73 459.833   1
  -1 -15   2 1616.25 395.145   1
   1  15  -3 2979.23 504.172   1
  -1 -15   3 2953.72 537.379   1
   1  15  -4 2397.27 456.824   1
  -1 -15   4 1762.74 485.181   1
   1  15  -5 13275.0 1104.36   1
  -1 -15   5 13156.1 1047.94   1
   1  15  -6 211.256 224.425   1
   1  15  -7 1115.18 356.417   1
  -1 -15   7 2327.75 511.585   1
   1  15  -8 591.428 271.757   1
  -1 -14   0 3142.83 503.179   1
   1  14   0 4108.25 559.345   1
  -1 -14   1 3595.39 535.355   1
   1  14  -1 3722.81 544.448   1
   1  14  -2 1199.38 327.015   1
  -1 -14   2 876.801 256.730   1
  -1 -14   3 6719.14 740.157   1
   1  14  -3 6752.39 687.574   1
  -1 -14   4 1214.03 299.664   1
   1  14  -4 1462.10 348.707   1
   1  14  -5 145.608 176.001   1
   1  14  -6 5481.13 707.951   1
  -1 -14   6 5795.21 683.646   1
   1  14  -7 2546.42 512.121   1
  -1 -14   7 1904.29 398.850   1
   1  14  -8 437.701 209.644   1
  -1 -13   0 1876.56 426.781   1
   1  13   0 1469.62 338.119   1
   1  13  -1 3115.08 465.782   1
  -1 -13   1 2937.08 480.584   1
  -1 -13   2 9288.10 817.707   1
   1  13  -2 8379.68 772.609   1
   1  13  -3 71443.3 2155.10   1
  -1 -13   3 70985.9 2258.03   1
  -1 -13   4 8582.47 784.713   1
   1  13  -4 9867.37 845.652   1
   1  13  -5 9663.93 840.495   1
  -1 -13   5 8868.85 789.539   1
   1  13  -6 13944.8 1013.80   1
  -1 -13   6 13439.8 969.807   1
   1  13  -7 3377.06 474.921   1
  -1 -13   7 2962.11 474.912   1
  -1 -12   0 1468.36 322.859   1
   1  12   0 1644.67 333.320   1
   1  12  -1 20866.2 1113.10   1
  -1 -12   1 19626.9 1131.99   1
   1  12  -2 3672.84 481.476   1
  -1 -12   2 4103.52 503.027   1
  -1 -12   3 1028.92 313.114   1
   1  12  -3 818.823 259.684   1
   1  12  -4 17215.4 1054.83   1
  -1 -12   4 17387.3 1089.75   1
   1  12  -5 5076.50 610.605   1
  -1 -12   5 4350.91 549.634   1
  -1 -12   6 203.921 158.019   1
   1  12  -6 497.704 148.777   1
  -1 -12   7 1454.72 349.448   1
   1  12  -7 950.399 289.728   1
  -1 -11   0 31288.5 1373.49   1
   1  11   0 32113.1 1313.15   1
   1  11  -1 6048.01 562.598   1
  -1 -11   1 5589.80 573.086   1
  -1 -11   2 20354.4 1070.43   1
   1  11  -2 20161.1 1028.16   1
  -1 -11   3 3412.68 491.369   1
   1  11  -3 3487.98 448.303   1
   1  11  -4 9759.34 779.498   1
  -1 -11   4 8247.40 698.911   1
   1  11  -5 1418.95 309.548   1
  -1 -11   5 1854.90 364.436   1
   1  11  -6 446.168 206.326   1
  -1 -11   6 751.943 215.609   1
   1  11  -7 819.256 254.088   1
   1  10   0 3075.68 393.180   1
  -1 -10   0 2906.30 385.902   1
  -1 -10   1 165.418 154.097   1
   1  10  -2 34248.6 1298.31   1
  -1 -10   2 34816.7 1316.83   1
  -1 -10   3 5140.00 546.620   1
   1  10  -3 4887.18 495.956   1
   1  10  -4 16215.6 1008.84   1
  -1 -10   4 17764.2 995.543   1
   1  10  -5 390.641 161.169   1
  -1 -10   5 328.449 136.092   1
   1  10  -6 29712.7 1323.09   1
  -1 -10   6 30741.9 1307.06   1
  -1  -9   0 108159. 2269.95   1
   1   9   0 112997. 2253.69   1
  -1  -9   1 13896.4 820.078   1
   1   9  -1 13004.4 770.561   1
   1   9  -2 14088.5 808.568   1
  -1  -9   2 13015.0 788.005   1
  -1  -9   3 1603.75 315.974   1
   1   9  -3 1385.90 252.512   1
   1   9  -4 193152. 3013.99   1
  -1  -9   4 191773. 3032.73   1
  -1  -9   5 68846.0 1851.07   1
   1   9  -5 69000.0 1880.54   1
   1   9  -6 54355.4 1687.05   1
  -1  -8   0 370.007 187.810   1
   1   8   0 293.235 165.179   1
  -1  -8   1 17070.5 846.098   1
   1   8  -1 16935.5 811.825   1
   1   8  -2 6573.65 528.562   1
  -1  -8   2 6109.56 513.427   1
  -1  -8   3 1079.50 221.486   1
   1   8  -3 1199.65 234.636   1
  -1  -8   4 34210.1 1203.92   1
   1   8  -4 34016.8 1227.22   1
   1   8  -5 20104.5 964.488   1
  -1  -8   5 19162.4 927.186   1
  -1  -7   0 14551.6 703.229   1
   1   7   0 14201.9 707.321   1
  -1  -7   1 16118.9 783.302   1
   1   7  -1 15756.8 735.127   1
   1   7  -2 179993. 2553.56   1
  -1  -7   2 176452. 2520.02   1
  -1  -7   3 4405.43 415.833   1
   1   7  -3 4356.20 411.885   1
   1   7  -4 25943.1 1001.13   1
  -1  -7   4 24350.1 972.867   1
   1   7  -5 2278.58 313.802   1
   1   6   0 15459.3 686.361   1
  -1  -6   0 14431.2 651.976   1
   1   6  -1 46544.2 1175.11   1
  -1  -6   1 46363.3 1219.61   1
  -1  -6   2 64304.5 1435.70   1
   1   6  -2 63874.4 1432.97   1
   1   6  -3 4750.62 396.720   1
  -1  -6   3 4752.05 408.857   1
   1   6  -4 7544.86 529.281   1
  -1  -6   4 7879.67 538.702   1
   1   5  -1 372.913 119.208   1
  -1  -5   1 238.202 88.1809   1
   1   5  -2 12342.3 578.455   1
  -1  -5   2 11635.8 587.066   1
  -1  -5   3 3490.28 312.155   1
   1   5  -3 3480.57 316.283   1
   1   5  -4 25722.6 856.103   1
   1   4   0 34344.0 854.364   1
  -1  -4   0 34903.5 836.431   1
   1   4  -1 2106.41 213.579   1
  -1  -4   1 2366.66 226.739   1
  -1  -4   2 12350.8 511.271   1
   1   4  -2 11584.4 500.742   1
  -1  -4   3 514.556 110.638   1
   1   4  -3 619.373 126.357   1
   1   3   0 253166. 1987.76   1
  -1  -3   0 257271. 1994.23   1
  -1  -3   1 3025.32 228.608   1
   1   3  -1 3215.19 232.336   1
   1   3  -2 25472.0 662.692   1
  -1  -3   2 25338.9 651.930   1
   1   2   0 1508.02 130.607   1
  -1  -2   0 1575.04 132.645   1
   1   2  -1 3693.05 215.319   1
  -1  -2   1 3506.16 201.425   1
   1   2  -2 2139.96 185.526   1
  -1  -2   2 2288.11 172.278   1
   1  -3   1 44132.4 765.219   1
  -1   3  -1 41961.9 768.041   1
   1  -3   0 172509. 1452.31   1
  -1   3   0 169361. 1459.28   1
  -1   4  -2 1084.83 155.605   1
   1  -4   1 1793.91 177.706   1
  -1   4  -1 1818.77 181.643   1
  -1   4   0 325.407 80.4772   1
   1  -4   0 282.975 87.0046   1
   1  -4  -1 2727.45 220.474   1
  -1   5  -2 357613. 2897.41   1
   1  -5   2 354104. 2884.05   1
  -1   5  -1 1264.84 173.401   1
   1  -5   1 1208.85 162.117   1
   1  -5   0 131.672 53.1231   1
  -1   5   0 282.202 95.6171   1
   1  -5  -1 12080.8 524.530   1
  -1   6  -3 1054.57 183.723   1
   1  -6   3 1075.66 178.320   1
  -1   6  -2 2137.89 247.168   1
   1  -6   2 2124.50 254.406   1
  -1   6  -1 663.794 155.770   1
   1  -6   1 470.164 109.097   1
   1  -6   0 435.789 113.249   1
  -1   6   0 185.314 84.8130   1
   1  -6  -1 359.238 111.980   1
  -1   7  -4 4943.74 422.553   1
  -1   7  -3 131.216 141.625   1
  -1   7  -2 1823.43 243.605   1
   1  -7   2 2139.54 281.715   1
   1  -7   1 27190.8 941.622   1
  -1   7  -1 28328.4 962.773   1
   1  -7   0 127188. 2015.41   1
  -1   7   0 121320. 1931.94   1
   1  -7  -1 37118.0 1063.26   1
  -1   8  -4 4721.82 450.389   1
   1  -8   3 24166.9 959.175   1
  -1   8  -3 24593.8 972.080   1
   1  -8   2 32506.9 1104.98   1
  -1   8  -2 33495.6 1146.32   1
   1  -8   1 58162.1 1461.96   1
  -1   8  -1 57445.7 1415.41   1
   1  -8   0 5407.88 463.871   1
  -1   8   0 4973.67 416.671   1
   1  -8  -1 11237.4 633.007   1
  -1   9  -5 456.553 197.991   1
  -1   9  -4 943.359 247.236   1
   1  -9   4 728.010 202.590   1
   1  -9   3 736.358 205.105   1
  -1   9  -3 721.903 199.715   1
  -1   9  -2 91631.4 1954.34   1
   1  -9   2 90086.8 1937.32   1
  -1   9  -1 97876.6 1970.79   1
   1  -9   1 96474.6 2009.93   1
  -1   9   0 20700.2 901.626   1
   1  -9   0 19412.0 918.188   1
   1  -9  -1 46574.3 1424.39   1
  -1  10  -5 11022.3 795.158   1
  -1  10  -4 11096.3 740.299   1
   1 -10   4 10174.9 719.734   1
  -1  10  -3 12389.7 804.894   1
   1 -10   3 12440.6 769.192   1
   1 -10   2 3332.07 422.483   1
  -1  10  -2 3318.96 411.543   1
   1 -10   1 3917.56 433.139   1
  -1  10  -1 3595.70 422.632   1
  -1  10   0 2829.59 371.530   1
   1 -10   0 2738.86 385.041   1
   1 -10  -1 22780.4 1030.09   1
  -1  11  -6 3746.30 473.954   1
   1 -11   5 21668.3 1092.19   1
  -1  11  -5 20829.3 1097.77   1
  -1  11  -4 12355.6 861.258   1
   1 -11   4 12922.5 844.106   1
   1 -11   3 22232.5 1147.81   1
  -1  11  -3 24509.3 1153.42   1
  -1  11  -2 12814.1 824.340   1
   1 -11   2 12787.7 829.017   1
  -1  11  -1 269.752 181.194   1
   1 -11   1 422.173 197.766   1
   1 -11   0 2756.17 417.275   1
  -1  11   0 3342.62 424.255   1
   1 -11  -1 4913.88 535.880   1
  -1  12  -6 6173.83 655.719   1
   1 -12   5 13288.6 880.492   1
  -1  12  -5 14636.2 954.524   1
  -1  12  -4 2334.84 377.483   1
   1 -12   4 2076.27 378.331   1
  -1  12  -3 6363.72 627.898   1
  -1  12  -2 1048.54 283.814   1
   1 -12   2 967.679 280.074   1
  -1  12  -1 5186.69 563.436   1
   1 -12   1 5409.79 572.427   1
  -1  12   0 6116.15 597.204   1
   1 -12   0 7349.56 746.418   1
   1 -12  -1 24179.7 1220.35   1
  -1  13  -7 1171.05 337.795   1
  -1  13  -6 1642.52 371.912   1
   1 -13   5 2335.55 463.745   1
  -1  13  -5 1995.83 370.752   1
  -1  13  -4 3242.55 468.891   1
   1 -13   4 2884.64 447.886   1
   1 -13   3 21206.6 1195.71   1
  -1  13  -3 24092.2 1239.16   1
   1 -13   2 12671.6 924.089   1
  -1  13  -2 13131.1 884.304   1
   1 -13   1 16618.6 1017.50   1
  -1  13  -1 17850.6 1030.63   1
   1 -13   0 11191.5 907.352   1
  -1  13   0 12556.9 889.510   1
   1 -13  -1 38947.6 1597.46   1
  -1  14  -7 224.954 189.153   1
  -1  14  -6 12498.1 973.434   1
   1 -14   6 10742.3 883.460   1
  -1  14  -5 303.924 272.837   1
   1 -14   4 457.803 239.258   1
  -1  14  -4 555.072 237.670   1
  -1  14  -3 2017.34 343.712   1
   1 -14   3 1643.64 374.373   1
   1 -14   2 6341.87 688.100   1
  -1  14  -2 6717.16 688.126   1
   1 -14   1 11240.5 882.085   1
  -1  14  -1 11613.5 858.794   1
   1 -14   0 4353.47 607.976   1
  -1  14   0 5135.24 574.593   1
   1 -14  -1 472.857 186.952   1
  -1  15  -7 5987.54 730.246   1
  -1  15  -6 4917.24 651.918   1
   1 -15   6 4708.25 607.216   1
  -1  15  -5 185.668 224.147   1
  -1  15  -4 3135.01 528.703   1
   1 -15   4 2723.40 482.455   1
   1 -15   3 29694.4 1524.16   1
  -1  15  -3 33644.0 1524.25   1
  -1  15  -2 980.356 310.646   1
   1 -15   1 7441.71 772.801   1
  -1  15  -1 7960.19 750.409   1
   1 -15   0 3089.12 549.701   1
  -1  15   0 4521.97 580.772   1
   1 -15  -1 2038.96 485.037   1
   1 -16   4 748.768 306.969   1
  -1  16  -4 1087.36 311.144   1
  -1  16  -3 205.639 197.812   1
   1 -16   3 112.612 212.577   1
   1 -16   2 11142.0 970.867   1
  -1  16  -2 10270.5 853.489   1
  -2 -16   1 4456.90 693.127   1
   2  16  -1 3649.82 685.559   1
  -2 -16   2 22093.7 1410.34   1
   2  16  -2 21194.0 1395.01   1
   2  16  -3 2203.24 614.056   1
  -2 -16   3 3361.51 539.106   1
   2  16  -4 9416.70 1040.61   1
  -2 -16   4 13109.2 1095.14   1
  -2 -16   6 37.4174 197.349   1
   2  16  -7 352.538 340.381   1
  -2 -16   7 229.091 201.524   1
   2  15  -1 39.2042 179.507   1
  -2 -15   1 30.5209 172.581   1
   2  15  -2 6946.83 752.497   1
  -2 -15   2 5922.28 745.674   1
   2  15  -3 487.079 279.029   1
  -2 -15   3 7780.59 1076.74   1
   2  15  -4 2.32389 156.680   1
   2  15  -5 14934.3 1091.77   1
  -2 -15   5 11250.6 1018.96   1
   2  15  -6 5433.30 644.783   1
  -2 -15   6 5094.58 669.194   1
  -2 -15   7 295.230 353.272   1
   2  15  -7 543.714 410.037   1
  -2 -15   8 4174.34 627.432   1
   2  15  -8 5449.69 710.623   1
   2  15  -9 92.5357 257.338   1
   2  14  -1 58.0544 171.395   1
  -2 -14   1 618.237 415.556   1
  -2 -14   2 943.340 322.728   1
   2  14  -2 348.496 232.037   1
   2  14  -3 41205.0 1763.13   1
  -2 -14   3 37832.1 1722.96   1
   2  14  -4 4196.51 570.472   1
  -2 -14   4 4191.73 612.919   1
   2  14  -5 21567.4 1322.47   1
  -2 -14   5 20026.7 1281.75   1
   2  14  -6 52308.8 2079.17   1
  -2 -14   6 51775.7 1997.88   1
   2  14  -7 37062.0 1756.02   1
  -2 -14   7 32084.5 1626.59   1
  -2 -14   8 21070.7 1331.88   1
   2  14  -8 22533.5 1343.68   1
  -2 -13   1 11959.8 945.657   1
   2  13  -1 13015.2 914.965   1
  -2 -13   2 1676.96 375.699   1
   2  13  -2 1375.58 349.697   1
   2  13  -3 2748.04 445.017   1
  -2 -13   3 2439.51 455.257   1
  -2 -13   4 5436.37 638.081   1
   2  13  -4 6726.72 711.950   1
   2  13  -5 5881.00 656.050   1
  -2 -13   5 4880.81 613.419   1
  -2 -13   6 831.101 283.059   1
   2  13  -6 1010.34 329.041   1
   2  13  -7 1610.29 349.730   1
  -2 -13   7 726.315 248.707   1
   2  13  -8 57819.6 2142.80   1
  -2 -12   0 1142.27 284.907   1
  -2 -12   1 6424.80 674.228   1
   2  12  -1 7102.34 683.465   1
  -2 -12   2 1237.10 306.782   1
   2  12  -2 897.249 257.382   1
  -2 -12   3 2399.77 400.600   1
   2  12  -3 3715.08 500.318   1
   2  12  -4 1095.45 290.870   1
  -2 -12   4 1642.95 353.281   1
   2  12  -5 812.962 290.283   1
  -2 -12   5 596.235 279.716   1
   2  12  -6 26898.0 1374.95   1
  -2 -12   6 27273.5 1333.34   1
  -2 -12   7 348.765 184.363   1
   2  12  -7 430.598 280.158   1
   2  12  -8 566.224 268.971   1
  -2 -11   0 3.58165 154.730   1
   2  11  -1 157.913 167.659   1
  -2 -11   1 351.591 162.149   1
   2  11  -2 926.923 269.576   1
  -2 -11   2 917.938 252.809   1
  -2 -11   3 8787.50 752.084   1
   2  11  -3 9248.60 766.687   1
  -2 -11   4 1635.42 356.057   1
   2  11  -4 1041.09 257.370   1
   2  11  -5 11111.2 866.761   1
  -2 -11   5 10728.1 824.512   1
   2  11  -6 6373.56 632.178   1
  -2 -11   6 5771.29 628.808   1
  -2 -11   7 10913.1 832.158   1
   2  11  -7 11450.1 886.799   1
  -2 -10   0 15162.8 913.127   1
   2  10   0 16298.4 931.073   1
  -2 -10   1 7882.62 660.069   1
   2  10  -1 8798.68 654.421   1
  -2 -10   2 45095.3 1623.52   1
   2  10  -2 44666.2 1492.35   1
   2  10  -3 54148.4 1733.26   1
  -2 -10   3 48631.7 1652.65   1
   2  10  -4 31960.2 1351.95   1
  -2 -10   4 31739.0 1319.90   1
   2  10  -5 1519.51 284.201   1
  -2 -10   5 1717.88 357.364   1
   2  10  -6 5.21298 184.778   1
   2  10  -7 5543.91 591.399   1
   2   9   0 13186.3 795.347   1
  -2  -9   0 12684.1 791.638   1
  -2  -9   1 4024.10 456.293   1
   2   9  -1 4453.84 471.155   1
  -2  -9   2 85581.4 2096.03   1
   2   9  -2 83229.9 1930.27   1
   2   9  -3 3419.42 419.066   1
  -2  -9   3 3903.52 451.508   1
  -2  -9   4 52.6207 123.299   1
   2   9  -4 26.9069 166.416   1
   2   9  -5 31877.6 1275.86   1
  -2  -9   5 32022.9 1251.95   1
  -2  -9   6 47195.2 1567.09   1
   2   9  -6 51021.6 1660.08   1
   2   8   0 350916. 3824.70   1
  -2  -8   0 351736. 3784.06   1
  -2  -8   1 38801.8 1310.93   1
   2   8  -1 39851.6 1292.31   1
  -2  -8   2 959.729 229.261   1
   2   8  -2 1128.84 250.998   1
   2   8  -3 673.727 167.014   1
  -2  -8   3 626.051 196.484   1
  -2  -8   4 55431.0 1576.57   1
   2   8  -4 55491.1 1555.42   1
   2   8  -5 1440.93 283.854   1
  -2  -8   5 1072.36 240.731   1
  -2  -8   6 41366.4 1387.30   1
   2   8  -6 41274.2 1434.95   1
   2   7   0 26577.9 975.552   1
  -2  -7   0 25978.7 981.260   1
  -2  -7   1 14473.6 739.853   1
   2   7  -1 14650.9 728.361   1
  -2  -7   2 18205.4 838.057   1
   2   7  -2 19418.2 865.468   1
   2   7  -3 293.355 94.1356   1
  -2  -7   3 386.827 129.143   1
  -2  -7   4 28055.1 1068.54   1
   2   7  -4 28045.3 1070.51   1
  -2  -7   5 16474.3 826.980   1
   2   7  -5 16353.9 826.839   1
   2   6   0 488.835 148.968   1
  -2  -6   0 512.466 143.054   1
  -2  -6   1 8607.14 529.707   1
   2   6  -1 8605.59 515.673   1
  -2  -6   2 466.769 156.908   1
   2   6  -2 369.065 73.7375   1
   2   6  -3 10818.0 625.233   1
  -2  -6   3 11562.8 620.481   1
  -2  -6   4 32727.4 1061.04   1
   2   6  -4 32457.3 1099.30   1
  -2  -6   5 1891.53 280.650   1
   2   6  -5 1927.61 275.104   1
  -2  -5   0 3231.62 304.876   1
   2   5   0 3164.80 306.605   1
   2   5  -1 1099.94 183.295   1
  -2  -5   1 903.502 171.922   1
   2   5  -2 62093.2 1346.87   1
  -2  -5   2 63031.6 1333.41   1
  -2  -5   3 37384.0 1070.80   1
   2   5  -3 38494.7 1062.17   1
  -2  -5   4 4012.86 363.758   1
   2   5  -4 3886.60 354.233   1
  -2  -4   0 9115.76 445.097   1
  -2  -4   1 52.1630 49.8484   1
   2   4  -2 677123. 4070.10   1
  -2  -4   2 680662. 3959.97   1
   2   4  -3 4887.26 353.834   1
  -2  -4   3 5011.19 364.608   1
   2   4  -4 119722. 1782.62   1
   2   3  -1 1916.37 188.636   1
  -2  -3   1 2157.67 195.965   1
   2   3  -2 683.039 130.566   1
  -2  -3   2 712.783 143.026   1
   2   3  -3 27308.9 733.875   1
  -2  -3   3 29335.7 764.801   1
  -2  -2   1 3535.56 220.476   1
   2   2  -1 3296.34 209.293   1
  -2  -2   2 81243.6 1053.98   1
   2   2  -2 77758.9 1050.11   1
  -2   3  -1 5771.04 265.785   1
  -2   3   0 10319.1 340.252   1
   2  -3   0 11339.8 348.607   1
   2  -3  -1 270.913 82.8994   1
  -2   4  -1 46039.1 885.921   1
   2  -4   1 44736.8 846.801   1
  -2   4   0 1969.01 177.467   1
   2  -4   0 1976.18 177.368   1
   2  -4  -1 196348. 1682.73   1
  -2   5  -2 2890.03 267.155   1
  -2   5  -1 164.434 76.8711   1
   2  -5   1 100.517 48.2497   1
   2  -5   0 1678.86 193.701   1
  -2   5   0 1527.28 163.603   1
  -2   5   1 130.225 67.5843   1
   2  -5  -1 217.217 50.3580   1
  -2   6  -3 29976.5 933.687   1
  -2   6  -2 125467. 1872.72   1
   2  -6   2 129883. 1829.85   1
  -2   6  -1 72363.6 1365.90   1
   2  -6   1 72869.0 1357.68   1
   2  -6   0 1794.68 210.353   1
  -2   6   0 1542.83 193.549   1
   2  -6  -1 14269.4 595.100   1
  -2   6   1 16120.9 617.696   1
  -2   7  -3 41851.6 1166.85   1
   2  -7   2 4029.66 362.495   1
  -2   7  -2 4249.47 377.639   1
   2  -7   1 634.602 148.061   1
  -2   7  -1 616.345 130.537   1
   2  -7   0 14106.8 657.573   1
  -2   7   0 12768.8 612.968   1
   2  -7  -1 49430.1 1241.74   1
  -2   7   1 49932.8 1189.00   1
  -2   8  -4 156342. 2507.92   1
   2  -8   3 5786.63 477.767   1
  -2   8  -3 5396.37 469.807   1
   2  -8   2 89930.9 1761.52   1
  -2   8  -2 88426.7 1820.63   1
  -2   8  -1 48389.7 1305.49   1
   2  -8   1 47894.6 1299.09   1
   2  -8   0 5406.51 435.850   1
  -2   8   0 5012.98 417.351   1
   2  -8  -1 29552.5 1041.13   1
  -2   8   1 31833.0 1020.48   1
  -2   9  -4 298.514 121.149   1
   2  -9   3 15289.2 813.818   1
  -2   9  -3 15310.1 810.047   1
   2  -9   2 1504.82 276.801   1
  -2   9  -2 1631.07 287.983   1
  -2   9  -1 264.761 126.384   1
   2  -9   1 582.720 169.875   1
   2  -9   0 9972.37 645.106   1
  -2   9   0 10060.0 626.890   1
   2  -9  -1 2553.44 323.068   1
  -2   9   1 2864.78 341.374   1
  -2  10  -5 24612.6 1111.83   1
   2 -10   4 12349.9 767.911   1
  -2  10  -4 11977.8 770.039   1
   2 -10   3 7970.94 626.515   1
  -2  10  -3 8422.61 647.336   1
   2 -10   2 936.821 247.580   1
  -2  10  -2 621.033 206.709   1
  -2  10  -1 177.455 142.658   1
   2 -10   1 282.986 132.914   1
  -2  10   0 25225.2 1020.48   1
   2 -10   0 25843.6 1084.91   1
   2 -10  -1 26178.3 1085.24   1
  -2  11  -5 12079.9 815.227   1
  -2  11  -4 809.145 235.471   1
   2 -11   4 768.563 219.873   1
   2 -11   3 38231.7 1379.61   1
  -2  11  -3 40963.3 1444.08   1
  -2  11  -2 1073.72 242.416   1
   2 -11   2 678.701 255.398   1
  -2  11  -1 1677.39 283.823   1
   2 -11   1 1507.54 333.443   1
   2 -11   0 506.428 216.481   1
   2 -11  -1 12142.9 783.330   1
  -2  12  -6 376.151 283.289   1
  -2  12  -5 6497.92 640.707   1
   2 -12   4 5365.77 561.013   1
  -2  12  -4 5329.87 582.999   1
  -2  12  -3 26491.4 1195.60   1
   2 -12   3 24684.3 1163.15   1
   2 -12   2 24793.8 1187.20   1
  -2  12  -2 27127.4 1167.88   1
  -2  12  -1 138.715 124.311   1
   2 -12   1 317.113 217.385   1
   2 -12   0 152.046 145.125   1
  -2  12   0 848.799 273.177   1
   2 -12  -1 72068.3 2039.33   1
  -2  13  -6 1788.82 392.210   1
   2 -13   5 7494.96 690.678   1
  -2  13  -5 8401.20 749.693   1
   2 -13   4 3980.02 532.009   1
  -2  13  -4 4514.13 534.104   1
  -2  13  -3 15507.3 985.634   1
   2 -13   3 13629.2 910.685   1
   2 -13   2 200.350 196.856   1
  -2  13  -2 78.5182 203.938   1
  -2  13  -1 79.4084 133.547   1
   2 -13   1 54.1870 140.077   1
   2 -13   0 4046.76 507.376   1
  -2  13   0 4298.20 504.537   1
   2 -13  -1 7111.62 669.555   1
  -2  14  -7 5874.35 696.435   1
  -2  14  -6 2703.51 495.969   1
   2 -14   5 11861.7 898.219   1
  -2  14  -5 11794.0 906.579   1
  -2  14  -4 16.1261 172.463   1
   2 -14   4 157.738 201.907   1
  -2  14  -3 10793.2 830.433   1
   2 -14   3 9063.57 793.217   1
  -2  14  -2 1588.95 333.961   1
   2 -14   2 2455.24 416.067   1
   2 -14   1 61.6010 209.743   1
   2 -14   0 1368.37 282.915   1
  -2  14   0 1534.80 315.922   1
   2 -14  -1 28091.3 1483.18   1
  -2  15  -5 23071.3 1278.53   1
   2 -15   5 18838.8 1183.78   1
  -2  15  -4 1643.80 385.795   1
   2 -15   4 868.281 295.852   1
  -2  15  -3 355.577 226.877   1
   2 -15   3 703.486 232.409   1
  -2  15  -2 285.438 179.188   1
   2 -15   2 483.383 231.386   1
  -2  15  -1 5382.11 613.771   1
   2 -15   1 3908.46 556.129   1
   2 -15   0 467.042 241.350   1
  -2  15   0 335.468 221.490   1
  -3 -16   1 10755.3 1047.88   1
   3  16  -1 10525.4 976.593   1
  -3 -16   2 545.996 392.892   1
   3  16  -2 697.254 313.775   1
  -3 -16   3 1800.47 481.621   1
   3  16  -3 2140.14 416.995   1
  -3 -16   4 627.424 308.234   1
   3  16  -5 29968.5 1596.52   1
  -3 -16   5 31364.6 1649.48   1
   3  16  -6 1639.80 489.405   1
  -3 -16   6 1763.38 504.134   1
   3  16  -7 4474.06 802.248   1
  -3 -16   7 6744.73 847.556   1
   3  16  -8 3770.97 629.689   1
  -3 -16   8 4181.45 702.851   1
  -3 -15   1 4196.94 620.926   1
   3  15  -1 5021.27 636.263   1
   3  15  -2 16778.0 1164.66   1
  -3 -15   2 15331.4 1215.68   1
  -3 -15   3 12716.2 1055.09   1
   3  15  -3 13086.5 1008.81   1
  -3 -15   4 6907.00 814.549   1
   3  15  -4 6542.33 735.776   1
   3  15  -5 4179.55 587.498   1
  -3 -15   5 2617.71 578.654   1
   3  15  -6 65.0232 299.379   1
  -3 -15   6 190.402 210.070   1
  -3 -15   7 834.985 339.908   1
   3  15  -7 131.882 238.736   1
  -3 -15   8 11842.9 1068.97   1
   3  15  -8 14200.0 1155.02   1
  -3 -15   9 1899.04 487.018   1
   3  15  -9 1779.23 481.968   1
   3  14  -1 281.954 188.532   1
  -3 -14   3 5341.30 643.583   1
   3  14  -3 4560.84 628.240   1
   3  14  -4 20859.0 1245.39   1
  -3 -14   4 21487.5 1361.40   1
   3  14  -5 3504.67 571.759   1
  -3 -14   5 3106.72 492.635   1
   3  14  -6 1246.35 335.365   1
  -3 -14   6 1912.60 455.247   1
   3  14  -7 9529.82 916.384   1
  -3 -14   7 10651.5 935.875   1
   3  14  -8 18698.4 1248.37   1
  -3 -14   8 17073.0 1217.38   1
   3  14  -9 5696.98 718.788   1
  -3 -13   1 91736.4 2598.13   1
   3  13  -1 95147.3 2586.45   1
  -3 -13   2 51653.1 2039.34   1
   3  13  -2 54761.3 1941.20   1
  -3 -13   3 139.440 194.778   1
  -3 -13   4 6234.42 679.920   1
   3  13  -4 6776.05 713.108   1
   3  13  -5 3218.18 516.087   1
  -3 -13   5 2650.81 470.252   1
  -3 -13   6 11003.8 910.081   1
   3  13  -6 12013.9 981.507   1
  -3 -13   7 12378.1 993.493   1
   3  13  -7 12980.9 1045.20   1
  -3 -13   8 7001.77 740.069   1
   3  13  -8 6872.70 765.655   1
   3  12  -1 923.393 284.270   1
  -3 -12   1 724.394 258.282   1
  -3 -12   2 4022.59 563.335   1
   3  12  -2 4064.64 515.746   1
   3  12  -3 6013.14 629.380   1
  -3 -12   3 5067.44 566.799   1
  -3 -12   5 2113.17 408.213   1
   3  12  -5 2231.40 425.906   1
   3  12  -6 518.202 261.773   1
  -3 -12   7 4150.23 557.877   1
   3  12  -7 4648.77 586.803   1
  -3 -12   8 4362.99 566.085   1
   3  12  -8 4448.77 599.402   1
  -3 -11   1 6258.46 611.892   1
   3  11  -1 7399.88 701.159   1
   3  11  -2 1993.97 354.358   1
  -3 -11   2 1351.87 341.873   1
   3  11  -3 395.038 164.164   1
  -3 -11   3 305.983 215.639   1
  -3 -11   4 70668.6 2135.86   1
   3  11  -4 71769.5 2117.82   1
   3  11  -5 39434.1 1618.66   1
  -3 -11   5 37398.7 1580.92   1
   3  11  -6 9967.27 786.102   1
  -3 -11   6 9726.30 767.588   1
  -3 -11   7 113.067 270.186   1
   3  11  -8 6553.52 667.358   1
   3  10  -1 11578.8 807.397   1
  -3 -10   1 10688.5 809.767   1
   3  10  -2 4054.45 506.414   1
  -3 -10   2 4355.00 505.182   1
  -3 -10   3 1166.53 280.415   1
   3  10  -3 350.111 163.309   1
  -3 -10   4 28184.6 1295.14   1
   3  10  -4 29382.3 1301.11   1
   3  10  -5 35200.4 1503.80   1
  -3 -10   5 36609.9 1454.36   1
  -3 -10   6 18177.5 1051.59   1
   3  10  -6 17020.3 1022.14   1
   3  10  -7 1492.17 335.003   1
  -3 -10   7 1706.86 342.397   1
   3   9  -1 14889.4 865.582   1
  -3  -9   1 13892.4 865.084   1
  -3  -9   2 66581.1 1892.96   1
   3   9  -2 66905.6 1823.60   1
   3   9  -3 37255.1 1380.12   1
  -3  -9   3 36665.0 1357.97   1
   3   9  -4 128544. 2595.95   1
  -3  -9   4 130329. 2581.26   1
   3   9  -5 193.817 188.683   1
  -3  -9   6 40260.9 1494.81   1
   3   9  -6 41524.4 1529.13   1
  -3  -9   7 261.366 142.340   1
   3   9  -7 162.850 174.878   1
   3   8  -1 40100.0 1307.47   1
  -3  -8   1 38123.9 1346.48   1
   3   8  -2 36670.7 1230.77   1
  -3  -8   2 34380.8 1308.18   1
   3   8  -3 1395.36 255.368   1
  -3  -8   3 1409.39 237.091   1
   3   8  -4 18070.1 955.688   1
  -3  -8   4 19441.5 964.672   1
  -3  -8   5 1527.03 304.337   1
   3   8  -5 2231.46 344.163   1
  -3  -8   6 30255.2 1213.44   1
   3   8  -6 29310.4 1204.03   1
   3   7  -1 544.305 167.654   1
  -3  -7   1 70.5256 115.226   1
  -3  -7   2 4140.64 406.360   1
   3   7  -2 4393.13 401.237   1
   3   7  -3 287.111 157.741   1
  -3  -7   3 175.572 151.300   1
   3   7  -4 50530.4 1434.77   1
  -3  -7   4 49855.2 1428.94   1
   3   7  -5 67.4894 118.830   1
  -3  -7   5 200.601 132.216   1
   3   7  -6 118992. 2361.46   1
  -3  -7   6 123180. 2278.65   1
  -3  -6   1 734.235 159.932   1
   3   6  -1 808.651 179.555   1
  -3  -6   2 618.063 162.980   1
   3   6  -2 411.129 148.127   1
   3   6  -3 5739.52 465.901   1
  -3  -6   3 5890.02 473.341   1
  -3  -6   4 15429.0 777.626   1
   3   6  -4 15422.9 748.142   1
   3   6  -5 1966.94 287.190   1
  -3  -6   5 1907.34 292.542   1
  -3  -5   1 2163.88 266.359   1
   3   5  -1 1915.29 231.207   1
  -3  -5   2 75873.2 1534.44   1
   3   5  -2 74160.6 1489.86   1
   3   5  -3 2300.00 278.575   1
  -3  -5   3 2482.86 286.791   1
  -3  -5   4 88244.4 1645.68   1
   3   5  -4 88442.2 1707.90   1
   3   5  -5 15239.8 722.298   1
  -3  -5   5 15298.5 706.011   1
   3   4  -1 11440.9 515.522   1
  -3  -4   1 11565.0 535.635   1
  -3  -4   2 101446. 1613.40   1
   3   4  -2 97376.8 1567.69   1
  -3  -4   3 1984.82 240.418   1
   3   4  -3 1857.83 221.843   1
  -3  -4   4 14227.4 647.735   1
   3   4  -4 13990.6 650.382   1
   3   3  -1 26982.1 716.098   1
  -3  -3   1 25789.8 718.674   1
   3   3  -2 62478.6 1123.76   1
  -3  -3   2 61335.5 1113.18   1
   3   3  -3 32.1483 59.4817   1
  -3  -3   3 114.015 68.3307   1
   3   3  -4 173042. 2003.98   1
   3   2  -1 38748.4 747.887   1
  -3  -2   1 38920.9 763.838   1
   3   2  -2 43173.7 838.003   1
  -3  -2   2 42867.5 830.768   1
  -3  -2   3 766.228 132.624   1
   3   2  -3 961.120 156.381   1
   3   1  -1 16270.5 405.882   1
  -3  -1   1 16221.1 415.416   1
  -3  -1   2 15900.5 403.476   1
   3   1  -2 14967.9 396.009   1
  -3   4  -1 7359.94 337.970   1
   3  -4   0 628.797 105.184   1
  -3   4   0 736.232 106.928   1
   3  -4  -1 21996.3 545.338   1
  -3   4   1 21633.0 507.026   1
  -3   5  -2 24310.3 714.792   1
  -3   5  -1 1865.17 201.229   1
  -3   5   0 14553.4 513.731   1
   3  -5   0 14386.3 519.692   1
  -3   5   1 6719.71 330.479   1
   3  -5  -1 6537.31 363.911   1
   3  -5  -2 49019.0 946.905   1
  -3   6  -2 81716.5 1433.68   1
  -3   6  -1 56927.5 1172.69   1
   3  -6   1 55426.7 1148.76   1
   3  -6   0 4171.67 353.636   1
  -3   6   0 4767.20 385.446   1
  -3   6   1 28480.6 773.703   1
   3  -6  -1 26764.5 789.338   1
   3  -6  -2 2229.07 229.506   1
  -3   7  -3 14339.7 689.426   1
  -3   7  -2 105941. 1763.80   1
  -3   7  -1 67383.9 1395.31   1
   3  -7   1 67422.8 1361.59   1
  -3   7   0 44267.5 1066.22   1
   3  -7   0 44436.5 1116.83   1
   3  -7  -1 19469.3 751.441   1
  -3   7   1 20715.5 742.415   1
   3  -7  -2 12110.5 575.434   1
  -3   8  -4 597.079 224.862   1
  -3   8  -3 7856.68 545.192   1
   3  -8   2 3176.57 339.070   1
  -3   8  -2 3230.75 350.052   1
   3  -8   1 80.7894 125.764   1
  -3   8  -1 111.621 133.659   1
   3  -8  -1 21872.9 862.877   1
  -3   8   1 23587.4 844.185   1
   3  -8  -2 1106.32 196.715   1
  -3   9  -4 576.369 196.645   1
  -3   9  -3 832.081 209.296   1
   3  -9   2 3127.93 359.586   1
  -3   9  -2 3474.88 379.974   1
  -3   9  -1 71770.8 1612.73   1
   3  -9   1 70007.3 1658.09   1
   3  -9   0 18671.2 840.670   1
  -3   9   0 17462.8 798.735   1
  -3   9   1 6727.80 485.908   1
   3  -9  -1 6493.15 514.509   1
   3  -9  -2 52681.3 1442.01   1
  -3  10  -5 6541.43 598.814   1
  -3  10  -4 4692.98 477.835   1
  -3  10  -3 12974.9 774.806   1
   3 -10   3 12486.4 729.381   1
   3 -10   1 63.4017 105.000   1
  -3  10  -1 348.614 145.962   1
  -3  10   0 10908.5 650.074   1
   3 -10   0 10132.0 666.524   1
  -3  10   1 2712.36 335.481   1
   3 -10  -1 2229.61 326.690   1
   3 -10  -2 2907.69 386.158   1
  -3  11  -4 2364.72 352.259   1
   3 -11   3 1081.80 278.434   1
  -3  11  -3 1503.58 310.154   1
   3 -11   2 14396.9 861.254   1
  -3  11  -1 10307.1 672.499   1
   3 -11   1 9607.26 697.760   1
   3 -11   0 31.8784 126.981   1
   3 -11  -1 16082.0 915.963   1
   3 -11  -2 7593.28 618.108   1
  -3  12  -5 14501.1 930.876   1
  -3  12  -4 59.3607 155.032   1
  -3  12  -3 1694.28 301.397   1
   3 -12   3 1372.70 304.572   1
   3 -12   2 1924.10 355.366   1
  -3  12  -2 2146.97 364.905   1
   3 -12   1 19683.0 1010.37   1
  -3  12  -1 18852.5 981.264   1
   3 -12   0 211.436 179.758   1
   3 -12  -1 9613.42 758.574   1
   3 -12  -2 364.820 220.146   1
  -3  13  -6 8103.35 730.685   1
  -3  13  -5 4842.13 571.962   1
   3 -13   4 3498.12 468.253   1
  -3  13  -4 4030.58 499.599   1
   3 -13   3 10028.4 793.561   1
  -3  13  -3 11039.1 809.846   1
  -3  13  -2 2652.92 382.506   1
   3 -13   2 2448.48 393.576   1
  -3  13  -1 25811.7 1180.11   1
   3 -13   1 24735.9 1190.60   1
   3 -13   0 525.042 199.558   1
  -3  13   0 851.176 220.709   1
   3 -13  -1 25303.7 1237.07   1
   3 -13  -2 1309.40 287.037   1
  -3  14  -5 14203.0 998.697   1
  -3  14  -4 233.183 198.973   1
   3 -14   4 376.354 221.629   1
   3 -14   3 162.806 181.719   1
  -3  14  -3 323.867 165.332   1
  -3  14  -2 18926.8 1059.17   1
   3 -14   2 16280.7 1027.65   1
  -3  14   0 6785.94 619.654   1
   3 -14   0 5314.33 593.996   1
   3 -14  -1 15460.3 1026.40   1
   3 -14  -2 519.493 269.404   1
  -3  15  -2 669.948 310.840   1
   3 -15   2 344.250 213.293   1
   3 -15   1 28671.2 1398.16   1
  -3  15  -1 30703.3 1385.13   1
  -3  15   0 8137.97 713.341   1
   3 -15   0 7798.87 766.836   1
   3 -15  -1 27898.8 1402.74   1
   3 -15  -2 1784.17 302.827   1
   4  16  -2 1006.64 339.077   1
  -4 -16   2 1662.19 479.844   1
   4  16  -4 3964.60 634.928   1
  -4 -16   4 3009.11 589.542   1
  -4 -16   5 5085.10 759.968   1
   4  16  -5 3635.50 709.468   1
  -4 -16   6 1076.17 356.922   1
   4  16  -6 1639.89 515.297   1
   4  16  -7 1163.08 489.559   1
  -4 -16   7 2386.39 538.035   1
  -4 -15   2 590.657 271.365   1
   4  15  -2 118.769 176.425   1
   4  15  -3 18361.9 1193.77   1
  -4 -15   3 16097.6 1183.63   1
   4  15  -4 2937.87 527.279   1
  -4 -15   4 2737.19 559.970   1
  -4 -15   5 3056.67 503.878   1
   4  15  -5 2238.04 490.076   1
  -4 -15   6 259.893 254.694   1
   4  15  -7 464.758 264.153   1
  -4 -15   7 1820.56 493.877   1
   4  15  -8 4493.49 740.867   1
  -4 -15   8 6855.23 849.574   1
   4  15  -9 913.976 448.969   1
  -4 -15   9 1883.65 468.938   1
   4  15 -10 733.779 394.988   1
   4  14  -2 3203.09 527.787   1
  -4 -14   2 2896.82 504.752   1
  -4 -14   3 8783.08 859.513   1
   4  14  -3 9341.45 870.135   1
   4  14  -4 5439.64 694.753   1
  -4 -14   4 5029.46 665.785   1
   4  14  -5 1105.31 368.359   1
  -4 -14   5 676.671 234.889   1
   4  14  -6 28671.8 1552.71   1
  -4 -14   6 27634.5 1539.33   1
   4  14  -7 16682.1 1201.24   1
  -4 -14   7 14661.7 1107.74   1
  -4 -14   8 6309.17 766.085   1
   4  14  -8 7222.96 811.322   1
  -4 -14   9 14021.6 1084.88   1
   4  14  -9 13534.1 1088.78   1
  -4 -13   1 1204.26 289.598   1
   4  13  -1 2082.12 456.098   1
   4  13  -2 624.511 185.767   1
  -4 -13   2 660.286 298.190   1
  -4 -13   3 23091.2 1308.37   1
   4  13  -3 23340.6 1308.68   1
   4  13  -4 295.430 238.820   1
  -4 -13   4 217.453 237.736   1
   4  13  -5 18079.1 1167.16   1
  -4 -13   5 17785.5 1159.57   1
  -4 -13   7 5713.19 669.568   1
   4  13  -7 5603.63 736.691   1
  -4 -13   8 781.861 295.372   1
   4  13  -8 1398.20 349.403   1
   4  13  -9 6948.41 758.343   1
  -4 -13   9 6790.73 750.297   1
  -4 -12   1 515.224 186.513   1
   4  12  -1 46.5984 181.859   1
   4  12  -2 15533.1 1008.54   1
  -4 -12   2 15337.4 1078.62   1
  -4 -12   3 19823.7 1175.86   1
   4  12  -3 20068.0 1123.68   1
   4  12  -4 1294.84 295.379   1
  -4 -12   4 1746.62 389.460   1
   4  12  -5 7769.76 748.773   1
  -4 -12   5 6963.33 724.050   1
   4  12  -6 99413.3 2738.92   1
  -4 -12   6 93230.1 2639.98   1
  -4 -12   7 6991.38 729.259   1
   4  12  -7 6919.75 734.556   1
   4  12  -8 13615.6 1015.78   1
  -4 -12   8 12774.8 1014.30   1
   4  12  -9 292.266 230.891   1
  -4 -11   1 6662.29 687.744   1
   4  11  -1 8648.41 703.858   1
   4  11  -2 18474.8 1064.56   1
  -4 -11   2 17341.6 1090.52   1
   4  11  -3 3349.02 455.750   1
  -4 -11   3 4075.75 545.021   1
  -4 -11   4 12546.5 933.526   1
   4  11  -4 14054.9 943.916   1
   4  11  -5 7991.73 701.386   1
  -4 -11   5 7105.66 669.862   1
  -4 -11   6 4349.08 568.492   1
   4  11  -6 3470.37 474.324   1
  -4 -11   7 624.091 226.613   1
   4  11  -7 1232.56 284.154   1
   4  11  -8 24351.7 1314.09   1
  -4 -11   8 25698.1 1298.36   1
  -4 -10   1 563.371 264.141   1
   4  10  -1 776.602 258.114   1
   4  10  -2 3443.14 442.924   1
  -4 -10   2 3452.14 465.873   1
  -4 -10   3 11078.9 823.171   1
   4  10  -3 12138.8 820.249   1
   4  10  -4 3276.22 442.105   1
  -4 -10   4 3216.67 476.089   1
  -4 -10   5 5530.84 604.682   1
   4  10  -5 5365.41 562.479   1
  -4 -10   6 1085.11 273.299   1
   4  10  -6 1371.88 294.018   1
  -4 -10   7 4215.03 525.893   1
   4  10  -7 4500.65 544.953   1
   4  10  -8 70857.8 2147.53   1
   4   9  -1 51321.8 1598.40   1
  -4  -9   1 51107.7 1663.03   1
   4   9  -2 6601.83 560.643   1
  -4  -9   2 6602.21 610.963   1
  -4  -9   3 6546.83 570.066   1
   4   9  -3 6305.35 563.828   1
   4   9  -4 35698.6 1376.13   1
  -4  -9   4 32948.5 1357.56   1
  -4  -9   5 714.016 203.389   1
   4   9  -5 359.469 162.238   1
   4   9  -6 1193.10 269.159   1
  -4  -9   6 1066.75 263.109   1
  -4  -9   7 2290.63 383.973   1
   4   9  -7 2520.41 390.623   1
   4   8  -1 13463.8 805.286   1
  -4  -8   1 13667.1 816.354   1
  -4  -8   2 113322. 2346.76   1
   4   8  -2 120919. 2319.68   1
   4   8  -3 391.634 182.391   1
   4   8  -4 36749.4 1320.99   1
  -4  -8   4 36548.5 1358.52   1
   4   8  -5 20241.2 1001.56   1
  -4  -8   5 17916.3 944.160   1
  -4  -8   6 98843.6 2246.00   1
   4   8  -6 99584.1 2268.13   1
  -4  -8   7 11369.7 777.893   1
   4   8  -7 12326.7 795.554   1
   4   7  -1 655.076 139.442   1
  -4  -7   1 867.613 216.977   1
   4   7  -2 26719.3 1045.53   1
  -4  -7   2 25719.3 1054.41   1
  -4  -7   3 4732.16 441.137   1
   4   7  -3 4782.92 443.556   1
  -4  -7   4 6856.77 540.800   1
   4   7  -4 6557.53 539.741   1
   4   7  -5 46341.6 1413.59   1
  -4  -7   5 44010.4 1372.35   1
  -4  -7   6 47628.1 1483.61   1
   4   7  -6 50319.6 1512.81   1
   4   6  -1 6883.01 495.952   1
  -4  -6   1 6482.89 496.064   1
  -4  -6   2 634485. 4927.61   1
   4   6  -2 637902. 4719.48   1
   4   6  -3 31862.6 1084.88   1
  -4  -6   3 30586.1 1068.45   1
   4   6  -4 129236. 2263.93   1
  -4  -6   4 127272. 2198.11   1
  -4  -6   5 12948.0 707.527   1
   4   6  -5 12796.4 725.936   1
  -4  -6   6 148430. 2427.07   1
   4   6  -6 150141. 2534.37   1
   4   5  -1 12008.0 601.533   1
  -4  -5   1 11972.1 606.306   1
  -4  -5   2 6719.16 473.332   1
   4   5  -2 6779.37 446.234   1
  -4  -5   3 100507. 1802.62   1
   4   5  -3 98642.8 1762.16   1
   4   5  -4 62105.5 1420.46   1
  -4  -5   4 60718.3 1434.10   1
  -4  -5   5 8905.12 563.536   1
   4   5  -5 8751.42 541.397   1
  -4  -4   1 56.4822 77.1169   1
  -4  -4   2 219201. 2478.08   1
   4   4  -2 220774. 2326.43   1
   4   4  -3 40028.9 1060.84   1
  -4  -4   3 40156.1 1053.55   1
  -4  -4   4 53912.0 1217.28   1
   4   4  -4 53711.3 1244.73   1
   4   4  -5 34714.6 1048.50   1
  -4  -3   1 13080.1 522.649   1
  -4  -3   2 11017.9 509.854   1
   4   3  -2 10869.3 474.953   1
   4   3  -3 33344.2 880.931   1
  -4  -3   3 34509.1 885.552   1
   4   3  -4 2493.90 254.900   1
  -4  -3   4 2178.34 240.078   1
  -4  -2   1 13756.9 484.541   1
  -4  -2   2 25366.3 653.297   1
   4   2  -2 24214.5 629.913   1
   4   2  -3 17318.5 571.643   1
  -4  -2   3 18388.9 572.580   1
   4   2  -4 230297. 2132.28   1
  -4  -1   1 6571.78 269.940   1
   4   1  -2 9127.59 333.894   1
  -4  -1   2 9642.44 347.049   1
   4   1  -3 2384.59 175.145   1
  -4   4  -1 34.1794 58.2894   1
  -4   4   0 89465.6 1050.59   1
  -4   4   1 45947.9 666.995   1
   4  -4  -1 46911.0 682.038   1
   4  -4  -2 46512.1 719.314   1
  -4   5  -1 53450.3 992.403   1
  -4   5   0 675.846 111.314   1
   4  -5  -1 9884.29 379.765   1
  -4   5   1 9148.27 360.896   1
   4  -5  -2 7057.59 335.703   1
  -4   6  -2 142.811 91.1382   1
  -4   6  -1 8750.89 431.406   1
  -4   6   0 121342. 1555.06   1
   4  -6   0 123747. 1589.69   1
  -4   6   1 92376.1 1316.21   1
   4  -6  -1 91136.5 1388.99   1
   4  -6  -2 2151.08 210.964   1
  -4   7  -3 2452.58 286.255   1
  -4   7  -2 24493.0 850.889   1
   4  -7   0 37759.2 962.185   1
  -4   7   0 38744.9 950.372   1
  -4   7   1 23088.7 738.123   1
   4  -7  -1 22630.2 753.530   1
   4  -7  -2 2850.37 282.356   1
  -4   8  -3 13349.5 701.787   1
  -4   8  -2 1565.23 239.947   1
  -4   8  -1 12952.8 648.705   1
   4  -8   1 12500.6 630.331   1
   4  -8   0 23723.3 867.201   1
  -4   8   0 23794.2 832.687   1
  -4   8   1 6572.98 438.341   1
   4  -8  -1 5930.68 427.026   1
   4  -8  -2 11461.6 593.220   1
  -4   9  -4 178.355 109.582   1
  -4   9  -3 7903.94 553.086   1
  -4   9  -2 2288.35 301.174   1
   4  -9   1 4100.38 383.310   1
  -4   9  -1 4088.84 387.011   1
  -4   9   0 77.3861 106.482   1
   4  -9  -1 178.193 128.283   1
  -4   9   1 771.493 217.784   1
   4  -9  -2 3663.35 380.738   1
   4  -9  -3 2339.60 298.528   1
  -4  10  -4 17389.1 892.509   1
  -4  10  -3 2740.34 361.452   1
   4 -10   2 1617.67 279.894   1
  -4  10  -2 1551.96 274.682   1
   4 -10   1 2579.63 318.227   1
  -4  10  -1 2517.49 323.006   1
   4 -10   0 132.135 98.3364   1
  -4  10   0 485.753 161.271   1
   4 -10  -1 127.464 100.110   1
   4 -10  -2 27372.5 1065.51   1
   4 -10  -3 21068.3 922.791   1
  -4  11  -5 5851.34 583.093   1
  -4  11  -4 1750.40 327.149   1
  -4  11  -3 147.222 166.586   1
   4 -11   1 2845.52 361.500   1
  -4  11  -1 2743.95 337.604   1
   4 -11  -1 17683.2 886.868   1
   4 -11  -2 3850.95 453.225   1
   4 -11  -3 14384.0 824.490   1
  -4  12  -5 49592.7 1642.62   1
  -4  12  -4 1255.98 329.457   1
  -4  12  -3 17917.6 940.901   1
   4 -12   2 730.583 216.531   1
  -4  12  -2 922.920 248.317   1
  -4  12  -1 3755.35 420.163   1
   4 -12   1 3637.04 426.220   1
  -4  12   0 198.664 169.657   1
   4 -12   0 286.547 160.639   1
   4 -12  -1 4085.85 456.247   1
  -4  13  -5 26672.8 1271.10   1
  -4  13  -4 180.508 211.870   1
   4 -13   3 1463.22 315.082   1
  -4  13  -3 1747.21 363.588   1
  -4  13  -2 151.261 137.751   1
   4 -13   1 6643.60 607.084   1
  -4  13  -1 7902.37 625.521   1
   4 -13   0 1785.67 359.272   1
  -4  13   0 2483.08 388.985   1
   4 -13  -2 4141.89 540.812   1
  -4  14  -2 12131.1 809.477   1
   4 -14   2 10472.9 782.566   1
  -4  14  -1 238.922 180.414   1
   4 -14   1 40.5697 192.880   1
  -4  14   0 11731.2 803.092   1
   4 -14   0 10780.5 814.219   1
   4 -14  -1 3414.69 448.460   1
   4 -14  -2 111.916 151.462   1
   5  16  -2 147.203 278.729   1
  -5 -16   3 444.130 325.620   1
   5  16  -3 909.310 348.662   1
   5  16  -4 16500.5 1238.24   1
  -5 -16   4 14885.7 1249.85   1
   5  16  -5 1854.59 355.566   1
  -5 -16   5 2353.77 523.392   1
  -5 -16   6 580.029 322.258   1
   5  16  -6 591.316 312.495   1
  -5 -15   2 10358.2 996.145   1
   5  15  -2 12084.7 1001.15   1
   5  15  -3 285.271 184.274   1
  -5 -15   3 56.5727 200.769   1
  -5 -15   4 608.763 219.925   1
   5  15  -4 952.550 370.504   1
   5  15  -5 330.326 225.474   1
  -5 -15   6 4438.53 713.452   1
   5  15  -6 4848.58 681.122   1
   5  15  -7 12390.4 1110.81   1
  -5 -15   7 10740.0 1030.17   1
  -5 -15   8 1641.31 504.436   1
   5  15  -8 625.837 210.734   1
  -5 -15   9 3892.11 614.916   1
   5  15  -9 4059.98 758.926   1
   5  14  -2 138.279 255.657   1
   5  14  -3 414.952 186.973   1
  -5 -14   3 172.657 273.542   1
  -5 -14   4 1323.36 381.595   1
   5  14  -4 1456.34 377.689   1
  -5 -14   5 2579.65 522.239   1
   5  14  -5 2830.04 454.975   1
   5  14  -6 2042.03 414.760   1
  -5 -14   6 1423.97 353.260   1
   5  14  -7 15576.9 1177.10   1
  -5 -14   7 12963.9 1079.74   1
   5  14  -8 31095.2 1684.64   1
  -5 -14   8 30891.2 1672.25   1
  -5 -14   9 2722.87 519.822   1
   5  14  -9 3090.92 572.965   1
   5  14 -10 3324.41 566.877   1
  -5 -13   2 450.009 285.330   1
   5  13  -2 565.384 251.410   1
  -5 -13   3 153.977 155.635   1
   5  13  -3 127.923 181.571   1
  -5 -13   4 6059.87 695.387   1
   5  13  -4 6920.81 734.192   1
   5  13  -5 28751.1 1470.07   1
  -5 -13   5 25801.5 1467.25   1
   5  13  -6 13091.6 1035.13   1
  -5 -13   6 12669.7 1025.51   1
  -5 -13   7 10527.5 925.838   1
   5  13  -7 11932.5 1008.73   1
   5  13  -8 20675.8 1354.90   1
  -5 -13   8 20896.6 1318.04   1
  -5 -13   9 2769.81 492.275   1
   5  13  -9 2861.31 522.603   1
   5  12  -2 9962.82 835.413   1
  -5 -12   2 9441.49 844.091   1
  -5 -12   3 8777.71 832.654   1
   5  12  -3 10475.2 846.617   1
   5  12  -4 32913.0 1471.56   1
  -5 -12   4 30634.2 1480.82   1
   5  12  -5 18496.2 1152.68   1
  -5 -12   5 18177.5 1153.70   1
   5  12  -6 1088.32 307.338   1
  -5 -12   6 786.909 279.504   1
   5  12  -7 514.964 278.238   1
  -5 -12   8 1176.02 315.377   1
   5  12  -8 1585.43 381.624   1
  -5 -12   9 6449.12 719.399   1
   5  12  -9 6517.20 723.432   1
   5  11  -2 20240.7 1150.91   1
  -5 -11   2 19564.5 1163.97   1
  -5 -11   3 13.7706 196.725   1
   5  11  -3 173.203 175.545   1
   5  11  -4 29358.7 1336.65   1
  -5 -11   4 26481.5 1344.97   1
   5  11  -5 1712.40 394.094   1
  -5 -11   5 1230.75 339.935   1
   5  11  -6 514.651 242.263   1
  -5 -11   7 2379.86 440.967   1
   5  11  -7 2563.11 459.884   1
   5  11  -9 2369.12 437.319   1
   5  10  -3 118.098 123.498   1
   5  10  -4 12491.5 856.558   1
  -5 -10   4 11247.0 856.736   1
   5  10  -5 4296.80 535.086   1
  -5 -10   5 3681.35 474.660   1
  -5 -10   6 9853.43 802.797   1
   5  10  -6 9892.23 829.781   1
   5  10  -8 31427.3 1453.26   1
  -5 -10   8 31823.8 1439.26   1
  -5  -9   1 5200.53 175.791   1
   5   9  -2 20094.5 1037.35   1
  -5  -9   2 19290.0 1034.85   1
   5   9  -3 3076.45 427.106   1
  -5  -9   3 3543.80 454.038   1
   5   9  -4 50258.3 1651.37   1
  -5  -9   4 47361.3 1656.75   1
   5   9  -5 409.937 225.208   1
   5   9  -6 30391.8 1353.97   1
  -5  -9   6 29163.7 1276.48   1
  -5  -9   7 1477.59 324.514   1
   5   9  -7 1613.17 337.395   1
   5   9  -8 64585.5 2011.71   1
  -5  -8   1 21569.7 1018.65   1
   5   8  -3 2937.93 378.813   1
  -5  -8   3 2926.42 386.944   1
   5   8  -4 235.944 189.228   1
  -5  -8   4 231.809 189.356   1
  -5  -8   5 3617.53 438.237   1
   5   8  -5 3593.43 440.638   1
   5   8  -6 6128.76 574.699   1
  -5  -8   6 5853.87 546.186   1
  -5  -8   7 3703.11 489.710   1
   5   8  -7 3799.88 468.826   1
   5   8  -8 234.591 191.854   1
  -5  -7   1 193.574 139.415   1
   5   7  -2 101047. 2028.06   1
  -5  -7   2 102677. 2127.07   1
  -5  -7   3 11854.6 724.119   1
   5   7  -3 11742.2 683.411   1
   5   7  -4 13507.7 778.024   1
  -5  -7   4 12601.2 752.910   1
   5   7  -5 15580.0 816.361   1
  -5  -7   5 18001.0 909.237   1
  -5  -7   6 12015.9 755.083   1
   5   7  -6 11723.2 744.050   1
   5   7  -7 5008.94 485.135   1
  -5  -6   1 27514.3 1015.66   1
   5   6  -2 66909.3 1545.34   1
  -5  -6   2 63360.3 1594.55   1
  -5  -6   3 21860.3 916.353   1
   5   6  -3 21928.6 887.370   1
   5   6  -4 15349.8 773.964   1
  -5  -6   4 14912.4 763.859   1
   5   6  -5 10113.1 639.469   1
  -5  -6   5 9523.63 622.968   1
  -5  -6   6 2601.80 326.728   1
   5   6  -6 2577.94 342.644   1
   5   6  -7 930.529 207.865   1
  -5  -5   1 1351.70 219.067   1
   5   5  -2 84131.0 1617.58   1
  -5  -5   2 81338.0 1670.79   1
  -5  -5   3 50.5574 121.967   1
   5   5  -3 172.523 127.940   1
   5   5  -4 75141.2 1629.89   1
  -5  -5   4 76091.7 1623.41   1
   5   5  -5 772.014 183.195   1
  -5  -5   5 382.897 105.630   1
   5   5  -6 68199.6 1627.70   1
  -5  -4   1 1682.87 230.625   1
   5   4  -2 1201.15 189.344   1
  -5  -4   2 1325.14 213.996   1
   5   4  -3 18490.9 730.427   1
  -5  -4   3 17704.9 717.069   1
  -5  -4   4 1512.04 226.637   1
   5   4  -4 1269.49 204.568   1
  -5  -4   5 7164.60 473.114   1
   5   4  -5 7210.59 486.589   1
   5   4  -6 40619.1 1185.45   1
  -5  -3   1 58.7674 64.2873   1
  -5  -3   2 87010.3 1444.43   1
   5   3  -2 83826.0 1386.02   1
   5   3  -3 21937.0 760.305   1
  -5  -3   3 21920.6 749.160   1
   5   3  -4 159842. 2012.45   1
  -5  -3   4 159965. 2008.98   1
   5   3  -5 43681.4 1101.36   1
  -5  -2   1 42305.0 872.494   1
  -5  -2   2 3122.70 254.686   1
   5   2  -2 2895.48 245.363   1
   5   2  -3 2949.70 260.004   1
  -5  -2   3 2492.09 227.229   1
   5   2  -4 505.830 128.924   1
   5   2  -5 1159.54 174.653   1
  -5  -1   1 27210.0 610.754   1
   5   1  -2 165434. 1463.27   1
  -5  -1   2 166409. 1508.03   1
   5   1  -3 12562.6 445.073   1
  -5  -1   3 12932.0 435.578   1
   5   1  -4 9893.88 418.325   1
   5   0  -4 15387.4 459.577   1
  -5   4   0 1441.94 127.417   1
  -5   5  -1 756.906 137.346   1
  -5   5   0 42305.8 773.323   1
  -5   5   1 44299.2 725.667   1
   5  -5  -2 7.29917 45.5981   1
   5  -5  -3 50.1833 48.6875   1
  -5   6  -2 3351.17 284.605   1
  -5   6   0 19138.9 590.516   1
   5  -6  -1 121.939 65.1499   1
   5  -6  -2 210.062 71.2775   1
   5  -6  -3 24365.7 701.505   1
  -5   7  -1 16774.6 657.992   1
  -5   7   0 38065.9 904.880   1
   5  -7  -1 3881.41 294.931   1
  -5   7   1 3052.30 243.279   1
   5  -7  -2 8400.22 434.035   1
   5  -7  -3 38281.7 969.382   1
  -5   8  -3 2318.46 281.318   1
  -5   8  -2 2766.81 312.422   1
  -5   8  -1 20521.5 767.216   1
   5  -8   0 7295.89 453.931   1
  -5   8   0 6948.97 423.544   1
   5  -8  -1 229.394 108.525   1
  -5   8   1 533.197 147.741   1
   5  -8  -2 2603.00 269.617   1
   5  -8  -3 16509.2 693.807   1
  -5   9  -3 27360.5 1013.80   1
  -5   9  -2 52740.0 1373.11   1
  -5   9  -1 83435.8 1673.34   1
   5  -9   0 332.537 139.690   1
  -5   9   0 405.439 140.780   1
   5  -9  -1 26901.9 929.231   1
   5  -9  -2 468.537 150.144   1
   5  -9  -3 7207.57 497.848   1
  -5  10  -4 598.438 236.213   1
  -5  10  -3 10423.9 658.220   1
  -5  10  -2 88.3041 111.000   1
   5 -10   1 305.292 151.684   1
  -5  10  -1 119.901 123.314   1
  -5  10   0 19053.1 818.082   1
   5 -10   0 19148.9 823.021   1
   5 -10  -1 23787.1 924.247   1
   5 -10  -2 7577.38 518.140   1
   5 -10  -3 4266.84 411.205   1
  -5  11  -4 53.3902 147.459   1
  -5  11  -3 660.269 208.395   1
  -5  11  -2 2166.28 364.957   1
   5 -11   1 21553.5 975.899   1
  -5  11  -1 22779.1 966.447   1
  -5  11   0 2784.50 331.837   1
   5 -11   0 3210.10 374.160   1
   5 -11  -1 33751.9 1199.28   1
   5 -11  -2 69234.6 1713.82   1
   5 -11  -3 1676.08 393.559   1
  -5  12  -4 6189.87 580.997   1
  -5  12  -3 4784.57 479.599   1
  -5  12  -2 7053.37 570.339   1
   5 -12   1 86.9828 120.076   1
  -5  12  -1 167.815 168.556   1
  -5  12   0 48.5889 143.371   1
   5 -12  -1 6495.16 553.496   1
   5 -12  -2 4237.94 426.389   1
   5 -12  -3 2764.12 384.475   1
   5 -13   1 24412.3 1131.32   1
  -5  13  -1 24986.0 1097.93   1
  -5  13   0 218.070 198.041   1
   5 -13  -1 72245.8 1966.05   1
   5 -13  -2 4195.96 458.265   1
   5 -13  -3 2835.80 515.133   1
  -6 -15   3 2152.29 507.982   1
   6  15  -3 2986.08 552.437   1
  -6 -15   4 8942.45 913.042   1
   6  15  -4 11603.7 1019.15   1
   6  15  -5 10401.4 985.165   1
  -6 -15   5 9600.30 1001.99   1
  -6 -15   6 9320.41 994.366   1
   6  15  -6 9528.74 871.874   1
   6  15  -7 3472.49 648.969   1
  -6 -15   7 3367.32 615.287   1
   6  15  -8 12068.5 1071.24   1
  -6 -15   8 11381.0 1045.85   1
  -6 -14   2 25449.4 1543.42   1
  -6 -14   3 4760.04 706.237   1
   6  14  -3 6286.97 703.616   1
  -6 -14   4 6210.00 755.401   1
   6  14  -4 6782.08 720.757   1
   6  14  -5 7993.52 806.561   1
  -6 -14   5 5078.53 734.795   1
  -6 -14   6 7956.66 862.898   1
   6  14  -6 8563.66 816.619   1
   6  14  -7 459.166 298.308   1
  -6 -14   7 501.525 299.484   1
  -6 -14   8 13415.3 1100.58   1
   6  14  -8 13905.4 1115.94   1
  -6 -14   9 5513.19 721.140   1
   6  14  -9 5501.46 777.838   1
   6  14 -10 29895.8 1654.87   1
  -6 -14  10 27616.8 1605.06   1
  -6 -13   2 301.956 168.742   1
   6  13  -2 572.853 276.456   1
  -6 -13   3 22225.0 1429.76   1
   6  13  -3 24769.7 1360.20   1
  -6 -13   4 23407.6 1346.87   1
   6  13  -4 23399.7 1330.68   1
  -6 -13   5 4509.80 659.104   1
   6  13  -5 4961.51 582.625   1
  -6 -13   6 55.5889 166.884   1
   6  13  -7 292.487 304.485   1
  -6 -13   7 407.849 219.762   1
   6  13  -8 32283.8 1678.07   1
  -6 -13   8 34391.0 1661.20   1
  -6 -13   9 1273.03 375.206   1
   6  13  -9 1874.70 447.480   1
   6  12  -2 28666.4 1419.58   1
  -6 -12   2 25316.2 1399.49   1
   6  12  -3 3924.61 530.819   1
  -6 -12   3 3189.57 528.665   1
  -6 -12   4 19423.0 1200.30   1
   6  12  -4 20234.4 1194.64   1
  -6 -12   5 791.929 256.267   1
   6  12  -5 974.434 325.713   1
   6  12  -6 550.676 278.744   1
  -6 -12   6 251.549 250.136   1
  -6 -12   7 1224.04 390.787   1
   6  12  -7 1161.13 353.526   1
  -6 -12   8 4741.11 632.305   1
   6  12  -8 3462.68 588.350   1
  -6 -12   9 8918.33 862.317   1
   6  12  -9 9063.95 858.971   1
   6  12 -10 43338.8 1922.09   1
   6  11  -2 3371.33 458.712   1
  -6 -11   2 2217.82 387.829   1
  -6 -11   3 316.425 207.066   1
  -6 -11   4 5880.60 667.488   1
   6  11  -4 6256.08 650.226   1
   6  11  -5 11723.0 853.211   1
  -6 -11   5 10465.7 865.515   1
   6  11  -6 2307.61 433.742   1
  -6 -11   6 2349.33 459.527   1
  -6 -11   7 1903.28 396.952   1
   6  11  -7 639.332 237.543   1
  -6 -11   8 3101.00 493.152   1
   6  11  -8 3613.67 514.182   1
   6  11  -9 895.406 342.267   1
  -6 -11   9 1310.37 323.592   1
   6  10  -2 5039.64 535.763   1
  -6 -10   2 4144.15 522.000   1
  -6 -10   3 12366.8 899.934   1
   6  10  -3 12775.8 851.438   1
   6  10  -4 16078.1 949.206   1
  -6 -10   4 14022.6 961.060   1
   6  10  -5 2497.38 413.682   1
  -6 -10   5 2959.20 444.394   1
   6  10  -6 66825.9 2016.54   1
  -6 -10   6 59344.6 2010.64   1
  -6 -10   7 867.532 284.120   1
   6  10  -8 29284.6 1378.83   1
  -6 -10   8 28791.0 1401.01   1
   6  10  -9 11387.0 922.741   1
  -6  -9   2 14302.3 905.473   1
   6   9  -2 14964.9 895.140   1
  -6  -9   3 4505.31 529.790   1
   6   9  -3 5102.69 533.278   1
   6   9  -4 974.189 237.718   1
  -6  -9   4 275.769 180.428   1
   6   9  -5 40379.7 1515.42   1
  -6  -9   5 40884.6 1525.40   1
   6   9  -6 9512.45 753.134   1
  -6  -9   6 8535.99 725.956   1
  -6  -9   8 4748.32 538.266   1
   6   9  -8 3873.37 475.921   1
   6   9  -9 130.940 211.165   1
  -6  -8   2 25383.2 1156.67   1
   6   8  -2 27257.9 1133.24   1
  -6  -8   3 8200.76 672.104   1
   6   8  -3 8797.26 644.025   1
   6   8  -4 69054.7 1816.27   1
  -6  -8   4 66641.0 1868.41   1
   6   8  -5 7048.02 608.562   1
  -6  -8   5 7134.65 654.884   1
   6   8  -6 90493.9 2212.01   1
  -6  -8   6 90768.1 2185.80   1
   6   8  -7 24107.2 1141.65   1
  -6  -8   7 22487.8 1111.17   1
   6   8  -8 86728.5 2249.07   1
  -6  -7   1 35.9567 110.190   1
  -6  -7   2 2668.39 350.454   1
   6   7  -2 3117.15 382.045   1
  -6  -7   3 16529.8 882.125   1
   6   7  -3 16910.6 842.485   1
   6   7  -4 4367.12 440.464   1
  -6  -7   4 4053.07 458.730   1
   6   7  -5 629.810 199.375   1
  -6  -7   5 666.596 213.430   1
  -6  -7   6 8859.40 645.290   1
   6   7  -6 9250.65 671.308   1
  -6  -7   7 5628.28 521.539   1
   6   7  -7 5431.84 561.512   1
   6   7  -8 194.280 153.644   1
  -6  -6   1 11361.2 699.364   1
  -6  -6   2 18966.3 894.866   1
   6   6  -2 20889.6 883.281   1
  -6  -6   3 2742.08 333.431   1
   6   6  -3 2699.21 326.624   1
   6   6  -4 45.8960 101.148   1
  -6  -6   4 88.4340 101.342   1
  -6  -6   5 1727.25 288.676   1
   6   6  -5 2302.89 328.530   1
   6   6  -6 174486. 2708.63   1
  -6  -6   6 169100. 2695.41   1
   6   6  -7 3548.35 413.973   1
  -6  -5   1 131.324 80.4532   1
   6   5  -2 1282.53 219.450   1
  -6  -5   2 1233.72 208.559   1
  -6  -5   3 13548.4 679.990   1
   6   5  -3 14265.0 685.975   1
   6   5  -4 161.737 159.597   1
  -6  -5   4 367.542 149.750   1
  -6  -5   5 1198.26 209.227   1
   6   5  -5 861.556 213.266   1
  -6  -5   6 19750.5 853.412   1
   6   5  -6 18787.4 867.477   1
   6   5  -7 513.298 171.495   1
  -6  -4   1 24024.1 868.490   1
  -6  -4   2 138871. 2082.87   1
   6   4  -3 74.4324 105.412   1
  -6  -4   3 313.046 142.768   1
   6   4  -4 62315.3 1398.53   1
  -6  -4   4 62411.6 1405.66   1
   6   4  -5 16792.6 741.905   1
  -6  -4   5 16465.9 729.828   1
   6   4  -6 307.899 134.869   1
  -6  -3   1 18788.9 680.990   1
  -6  -3   2 40960.4 1048.37   1
   6   3  -3 3322.62 295.991   1
  -6  -3   3 2970.54 278.722   1
   6   3  -4 1344.15 197.704   1
  -6  -3   4 928.692 160.331   1
   6   3  -5 244.538 134.614   1
   6   3  -6 485.774 154.372   1
  -6  -2   1 11455.1 484.355   1
  -6  -2   2 137876. 1717.72   1
  -6  -2   3 82067.3 1313.45   1
   6   2  -3 78825.6 1276.58   1
   6   2  -4 75852.4 1295.18   1
  -6  -2   4 74063.6 1243.17   1
   6   2  -5 27564.7 854.752   1
  -6  -1   1 1046.37 132.503   1
  -6  -1   2 2272.27 193.504   1
  -6  -1   3 22294.5 582.767   1
   6   1  -3 22719.4 583.987   1
   6   1  -4 7392.04 382.641   1
   6   1  -5 1621.21 193.866   1
  -6   0   1 10807.0 354.885   1
   6   0  -3 40139.2 636.949   1
   6   0  -4 180203. 1495.53   1
  -6   5  -1 19232.2 561.286   1
  -6   5   0 41.3055 57.2681   1
   6  -5  -3 43289.3 675.963   1
  -6   6  -2 3893.24 345.747   1
  -6   6  -1 14106.2 520.770   1
   6  -6  -2 6906.51 317.973   1
   6  -6  -3 18145.8 529.126   1
   6  -6  -4 45112.3 865.677   1
  -6   7  -2 1048.63 173.728   1
  -6   7  -1 17370.9 642.952   1
  -6   7   0 794.015 148.871   1
   6  -7  -2 1752.81 193.430   1
   6  -7  -3 23834.4 683.490   1
   6  -7  -4 7603.53 397.025   1
  -6   8  -3 7799.88 496.993   1
  -6   8  -2 1170.61 301.774   1
  -6   8  -1 20092.6 725.403   1
  -6   8   0 269.353 115.906   1
   6  -8  -1 10451.6 486.823   1
   6  -8  -2 1064.63 171.591   1
   6  -8  -3 30100.2 848.426   1
  -6   9  -3 33215.9 1080.08   1
  -6   9  -2 1548.80 255.505   1
  -6   9  -1 2610.32 308.899   1
  -6   9   0 2299.99 271.645   1
   6  -9  -1 97.4370 95.1392   1
   6  -9  -2 2236.17 276.771   1
   6  -9  -3 1201.08 188.378   1
   6  -9  -4 56.4331 290.027   1
  -6  10  -3 341.748 186.066   1
  -6  10  -2 2286.63 317.469   1
  -6  10  -1 13628.3 666.274   1
  -6  10   0 1421.44 227.925   1
   6 -10  -1 8990.33 534.476   1
   6 -10  -2 12478.3 631.429   1
   6 -10  -3 1237.69 247.276   1
   6 -10  -4 1425.63 271.780   1
  -6  11  -3 8209.65 616.701   1
  -6  11  -2 7932.92 569.858   1
  -6  11  -1 10668.1 630.476   1
   6 -11   0 3568.56 378.716   1
  -6  11   0 3430.66 350.107   1
   6 -11  -1 409.105 195.084   1
   6 -11  -2 2477.73 312.837   1
   6 -11  -3 24652.8 974.824   1
   6 -11  -4 582.702 225.656   1
   6 -12   0 114.941 158.371   1
  -6  12   0 368.030 109.138   1
   6 -12  -1 76.0452 123.997   1
   6 -12  -2 493.507 144.079   1
   6 -12  -3 810.625 200.773   1
  -7 -14   3 5.38069 243.816   1
  -7 -14   4 5101.30 637.354   1
   7  14  -4 4899.94 695.221   1
   7  14  -5 604.662 280.045   1
  -7 -14   5 605.821 241.102   1
  -7 -14   6 497.204 206.675   1
   7  14  -6 226.275 240.904   1
   7  14  -8 543.637 261.154   1
  -7 -14   8 368.098 214.433   1
   7  13  -3 14809.7 1094.68   1
  -7 -13   3 13862.0 1135.67   1
   7  13  -4 4185.40 599.553   1
  -7 -13   4 4404.64 613.258   1
  -7 -13   5 5.03015 184.208   1
   7  13  -6 18868.7 1256.80   1
  -7 -13   6 20721.0 1280.34   1
   7  13  -7 178.122 258.372   1
  -7 -13   7 254.437 313.147   1
  -7 -13   8 392.093 265.926   1
  -7 -13   9 7893.84 861.680   1
   7  13  -9 4672.54 915.665   1
  -7 -13  10 95.5802 338.661   1
   7  13 -10 87.7617 239.526   1
   7  13 -11 483.171 260.445   1
  -7 -12   2 332.108 204.137   1
  -7 -12   3 4022.25 584.112   1
   7  12  -3 4026.16 537.447   1
   7  12  -5 166.434 200.722   1
  -7 -12   5 21.0353 201.979   1
   7  12  -6 407.861 277.450   1
   7  12  -7 1840.63 388.984   1
  -7 -12   7 2001.67 414.357   1
  -7 -12   8 756.393 241.606   1
   7  12  -8 973.850 383.383   1
  -7 -12   9 3981.43 800.070   1
   7  12  -9 7071.87 818.631   1
   7  12 -10 3409.36 509.602   1
  -7 -11   2 2190.89 447.527   1
   7  11  -3 343.351 166.076   1
  -7 -11   4 7738.04 614.712   1
   7  11  -4 9071.62 717.974   1
   7  11  -5 1924.34 369.593   1
  -7 -11   5 1482.96 345.221   1
   7  11  -6 11257.1 902.516   1
  -7 -11   6 10689.4 891.218   1
   7  11  -8 52425.5 1958.55   1
  -7 -11   8 49501.1 1927.19   1
  -7 -11   9 1942.82 427.536   1
   7  11  -9 1552.82 377.081   1
   7  11 -10 266.186 163.817   1
  -7 -10   2 5682.13 625.419   1
  -7 -10   3 4398.43 572.268   1
   7  10  -3 5422.15 542.993   1
  -7 -10   4 559.275 259.615   1
   7  10  -4 838.247 264.817   1
  -7 -10   5 8351.09 762.033   1
   7  10  -5 9284.44 719.538   1
  -7 -10   7 1585.90 368.059   1
   7  10  -7 1641.11 359.285   1
  -7 -10   8 5915.99 654.015   1
   7  10  -8 6871.36 698.661   1
  -7 -10   9 9254.38 801.728   1
   7  10  -9 9387.31 816.387   1
   7  10 -10 566.691 286.864   1
  -7  -9   2 150036. 2990.47   1
  -7  -9   3 843.608 270.676   1
   7   9  -3 570.137 223.855   1
  -7  -9   4 91.8176 166.776   1
   7   9  -4 65.3495 200.984   1
  -7  -9   5 1966.74 347.691   1
   7   9  -5 1903.61 310.695   1
   7   9  -6 2512.60 428.912   1
  -7  -9   6 2139.32 382.311   1
   7   9  -7 2243.33 465.255   1
  -7  -9   8 2152.98 383.077   1
   7   9  -8 2224.43 376.572   1
   7   9  -9 2344.76 395.516   1
  -7  -8   2 2243.87 377.840   1
  -7  -8   3 5025.99 553.384   1
   7   8  -3 5890.80 540.084   1
   7   8  -4 2614.86 341.305   1
  -7  -8   4 1938.81 331.267   1
   7   8  -5 4484.39 490.741   1
  -7  -8   5 3911.82 478.546   1
   7   8  -6 22729.0 1105.80   1
  -7  -8   6 21819.7 1106.54   1
  -7  -8   7 2183.72 362.425   1
   7   8  -7 1922.79 342.764   1
   7   8  -8 321.170 148.919   1
  -7  -8   8 901.439 272.583   1
   7   8  -9 349.841 241.855   1
  -7  -7   2 4741.04 488.062   1
  -7  -7   3 25642.7 1132.00   1
   7   7  -3 27274.0 1074.28   1
   7   7  -4 7226.53 549.431   1
  -7  -7   4 5898.51 545.624   1
   7   7  -6 120869. 2448.42   1
  -7  -7   6 121833. 2397.23   1
  -7  -7   7 4201.26 481.680   1
   7   7  -7 4102.11 439.077   1
   7   7  -8 2117.64 342.283   1
  -7  -6   2 1007.86 226.325   1
  -7  -6   3 49668.5 1453.33   1
   7   6  -3 51694.0 1422.28   1
   7   6  -4 9511.00 594.163   1
  -7  -6   4 9033.00 664.715   1
   7   6  -5 76.5102 105.366   1
  -7  -6   5 207.678 104.722   1
  -7  -6   6 323.682 170.599   1
   7   6  -6 73.6190 123.475   1
   7   6  -7 16101.9 868.285   1
   7   6  -8 7696.12 619.220   1
  -7  -5   2 27924.2 1074.11   1
  -7  -5   3 4029.79 389.290   1
   7   5  -3 4111.77 369.392   1
   7   5  -4 125468. 2106.18   1
  -7  -5   4 124816. 2189.33   1
   7   5  -5 35908.5 1153.48   1
  -7  -5   5 34170.1 1136.51   1
   7   5  -6 25017.3 1003.22   1
  -7  -5   6 25023.1 972.706   1
   7   5  -7 31186.0 1135.97   1
   7   5  -8 46161.1 1415.05   1
  -7  -4   1 21439.5 842.801   1
  -7  -4   2 389.221 124.586   1
  -7  -4   3 6877.16 471.868   1
   7   4  -3 6734.98 461.278   1
   7   4  -4 103.929 391.246   1
  -7  -4   4 1633.67 236.643   1
  -7  -4   5 145.385 132.177   1
   7   4  -6 3887.90 413.594   1
   7   4  -7 35.4721 92.9594   1
  -7  -3   1 2876.53 282.707   1
  -7  -3   2 34103.7 982.228   1
   7   3  -3 3825.02 311.752   1
  -7  -3   3 3601.14 329.472   1
  -7  -3   4 6165.14 411.070   1
   7   3  -4 6443.31 402.700   1
  -7  -3   5 3199.38 298.543   1
   7   3  -5 3401.59 319.444   1
   7   3  -6 5541.38 416.188   1
   7   3  -7 523.562 170.467   1
  -7  -2   1 13789.4 544.352   1
  -7  -2   2 2684.66 265.308   1
  -7  -2   3 7539.10 399.532   1
   7   2  -4 17061.7 613.524   1
  -7  -2   4 17494.9 633.703   1
   7   2  -5 1595.28 208.288   1
   7   2  -6 117.194 80.1847   1
  -7  -1   1 170.041 71.9081   1
  -7  -1   2 773.884 117.939   1
  -7  -1   3 7394.29 343.537   1
   7   1  -4 11047.5 422.099   1
   7   1  -5 2145.81 197.758   1
   7   1  -6 104851. 1599.31   1
  -7   0   1 64.5573 44.9041   1
  -7   0   2 1910.09 153.442   1
   7   0  -4 1030.78 124.564   1
   7   0  -5 97.8922 54.9200   1
   7  -1  -5 2506.53 184.946   1
  -7   5  -1 19561.8 553.411   1
  -7   6  -1 58.4246 84.1145   1
  -7   6   0 937.497 119.068   1
   7  -6  -4 1083.71 125.280   1
  -7   7  -2 50931.4 1125.25   1
  -7   7  -1 5726.39 347.832   1
  -7   7   0 889.256 134.270   1
   7  -7  -3 7644.40 339.177   1
   7  -7  -4 28034.5 723.642   1
  -7   8  -2 39.6459 115.654   1
  -7   8  -1 1783.00 219.598   1
  -7   8   0 1849.14 200.421   1
   7  -8  -3 43934.9 972.034   1
   7  -8  -4 298.690 134.707   1
  -7   9  -3 19571.3 788.990   1
  -7   9  -2 1580.46 244.938   1
  -7   9  -1 203.924 119.546   1
  -7   9   0 721.152 162.504   1
   7  -9  -2 40015.0 1015.84   1
   7  -9  -3 57287.2 1205.50   1
   7  -9  -4 4023.67 339.066   1
  -7  10  -1 7431.77 473.044   1
  -7  10   0 945.748 174.721   1
   7 -10  -2 3794.18 338.916   1
   7 -10  -3 95.0298 109.225   1
   7 -10  -4 2049.56 263.065   1
  -8 -13   3 1649.38 404.334   1
  -8 -13   4 9593.50 895.976   1
   8  13  -4 10611.1 908.626   1
   8  13  -5 10659.5 1108.11   1
  -8 -13   5 12185.3 1033.19   1
   8  13  -6 13048.1 997.006   1
  -8 -13   6 12851.9 1053.80   1
  -8 -13   7 10742.0 987.608   1
   8  13  -7 9588.42 1029.32   1
   8  13  -8 5402.48 855.961   1
  -8 -13   8 7191.95 800.282   1
  -8 -12   3 4213.96 608.504   1
  -8 -12   4 3270.00 533.850   1
   8  12  -4 3559.71 519.168   1
   8  12  -5 3022.34 496.243   1
  -8 -12   5 2035.85 428.842   1
   8  12  -6 12479.7 987.854   1
  -8 -12   6 11700.2 954.595   1
  -8 -12   7 4494.23 625.195   1
   8  12  -7 4758.82 660.292   1
   8  12  -8 22901.7 1433.93   1
  -8 -12   8 27898.3 1481.90   1
  -8 -12   9 2940.26 527.088   1
   8  12  -9 1727.19 563.514   1
  -8 -12  10 10944.3 966.704   1
   8  12 -10 8578.92 1000.16   1
  -8 -11   3 2153.74 471.642   1
  -8 -11   4 11035.3 905.317   1
   8  11  -4 12864.9 901.447   1
   8  11  -5 10847.2 839.719   1
  -8 -11   5 9740.69 909.611   1
  -8 -11   6 1613.22 423.155   1
   8  11  -6 1742.94 378.794   1
  -8 -11   7 94.3343 214.382   1
   8  11  -8 53281.4 1992.10   1
  -8 -11   8 51318.8 1958.63   1
   8  11  -9 444.752 303.415   1
   8  11 -10 6959.57 739.916   1
  -8 -10   2 33495.9 1515.01   1
  -8 -10   3 1026.08 328.708   1
  -8 -10   4 2762.45 465.651   1
   8  10  -4 3663.81 476.609   1
   8  10  -5 922.160 250.364   1
  -8 -10   5 707.611 273.497   1
  -8 -10   6 11830.3 899.906   1
   8  10  -6 13974.2 906.469   1
   8  10  -7 231.004 189.434   1
  -8 -10   7 158.009 175.148   1
   8  10  -8 461.914 220.074   1
  -8 -10   9 2736.48 455.336   1
   8  10  -9 2524.78 446.763   1
   8  10 -10 41014.3 1714.74   1
  -8  -9   2 5198.26 564.475   1
  -8  -9   3 787.237 209.847   1
  -8  -9   4 5047.33 599.107   1
   8   9  -4 5016.03 515.632   1
   8   9  -5 808.956 238.567   1
  -8  -9   5 468.846 208.971   1
  -8  -9   6 229.729 148.931   1
   8   9  -7 939.815 267.326   1
  -8  -9   7 803.237 206.639   1
  -8  -9   8 450.259 205.096   1
   8   9  -8 826.392 173.694   1
   8   9  -9 31.0389 170.567   1
   8   9 -10 2070.15 419.386   1
  -8  -8   3 137.667 148.483   1
   8   8  -4 14164.4 802.271   1
  -8  -8   4 11693.2 796.586   1
   8   8  -5 2287.51 340.058   1
  -8  -8   5 2408.23 372.769   1
  -8  -8   6 376.769 209.139   1
   8   8  -6 680.197 257.922   1
  -8  -8   7 1477.58 313.553   1
   8   8  -7 1926.18 310.653   1
  -8  -8   8 8428.11 713.392   1
   8   8  -8 9773.04 772.714   1
   8   8  -9 9176.41 745.337   1
  -8  -7   2 125.255 169.680   1
  -8  -7   3 16781.7 928.664   1
   8   7  -4 19516.3 921.416   1
  -8  -7   4 17289.0 928.717   1
   8   7  -7 39916.0 1423.61   1
  -8  -7   7 38555.5 1438.42   1
   8   7  -8 5923.60 559.517   1
   8   7  -9 6183.66 589.418   1
  -8  -6   2 55093.2 1588.07   1
  -8  -6   3 8467.40 622.053   1
   8   6  -4 5582.01 471.520   1
  -8  -6   4 4787.23 483.852   1
  -8  -6   5 2980.16 396.419   1
   8   6  -5 2955.04 338.202   1
   8   6  -6 6867.90 552.194   1
  -8  -6   6 5450.35 459.467   1
   8   6  -7 17312.3 922.065   1
  -8  -6   7 17493.2 895.589   1
   8   6  -8 18529.9 923.122   1
   8   6  -9 8070.41 668.291   1
  -8  -5   2 9788.57 623.069   1
  -8  -5   3 3175.25 358.104   1
   8   5  -4 154.074 118.955   1
  -8  -5   4 146.215 136.315   1
  -8  -5   5 1321.71 249.343   1
   8   5  -5 1172.13 212.441   1
   8   5  -6 8895.26 566.016   1
  -8  -5   6 8074.41 569.409   1
   8   5  -7 20672.4 915.283   1
   8   5  -8 325.909 175.297   1
  -8  -4   2 13225.0 670.356   1
  -8  -4   3 5316.54 432.167   1
   8   4  -4 33088.8 1019.90   1
  -8  -4   4 32015.5 1037.24   1
   8   4  -5 14628.7 656.098   1
  -8  -4   5 14083.3 682.328   1
   8   4  -6 41787.3 1207.73   1
   8   4  -7 9185.63 578.940   1
   8   4  -8 49623.9 1397.04   1
  -8  -3   1 4783.73 384.560   1
  -8  -3   2 911.582 167.745   1
  -8  -3   3 19452.1 761.554   1
   8   3  -4 2685.91 279.876   1
  -8  -3   4 2320.82 257.533   1
  -8  -3   5 108.297 87.8197   1
   8   3  -5 328.351 141.310   1
   8   3  -6 2435.97 292.986   1
   8   3  -7 2127.26 269.633   1
  -8  -2   1 32217.9 883.290   1
  -8  -2   2 36823.5 959.245   1
  -8  -2   3 120.313 104.267   1
   8   2  -4 8971.46 427.961   1
  -8  -2   4 8276.82 445.921   1
   8   2  -5 723.819 131.732   1
   8   2  -7 44248.2 1168.28   1
  -8  -1   1 26181.5 732.501   1
  -8  -1   2 120.578 63.2457   1
  -8  -1   3 1859.61 176.728   1
   8   1  -5 32925.9 780.293   1
   8   1  -6 8303.20 434.814   1
   8   1  -7 17440.0 722.901   1
  -8   0   1 56941.7 954.946   1
  -8   0   2 93978.7 1112.57   1
   8   0  -5 160.703 64.1070   1
   8   0  -6 17347.1 566.385   1
   8  -1  -6 3386.34 233.345   1
  -8   5  -1 8138.52 339.495   1
  -8   6  -1 173.649 75.4931   1
  -8   6   0 3352.41 188.262   1
   8  -6  -5 16978.6 436.727   1
  -8   7  -2 163.287 102.827   1
  -8   7  -1 297.877 111.304   1
   8  -7  -4 5354.51 250.249   1
   8  -7  -5 4690.85 284.425   1
  -8   8  -1 20800.4 657.151   1
   8  -8  -4 8562.88 402.694   1
   8  -8  -5 22327.9 690.166   1
   8  -9  -4 1567.01 202.191   1
   8  -9  -5 581.362 147.076   1
  -9 -11   3 5868.85 690.094   1
   9  11  -4 2.04961 169.940   1
   9  11  -5 14666.8 999.578   1
  -9 -11   5 12992.4 1014.96   1
   9  11  -6 10199.6 868.540   1
  -9 -11   6 10889.1 903.364   1
  -9 -11   7 741.524 305.918   1
   9  11  -7 937.794 310.334   1
  -9 -11   8 354.054 262.199   1
   9  11  -8 184.258 241.441   1
  -9 -11   9 4911.13 624.559   1
   9  11  -9 5367.20 629.662   1
  -9 -10   3 55.9053 180.307   1
  -9 -10   4 16785.0 1071.89   1
   9  10  -4 17896.0 1093.23   1
   9  10  -5 8016.61 720.031   1
  -9 -10   5 7224.15 735.921   1
   9  10  -6 2521.66 418.351   1
  -9 -10   6 2936.29 472.942   1
  -9 -10   7 250.467 251.455   1
   9  10  -7 32.9666 188.481   1
   9  10  -9 18803.1 1160.00   1
  -9 -10   9 19209.7 1144.94   1
   9  10 -10 8607.23 818.370   1
   9  10 -11 384.319 241.876   1
  -9  -9   3 2343.82 393.820   1
   9   9  -4 12901.4 868.766   1
  -9  -9   4 12230.3 885.031   1
   9   9  -5 76.8013 160.994   1
   9   9  -6 88181.5 2268.65   1
  -9  -9   6 85011.4 2338.34   1
   9   9  -7 28323.8 1295.01   1
  -9  -9   7 26811.0 1280.50   1
   9   9  -8 16897.3 1022.78   1
  -9  -9   8 16318.3 1043.09   1
   9   9  -9 3718.19 503.763   1
   9   9 -10 83.4046 158.614   1
  -9  -8   2 503.924 241.704   1
  -9  -8   3 17504.1 1002.41   1
   9   8  -4 297.880 170.075   1
  -9  -8   4 149.977 222.624   1
  -9  -8   5 412.904 248.938   1
   9   8  -5 163.810 177.390   1
   9   8  -6 8064.71 663.438   1
  -9  -8   6 7929.30 683.475   1
  -9  -8   7 12627.8 835.262   1
   9   8  -7 12316.4 845.975   1
   9   8  -8 327.575 164.337   1
   9   8  -9 1617.04 379.226   1
   9   8 -10 2133.80 405.019   1
  -9  -7   2 17298.3 943.227   1
  -9  -7   3 2589.25 391.655   1
   9   7  -4 29607.4 1146.29   1
  -9  -7   4 26722.8 1189.65   1
  -9  -7   5 155.502 125.650   1
   9   7  -5 606.477 200.880   1
   9   7  -6 13316.5 754.869   1
  -9  -7   6 12563.8 778.739   1
  -9  -7   7 4559.76 505.204   1
   9   7  -7 6283.46 570.833   1
   9   7  -8 6.60801 137.438   1
   9   7 -10 14066.7 909.250   1
  -9  -6   3 430.145 169.901   1
  -9  -6   4 1534.67 283.634   1
   9   6  -5 17710.8 903.117   1
  -9  -6   5 17596.1 922.191   1
   9   6  -6 23894.7 966.544   1
  -9  -6   6 24169.4 1040.18   1
  -9  -6   7 1456.71 289.109   1
   9   6  -7 1654.79 292.305   1
   9   6  -8 367.842 124.218   1
   9   6  -9 7220.63 617.008   1
  -9  -5   2 1540.78 263.707   1
  -9  -5   3 31943.3 1135.99   1
  -9  -5   4 32147.1 1131.71   1
  -9  -5   5 1727.18 283.206   1
   9   5  -5 1397.59 237.459   1
  -9  -5   6 3796.95 409.688   1
   9   5  -6 3508.42 371.207   1
   9   5  -7 22412.2 982.443   1
   9   5  -8 48410.6 1490.47   1
   9   5  -9 40989.5 1421.99   1
  -9  -4   2 18599.1 834.544   1
  -9  -4   3 9325.45 584.836   1
   9   4  -5 14883.3 692.380   1
  -9  -4   5 14333.8 715.401   1
   9   4  -6 13114.5 668.371   1
   9   4  -7 2906.25 331.417   1
   9   4  -8 530.377 178.489   1
   9   4  -9 18829.9 907.835   1
  -9  -3   2 9899.56 578.704   1
  -9  -3   3 8286.01 515.604   1
  -9  -3   4 239.778 95.3903   1
   9   3  -5 23713.3 826.931   1
  -9  -3   5 24024.3 832.886   1
   9   3  -6 10093.5 536.924   1
   9   3  -7 11940.4 668.494   1
   9   3  -8 45360.8 1263.65   1
  -9  -2   1 11931.1 567.641   1
  -9  -2   2 5759.69 373.368   1
  -9  -2   3 4509.90 324.260   1
  -9  -2   4 1664.33 211.538   1
   9   2  -5 8525.44 457.344   1
   9   2  -7 1028.82 313.508   1
   9   2  -8 624.175 161.000   1
  -9  -1   1 1901.72 215.050   1
  -9  -1   2 188.978 95.9309   1
  -9  -1   3 3937.74 270.549   1
   9   1  -6 14391.6 553.987   1
   9   1  -7 185.228 107.613   1
   9   1  -8 636.186 163.158   1
  -9   0   1 1765.01 177.489   1
  -9   0   2 6398.92 299.263   1
   9   0  -6 3347.87 244.089   1
   9   0  -7 1283.30 180.761   1
  -9   1   1 209.584 64.5252   1
   9  -1  -6 9426.99 336.956   1
   9  -1  -7 10939.4 448.286   1
   9  -2  -7 558.551 102.165   1
  -9   5  -1 6634.74 295.560   1
  10   9  -5 15996.7 942.780   1
 -10  -9   5 13596.4 954.149   1
 -10  -9   6 3023.01 454.900   1
  10   9  -6 4224.87 495.848   1
  10   9  -7 267.690 215.417   1
 -10  -9   7 311.340 235.162   1
 -10  -8   3 13294.5 889.258   1
 -10  -8   4 7196.36 647.989   1
  10   8  -5 43.0940 211.911   1
 -10  -8   5 170.561 200.718   1
 -10  -8   6 2362.63 394.433   1
  10   8  -6 2828.19 407.796   1
 -10  -8   7 9212.03 735.317   1
  10   8  -7 8838.02 684.194   1
 -10  -8   8 6776.48 633.608   1
  10   8  -8 6793.75 608.282   1
  10   8  -9 701.252 289.614   1
 -10  -7   2 1657.11 338.826   1
 -10  -7   3 193.979 139.314   1
  10   7  -5 918.830 292.454   1
 -10  -7   5 519.388 168.955   1
 -10  -7   6 4002.65 477.658   1
  10   7  -6 4416.47 455.732   1
  10   7  -7 16063.2 882.868   1
 -10  -7   7 13496.2 880.701   1
  10   7  -8 864.083 264.362   1
  10   7  -9 2969.04 462.760   1
 -10  -6   2 21133.9 1038.05   1
 -10  -6   3 16190.9 887.667   1
 -10  -6   4 14619.1 847.795   1
  10   6  -5 10823.3 725.004   1
 -10  -6   5 10902.1 730.446   1
  10   6  -6 17783.8 863.238   1
 -10  -6   6 17208.2 889.795   1
 -10  -6   7 261.367 172.867   1
  10   6  -7 45.3899 164.116   1
  10   6  -8 477.227 196.773   1
  10   6 -10 6291.89 578.502   1
 -10  -5   2 3811.67 436.777   1
 -10  -5   3 2593.15 344.202   1
 -10  -5   4 457.581 197.048   1
 -10  -5   5 6546.78 530.116   1
  10   5  -5 6697.22 517.070   1
 -10  -5   6 1320.11 235.646   1
  10   5  -6 1627.54 272.673   1
  10   5  -7 6587.81 521.700   1
  10   5  -8 1448.96 301.132   1
  10   5  -9 22280.6 1017.43   1
  10   5 -10 916.139 237.191   1
 -10  -4   2 16228.6 805.896   1
 -10  -4   3 7032.88 517.390   1
 -10  -4   4 9644.46 602.107   1
 -10  -4   5 9685.19 590.403   1
  10   4  -6 2666.95 315.317   1
  10   4  -7 13184.2 698.648   1
  10   4  -8 7388.35 534.951   1
  10   4  -9 7961.32 563.430   1
 -10  -3   2 11625.8 614.956   1
 -10  -3   3 9602.50 573.415   1
 -10  -3   4 1123.02 215.409   1
 -10  -3   5 5889.20 420.007   1
  10   3  -6 181.653 93.4540   1
  10   3  -7 2157.07 297.478   1
  10   3  -8 2167.98 307.618   1
  10   3  -9 27408.1 1022.43   1
 -10  -2   1 36036.9 998.197   1
 -10  -2   2 17604.3 668.487   1
 -10  -2   3 2374.98 259.987   1
 -10  -2   4 6211.92 388.702   1
  10   2  -6 8062.80 436.211   1
  10   2  -7 80.8295 138.356   1
  10   2  -9 1381.39 266.969   1
 -10  -1   1 897.092 135.391   1
 -10  -1   2 3342.65 265.618   1
 -10  -1   3 4345.07 277.617   1
  10   1  -7 26.4175 226.587   1
  10   1  -8 3173.03 389.616   1
 -10   0   1 129.454 54.2706   1
 -10   0   2 127.243 62.5322   1
  10   0  -7 28828.2 730.993   1
  10   0  -8 806.722 151.908   1
 -10   1   1 2678.56 182.498   1
  10  -1  -7 9704.80 364.571   1
  10  -1  -8 8753.30 420.929   1
  10  -2  -8 1784.58 179.663   1
   0   0   0    0.00    0.00   0
;
_shelx_hkl_checksum   53284
