# Supplementary material for: Polymorphism of feldspars above 10 GPa
Source: Nat Commun. 2020 Jun 1;11:2721. doi: 10.1038/s41467-020-16547-4 (PMC7264230; doi:10.1038/s41467-020-16547-4)
Supplement: Supplementary file 4 — Supplementary Data 1 [file 41467_2020_16547_MOESM4_ESM.zip › CIFs/Ca-Tschermak_pyroxene_ambient.cif]

 
data_Ca-Tschermak_pyroxene_ambient_pressure


_publ_requested_journal          'Nature Geoscience' 

_publ_contact_author_name        'Anna Pakhomova'
_publ_contact_author_address     
;Deutsches Elektronen-Synchrotron (DESY)
Notkestrasse 85
22607 Hamburg
Germany
;
_publ_contact_author_email       anna.pakhomova@desy.de
_publ_contact_author_phone       00494089985457
loop_
_publ_author_name
_publ_author_address
'Pakhomova, Anna'
;Deutsches Elektronen-Synchrotron (DESY)
Notkestrasse 85
22607 Hamburg
Germany
;
 
_audit_creation_method            'SHELXL-2018/3'
_shelx_SHELXL_version_number      '2018/3'
_chemical_name_systematic         'Ca-Tschermak pyroxene'
_chemical_name_common             'Ca-Tschermak pyroxene'
_chemical_melting_point           ?
_chemical_formula_moiety          ?
_chemical_formula_sum
 'Al0.87 Ca1.53 O6 Si1.60' 
_chemical_formula_weight          225.71

loop_
 _atom_type_symbol
 _atom_type_description
 _atom_type_scat_dispersion_real
 _atom_type_scat_dispersion_imag
 _atom_type_scat_source
 'O'  'O'   0.0056   0.0036
 'International Tables Vol C Tables 4.2.6.8 and 6.1.1.4'
 'Al'  'Al'   0.0406   0.0313
 'International Tables Vol C Tables 4.2.6.8 and 6.1.1.4'
 'Si'  'Si'   0.0522   0.0431
 'International Tables Vol C Tables 4.2.6.8 and 6.1.1.4'
 'Ca'  'Ca'   0.1611   0.1926
 'International Tables Vol C Tables 4.2.6.8 and 6.1.1.4'
 
_space_group_crystal_system       monoclinic
_space_group_IT_number            15
_space_group_name_H-M_alt         'C 2/c'
_space_group_name_Hall            '-C 2yc'
 
_shelx_space_group_comment
;
The symmetry employed for this shelxl refinement is uniquely defined
by the following loop, which should always be used as a source of
symmetry information in preference to the above space-group names.
They are only intended as comments.
;
 
loop_
 _space_group_symop_operation_xyz
 'x, y, z'
 '-x, y, -z+1/2'
 'x+1/2, y+1/2, z'
 '-x+1/2, y+1/2, -z+1/2'
 '-x, -y, -z'
 'x, -y, z-1/2'
 '-x+1/2, -y+1/2, -z'
 'x+1/2, -y+1/2, z-1/2'
 
_cell_length_a                    9.7405(6)
_cell_length_b                    8.8710(5)
_cell_length_c                    5.3050(3)
_cell_angle_alpha                 90
_cell_angle_beta                  105.910(6)
_cell_angle_gamma                 90
_cell_volume                      440.83(5)
_cell_formula_units_Z             4
_cell_measurement_temperature     293(2)
_cell_measurement_reflns_used     2244
_cell_measurement_theta_min       2.623
_cell_measurement_theta_max       28.551
 
_exptl_crystal_description        'plate crystal'
_exptl_crystal_colour             colorless
_exptl_crystal_density_meas       ?
_exptl_crystal_density_method     ?
_exptl_crystal_density_diffrn     3.401          
_exptl_crystal_F_000              449
_exptl_transmission_factor_min    ?
_exptl_transmission_factor_max    ?
_exptl_crystal_size_max           0.1
_exptl_crystal_size_mid           0.09
_exptl_crystal_size_min           0.08
_exptl_absorpt_coefficient_mu     1.321
_shelx_estimated_absorpt_T_min    ?
_shelx_estimated_absorpt_T_max    ?
_exptl_absorpt_correction_type     multi-scan
_exptl_absorpt_correction_T_min    0.462
_exptl_absorpt_correction_T_max   2.709
_exptl_absorpt_process_details    
;
CrysAlisPro 1.171.40.45a (Rigaku Oxford Diffraction, 2019)
Empirical absorption correction using spherical harmonics,
 implemented in SCALE3 ABSPACK scaling algorithm.
;
_exptl_absorpt_special_details    ?
_diffrn_ambient_temperature       293(2)
_diffrn_radiation_wavelength      0.56087
_diffrn_radiation_type            AgK\a
_diffrn_source                    'fine-focus sealed X-ray tube'
_diffrn_measurement_device_type   'Saxi-CrysAlisPro-abstract goniometer imported SAXI images'
_diffrn_measurement_method        '\w scans'
_diffrn_detector_area_resol_mean  ?
_diffrn_reflns_number             2693
_diffrn_reflns_av_unetI/netI      0.0163
_diffrn_reflns_av_R_equivalents   0.0188
_diffrn_reflns_limit_h_min        -10
_diffrn_reflns_limit_h_max        16
_diffrn_reflns_limit_k_min        -15
_diffrn_reflns_limit_k_max        10
_diffrn_reflns_limit_l_min        -8
_diffrn_reflns_limit_l_max        7
_diffrn_reflns_theta_min          3.633
_diffrn_reflns_theta_max          28.590
_diffrn_reflns_theta_full         19.665
_diffrn_measured_fraction_theta_max   0.907
_diffrn_measured_fraction_theta_full  0.955
_diffrn_reflns_Laue_measured_fraction_max    0.907
_diffrn_reflns_Laue_measured_fraction_full   0.955
_diffrn_reflns_point_group_measured_fraction_max   0.907
_diffrn_reflns_point_group_measured_fraction_full  0.955
_reflns_number_total              1045
_reflns_number_gt                 1011
_reflns_threshold_expression      'I > 2\s(I)'
_reflns_Friedel_coverage          0.000
_reflns_Friedel_fraction_max      .
_reflns_Friedel_fraction_full     .
 
_reflns_special_details
;
 Reflections were merged by SHELXL according to the crystal
 class for the calculation of statistics and refinement.
 
 _reflns_Friedel_fraction is defined as the number of unique
 Friedel pairs measured divided by the number that would be
 possible theoretically, ignoring centric projections and
 systematic absences.
;
 
_computing_data_collection        ?
_computing_cell_refinement        ?
_computing_data_reduction         ?
_computing_structure_solution     'SHELXT 2018/2 (Sheldrick, 2018)'
_computing_structure_refinement 'SHELXL-2018/3 (Sheldrick, 2018)'
_computing_molecular_graphics     ?
_computing_publication_material   ?
_refine_special_details           ?
_refine_ls_structure_factor_coef  Fsqd
_refine_ls_matrix_type            full
_refine_ls_weighting_scheme       calc
_refine_ls_weighting_details
'w=1/[\s^2^(Fo^2^)+(0.0463P)^2^+0.7784P] where P=(Fo^2^+2Fc^2^)/3'
_atom_sites_solution_primary      ?
_atom_sites_solution_secondary    ?
_atom_sites_solution_hydrogens    .
_refine_ls_hydrogen_treatment     undef
_refine_ls_extinction_method      none
_refine_ls_extinction_coef        .
_refine_ls_number_reflns          1045
_refine_ls_number_parameters      48
_refine_ls_number_restraints      0
_refine_ls_R_factor_all           0.0297
_refine_ls_R_factor_gt            0.0290
_refine_ls_wR_factor_ref          0.0825
_refine_ls_wR_factor_gt           0.0819
_refine_ls_goodness_of_fit_ref    1.148
_refine_ls_restrained_S_all       1.148
_refine_ls_shift/su_max           0.030
_refine_ls_shift/su_mean          0.007
 
loop_
 _atom_site_label
 _atom_site_type_symbol
 _atom_site_fract_x
 _atom_site_fract_y
 _atom_site_fract_z
 _atom_site_U_iso_or_equiv
 _atom_site_adp_type
 _atom_site_occupancy
 _atom_site_site_symmetry_order  
 _atom_site_calc_flag
 _atom_site_refinement_flags_posn
 _atom_site_refinement_flags_adp
 _atom_site_refinement_flags_occupancy
 _atom_site_disorder_assembly
 _atom_site_disorder_group
Al1 Al 0.000000 0.90688(5) 0.250000 0.00995(19) Uani 0.472(11) 2 d S T P . .
Ca1 Ca 0.000000 0.90688(5) 0.250000 0.00995(19) Uani 0.528(11) 2 d S T P . .
Ca2 Ca 0.000000 0.30452(4) 0.250000 0.00981(10) Uani 1 2 d S T P . .
Si1 Si 0.28724(4) 0.09341(4) 0.22643(7) 0.00559(10) Uani 0.8 1 d . . P . .
Al2 Al 0.28724(4) 0.09341(4) 0.22643(7) 0.00559(10) Uani 0.2 1 d . . P . .
O1 O 0.11294(10) 0.08662(10) 0.13742(19) 0.00954(17) Uani 1 1 d . . . . .
O2 O 0.36196(11) 0.25437(11) 0.31877(18) 0.01116(17) Uani 1 1 d . . . . .
O3 O 0.35212(10) 0.01859(11) 0.99185(18) 0.00994(17) Uani 1 1 d . . . . .
 
loop_
 _atom_site_aniso_label
 _atom_site_aniso_U_11
 _atom_site_aniso_U_22
 _atom_site_aniso_U_33
 _atom_site_aniso_U_23
 _atom_site_aniso_U_13
 _atom_site_aniso_U_12
Al1 0.0091(2) 0.0109(3) 0.0092(2) 0.000 0.00138(14) 0.000
Ca1 0.0091(2) 0.0109(3) 0.0092(2) 0.000 0.00138(14) 0.000
Ca2 0.01104(16) 0.00868(16) 0.00791(15) 0.000 -0.00045(11) 0.000
Si1 0.00425(16) 0.00661(16) 0.00549(16) -0.00035(9) 0.00064(11) 0.00003(9)
Al2 0.00425(16) 0.00661(16) 0.00549(16) -0.00035(9) 0.00064(11) 0.00003(9)
O1 0.0064(3) 0.0119(4) 0.0102(4) -0.0009(3) 0.0020(3) 0.0004(3)
O2 0.0130(4) 0.0105(4) 0.0094(3) -0.0007(3) 0.0021(3) -0.0003(3)
O3 0.0076(4) 0.0114(4) 0.0101(3) -0.0033(3) 0.0013(3) 0.0002(3)
 
_geom_special_details
;
 All esds (except the esd in the dihedral angle between two l.s. planes)
 are estimated using the full covariance matrix.  The cell esds are taken
 into account individually in the estimation of esds in distances, angles
 and torsion angles; correlations between esds in cell parameters are only
 used when they are defined by crystal symmetry.  An approximate (isotropic)
 treatment of cell esds is used for estimating esds involving l.s. planes.
;
 
loop_
 _geom_bond_atom_site_label_1
 _geom_bond_atom_site_label_2
 _geom_bond_distance
 _geom_bond_site_symmetry_2
 _geom_bond_publ_flag
Al1 O2 2.0101(10) 3_455 ?
Al1 O2 2.0101(10) 4 ?
Al1 O1 2.0489(10) 6_566 ?
Al1 O1 2.0489(10) 5_565 ?
Al1 O1 2.1141(10) 1_565 ?
Al1 O1 2.1141(10) 2_565 ?
Al1 Ca2 3.2485(3) 5_565 ?
Al1 Ca2 3.2485(3) 5_566 ?
Al1 Ca2 3.5274(6) 1_565 ?
Ca2 O2 2.3723(10) 8_455 ?
Ca2 O2 2.3723(10) 7_556 ?
Ca2 O1 2.3799(10) . ?
Ca2 O1 2.3799(10) 2 ?
Ca2 O3 2.5446(10) 4_556 ?
Ca2 O3 2.5446(10) 3_454 ?
Ca2 O3 2.6826(10) 7_556 ?
Ca2 O3 2.6826(10) 8_455 ?
Ca2 Si1 3.1103(4) 7_556 ?
Ca2 Si1 3.1103(4) 8_455 ?
Si1 O2 1.6166(11) . ?
Si1 O1 1.6338(10) . ?
Si1 O3 1.6793(10) 1_554 ?
Si1 O3 1.6974(10) 6 ?
 
loop_
 _geom_angle_atom_site_label_1
 _geom_angle_atom_site_label_2
 _geom_angle_atom_site_label_3
 _geom_angle
 _geom_angle_site_symmetry_1
 _geom_angle_site_symmetry_3
 _geom_angle_publ_flag
O2 Al1 O2 95.39(6) 3_455 4 ?
O2 Al1 O1 92.23(4) 3_455 6_566 ?
O2 Al1 O1 89.95(4) 4 6_566 ?
O2 Al1 O1 89.95(4) 3_455 5_565 ?
O2 Al1 O1 92.23(4) 4 5_565 ?
O1 Al1 O1 176.77(6) 6_566 5_565 ?
O2 Al1 O1 169.96(4) 3_455 1_565 ?
O2 Al1 O1 91.75(4) 4 1_565 ?
O1 Al1 O1 94.83(4) 6_566 1_565 ?
O1 Al1 O1 82.72(4) 5_565 1_565 ?
O2 Al1 O1 91.75(4) 3_455 2_565 ?
O2 Al1 O1 169.96(4) 4 2_565 ?
O1 Al1 O1 82.72(4) 6_566 2_565 ?
O1 Al1 O1 94.83(4) 5_565 2_565 ?
O1 Al1 O1 82.09(5) 1_565 2_565 ?
O2 Al1 Ca2 84.80(3) 3_455 5_565 ?
O2 Al1 Ca2 46.65(3) 4 5_565 ?
O1 Al1 Ca2 135.65(3) 6_566 5_565 ?
O1 Al1 Ca2 46.95(3) 5_565 5_565 ?
O1 Al1 Ca2 95.06(3) 1_565 5_565 ?
O1 Al1 Ca2 141.49(3) 2_565 5_565 ?
O2 Al1 Ca2 46.65(3) 3_455 5_566 ?
O2 Al1 Ca2 84.80(3) 4 5_566 ?
O1 Al1 Ca2 46.95(3) 6_566 5_566 ?
O1 Al1 Ca2 135.65(3) 5_565 5_566 ?
O1 Al1 Ca2 141.49(3) 1_565 5_566 ?
O1 Al1 Ca2 95.06(3) 2_565 5_566 ?
Ca2 Al1 Ca2 109.479(16) 5_565 5_566 ?
O2 Al1 Ca2 132.31(3) 3_455 1_565 ?
O2 Al1 Ca2 132.31(3) 4 1_565 ?
O1 Al1 Ca2 88.39(3) 6_566 1_565 ?
O1 Al1 Ca2 88.39(3) 5_565 1_565 ?
O1 Al1 Ca2 41.05(3) 1_565 1_565 ?
O1 Al1 Ca2 41.05(3) 2_565 1_565 ?
Ca2 Al1 Ca2 125.261(8) 5_565 1_565 ?
Ca2 Al1 Ca2 125.261(8) 5_566 1_565 ?
O2 Ca2 O2 154.56(5) 8_455 7_556 ?
O2 Ca2 O1 75.99(4) 8_455 . ?
O2 Ca2 O1 83.36(3) 7_556 . ?
O2 Ca2 O1 83.36(3) 8_455 2 ?
O2 Ca2 O1 75.99(4) 7_556 2 ?
O1 Ca2 O1 71.37(5) . 2 ?
O2 Ca2 O3 140.44(3) 8_455 4_556 ?
O2 Ca2 O3 63.75(3) 7_556 4_556 ?
O1 Ca2 O3 120.59(3) . 4_556 ?
O1 Ca2 O3 134.71(3) 2 4_556 ?
O2 Ca2 O3 63.75(3) 8_455 3_454 ?
O2 Ca2 O3 140.44(3) 7_556 3_454 ?
O1 Ca2 O3 134.71(3) . 3_454 ?
O1 Ca2 O3 120.59(3) 2 3_454 ?
O3 Ca2 O3 83.46(4) 4_556 3_454 ?
O2 Ca2 O3 84.51(3) 8_455 7_556 ?
O2 Ca2 O3 110.69(3) 7_556 7_556 ?
O1 Ca2 O3 90.54(3) . 7_556 ?
O1 Ca2 O3 160.20(3) 2 7_556 ?
O3 Ca2 O3 61.441(16) 4_556 7_556 ?
O3 Ca2 O3 66.73(3) 3_454 7_556 ?
O2 Ca2 O3 110.69(3) 8_455 8_455 ?
O2 Ca2 O3 84.51(3) 7_556 8_455 ?
O1 Ca2 O3 160.20(3) . 8_455 ?
O1 Ca2 O3 90.54(3) 2 8_455 ?
O3 Ca2 O3 66.73(3) 4_556 8_455 ?
O3 Ca2 O3 61.441(16) 3_454 8_455 ?
O3 Ca2 O3 108.40(4) 7_556 8_455 ?
O2 Ca2 Si1 171.13(3) 8_455 7_556 ?
O2 Ca2 Si1 30.70(3) 7_556 7_556 ?
O1 Ca2 Si1 102.70(2) . 7_556 ?
O1 Ca2 Si1 104.66(3) 2 7_556 ?
O3 Ca2 Si1 33.05(2) 4_556 7_556 ?
O3 Ca2 Si1 113.81(2) 3_454 7_556 ?
O3 Ca2 Si1 86.74(2) 7_556 7_556 ?
O3 Ca2 Si1 73.52(2) 8_455 7_556 ?
O2 Ca2 Si1 30.70(3) 8_455 8_455 ?
O2 Ca2 Si1 171.13(3) 7_556 8_455 ?
O1 Ca2 Si1 104.66(3) . 8_455 ?
O1 Ca2 Si1 102.70(3) 2 8_455 ?
O3 Ca2 Si1 113.81(2) 4_556 8_455 ?
O3 Ca2 Si1 33.05(2) 3_454 8_455 ?
O3 Ca2 Si1 73.52(2) 7_556 8_455 ?
O3 Ca2 Si1 86.74(2) 8_455 8_455 ?
Si1 Ca2 Si1 146.149(17) 7_556 8_455 ?
O2 Ca2 Al1 38.03(2) 8_455 5_565 ?
O2 Ca2 Al1 122.24(3) 7_556 5_565 ?
O1 Ca2 Al1 38.99(2) . 5_565 ?
O1 Ca2 Al1 80.76(3) 2 5_565 ?
O3 Ca2 Al1 138.04(2) 4_556 5_565 ?
O3 Ca2 Al1 96.78(2) 3_454 5_565 ?
O3 Ca2 Al1 80.04(2) 7_556 5_565 ?
O3 Ca2 Al1 148.04(2) 8_455 5_565 ?
Si1 Ca2 Al1 138.427(8) 7_556 5_565 ?
Si1 Ca2 Al1 65.671(9) 8_455 5_565 ?
O2 Ca2 Al1 122.24(3) 8_455 5_566 ?
O2 Ca2 Al1 38.03(2) 7_556 5_566 ?
O1 Ca2 Al1 80.76(3) . 5_566 ?
O1 Ca2 Al1 38.99(2) 2 5_566 ?
O3 Ca2 Al1 96.78(2) 4_556 5_566 ?
O3 Ca2 Al1 138.04(2) 3_454 5_566 ?
O3 Ca2 Al1 148.04(2) 7_556 5_566 ?
O3 Ca2 Al1 80.04(2) 8_455 5_566 ?
Si1 Ca2 Al1 65.671(9) 7_556 5_566 ?
Si1 Ca2 Al1 138.427(8) 8_455 5_566 ?
Al1 Ca2 Al1 109.478(16) 5_565 5_566 ?
O2 Si1 O1 117.78(5) . . ?
O2 Si1 O3 110.12(5) . 1_554 ?
O1 Si1 O3 110.10(5) . 1_554 ?
O2 Si1 O3 103.37(5) . 6 ?
O1 Si1 O3 109.83(5) . 6 ?
O3 Si1 O3 104.67(4) 1_554 6 ?
O2 Si1 Ca2 48.53(4) . 7_556 ?
O1 Si1 Ca2 130.85(4) . 7_556 ?
O3 Si1 Ca2 118.87(4) 1_554 7_556 ?
O3 Si1 Ca2 54.84(4) 6 7_556 ?
O2 Si1 Ca2 116.86(4) . 3_545 ?
O1 Si1 Ca2 125.34(4) . 3_545 ?
O3 Si1 Ca2 49.95(4) 1_554 3_545 ?
O3 Si1 Ca2 54.74(3) 6 3_545 ?
Ca2 Si1 Ca2 86.215(12) 7_556 3_545 ?
O2 Si1 Ca2 78.98(4) . . ?
O1 Si1 Ca2 39.65(3) . . ?
O3 Si1 Ca2 136.57(4) 1_554 . ?
O3 Si1 Ca2 114.54(4) 6 . ?
Ca2 Si1 Ca2 99.235(10) 7_556 . ?
Ca2 Si1 Ca2 161.507(14) 3_545 . ?
Si1 O1 Al1 121.23(6) . 5_565 ?
Si1 O1 Al1 121.75(5) . 1_545 ?
Al1 O1 Al1 97.28(4) 5_565 1_545 ?
Si1 O1 Ca2 114.38(5) . . ?
Al1 O1 Ca2 94.06(4) 5_565 . ?
Al1 O1 Ca2 103.27(4) 1_545 . ?
Si1 O2 Al1 143.86(6) . 3_545 ?
Si1 O2 Ca2 100.77(5) . 7_556 ?
Al1 O2 Ca2 95.32(4) 3_545 7_556 ?
Si1 O3 Si1 135.72(6) 1_556 6_556 ?
Si1 O3 Ca2 99.71(4) 1_556 3_546 ?
Si1 O3 Ca2 92.11(4) 6_556 3_546 ?
Si1 O3 Ca2 118.93(5) 1_556 7_556 ?
Si1 O3 Ca2 94.15(4) 6_556 7_556 ?
Ca2 O3 Ca2 113.27(3) 3_546 7_556 ?
 
_refine_diff_density_max    0.832
_refine_diff_density_min   -0.623
_refine_diff_density_rms    0.172

_shelx_res_file
;
TITL c01_C_cell_a.res in C2/c
    c01_C_cell_a.res
    created by SHELXL-2018/3 at 16:07:38 on 12-Nov-2019
REM Old TITL c01_C_cell in C2/c
REM SHELXT solution in C2/c: R1 0.094, Rweak 0.001, Alpha 0.038
REM <I/s>   1.181 for   30 systematic absences,  Orientation as input
REM Formula found by SHELXT:  O6 Al3 Ca

CELL  0.56087   9.7405   8.8710   5.3050   90.000  105.910   90.000
ZERR    4  0.0006   0.0005   0.0003    0.000    0.006    0.000
LATT  7
SYMM -X, Y, 1/2-Z
SFAC O AL Si CA
UNIT 24 3.48944 6.4 6.11056
OMIT -3 3 1
OMIT 1 5 0
OMIT 2 0 2
OMIT -1 3 1
OMIT -1 3 3
OMIT -2 2 3
OMIT -3 5 2
OMIT 4 0 2
OMIT -4 0 2
OMIT 2 2 1
OMIT 0 0 2
OMIT 5 3 1
OMIT -2 2 1
OMIT   2   0   0
omit   0   2   0
OMIT 1 1 0
OMIT  1   3   1
OMIT      4   0   0
L.S. 1
acta
BOND
LIST 6
FMAP 2
PLAN 20

EXYZ Si1 Al2
EADP Si1 Al2
EXYZ Al1 Ca1
EADP Al1 Ca1
rem M1
WGHT    0.046300    0.778400
FVAR       0.41196   0.47237
AL1   2    0.000000    0.906883    0.250000    20.50000    0.00911    0.01088 =
         0.00918    0.00000    0.00138    0.00000
CA1   4    0.000000    0.906883    0.250000   -20.50000    0.00911    0.01088 =
         0.00918    0.00000    0.00138    0.00000
rem M2
CA2   4    0.000000    0.304521    0.250000    10.50000    0.01104    0.00868 =
         0.00791    0.00000   -0.00045    0.00000
rem T
SI1   3    0.287236    0.093407    0.226426    10.80000    0.00425    0.00661 =
         0.00549   -0.00035    0.00064    0.00003
AL2   2    0.287236    0.093407    0.226426    10.20000    0.00425    0.00661 =
         0.00549   -0.00035    0.00064    0.00003
O1    1    0.112944    0.086617    0.137421    11.00000    0.00635    0.01185 =
         0.01024   -0.00089    0.00199    0.00037
O2    1    0.361961    0.254372    0.318774    11.00000    0.01296    0.01053 =
         0.00941   -0.00066    0.00210   -0.00028
O3    1    0.352124    0.018593    0.991846    11.00000    0.00763    0.01141 =
         0.01010   -0.00328    0.00129    0.00015
HKLF 4


REM  c01_C_cell_a.res in C2/c
REM wR2 = 0.0825, GooF = S = 1.148, Restrained GooF = 1.148 for all data
REM R1 = 0.0290 for 1011 Fo > 4sig(Fo) and 0.0297 for all 1045 data
REM 48 parameters refined using 0 restraints

END

WGHT      0.0448      0.9632

REM Highest difference peak  0.832,  deepest hole -0.623,  1-sigma level  0.172
Q1    1   0.3065  0.0553  0.1223  11.00000  0.05    0.83
Q2    1   0.0182  0.2628  0.1640  11.00000  0.05    0.64
Q3    1  -0.0642  0.2995  0.1972  11.00000  0.05    0.61
Q4    1   0.0125  0.3386  0.1483  11.00000  0.05    0.59
Q5    1   0.1094  0.0457  0.2263  11.00000  0.05    0.56
Q6    1   0.1979  0.0835  0.1646  11.00000  0.05    0.56
Q7    1   0.3100 -0.0564  0.8884  11.00000  0.05    0.56
Q8    1   0.0171  0.0775  0.2581  11.00000  0.05    0.54
Q9    1   0.3597  0.2882  0.2131  11.00000  0.05    0.49
Q10   1   0.3250 -0.0614  0.9743  11.00000  0.05    0.48
Q11   1   0.4802 -0.0630  0.9939  11.00000  0.05    0.48
Q12   1   0.0000  0.3894  0.2500  10.50000  0.05    0.47
Q13   1   0.3429  0.3371  0.3022  11.00000  0.05    0.46
Q14   1   0.2981  0.1658  0.2256  11.00000  0.05    0.44
Q15   1   0.3024  0.3137  0.2189  11.00000  0.05    0.44
Q16   1   0.3025  0.2690  0.2367  11.00000  0.05    0.43
Q17   1   0.4651  0.2410  0.5049  11.00000  0.05    0.40
Q18   1   0.3925  0.0743  0.2504  11.00000  0.05    0.39
Q19   1   0.0208  0.0611  0.0006  11.00000  0.05    0.39
Q20   1   0.0000  0.8256  0.2500  10.50000  0.05    0.37
;
_shelx_res_checksum   13506

_shelx_hkl_file
;
   0   0  -1    0.02    0.03
   0   0  -1   -0.02    0.02
   0   0   2 9965.67    6.12
   0   0  -2 9999.00    5.75
   0   0  -3    0.64    0.08
   0   0  -3    0.45    0.10
   0   0   3    0.03    0.05
   0   0  -4 2051.18    5.11
   0   0   4 2098.71    4.04
   0   0  -5    0.31    0.10
   0   0  -5    0.20    0.14
   0   0  -6  261.75    2.31
   0   0  -7   10.71    0.54
   0   0  -8  356.47    3.27
   0  -2   0    0.01    0.02
   0   2  -1   84.33    0.47
   0  -2  -1   88.23    0.51
   0  -2  -2  691.66    1.85
   0   2  -2  698.16    2.10
   0  -2   2  706.65    2.57
   0  -2  -2  690.30    2.05
   0  -2  -3   80.30    0.86
   0  -2  -3   81.37    0.75
   0   2  -3   78.12    0.85
   0  -2   3   77.55    0.89
   0   2  -4   33.46    0.64
   0  -2  -4   37.13    0.57
   0  -2   4   33.91    0.68
   0  -2  -4   36.72    0.68
   0  -2  -5   88.74    1.18
   0  -2   5   90.41    1.15
   0  -2  -5   88.69    0.96
   0   2  -5   92.78    1.25
   0  -2  -6    4.98    0.34
   0   2  -6    4.88    0.36
   0  -2  -6    4.96    0.28
   0  -2  -7   16.09    0.66
   0   2  -7   16.24    0.67
   0  -2  -8   45.77    1.68
   0   4   0   35.44    0.33
   0  -4   0   34.20    0.42
   0  -4   1 2180.32    2.72
   0  -4  -1 2205.60    3.44
   0   4   1 2033.88    4.47
   0   4  -1 2320.89    2.83
   0  -4   1 1797.38    5.27
   0  -4   2  810.70    3.34
   0  -4  -2  804.87    2.19
   0   4  -2  809.76    2.24
   0  -4  -2  807.14    2.32
   0  -4   2  802.91    1.81
   0  -4   3  304.18    1.31
   0  -4   3  306.77    2.25
   0  -4  -3  302.24    1.59
   0   4  -3  308.15    1.72
   0  -4  -4   54.81    0.77
   0  -4   4   56.32    1.03
   0   4  -4   52.19    0.80
   0  -4  -4   58.27    0.89
   0  -4  -5   58.65    0.89
   0   4  -5   57.15    0.97
   0  -4   5   58.86    1.17
   0  -4  -5   56.52    0.99
   0  -4  -6  259.17    2.06
   0   4  -6  242.32    2.25
   0  -4  -7   64.78    1.19
   0   4  -7   71.13    1.37
   0  -4  -7   71.04    1.11
   0  -4  -8   36.05    1.04
   0   4  -8   32.59    1.00
   0   6   0 2055.82    2.55
   0  -6   0 1943.05    6.01
   0  -6   1  428.51    1.60
   0  -6  -1  433.62    1.84
   0   6   1  431.33    1.66
   0   6  -1  438.85    1.38
   0   6   2 1424.28    4.41
   0  -6   2 1441.80    5.34
   0  -6  -2 1425.69    3.63
   0   6  -2 1419.97    3.04
   0  -6   3  176.27    2.03
   0  -6  -3  173.91    1.30
   0   6  -3  178.16    1.34
   0  -6  -3  176.41    1.41
   0  -6  -4   35.52    0.69
   0  -6  -4   34.76    0.69
   0  -6   4   32.78    0.93
   0   6  -4   33.15    0.66
   0  -6   5  103.42    1.73
   0   6  -5   96.89    1.28
   0  -6  -5  100.24    1.26
   0  -6  -5   93.81    1.26
   0  -6  -6   46.70    0.94
   0  -6   6   49.04    1.22
   0   6  -6   50.45    1.07
   0  -6  -6   47.35    1.00
   0   6  -7   25.70    0.85
   0  -6  -7   26.47    0.83
   0  -6  -7   22.17    0.71
   0  -8   0   17.98    0.69
   0  -8   0   17.03    0.40
   0  -8  -1   46.60    0.65
   0  -8  -1   51.73    1.03
   0  -8   1   53.20    1.16
   0  -8   1   53.11    0.64
   0  -8   2  141.46    1.01
   0  -8  -2  137.99    1.59
   0  -8  -2  129.58    1.21
   0  -8   2  139.35    1.93
   0   8  -3    5.06    0.23
   0  -8   3    4.94    0.43
   0  -8  -3    4.66    0.28
   0  -8  -4   37.46    0.79
   0   8  -4   35.44    0.69
   0  -8   4   35.92    1.09
   0   8  -5    8.00    0.40
   0  -8   5    6.03    0.51
   0  -8  -5    6.52    0.37
   0   8  -6  154.57    1.91
   0  -8  -6  152.35    1.84
   0  -8  -7    6.66    0.46
   0   8  -7    7.55    0.48
   0 -10   0  901.43    3.03
   0 -10   0 1011.18    5.24
   0 -10   1   18.54    0.45
   0 -10  -1   16.54    0.49
   0 -10  -1   14.97    0.65
   0 -10   1   16.40    0.73
   0 -10   2  624.37    4.53
   0 -10  -2  607.52    3.03
   0 -10  -2  624.30    3.89
   0 -10  -3    7.06    0.38
   0 -10   3    5.71    0.55
   0 -10  -4  511.66    3.18
   0 -10   4  515.73    4.54
   0 -10  -5    8.60    0.48
   0 -10   5    8.40    0.64
   0 -10   6  311.15    3.90
   0 -10  -6  280.95    2.69
   0 -12   0  270.73    2.99
   0 -12   0  271.21    1.95
   0 -12  -1    2.87    0.26
   0 -12   1    1.66    0.34
   0 -12  -1    1.81    0.28
   0 -12  -2   93.67    1.34
   0 -12   2   95.15    2.03
   0 -12   3   11.45    0.78
   0 -12  -3   10.58    0.49
   0 -12   4    6.58    0.64
   0 -12  -4    8.04    0.47
   0 -14   0   66.15    1.68
   0 -14  -1  140.60    1.69
   0 -14   1  145.81    2.59
   0 -14   2   43.65    1.53
   0 -14  -2   46.79    1.04
   1  -1  -8   36.53    1.03
   1   1  -8   39.42    1.09
   1  -1  -7    7.80    0.46
   1   1  -7    7.62    0.47
   1  -1  -6   10.15    0.48
   1   1  -6    9.22    0.46
   1   1  -5    2.91    0.24
   1  -1  -5    3.01    0.18
   1  -1  -5    2.74    0.23
  -1  -1   5    2.94    0.22
  -1  -1   4  491.35    2.32
   1  -1  -4  489.93    2.35
   1  -1  -4  496.50    1.79
   1   1  -4  488.94    2.40
   1   1  -4  486.56    1.52
   1  -1  -3    1.81    0.14
   1   1  -3    2.05    0.15
   1   1  -3    2.19    0.09
  -1  -1   3    1.99    0.15
   1  -1  -3    2.12    0.12
   1   1  -2    1.49    0.05
  -1  -1   2    1.56    0.12
   1  -1  -2    1.63    0.10
   1  -1  -2    1.33    0.08
   1   1  -1   -0.03    0.04
   1  -1  -1    0.03    0.02
   1  -1  -1    0.00    0.02
  -1  -1   1   -0.01    0.04
  -1  -1   0    0.01    0.01
  -1  -1   0    0.00    0.02
   1  -1   0    0.00    0.02
  -1  -1  -1   25.88    0.30
  -1  -1  -1   26.81    0.34
  -1   1  -2 1018.06    2.76
  -1  -1  -2 1014.69    2.83
   1  -1   2 1021.99    2.78
   1  -1   3    0.19    0.06
  -1   1  -3    0.14    0.09
  -1  -1  -3    0.12    0.07
  -1  -1  -3    0.26    0.08
   1  -1   4   23.39    0.48
  -1   1  -4   23.49    0.42
  -1  -1  -4   23.58    0.47
  -1  -1  -4   21.94    0.54
  -1   1  -5   42.13    0.65
  -1  -1  -5   41.28    0.84
  -1   1  -5   39.45    0.83
  -1  -1  -5   38.64    0.66
  -1  -1  -6   64.69    0.91
  -1   1  -6   62.08    1.12
  -1  -1  -6   65.00    1.18
  -1   1  -7  100.40    1.69
  -1  -1  -7  101.67    1.72
  -1   1  -8   63.91    1.45
  -1  -1  -8   54.84    1.30
   1   3  -8   19.94    0.81
   1  -3  -8   17.53    0.75
   1  -3  -7  450.47    3.30
   1   3  -7  439.20    3.30
   1  -3  -6  168.44    1.46
   1   3  -6  171.14    1.83
   1  -3  -6  172.28    1.78
  -1  -3   5 1632.86    5.37
   1  -3  -5 1621.92    4.20
   1  -3  -5 1620.94    5.00
   1   3  -5 1614.24    5.01
   1   3  -4   65.54    0.90
   1  -3  -4   69.23    0.79
  -1  -3   4   67.40    1.05
   1  -3  -4   70.74    0.93
   1  -3  -3 5309.40    5.94
   1   3  -3 4737.54    6.78
  -1  -3   3 4496.75    8.24
  -1  -3   3 4991.15    3.61
   1  -3  -3 5403.27    6.55
   1   3  -2  798.58    2.25
   1  -3  -2  804.88    2.17
   1  -3  -2  796.55    2.00
  -1  -3   2  795.36    3.01
   1  -3  -1 2850.50    2.28
   1   3  -1 2585.68    3.78
  -1  -3   1 2861.21    2.30
   1  -3  -1 2954.11    3.61
  -1  -3   1 2517.37    5.04
  -1  -3   0   25.78    0.29
   1  -3   0   24.83    0.34
  -1  -3   0   26.73    0.44
   1   3   0   26.52    0.42
  -1  -3  -1   64.76    0.57
  -1   3  -1   67.15    0.50
  -1  -3  -1   70.84    0.60
   1  -3   1   62.82    0.61
   1   3   1   65.61    0.72
  -1  -3  -2  364.08    1.67
  -1  -3  -2  363.38    1.05
  -1  -3  -2  369.99    1.60
  -1   3  -2  365.98    1.58
  -1  -3  -3   85.04    0.86
  -1  -3  -3   72.87    0.82
   1  -3   3   76.44    1.01
  -1   3  -3   86.81    0.94
  -1  -3  -4   20.99    0.47
  -1  -3  -4   22.01    0.60
   1  -3   4   21.87    0.59
  -1   3  -4   21.00    0.54
  -1  -3  -5   78.85    1.27
  -1   3  -5   72.56    1.14
  -1  -3  -5   71.52    0.98
  -1  -3  -6   44.50    0.85
  -1  -3  -6   44.02    0.97
  -1   3  -6   43.18    0.96
  -1  -3  -7   51.26    1.16
  -1   3  -7   48.71    1.12
  -1  -3  -8    8.51    0.53
   1  -5  -8   55.90    1.26
   1   5  -8   59.91    1.38
   1   5  -7    0.13    0.22
   1  -5  -7   -0.03    0.15
   1  -5  -7    0.04    0.15
   1  -5  -6   10.00    0.43
   1   5  -6    7.83    0.44
   1  -5  -6    9.85    0.49
  -1  -5   6    7.81    0.51
  -1  -5   5   12.65    0.59
   1   5  -5   10.32    0.43
   1  -5  -5   10.03    0.38
   1  -5  -5   10.45    0.43
   1  -5  -4   60.25    0.83
   1   5  -4   61.48    0.91
  -1  -5   4   58.85    1.17
   1  -5  -4   61.19    0.87
   1  -5  -3    9.38    0.30
   1   5  -3    8.31    0.31
   1  -5  -3    8.04    0.29
  -1  -5   3    8.01    0.42
  -1  -5   2   42.30    0.34
   1   5  -2   48.22    0.58
  -1  -5   2   51.29    0.97
   1  -5  -2   45.63    0.47
   1  -5  -2   46.61    0.61
   1  -5  -1  254.90    1.36
  -1  -5   1  244.70    1.83
   1   5  -1  255.91    1.19
  -1  -5   1  235.47    0.96
  -1   5   1  239.41    0.89
  -1  -5   0 2519.34    3.38
   1   5   0 2143.08    4.27
   1  -5   0 2443.16    3.64
  -1  -5   0 2238.93    5.79
   1   5   1   43.37    0.66
  -1   5  -1   44.22    0.41
  -1  -5  -1   46.45    0.74
   1  -5   1   40.54    0.51
  -1  -5  -1   43.32    0.56
  -1  -5  -2 1029.94    2.98
   1  -5   2 1032.30    2.78
  -1  -5  -2 1027.25    2.92
  -1   5  -2 1022.80    2.59
   1  -5   3  194.22    1.93
   1  -5   3  192.30    1.25
  -1   5  -3  199.86    1.39
  -1  -5  -3  192.36    1.46
  -1  -5  -4  705.30    2.98
  -1  -5  -4  690.42    3.28
  -1   5  -4  736.69    3.20
   1  -5   4  722.61    4.02
   1  -5   5    5.79    0.39
  -1   5  -5    5.95    0.36
  -1  -5  -5    5.79    0.32
  -1  -5  -5    5.19    0.33
  -1   5  -6  326.14    2.65
  -1  -5  -6  324.02    2.69
  -1  -5  -6  319.13    2.42
  -1  -5  -7    2.48    0.29
  -1  -5  -7    2.28    0.29
  -1   5  -7    1.92    0.28
   1   7  -7  191.60    2.27
   1  -7  -7  190.14    2.03
  -1  -7   6   97.91    1.80
   1  -7  -6   97.48    1.37
   1   7  -6  102.94    1.51
  -1  -7   5  315.15    3.13
   1  -7  -5  307.28    2.25
   1   7  -5  310.52    2.30
   1   7  -4  125.29    1.32
  -1  -7   4  127.02    1.89
   1  -7  -4  126.98    1.35
   1  -7  -3  879.97    3.23
  -1  -7   3  897.47    4.68
   1   7  -3  887.74    2.99
  -1  -7   2  225.55    2.29
   1  -7  -2  237.99    1.64
   1   7  -2  213.70    1.28
  -1  -7   2  248.31    1.18
  -1  -7   1  525.17    3.15
   1   7  -1  526.80    1.74
   1  -7  -1  511.25    2.07
  -1  -7   1  521.78    1.76
   1  -7   0   17.11    0.40
  -1  -7   0   18.10    0.38
  -1  -7   0   19.56    0.64
   1   7   0   18.69    0.37
   1   7   1  781.54    2.85
  -1  -7  -1  781.64    3.44
  -1  -7  -1  793.61    2.66
  -1   7  -1  790.79    1.73
  -1   7  -2    2.39    0.14
  -1  -7  -2    1.77    0.17
   1  -7   2    2.62    0.34
   1   7   2    1.99    0.18
   1  -7   2    1.73    0.14
  -1  -7  -2    2.27    0.21
  -1  -7  -3  190.63    1.59
   1   7   3  200.95    2.06
   1  -7   3  199.38    2.27
  -1   7  -3  198.77    1.42
   1   7   3  189.94    2.13
   1  -7   4    1.30    0.30
  -1   7  -4    1.26    0.18
  -1  -7  -4    1.21    0.17
  -1  -7  -4    1.24    0.17
  -1  -7  -5  187.79    1.87
   1  -7   5  189.33    2.43
  -1   7  -5  194.98    1.90
  -1  -7  -5  196.11    1.91
  -1   7  -6    4.65    0.35
   1  -7   6    6.03    0.50
  -1  -7  -6    5.52    0.39
  -1  -7  -7    0.72    0.25
  -1   7  -7    1.20    0.23
  -1  -9   7   22.71    1.00
  -1  -9   6    3.51    0.46
   1  -9  -6    3.65    0.33
   1  -9  -5   70.11    1.18
  -1  -9   5   81.12    1.87
  -1  -9   4   25.36    0.98
   1  -9  -4   27.12    0.71
   1  -9  -3  202.15    1.70
  -1  -9   3  209.61    2.58
   1  -9  -2    0.06    0.11
  -1  -9   2    0.56    0.25
  -1  -9   1   17.37    0.41
  -1  -9   1   15.61    0.66
   1  -9  -1   16.36    0.66
   1  -9  -1   18.24    0.48
   1  -9   0    4.18    0.43
  -1  -9   0    4.59    0.35
   1  -9   0    4.37    0.23
  -1  -9   0    4.53    0.23
  -1  -9  -1   79.99    1.00
   1  -9   1   82.67    0.98
   1  -9   1   87.83    1.71
  -1  -9  -2   59.97    0.90
  -1  -9  -2   57.29    0.98
   1  -9   3  212.27    2.64
  -1  -9  -3  213.49    1.86
   1  -9   4   21.92    0.96
  -1  -9  -4   19.29    0.62
  -1  -9  -5    4.43    0.37
   1  -9   5    5.05    0.50
   1  -9   6   38.06    1.38
  -1  -9  -6   32.70    0.90
  -1 -11   5    1.41    0.35
   1 -11  -5    1.06    0.26
  -1 -11   4   86.75    1.98
   1 -11  -4   81.62    1.29
   1 -11  -3   34.52    0.81
  -1 -11   3   35.41    1.25
   1 -11  -2   38.15    1.08
   1 -11  -2   39.29    0.82
  -1 -11   2   39.56    1.25
   1 -11  -1    9.69    0.37
  -1 -11   1    9.88    0.63
  -1 -11   0    0.09    0.13
   1 -11   0   -0.08    0.26
  -1 -11   0    0.03    0.18
  -1 -11  -1  147.15    1.47
  -1 -11  -1  142.03    1.92
   1 -11   1  156.72    2.36
   1 -11   1  157.50    1.40
  -1 -11  -2   18.45    0.58
   1 -11   2   18.95    0.88
  -1 -11  -3   36.51    0.85
   1 -11   3   38.48    1.30
   1 -11   4    1.33    0.33
  -1 -11  -4    0.76    0.21
   1 -11   5  108.83    2.30
  -1 -11  -5  107.02    1.68
   1 -13  -3  109.19    1.56
  -1 -13   3  114.96    2.38
   1 -13  -2   37.26    0.89
  -1 -13   2   36.59    1.30
   1 -13  -1  198.27    1.85
  -1 -13   1  208.14    2.89
   1 -13  -1  209.26    2.90
  -1 -13   0  112.85    2.04
   1 -13   0  110.29    1.30
   1 -13   0  107.78    2.04
   1 -13   1   33.01    1.20
  -1 -13  -1   33.21    0.80
   1 -13   2  139.61    2.56
  -1 -13  -2  133.68    1.64
   1 -13   3  104.56    2.36
  -1 -13  -3   94.54    1.51
  -1 -15   0   76.57    1.84
   2   0  -8  345.49    3.19
   2   0  -7    0.05    0.19
   2   0  -6  295.75    2.36
   2   0  -5    0.11    0.07
   2   0  -5    0.06    0.13
   2   0  -4    9.22    0.22
   2   0  -4    7.96    0.31
   2   0  -3    0.01    0.07
   2   0  -3    0.04    0.04
   2   0  -2  144.73    0.91
   2   0  -2  146.70    0.61
   2   0  -1    0.05    0.06
   2   0  -1   -0.01    0.05
   2   0   0   -0.02    0.06
  -2   0  -1   -0.02    0.06
  -2   0  -1    0.22    0.08
  -2   0  -2 3600.18    4.73
  -2   0  -2 3594.75    5.63
  -2   0  -3    0.12    0.08
  -2   0  -3   -0.01    0.09
   2   0   3    0.00    0.05
  -2   0  -4  108.05    1.05
  -2   0  -4   94.97    1.17
  -2   0  -5    0.18    0.11
  -2   0  -5   -0.06    0.15
  -2   0  -6   30.23    0.90
  -2   0  -7   -0.22    0.22
   2   2  -8   13.40    0.70
   2  -2  -8   10.87    0.57
   2   2  -7   84.16    1.44
   2  -2  -6    4.55    0.24
   2   2  -6    3.40    0.30
   2  -2  -5  402.86    1.92
  -2  -2   5  396.52    2.54
   2  -2  -5  393.12    2.40
   2   2  -5  391.08    2.46
   2   2  -4   19.66    0.49
   2  -2  -4   20.72    0.40
  -2  -2   4   19.93    0.53
   2   2  -4   19.73    0.23
   2  -2  -4   21.10    0.49
   2  -2  -3 4847.12    6.07
  -2  -2   3 4682.54    7.35
   2  -2  -2   58.91    0.54
   2   2  -2   64.19    0.69
  -2  -2   2   62.30    0.77
   2  -2  -1 8763.51    4.66
   2  -2  -1 8710.10    6.75
  -2  -2   1 8767.78    3.88
  -2  -2   0  639.64    1.52
  -2  -2   0  633.79    1.76
   2  -2   0  662.14    2.23
   2   2   0  636.26    2.29
   2  -2   0  635.54    1.92
   2  -2   0  633.00    1.60
  -2  -2  -1 5073.94    5.12
  -2  -2  -1 5086.18    3.57
  -2  -2  -2  277.06    1.57
  -2   2  -2  279.28    1.49
  -2  -2  -2  285.41    1.45
  -2  -2  -3 1278.34    3.81
   2  -2   3 1238.35    3.71
  -2   2  -3 1247.91    3.58
  -2  -2  -3 1266.74    3.28
  -2   2  -4  517.31    2.62
  -2  -2  -4  512.01    2.27
   2  -2   4  515.34    2.48
  -2  -2  -4  525.50    2.77
  -2   2  -5 1131.56    4.44
  -2  -2  -5 1139.82    3.90
  -2  -2  -6  131.07    1.71
  -2  -2  -6  133.86    1.44
  -2   2  -6  129.32    1.69
  -2   2  -7  500.90    3.87
  -2  -2  -7  435.31    3.36
   2   4  -8    5.18    0.47
   2  -4  -8    4.58    0.39
   2  -4  -7   18.72    0.66
   2   4  -7   18.94    0.72
   2  -4  -6   25.06    0.70
   2   4  -6   27.89    0.78
  -2  -4   6   26.30    0.80
   2  -4  -6   25.04    0.59
   2  -4  -5    8.25    0.38
   2  -4  -5    8.66    0.33
   2   4  -5   10.97    0.45
  -2  -4   5    9.61    0.48
   2  -4  -4   18.02    0.43
   2  -4  -4   17.19    0.45
   2   4  -4   13.64    0.43
  -2  -4   4   17.00    0.58
   2   4  -3  309.36    1.75
   2  -4  -3  311.57    1.53
   2  -4  -3  309.14    1.61
   2  -4  -2   22.21    0.42
   2   4  -2   21.45    0.41
  -2  -4   2   20.68    0.56
   2  -4  -2   19.55    0.28
  -2  -4   2   21.64    0.20
  -2  -4   1   88.39    0.55
  -2  -4   1   89.30    1.02
   2  -4  -1   85.68    0.78
   2   4  -1   92.83    0.90
   2   4   0    4.93    0.25
  -2  -4   0    4.88    0.17
   2  -4   0    5.00    0.21
  -2  -4   0    5.34    0.24
   2   4   1   60.36    0.85
   2  -4   1   56.65    0.68
  -2  -4  -1   60.02    0.64
  -2   4  -1   66.18    0.55
   2   4   1   61.65    1.05
  -2  -4  -1   60.98    0.64
  -2  -4  -2  232.63    1.01
   2  -4   2  235.37    1.63
  -2  -4  -2  230.31    1.44
  -2   4  -2  232.72    1.33
  -2  -4  -2  226.79    1.46
   2  -4   3    0.25    0.16
  -2  -4  -3    0.12    0.09
  -2  -4  -3    0.31    0.10
  -2   4  -3    0.44    0.10
   2  -4   4  135.34    1.60
  -2  -4  -4  127.33    1.25
  -2  -4  -4  137.23    1.48
  -2   4  -4  130.57    1.35
  -2  -4  -5   82.57    1.07
   2  -4   5   89.69    1.35
  -2   4  -5   87.11    1.22
  -2  -4  -6  142.34    1.62
  -2   4  -6  137.58    1.78
  -2  -4  -7   14.43    0.66
  -2   4  -7   15.51    0.69
   2   6  -7   52.18    1.18
   2  -6  -7   48.83    1.00
  -2  -6   6    0.79    0.20
   2   6  -6    1.81    0.26
   2  -6  -6    1.79    0.21
   2  -6  -6    1.23    0.20
  -2  -6   5    0.01    0.21
   2  -6  -5    0.42    0.15
   2   6  -5    0.36    0.19
   2  -6  -5    0.62    0.16
  -2  -6   4  157.15    2.03
   2  -6  -4  152.12    1.36
   2   6  -4  153.82    1.47
   2  -6  -4  146.49    1.26
   2  -6  -3   29.87    0.57
   2   6  -3   31.25    0.57
  -2  -6   3   32.02    0.85
   2  -6  -3   34.88    0.53
   2  -6  -2  756.37    2.73
  -2  -6   2  762.10    1.71
   2   6  -2  757.50    2.60
   2  -6  -2  747.47    1.64
  -2  -6   2  753.13    3.81
  -2  -6   1   30.21    0.41
   2  -6  -1   30.45    0.53
   2   6  -1   31.34    0.52
  -2  -6   1   31.00    0.73
  -2  -6   0  151.20    1.02
  -2  -6   0  154.94    1.50
   2  -6   0  144.93    1.12
   2   6   0  158.81    1.39
  -2  -6  -1   64.34    0.76
   2  -6   1   62.38    0.77
  -2   6  -1   67.71    0.54
   2   6   1   61.81    0.92
  -2  -6  -1   59.70    0.84
   2   6   2   16.07    0.65
   2  -6   2   16.44    0.43
   2   6   2   13.97    0.51
  -2  -6  -2   12.04    0.37
  -2  -6  -2   14.43    0.36
  -2   6  -2   15.12    0.34
   2  -6   2   16.58    0.66
  -2  -6  -3    3.84    0.25
   2   6   3    4.76    0.44
  -2   6  -3    4.71    0.24
   2  -6   3    4.10    0.23
   2  -6   3    5.86    0.43
   2   6   3    5.08    0.40
   2  -6   4   14.00    0.63
  -2  -6  -4   14.47    0.51
  -2   6  -4   15.22    0.48
  -2  -6  -4   15.00    0.49
  -2   6  -5   11.16    0.46
  -2  -6  -5   11.89    0.47
  -2  -6  -5   13.08    0.54
   2  -6   5   11.05    0.57
  -2   6  -6  105.39    1.56
  -2  -6  -6  108.74    1.63
  -2  -6  -7    0.29    0.17
  -2  -6  -7   -0.02    0.16
  -2   6  -7    0.14    0.19
  -2  -8   7    6.59    0.55
   2  -8  -7    8.69    0.46
   2   8  -7    9.45    0.53
   2  -8  -6   77.66    1.22
   2   8  -6   80.35    1.34
  -2  -8   6   80.26    1.75
   2   8  -5  283.09    2.26
   2  -8  -5  280.19    2.22
   2  -8  -4  181.23    1.66
   2   8  -4  184.46    1.61
   2   8  -3  499.89    2.34
   2  -8  -3  495.93    2.56
  -2  -8   3  494.80    3.71
   2  -8  -2  170.25    1.42
  -2  -8   2  179.96    2.14
   2   8  -2  178.54    1.29
   2   8  -1 1544.66    3.63
  -2  -8   1 1535.00    5.84
   2  -8  -1 1527.67    4.24
  -2  -8   1 1555.92    3.46
  -2  -8   0  203.97    1.37
  -2  -8   0  202.14    2.05
   2  -8   0  197.82    1.48
   2   8   0  203.82    1.49
  -2  -8  -1  544.15    2.46
   2  -8   1  534.54    2.36
  -2  -8  -1  542.07    3.06
   2  -8   2   63.09    1.43
  -2  -8  -2   55.58    0.86
  -2  -8  -2   57.96    0.89
  -2  -8  -3  860.13    3.64
   2  -8   3  885.01    5.26
   2  -8   4   32.58    1.05
  -2  -8  -4   30.26    0.77
   2  -8   5  429.89    3.90
  -2  -8  -5  440.94    3.01
  -2  -8  -6    8.51    0.49
  -2 -10   6  172.39    2.83
   2 -10  -6  165.53    1.96
  -2 -10   5  111.71    2.42
   2 -10  -5   89.12    1.37
   2 -10  -4  109.52    1.42
  -2 -10   4  128.86    2.33
  -2 -10   3   83.66    1.75
   2 -10  -3   77.48    1.13
   2 -10  -2   66.10    0.99
  -2 -10   2   69.09    1.52
  -2 -10   1  335.17    3.10
  -2 -10   1  352.41    1.96
   2 -10  -1  336.54    2.11
  -2 -10   0   26.38    0.84
   2 -10   0   28.87    0.65
   2 -10   0   29.11    1.00
  -2 -10   0   25.46    0.57
  -2 -10  -1   20.54    0.56
   2 -10   1   20.16    0.89
   2 -10   1   19.30    0.50
  -2 -10  -1   20.27    0.69
  -2 -10  -2   14.10    0.50
   2 -10   2   15.45    0.81
   2 -10   3  103.62    2.02
  -2 -10  -3  103.11    1.37
   2 -10   4    0.47    0.24
  -2 -10  -4    0.50    0.20
  -2 -10  -5   31.37    0.87
   2 -10   5   33.37    1.22
   2 -10   6    0.17    0.20
   2 -12  -4   74.35    1.32
  -2 -12   4   94.77    2.32
   2 -12  -3  390.35    2.74
  -2 -12   3  407.21    4.19
   2 -12  -2  142.02    1.56
   2 -12  -2  149.33    2.24
   2 -12  -1  236.58    2.00
   2 -12  -1  237.45    2.95
  -2 -12   1  232.09    2.85
   2 -12   0   63.43    1.00
  -2 -12   0   61.75    0.97
   2 -12   0   66.65    1.69
  -2 -12   0   60.63    1.39
  -2 -12  -1  448.02    2.80
   2 -12   1  454.92    4.38
   2 -12   2    6.93    0.65
  -2 -12  -2    6.05    0.38
  -2 -12  -3  145.21    1.79
   2 -12   3  151.15    2.66
   2 -12   4   11.37    0.85
  -2 -12  -4   11.47    0.56
   2 -14  -2    3.43    0.31
  -2 -14   2    4.34    0.57
   2 -14  -1    5.90    0.37
  -2 -14   1    6.73    0.61
  -2 -14   0    2.19    0.41
   2 -14   0    1.90    0.48
   2 -14   1   37.02    1.35
  -2 -14  -1   34.17    0.84
  -2 -14  -2    0.71    0.23
   3  -1  -8  179.72    2.34
   3   1  -8  175.49    2.29
   3  -1  -7   92.04    1.45
   3   1  -7   95.04    1.48
   3   1  -6  290.61    2.38
   3  -1  -6  284.61    2.25
   3  -1  -5  327.64    1.53
   3  -1  -5  335.42    2.22
   3   1  -5  323.78    2.21
   3   1  -4 1081.60    1.84
   3  -1  -4 1069.82    2.46
   3  -1  -4 1086.51    3.41
   3   1  -4 1068.61    3.44
  -3  -1   4 1088.38    3.78
   3   1  -3  836.78    2.70
  -3  -1   3  856.21    3.08
   3  -1  -3  832.89    2.02
  -3  -1   2    1.74    0.16
   3   1  -2    2.58    0.10
   3  -1  -2    2.04    0.13
   3  -1  -2    2.25    0.13
   3   1  -2    2.57    0.17
   3  -1  -1 1387.59    3.35
   3   1  -1 1398.60    3.89
   3   1   0 1331.34    3.77
   3  -1   0 1308.55    3.30
  -3  -1  -1 1125.54    2.80
   3   1   1 1127.00    4.55
  -3   1  -1 1116.53    2.80
   3   1   1 1150.15    3.66
  -3  -1  -2  125.11    1.14
  -3   1  -2  129.99    1.12
  -3  -1  -2  122.64    0.98
  -3  -1  -3  165.88    1.30
   3   1   3  161.76    0.65
  -3   1  -3  157.36    1.38
   3  -1   3  161.97    1.26
  -3  -1  -3  166.70    1.50
  -3   1  -4  308.35    2.15
  -3  -1  -4  303.18    1.86
  -3  -1  -4  310.15    2.22
  -3  -1  -5    0.35    0.14
  -3  -1  -5    0.75    0.15
  -3   1  -5    0.68    0.19
  -3  -1  -6   24.85    0.80
  -3   1  -6   26.60    0.81
  -3  -1  -6   28.25    0.69
  -3  -1  -7    5.24    0.43
  -3   1  -7    3.86    0.37
   3  -3  -8   29.65    0.93
   3   3  -8   29.93    0.95
   3   3  -7   65.45    1.29
   3  -3  -7   69.96    1.31
   3  -3  -6    0.00    0.08
   3  -3  -6    0.10    0.13
  -3  -3   6   -0.02    0.16
   3   3  -5   36.26    0.76
   3  -3  -5   35.68    0.60
  -3  -3   5   35.65    0.85
   3  -3  -5   30.44    0.63
   3  -3  -4  143.92    1.24
   3   3  -4  138.05    1.35
  -3  -3   4  137.66    1.51
  -3  -3   3  126.41    1.36
   3  -3  -3  123.41    0.93
   3  -3  -3  124.30    0.95
   3   3  -3  125.34    1.14
  -3  -3   2    1.26    0.16
   3  -3  -2    1.19    0.12
   3   3  -2    1.32    0.15
   3  -3  -2    1.47    0.10
   3   3  -1 2045.08    5.18
   3  -3  -1 2382.89    2.70
   3  -3  -1 2098.38    4.68
  -3  -3   1 2459.78    4.80
  -3  -3   1 2308.58    2.47
   3   3   0  797.72    3.19
   3  -3   0  784.50    2.12
  -3  -3   0  798.93    2.42
  -3  -3   0  790.97    2.07
   3  -3   0  802.90    2.88
   3   3   1  295.22    2.02
  -3  -3  -1  287.02    1.22
   3   3   1  286.10    2.45
  -3   3  -1  289.36    1.31
  -3  -3  -1  280.04    1.41
  -3  -3  -2    0.23    0.10
  -3   3  -2    0.63    0.11
  -3  -3  -2    0.34    0.10
  -3  -3  -3   17.87    0.52
   3  -3   3   17.94    0.59
  -3   3  -3   20.00    0.53
  -3  -3  -3   16.46    0.44
  -3  -3  -4  182.73    1.59
  -3  -3  -4  177.72    1.73
  -3   3  -4  182.90    1.70
  -3  -3  -5   70.57    1.07
  -3   3  -5   77.17    1.29
  -3  -3  -5   78.51    1.27
  -3   3  -6    9.01    0.51
  -3  -3  -6    8.97    0.50
  -3  -3  -6    9.06    0.43
  -3  -3  -7  149.86    2.08
  -3   3  -7  148.73    2.00
   3  -5  -8  301.64    2.84
   3   5  -8  306.14    3.00
   3  -5  -7    0.00    0.15
   3   5  -7    0.11    0.17
   3  -5  -6 1315.20    4.32
   3   5  -6 1317.61    5.19
  -3  -5   6 1286.41    5.90
   3  -5  -6 1313.75    4.84
  -3  -5   5    0.10    0.18
   3  -5  -5    0.10    0.13
   3   5  -5    0.34    0.15
   3  -5  -5    0.32    0.13
  -3  -5   4 1445.30    5.70
   3  -5  -4 1504.37    3.97
   3   5  -4 1436.78    4.46
   3  -5  -4 1522.73    4.21
   3  -5  -3   33.63    0.59
   3  -5  -3   35.54    0.48
  -3  -5   3   35.20    0.85
   3   5  -3   36.24    0.65
  -3  -5   2 3827.03    3.36
   3   5  -2 3801.69    6.24
   3  -5  -1    5.02    0.23
  -3  -5   1    5.15    0.29
   3   5  -1    5.80    0.29
  -3  -5   1    4.99    0.17
  -3  -5   0 1126.43    3.62
   3   5   0 1105.99    4.12
   3  -5   0 1127.85    3.48
   3  -5   0 1105.65    2.09
  -3  -5   0 1118.70    2.78
   3  -5   1   24.04    0.54
  -3   5  -1   26.39    0.38
  -3  -5  -1   26.89    0.52
   3   5   1   28.91    0.71
  -3  -5  -1   23.93    0.47
   3   5   2 2539.27    8.65
   3   5   2 2537.30    7.28
   3  -5   2 2570.33    6.33
   3  -5   3    7.49    0.44
   3  -5   3    7.81    0.37
  -3   5  -3    8.05    0.33
   3  -5   4  419.14    3.23
  -3  -5  -4  420.77    2.76
  -3   5  -4  418.71    2.57
  -3  -5  -4  422.66    2.59
  -3  -5  -5   44.05    0.92
   3  -5   5   43.37    1.04
  -3  -5  -5   45.74    1.02
  -3   5  -5   45.68    0.96
  -3  -5  -6  173.81    1.96
  -3  -5  -6  170.68    2.11
  -3  -5  -7   33.51    0.88
  -3   5  -7   34.51    0.93
   3  -7  -7   22.36    0.70
   3   7  -7   20.43    0.76
  -3  -7   7   23.42    0.93
   3  -7  -6  109.99    1.37
   3   7  -6  112.10    1.58
  -3  -7   6  111.99    1.95
   3  -7  -5    8.03    0.37
   3   7  -5   10.02    0.44
  -3  -7   5    9.25    0.58
   3   7  -4   16.30    0.50
  -3  -7   4   17.46    0.75
   3  -7  -4   16.83    0.50
   3  -7  -3    5.70    0.28
   3   7  -3    5.89    0.29
  -3  -7   3    6.47    0.44
   3  -7  -2   23.72    0.54
  -3  -7   2   26.92    0.81
   3   7  -2   24.26    0.52
  -3  -7   2   27.36    0.40
   3  -7  -1    1.28    0.14
  -3  -7   1    2.40    0.26
   3   7  -1    1.81    0.18
  -3  -7   1    2.61    0.16
  -3  -7   0   16.83    0.54
   3  -7   0   15.22    0.39
  -3  -7   0   17.25    0.41
   3  -7   1   46.52    0.76
   3   7   1   45.50    0.90
  -3  -7  -1   48.01    0.81
  -3  -7  -1   42.51    0.68
   3   7   2   88.18    1.35
   3  -7   2   93.96    1.14
   3  -7   2   91.95    1.65
  -3  -7  -2   90.50    1.10
   3   7   3   82.71    1.48
   3   7   3   90.10    1.81
  -3   7  -3   97.73    1.13
   3  -7   3   98.10    1.88
  -3  -7  -3   84.95    1.13
   3   7   4    1.25    0.26
  -3   7  -4    1.36    0.19
   3  -7   4    1.26    0.24
  -3  -7  -4    0.94    0.21
   3   7   4    1.01    0.33
   3   7   5  247.20    3.06
   3   7   5  249.91    3.72
   3  -7   5  236.18    2.82
  -3  -7  -5  246.52    2.30
  -3   7  -6    4.33    0.38
  -3  -7  -6    1.24    0.24
  -3   7  -7  234.10    2.53
   3  -9  -7  145.45    1.87
  -3  -9   7  134.72    2.39
   3  -9  -6   50.77    1.05
   3   9  -6   56.02    1.16
  -3  -9   6   52.66    1.50
   3   9  -5  336.49    2.50
   3  -9  -5  330.54    2.43
  -3  -9   5  338.55    3.62
   3  -9  -4  133.68    1.45
   3   9  -4  136.08    1.40
   3  -9  -3   44.87    0.86
  -3  -9   3   52.58    1.38
  -3  -9   2   41.27    1.10
   3  -9  -2   38.75    0.76
   3  -9  -1   23.24    0.57
  -3  -9   1   26.78    0.83
  -3  -9   1   27.12    0.52
  -3  -9   0  104.20    1.48
  -3  -9   0  110.17    1.12
  -3  -9  -1   42.47    0.88
   3  -9   1   45.98    0.78
  -3  -9  -1   47.22    0.81
   3  -9   2   22.63    0.96
  -3  -9  -2   22.12    0.60
   3  -9   3  164.79    2.51
  -3  -9  -3  143.96    1.63
   3  -9   4   38.59    1.22
  -3  -9  -4   38.66    0.92
   3  -9   5   39.76    1.31
  -3  -9  -5   35.89    0.94
   3 -11  -5   17.55    0.65
  -3 -11   5   19.55    1.01
   3 -11  -4  187.11    1.98
  -3 -11   4  237.88    3.51
   3 -11  -3   52.96    0.99
  -3 -11   3   57.35    1.61
   3 -11  -2   68.03    1.09
  -3 -11   2   69.20    1.57
   3 -11  -1   10.34    0.43
  -3 -11   1   11.44    0.63
   3 -11   0   98.52    1.26
  -3 -11   0   89.07    1.56
   3 -11   0   88.55    1.81
  -3 -11   0   96.44    1.17
   3 -11   1   33.11    0.69
   3 -11   1   36.81    1.27
  -3 -11  -1   34.79    0.77
  -3 -11  -2   63.71    1.11
   3 -11   2   67.54    1.81
   3 -11   3   31.04    1.30
  -3 -11  -3   27.41    0.79
   3 -11   4   20.26    1.02
  -3 -11  -4   20.34    0.72
   3 -11   5   53.38    1.65
   3 -13  -3   20.40    0.70
  -3 -13   3   20.56    1.05
   3 -13  -2   42.53    0.92
   3 -13  -2   46.66    1.40
   3 -13  -1    0.03    0.13
  -3 -13   1   -0.36    0.28
   3 -13  -1    0.00    0.25
   3 -13   0   62.04    1.06
  -3 -13   0   56.68    1.41
   3 -13   1    2.46    0.44
  -3 -13  -1    1.69    0.24
   3 -13   2  116.74    2.55
  -3 -13  -2  105.82    1.57
   4   0  -8   21.54    0.81
   4   0  -7    0.18    0.15
   4   0  -6  775.17    3.80
   4   0  -5    0.13    0.15
   4   0  -4  944.41    2.07
   4   0  -4  934.75    3.25
   4   0  -3    0.07    0.05
   4   0  -3    0.10    0.08
   4   0  -2 3393.92    4.87
   4   0  -2 4036.26    6.02
   4   0  -1    0.04    0.12
   4   0   0   77.26    1.03
   4   0   1   -0.07    0.16
   4   0   1   -0.05    0.12
  -4   0  -2 4660.76    7.39
  -4   0  -3    0.21    0.11
  -4   0  -4 1817.24    5.84
  -4   0  -5    0.08    0.18
  -4   0  -6 1180.59    5.53
  -4   0  -7    0.99    0.26
   4  -2  -8  155.32    2.11
   4   2  -8  145.85    2.02
   4   2  -7  258.03    2.52
   4  -2  -7  257.37    2.40
   4   2  -6   16.86    0.60
   4  -2  -6   19.60    0.62
   4  -2  -5  145.75    1.02
   4   2  -5  149.18    1.42
  -4  -2   5  150.23    1.69
   4  -2  -4  174.75    1.37
   4   2  -4  178.90    1.51
  -4  -2   4  184.79    1.75
   4  -2  -4  178.22    1.15
   4  -2  -3  224.99    1.25
   4   2  -3  231.97    0.75
   4  -2  -3  233.57    1.37
   4   2  -3  237.72    1.61
  -4  -2   2  100.79    1.10
   4  -2  -2  101.22    0.94
   4  -2  -2   92.95    0.81
   4   2  -2   93.91    1.03
   4  -2  -1 1059.32    3.14
   4   2  -1 1067.75    4.02
   4  -2  -1 1058.23    3.44
  -4  -2   1 1055.43    3.20
   4   2   0   70.43    1.04
   4  -2   0   68.14    0.84
  -4  -2   0   66.16    0.67
   4   2   1  177.08    2.09
   4   2   1  182.19    1.73
  -4   2  -2  329.30    1.85
  -4  -2  -2  314.47    1.76
  -4  -2  -3    3.15    0.24
  -4   2  -3    1.91    0.20
  -4  -2  -3    2.92    0.23
  -4   2  -4    0.67    0.18
  -4  -2  -4    0.82    0.19
  -4  -2  -4    0.55    0.12
  -4  -2  -5   16.97    0.58
  -4  -2  -5   13.41    0.55
  -4   2  -5   16.24    0.60
  -4  -2  -6    0.49    0.22
  -4   2  -6    0.64    0.24
  -4  -2  -6    0.18    0.17
  -4  -2  -7   11.32    0.63
  -4   2  -7    9.91    0.59
   4  -4  -8    6.65    0.47
   4   4  -8    5.33    0.43
   4   4  -7    1.17    0.25
  -4  -4   7    1.14    0.27
   4  -4  -7    0.41    0.19
   4  -4  -6   34.12    0.68
   4   4  -6   33.06    0.84
  -4  -4   6   34.62    0.97
   4  -4  -6   32.73    0.76
   4  -4  -5   52.43    0.86
   4  -4  -5   49.58    0.72
   4   4  -5   50.90    0.93
  -4  -4   5   54.02    1.13
   4  -4  -4  137.42    1.18
   4  -4  -4  130.10    1.13
   4   4  -4  131.97    1.35
  -4  -4   4  136.07    1.65
   4  -4  -3  123.85    1.07
   4   4  -3  127.53    1.25
  -4  -4   3  128.87    1.49
   4  -4  -3  127.07    0.95
   4  -4  -2   24.48    0.51
  -4  -4   2   24.61    0.62
   4  -4  -2   23.34    0.34
   4   4  -2   26.61    0.60
   4  -4  -1    4.64    0.26
  -4  -4   1    4.39    0.26
   4  -4  -1    4.76    0.16
  -4  -4   1    3.39    0.14
   4   4  -1    5.47    0.34
  -4  -4   0  980.14    3.15
   4   4   0  993.18    4.12
   4  -4   0  995.65    3.63
   4  -4   0  982.14    2.87
  -4  -4   0  989.34    2.73
   4   4   1  255.27    2.19
   4  -4   1  258.48    2.06
  -4   4  -1  246.15    1.32
  -4  -4  -1  236.40    1.33
  -4  -4  -1  240.98    1.52
  -4   4  -2  420.90    2.05
   4   4   2  417.96    3.63
  -4  -4  -2  412.64    2.17
  -4  -4  -3  345.26    2.18
  -4   4  -3  358.11    2.19
  -4  -4  -4  528.19    2.94
  -4   4  -4  517.48    2.89
  -4  -4  -5  356.22    2.89
  -4   4  -5  332.91    2.58
  -4  -4  -6   37.97    1.04
  -4  -4  -6   39.31    0.96
  -4   4  -7   56.23    1.29
  -4  -4  -7   61.75    1.29
  -4  -4  -7   60.24    1.41
   4  -6  -7   11.44    0.48
  -4  -6   7   10.78    0.60
   4   6  -7   10.02    0.56
   4  -6  -6   10.40    0.42
   4   6  -6   11.48    0.53
  -4  -6   6    9.90    0.60
   4  -6  -5   41.83    0.71
  -4  -6   5   43.18    1.09
   4   6  -5   44.65    0.89
   4  -6  -4  244.77    1.71
   4   6  -4  249.44    1.92
  -4  -6   4  251.84    2.50
   4  -6  -3   45.81    0.74
   4   6  -3   45.84    0.79
  -4  -6   3   45.70    1.03
  -4  -6   2    0.19    0.06
   4   6  -2    0.62    0.15
   4  -6  -2    0.20    0.11
  -4  -6   2    0.37    0.17
   4  -6  -1  160.29    1.43
  -4  -6   1  165.40    1.69
   4   6  -1  175.15    1.73
  -4  -6   1  164.43    1.13
   4   6   0   38.50    0.85
   4  -6   0   40.47    0.76
   4  -6   0   40.26    0.47
  -4  -6   0   38.34    0.58
  -4  -6   0   41.38    0.77
  -4  -6  -1   66.63    0.85
   4  -6   1   69.55    1.03
   4   6   1   70.83    1.22
  -4  -6  -1   66.11    0.84
   4   6   2   86.81    1.40
  -4  -6  -2   84.35    1.05
   4  -6   2   86.21    1.21
  -4   6  -2   89.71    0.92
   4   6   3  243.63    2.69
   4  -6   3  230.05    2.15
   4   6   3  238.85    3.19
  -4   6  -3  223.64    1.70
   4  -6   3  223.49    2.53
  -4  -6  -3  219.03    1.89
  -4   6  -4  485.98    2.79
   4  -6   4  480.84    3.74
   4   6   4  494.46    4.69
  -4  -6  -4  495.89    3.00
   4   6   5   72.30    1.79
  -4  -6  -5   67.66    1.22
  -4   6  -5   65.51    1.15
  -4  -6  -6  135.31    1.94
  -4   6  -6  127.78    1.76
  -4  -6  -6  133.77    1.80
  -4  -6  -7   87.16    1.68
  -4   6  -7   80.95    1.55
   4  -8  -7  150.64    1.79
   4   8  -7  145.55    2.01
  -4  -8   7  149.90    2.53
   4  -8  -6    8.09    0.41
   4   8  -6    8.88    0.48
  -4  -8   6    7.80    0.57
   4  -8  -5   50.59    0.94
   4   8  -5   50.19    0.97
  -4  -8   5   55.63    1.39
   4  -8  -4  120.06    1.40
  -4  -8   4  114.16    1.93
   4   8  -4  114.25    1.34
   4  -8  -3   98.01    1.22
   4   8  -3   92.60    1.13
  -4  -8   3   97.46    1.70
   4  -8  -2   74.27    1.04
   4   8  -2   75.82    1.03
   4  -8  -1   58.46    0.92
   4   8  -1   61.23    1.01
  -4  -8   1   59.61    0.75
   4   8   0  321.95    2.53
   4  -8   0  316.43    2.16
  -4  -8   0  311.31    2.62
  -4  -8   0  321.74    1.91
   4  -8   1   33.08    0.73
   4   8   1   34.69    0.89
  -4  -8  -1   32.37    0.73
  -4  -8  -1   28.40    0.61
   4  -8   2  146.47    1.54
   4   8   2  144.22    1.91
  -4  -8  -2  147.30    1.52
   4   8   3   62.88    1.33
   4  -8   3   60.56    1.51
  -4  -8  -3   56.74    1.00
   4   8   4  152.49    2.21
   4   8   4  153.26    2.73
   4  -8   4  144.24    2.26
  -4  -8  -4  159.37    1.87
   4  -8   5    3.90    0.41
  -4  -8  -5    3.32    0.34
  -4  -8  -6   13.92    0.68
   4 -10  -6   68.82    1.29
  -4 -10   6   74.08    1.89
  -4 -10   5    0.40    0.30
   4 -10  -5    0.22    0.20
   4 -10  -4  168.10    1.81
  -4 -10   4  171.69    2.60
   4 -10  -3   23.95    0.65
  -4 -10   3   25.27    1.03
   4 -10  -2  516.78    3.14
  -4 -10   2  633.90    5.14
   4 -10  -1   24.44    0.62
  -4 -10   1   26.60    0.89
   4 -10   0  536.73    2.86
  -4 -10   0  558.80    3.73
  -4 -10   0  556.45    2.80
   4 -10   1   45.52    0.85
  -4 -10  -1   49.10    0.89
   4 -10   2 1011.91    6.79
  -4 -10  -2  855.73    3.86
   4 -10   3   10.93    0.80
  -4 -10  -3    9.09    0.47
   4 -10   4  509.61    4.68
  -4 -10  -4  513.98    3.51
   4 -10   5    1.15    0.19
   4 -12  -4   15.52    0.61
  -4 -12   4   20.77    1.07
   4 -12  -3   52.27    1.11
  -4 -12   3   51.62    1.57
   4 -12  -2    0.28    0.14
  -4 -12   2    0.37    0.33
   4 -12  -1  113.42    1.48
  -4 -12   1  110.94    2.01
   4 -12   0    7.20    0.38
  -4 -12   0    9.25    0.67
   4 -12   0    5.93    0.57
  -4 -12   0    8.87    0.40
   4 -12   1   26.01    1.16
  -4 -12  -1   21.83    0.66
   4 -12   2   17.43    1.03
  -4 -12  -2   13.75    0.57
   4 -12   3   38.95    1.62
  -4 -12  -3   36.67    0.99
   4 -14  -2    6.76    0.41
  -4 -14   2    8.03    0.73
   4 -14  -2    8.60    0.71
   4 -14  -1    7.69    0.42
  -4 -14   1    7.97    0.68
   4 -14  -1    9.78    0.76
   4 -14   0    5.29    0.65
   5   1  -8   25.99    0.90
   5  -1  -8   23.68    0.83
   5  -1  -7   26.75    0.81
   5   1  -7   26.87    0.83
   5  -1  -6   84.52    1.26
   5   1  -6   90.72    1.41
   5  -1  -5   57.01    0.63
   5   1  -5   60.92    1.01
   5   1  -4    6.13    0.17
   5  -1  -4    6.68    0.31
   5  -1  -4    6.33    0.23
   5   1  -4    6.61    0.32
   5  -1  -3  123.79    1.00
   5   1  -3  118.65    0.86
   5  -1  -3  120.35    1.12
   5   1  -3  130.29    1.30
   5  -1  -2  197.85    1.44
   5  -1  -2  209.75    1.54
   5   1  -2  209.37    1.72
   5  -1  -1   77.98    1.15
   5   1  -1   77.16    1.25
   5   1   0  649.58    3.45
   5  -1   0  651.31    3.22
   5   1   1    7.99    0.41
   5   1   1    7.20    0.51
   5  -1   1    9.04    0.41
   5  -1   1    7.45    0.48
   5   1   2  179.02    2.44
  -5   1  -2  180.49    1.53
   5   1   2  177.65    1.96
  -5  -1  -3   53.48    0.98
  -5   1  -3   55.49    0.95
  -5  -1  -4    1.26    0.23
  -5   1  -4    1.94    0.23
  -5  -1  -5   36.26    0.96
  -5   1  -5   36.04    0.91
  -5  -1  -6    8.09    0.52
  -5   1  -6    9.15    0.55
  -5  -1  -7    9.58    0.60
  -5   1  -7    9.60    0.59
   5   3  -8   59.78    1.36
   5  -3  -8   59.68    1.31
   5   3  -7  457.46    3.30
   5  -3  -7  450.46    3.08
   5  -3  -6   49.02    0.95
   5  -3  -6   45.53    0.70
   5   3  -6   50.92    1.04
  -5  -3   6   49.92    1.14
   5  -3  -5  363.33    1.91
   5  -3  -5  370.23    2.28
   5   3  -5  380.37    2.57
  -5  -3   5  367.38    2.87
  -5  -3   4  173.19    1.84
   5  -3  -4  169.85    1.34
   5  -3  -4  161.17    1.19
   5   3  -4  172.70    1.61
   5  -3  -3  914.16    3.02
   5  -3  -3  930.67    2.80
   5   3  -3  929.61    2.20
   5   3  -3  922.43    3.56
  -5  -3   3  938.83    3.94
   5  -3  -2  201.40    1.58
  -5  -3   2  193.64    1.68
   5   3  -2  202.30    1.79
   5  -3  -2  194.84    1.27
   5  -3  -1 2383.81    5.17
   5   3  -1 2410.23    6.78
  -5  -3   1 2382.48    5.45
   5  -3   0  353.50    2.45
   5   3   0  348.17    2.64
   5  -3   0  336.85    2.14
  -5  -3   0  343.41    1.76
   5   3   1 5534.57   10.80
   5  -3   1 5370.84   12.43
   5  -3   1 6595.69    9.98
  -5  -3  -1 6521.12    7.51
   5   3   2  216.09    2.27
  -5   3  -2  217.08    1.62
  -5  -3  -2  208.48    1.63
  -5   3  -3 1077.93    4.01
  -5  -3  -3 1067.08    4.01
   5   3   3 1125.90    6.86
   5   3   3 1106.28    5.56
  -5  -3  -4   78.01    1.29
  -5   3  -4   76.71    1.19
  -5  -3  -4   72.56    1.10
  -5  -3  -5  288.37    2.46
  -5  -3  -5  293.43    2.70
  -5   3  -5  284.66    2.54
  -5  -3  -6   47.29    1.19
  -5   3  -6   51.48    1.18
  -5  -3  -6   54.72    1.16
  -5   3  -7   48.52    1.23
   5   5  -8    1.65    0.34
   5   5  -7   73.17    1.37
  -5  -5   7   72.67    1.52
   5  -5  -7   70.70    1.24
   5  -5  -6   19.88    0.54
   5   5  -6   21.38    0.71
  -5  -5   6   20.26    0.80
   5  -5  -6   19.88    0.60
   5  -5  -5   49.76    0.83
   5  -5  -5   48.92    0.80
   5   5  -5   52.87    1.00
  -5  -5   5   48.68    1.15
   5  -5  -4   44.56    0.66
   5  -5  -4   45.23    0.77
   5   5  -4   45.29    0.87
  -5  -5   4   45.80    1.07
   5  -5  -3  232.08    1.68
   5   5  -3  224.96    1.88
  -5  -5   3  234.33    2.16
   5  -5  -2   47.66    0.78
   5  -5  -2   50.87    0.51
  -5  -5   2   50.08    0.95
   5   5  -2   49.35    0.91
  -5  -5   2   56.03    0.59
   5   5  -1   45.43    0.98
   5  -5  -1   42.22    0.81
  -5  -5   1   41.58    0.80
   5  -5  -1   41.32    0.56
  -5  -5   1   40.05    0.56
   5   5   0    1.32    0.22
   5  -5   0    1.61    0.18
  -5  -5   0    0.94    0.15
   5  -5   0    0.95    0.12
  -5  -5   0    0.99    0.13
   5  -5   1  119.30    1.61
   5  -5   1  113.56    1.26
   5   5   1  113.06    1.67
   5  -5   1  116.61    1.59
  -5  -5  -1  110.52    1.16
  -5  -5  -1  106.24    1.04
   5   5   2   34.79    0.96
  -5  -5  -2   30.10    0.67
  -5   5  -2   34.32    0.63
   5  -5   2   33.77    0.88
   5   5   3   10.59    0.78
  -5   5  -3    9.56    0.38
  -5  -5  -3    9.60    0.43
   5   5   3   10.14    0.60
   5   5   4  200.37    3.22
  -5   5  -4  189.64    1.84
   5  -5   4  196.71    2.36
   5   5   4  206.18    2.73
   5   5   5    5.58    0.65
   5   5   5    4.20    0.69
  -5   5  -5    4.40    0.35
  -5  -5  -5    3.98    0.33
  -5   5  -6  152.99    2.01
  -5  -5  -6  135.30    1.70
   5  -7  -7  280.86    2.31
   5   7  -7  266.18    2.62
  -5  -7   7  279.92    3.25
   5  -7  -6   37.16    0.82
   5   7  -6   37.95    0.95
  -5  -7   6   40.90    1.24
   5  -7  -5  797.62    3.48
   5   7  -5  775.00    3.82
  -5  -7   5  795.59    4.99
   5  -7  -4   39.23    0.79
  -5  -7   4   38.25    1.06
   5   7  -3  721.75    3.36
  -5  -7   3  692.86    4.06
   5  -7  -2   96.31    1.18
  -5  -7   2   94.41    1.45
   5   7  -2  101.05    1.31
   5  -7  -1 1504.55    4.78
  -5  -7   1 1502.10    5.30
   5   7  -1 1453.32    5.19
  -5  -7   1 1453.37    3.58
   5  -7   0  311.19    2.33
  -5  -7   0  305.18    2.25
  -5  -7   0  299.43    1.82
   5  -7   1  544.81    3.09
   5   7   1  535.56    3.62
  -5  -7  -1  541.75    2.66
   5  -7   2  146.56    1.63
  -5  -7  -2  148.84    1.50
   5   7   3  414.82    3.57
   5  -7   3  405.16    2.89
   5  -7   3  407.81    3.65
  -5  -7  -3  402.15    2.76
   5   7   4   19.53    1.08
   5   7   4   16.98    0.82
   5  -7   4   19.21    0.86
  -5  -7  -4   19.45    0.67
   5   7   5   55.38    1.57
   5   7   5   60.13    1.99
  -5  -7  -5   59.59    1.23
   5   7   6    5.32    0.59
  -5  -7  -6    3.35    0.34
   5  -9  -7    2.55    0.30
   5   9  -7    3.05    0.37
  -5  -9   7    2.34    0.40
   5  -9  -6    4.26    0.33
   5   9  -6    4.58    0.38
  -5  -9   6    3.46    0.43
   5  -9  -5   11.28    0.50
   5   9  -5   10.27    0.49
  -5  -9   5   10.88    0.71
   5  -9  -4    3.40    0.29
   5   9  -4    3.28    0.28
  -5  -9   4    3.01    0.41
   5  -9  -3    3.34    0.27
   5   9  -3    4.65    0.31
  -5  -9   3    4.36    0.43
   5  -9  -2   12.48    0.48
  -5  -9   2   11.82    0.61
  -5  -9   1  253.73    2.48
   5   9  -1  245.84    2.16
  -5  -9   1  256.60    1.75
   5   9   0   26.51    0.80
   5  -9   0   23.48    0.65
  -5  -9   0   25.01    0.61
  -5  -9   0   25.06    0.75
   5  -9   1  120.27    1.49
  -5  -9  -1  125.60    1.43
   5  -9   2   16.11    0.56
  -5  -9  -2   14.95    0.56
   5  -9   3  113.69    2.19
  -5  -9  -3   94.56    1.33
  -5  -9  -4    0.35    0.21
   5  -9   4    0.81    0.31
   5  -9   5   11.91    0.73
  -5  -9  -5   14.13    0.67
   5 -11  -5   71.03    1.28
  -5 -11   5   65.41    1.77
   5 -11  -4   46.70    1.00
  -5 -11   4   52.16    1.50
   5 -11  -3    4.06    0.31
  -5 -11   3    4.11    0.48
   5 -11  -2   97.96    1.39
  -5 -11   2   95.44    1.80
   5 -11  -1   72.12    1.16
  -5 -11   1   66.22    1.42
   5 -11   0  155.62    1.67
  -5 -11   0  157.91    2.04
  -5 -11   0  162.00    1.62
   5 -11   1    1.75    0.19
  -5 -11  -1    1.07    0.19
   5 -11   2   76.68    2.03
  -5 -11  -2   64.58    1.20
   5 -11   3   17.38    1.04
  -5 -11  -3   17.13    0.69
   5 -11   4    0.40    0.40
   5 -13  -3  344.63    2.83
  -5 -13   3  360.83    4.05
   5 -13  -2   51.15    1.06
  -5 -13   2   46.99    1.42
   5 -13  -1  188.57    2.03
  -5 -13   1  185.25    2.59
   5 -13   0   13.98    0.55
   5 -13   0   13.58    0.85
   5 -13   1  296.47    3.92
  -5 -13  -1  289.84    2.56
   6   0  -8  309.54    3.01
   6   0  -7    0.02    0.18
   6   0  -6  472.08    3.01
   6   0  -5    0.23    0.15
   6   0  -4 2709.23    3.99
   6   0  -4 2207.31    5.74
   6   0  -3   -0.03    0.13
   6   0  -2 2249.65    6.01
   6   0  -1    0.13    0.15
   6   0   0 1430.33    5.43
   6   0   1    0.01    0.15
   6   0   1   -0.09    0.19
   6   0   2    1.69    0.32
   6   0   2    2.12    0.29
  -6   0  -3    0.31    0.17
  -6   0  -4   73.36    1.28
  -6   0  -5    0.03    0.19
  -6   0  -6    4.15    0.41
   6   2  -8    7.10    0.48
   6  -2  -8    6.32    0.43
   6  -2  -7   24.98    0.77
   6   2  -7   21.56    0.75
   6  -2  -6   19.05    0.61
   6   2  -6   18.67    0.63
   6  -2  -5   60.81    0.80
   6  -2  -5   55.61    0.92
   6   2  -5   55.13    0.99
   6  -2  -4    1.18    0.13
   6  -2  -4    1.38    0.17
   6   2  -4    1.22    0.18
   6   2  -3   30.86    0.71
   6  -2  -3   33.25    0.64
   6  -2  -3   34.53    0.67
   6   2  -3   30.22    0.54
   6  -2  -2  364.77    2.30
   6  -2  -2  357.12    2.14
   6   2  -2  350.56    2.57
   6   2  -1  632.10    3.86
   6  -2  -1  636.50    3.34
   6  -2  -1  612.48    3.34
   6  -2   0   53.90    0.98
   6   2   0   52.79    1.10
   6  -2   1 1222.92    4.95
   6  -2   1 1227.12    6.03
   6   2   2  300.07    2.95
  -6  -2  -2  286.30    2.07
   6  -2   2  299.63    3.27
   6   2   2  304.53    3.59
  -6   2  -3  941.61    4.09
  -6  -2  -3  940.17    3.98
   6   2   3  945.89    6.57
  -6   2  -4   -0.10    0.18
  -6  -2  -4    0.82    0.21
  -6  -2  -5  335.87    2.99
  -6   2  -5  321.76    2.84
  -6  -2  -6   37.88    1.11
  -6   2  -6   39.38    1.08
   6   4  -8   50.48    1.28
   6  -4  -8   53.48    1.22
   6   4  -7   57.43    1.24
   6  -4  -7   48.03    0.96
   6  -4  -6  100.96    1.35
   6  -4  -6  101.68    1.14
   6   4  -6  100.95    1.49
  -6  -4   6   97.50    1.70
   6  -4  -5   64.03    0.96
   6  -4  -5   65.83    0.91
  -6  -4   5   65.05    1.31
   6   4  -5   63.63    1.09
   6  -4  -4   18.06    0.47
   6  -4  -4   15.68    0.44
  -6  -4   4   19.21    0.68
   6   4  -4   14.67    0.52
   6   4  -3  310.43    2.34
   6  -4  -3  300.51    2.03
   6  -4  -3  316.79    1.67
  -6  -4   3  295.18    2.41
   6  -4  -2   85.39    1.16
  -6  -4   2   86.34    1.23
   6  -4  -2   87.83    0.88
   6   4  -2   86.15    1.32
   6  -4  -1   18.17    0.49
   6   4  -1   16.24    0.64
   6  -4  -1   15.04    0.53
  -6  -4   1   18.47    0.54
   6  -4   0   85.03    1.34
   6   4   0   79.58    1.40
   6  -4   0   79.64    1.13
  -6  -4   0   81.99    0.98
   6  -4   1   12.94    0.51
   6  -4   1   15.42    0.66
   6   4   1   13.35    0.64
   6  -4   2    6.21    0.47
   6   4   2    6.95    0.48
   6  -4   2    7.58    0.59
  -6  -4  -2    5.23    0.28
   6   4   3   51.62    1.72
   6   4   3   52.37    1.42
  -6   4  -3   48.30    0.90
   6   4   4    9.71    0.87
   6   4   4    8.28    0.65
  -6  -4  -4    7.61    0.44
  -6  -4  -5    0.22    0.22
   6   4   5    0.92    0.42
   6   4   6   12.60    0.98
   6   4   6   16.28    1.28
  -6   4  -6   12.95    0.65
  -6  -4  -6   13.76    0.63
   6  -6  -7   19.65    0.60
   6   6  -7   19.42    0.75
  -6  -6   7   17.64    0.84
   6  -6  -6   86.09    1.18
   6   6  -6   87.78    1.42
  -6  -6   6   90.69    1.80
   6  -6  -5  123.50    1.36
   6   6  -5  121.19    1.56
  -6  -6   5  120.55    1.93
   6  -6  -4  211.72    1.74
   6   6  -4  210.63    1.95
  -6  -6   4  219.44    2.45
   6   6  -3   46.86    0.95
   6  -6  -3   47.93    0.85
  -6  -6   3   50.44    1.13
   6  -6  -2  498.00    2.84
  -6  -6   2  506.64    3.29
   6   6  -2  501.93    3.21
  -6  -6   2  517.20    2.09
   6   6  -1  131.54    1.82
   6  -6  -1  124.95    1.54
  -6  -6   1  125.50    1.51
  -6  -6   1  124.40    1.11
   6   6   0    7.71    0.50
   6  -6   0    8.24    0.44
  -6  -6   0    6.83    0.35
  -6  -6   0    7.34    0.30
  -6  -6  -1    2.04    0.18
   6  -6   1    2.73    0.29
   6   6   1    2.16    0.30
  -6  -6  -1    1.86    0.19
  -6  -6  -2   54.20    0.96
   6  -6   2   60.65    1.27
   6  -6   2   58.87    1.37
   6  -6   2   53.53    1.17
   6   6   2   60.69    1.42
   6   6   3   12.66    0.72
  -6   6  -3   11.48    0.45
   6  -6   3   14.81    0.68
  -6  -6  -3    9.13    0.39
   6   6   4  147.95    2.54
   6   6   4  152.26    3.09
  -6   6  -4  146.77    1.70
   6  -6   4  138.02    2.10
  -6  -6  -4  141.68    1.73
  -6   6  -5    0.45    0.18
   6   6   5    1.05    0.61
   6   6   5    1.67    0.41
  -6   6  -6   12.66    0.64
   6   6   6   11.37    0.81
   6  -8  -7   30.15    0.82
   6   8  -7   28.57    0.92
  -6  -8   7   28.37    1.15
   6  -8  -6   47.05    0.89
   6   8  -6   50.86    1.10
  -6  -8   6   52.60    1.47
   6   8  -5    0.58    0.23
  -6  -8   5    0.36    0.24
   6  -8  -4   16.37    0.56
   6   8  -4   16.62    0.60
  -6  -8   4   16.09    0.76
   6  -8  -3   46.33    0.89
   6   8  -3   45.34    0.95
  -6  -8   3   46.23    1.16
   6  -8  -2   70.64    1.12
  -6  -8   2   65.24    1.27
   6   8  -2   65.00    1.16
  -6  -8   1   81.53    1.32
  -6  -8   1   76.30    0.98
   6   8  -1   81.25    1.38
   6   8   0   16.86    0.73
   6  -8   0   16.25    0.59
  -6  -8   0   16.00    0.57
  -6  -8   0   15.85    0.50
   6  -8   1  602.65    3.71
  -6  -8  -1  585.98    3.15
   6  -8   2  118.66    1.61
   6   8   2  120.38    2.00
  -6  -8  -2  123.74    1.56
  -6  -8  -3  302.29    2.59
   6   8   3  312.87    3.53
   6   8   4   82.74    1.87
   6  -8   4   85.34    1.91
   6   8   5  177.85    2.94
  -6  -8  -5  158.97    2.01
   6 -10  -6  163.30    1.87
  -6 -10   6  181.65    3.00
   6 -10  -5    1.59    0.26
  -6 -10   5    1.50    0.36
   6 -10  -4  287.12    2.38
  -6 -10   4  286.66    3.31
   6 -10  -3    7.27    0.42
  -6 -10   3    8.34    0.62
   6 -10  -2  165.04    1.78
  -6 -10   2  160.67    2.22
   6 -10  -1    1.13    0.19
  -6 -10   1    1.23    0.28
  -6 -10   0  102.42    1.51
  -6 -10   0  111.97    1.39
   6 -10   1  130.54    1.66
  -6 -10  -1  130.74    1.59
  -6 -10  -2   41.39    0.97
   6 -10   3   48.98    1.55
  -6 -10  -3   51.36    1.15
   6 -10   4   89.34    2.08
  -6 -10  -4   87.73    1.59
   6 -12  -4   57.75    1.22
  -6 -12   4   52.72    1.61
   6 -12  -3    8.06    0.47
  -6 -12   3    8.42    0.68
   6 -12  -2   33.38    0.88
  -6 -12   2   31.96    1.09
   6 -12  -1  117.57    1.59
  -6 -12   1  107.38    1.81
   6 -12   0    1.38    0.24
   6 -12   1  104.74    1.48
  -6 -12  -1  109.45    1.57
   6 -12   2   56.61    1.81
  -6 -12  -2   52.93    1.17
   7  -1  -8    0.36    0.21
   7   1  -8    0.91    0.27
   7  -1  -7   65.72    1.25
   7   1  -7   69.69    1.37
   7  -1  -6  114.75    1.49
   7   1  -6  115.79    1.60
   7  -1  -5  121.60    1.05
   7  -1  -5  126.35    1.45
   7   1  -5  126.49    1.53
   7  -1  -4  124.30    1.16
   7   1  -4  122.44    1.03
   7  -1  -4  125.22    1.37
   7   1  -4  120.95    1.41
   7  -1  -3  236.67    1.79
   7   1  -3  242.45    1.78
   7  -1  -3  239.30    1.94
   7   1  -3  237.85    2.06
   7  -1  -2 1950.12    6.00
   7  -1  -2 1902.71    5.99
   7   1  -1  194.76    2.14
   7  -1  -1  194.72    1.99
   7   1   0  328.36    2.88
   7  -1   0  332.47    2.78
   7   1   1   96.10    1.65
   7  -1   1  114.21    1.68
   7  -1   2  538.22    4.87
   7   1   2  516.09    4.96
   7   1   2  520.25    4.08
   7  -1   2  528.68    3.91
   7  -1   3  114.66    2.39
   7   1   3  120.29    2.09
   7  -1   3  116.14    1.94
   7   1   4   47.51    1.74
  -7   1  -4   51.61    1.12
   7   1   4   48.20    1.44
  -7   1  -5  173.24    2.19
  -7  -1  -6  156.48    2.25
  -7   1  -6  160.84    2.26
   7  -3  -8    2.49    0.30
   7   3  -8    1.99    0.32
   7  -3  -7  145.61    1.83
   7   3  -7  139.58    1.92
   7  -3  -6   92.72    1.39
   7   3  -6   83.70    1.40
   7  -3  -5   46.84    0.74
   7  -3  -5   54.32    0.94
   7   3  -5   50.92    1.02
   7   3  -4    0.86    0.19
   7  -3  -4    1.06    0.14
   7  -3  -4    1.27    0.17
   7  -3  -3   78.07    1.09
   7  -3  -3   73.96    0.96
   7  -3  -2  140.98    1.52
   7  -3  -2  148.26    1.45
   7   3  -2  144.58    1.75
   7  -3  -1  352.07    2.80
   7   3  -1  337.34    3.27
   7   3   0    7.86    0.49
   7  -3   0   10.29    0.47
   7  -3   1   31.31    0.86
   7   3   1   31.36    1.02
   7   3   2  116.93    1.98
   7  -3   2  126.82    2.37
   7  -3   2  122.95    1.86
  -7  -3  -2  117.79    1.46
   7  -3   3   25.82    1.02
   7  -3   3   26.66    1.22
   7   3   3   26.11    1.05
  -7  -3  -3   23.42    0.71
   7   3   3   24.70    1.25
   7   3   4    1.18    0.34
   7   3   4    0.98    0.62
  -7   3  -4    0.96    0.24
   7   3   5    8.09    0.92
  -7   3  -5    8.66    0.52
   7   3   5   10.79    0.86
   7   3   6   46.19    1.95
  -7   3  -6   47.13    1.21
   7  -5  -6  215.58    1.82
  -7  -5   6  210.25    2.65
   7   5  -6  212.41    2.26
   7  -5  -5    0.05    0.13
  -7  -5   5    0.44    0.21
   7   5  -5    0.08    0.19
   7  -5  -4 1320.27    3.84
   7  -5  -4 1309.68    4.38
  -7  -5   4 1302.51    5.85
   7  -5  -3    1.22    0.18
   7  -5  -3    2.02    0.17
  -7  -5   3    2.19    0.31
   7   5  -3    1.72    0.24
   7  -5  -2 1578.74    5.46
  -7  -5   2 1559.26    5.66
   7  -5  -2 1536.37    3.81
   7   5  -2 1565.12    6.13
   7  -5  -1   24.78    0.60
   7   5  -1   22.33    0.82
  -7  -5   1   23.22    0.67
   7  -5  -1   23.30    0.71
   7   5   0 2260.98    8.02
   7  -5   0 2281.94    7.32
   7  -5   0 2247.28    6.39
  -7  -5   0 2270.89    5.52
   7  -5   1   24.38    0.72
   7  -5   1   25.77    0.87
   7   5   1   26.39    0.95
  -7  -5  -1   22.95    0.63
   7  -5   2  696.02    5.20
   7  -5   2  669.13    4.20
  -7  -5  -2  665.22    3.53
   7   5   2  691.27    4.99
   7   5   3   11.43    0.71
   7  -5   3   14.25    0.87
  -7  -5  -3   12.62    0.57
   7   5   4  805.15    6.07
  -7   5  -4  775.70    4.08
  -7  -5  -4  789.21    4.40
   7   5   4  792.23    7.29
   7   5   5   11.66    1.06
   7   5   5    8.14    0.73
  -7   5  -5   10.18    0.53
  -7  -5  -5    9.87    0.56
  -7   5  -6  302.51    2.99
  -7  -5  -6  310.77    3.09
   7  -7  -7   13.26    0.53
   7   7  -7   13.27    0.65
  -7  -7   7   12.59    0.76
   7  -7  -6   13.59    0.53
   7   7  -6   12.99    0.58
  -7  -7   6   13.87    0.74
  -7  -7   5   23.65    0.93
   7  -7  -5   22.81    0.68
   7   7  -5   21.95    0.72
   7  -7  -4   67.27    1.09
   7   7  -4   66.93    1.18
  -7  -7   4   68.18    1.47
   7  -7  -3    6.75    0.37
  -7  -7   3    7.44    0.50
   7   7  -3    7.04    0.42
  -7  -7   2   67.15    1.29
   7   7  -2   62.75    1.24
   7   7  -1   11.15    0.63
   7  -7  -1   10.04    0.48
  -7  -7   1    9.44    0.47
  -7  -7   1    9.06    0.38
   7   7   0  178.35    2.37
   7  -7   0  180.97    2.01
  -7  -7   0  177.73    1.80
  -7  -7   0  176.62    1.63
   7   7   1   54.46    1.38
  -7  -7  -1   55.80    0.96
  -7  -7  -2    0.06    0.16
   7  -7   2    0.09    0.17
   7   7   2   -0.03    0.18
   7  -7   3   13.51    0.67
  -7  -7  -3   11.97    0.55
   7   7   3   14.95    0.82
   7   7   4   12.83    0.84
   7  -7   4   14.74    0.79
   7   7   5    3.62    0.55
   7   7   5    4.47    0.74
   7  -9  -6   27.03    0.79
   7   9  -6   31.07    0.93
  -7  -9   6   30.57    1.20
   7  -9  -5   21.31    0.66
   7   9  -5   23.89    0.75
  -7  -9   5   25.97    1.05
   7  -9  -4   33.36    0.87
   7   9  -4   29.56    0.81
  -7  -9   4   31.75    1.14
   7   9  -3  277.16    2.45
  -7  -9   3  290.62    3.08
   7  -9  -2  187.51    1.99
  -7  -9   2  190.82    2.34
   7   9  -2  187.16    2.12
   7  -9  -1  522.24    3.40
  -7  -9   1  509.23    3.62
  -7  -9   1  517.86    2.75
   7   9   0   89.26    1.70
  -7  -9   0   89.36    1.41
  -7  -9   0   85.24    1.18
   7   9   1  187.33    2.59
  -7  -9  -1  191.70    1.94
   7  -9   2  119.13    1.75
  -7  -9  -2  113.59    1.59
   7  -9   3   83.33    1.92
  -7  -9  -3   82.53    1.39
   7  -9   4   23.61    1.15
  -7  -9  -4   18.74    0.73
   7 -11  -4   64.54    1.25
  -7 -11   4   58.79    1.58
   7 -11  -3   54.79    1.16
  -7 -11   3   50.95    1.40
   7 -11  -2  217.72    2.21
  -7 -11   2  203.87    2.59
   7 -11  -1   78.66    1.35
  -7 -11   1   75.42    1.49
   7 -11   0  104.61    1.54
  -7 -11   0  117.31    1.55
   7 -11   1  119.92    1.69
  -7 -11  -1  123.90    1.70
  -7 -11  -2   54.82    1.22
   7 -11   3   35.82    1.42
  -7 -11  -3   32.89    1.00
   7 -13  -2  144.56    1.93
  -7 -13   2  133.90    2.27
   7 -13  -1    0.90    0.23
   7 -13   0  110.85    1.62
   8   0  -8   12.69    0.64
   8   0  -7    0.40    0.20
   8   0  -5    0.06    0.15
   8   0  -4    3.16    0.23
   8   0  -4    2.29    0.24
   8   0  -3    0.05    0.13
   8   0  -3    0.01    0.14
   8   0  -2  227.12    2.35
   8   0  -1   -0.09    0.20
   8   0   0 1152.56    5.71
   8   0   1   -0.08    0.23
   8   0   2  539.74    4.50
   8   0   2  527.70    5.38
   8   0   3    0.27    0.27
   8   0   3    0.50    0.41
   8   0   4  389.68    5.25
   8   0   4  383.66    4.18
   8   0   5   -0.21    0.48
   8  -2  -8    4.70    0.42
   8   2  -8    4.33    0.44
   8  -2  -7  496.39    3.41
   8   2  -7  484.84    3.51
   8  -2  -6   78.98    1.26
   8   2  -6   73.29    1.31
   8  -2  -5  863.11    3.17
   8  -2  -5  877.53    3.81
   8  -2  -4   12.51    0.43
   8  -2  -4   12.69    0.48
   8   2  -4   12.35    0.51
   8  -2  -3  923.28    3.93
   8  -2  -3  920.53    3.89
   8   2  -3  900.11    4.48
   8  -2  -2  126.79    1.66
   8  -2  -2  121.81    1.51
   8   2  -2  129.46    1.85
   8   2  -1  363.75    3.25
   8  -2  -1  361.80    2.91
   8   2   0   55.90    1.32
   8  -2   0   53.77    1.20
   8  -2   1  461.98    3.69
   8   2   1  450.86    3.99
   8   2   2  179.77    2.56
   8  -2   2  182.02    2.46
   8  -2   2  191.44    3.09
   8   2   3  241.49    3.24
   8  -2   3  252.69    3.08
   8  -2   4   33.95    1.51
   8   2   4   34.75    1.62
   8   2   4   32.94    1.28
   8  -2   4   33.54    1.28
   8  -2   5   88.17    2.24
   8  -2   5   79.76    2.60
   8   2   5   86.74    2.15
   8  -4  -7   47.93    1.05
   8   4  -7   51.00    1.21
   8  -4  -6    1.52    0.24
   8  -4  -6    1.27    0.17
   8   4  -6    0.90    0.23
   8  -4  -5   68.80    0.99
   8  -4  -5   72.69    1.08
   8   4  -5   73.00    1.26
   8  -4  -4   38.10    0.79
   8  -4  -4   33.82    0.70
   8   4  -4   33.09    0.87
   8  -4  -3   49.72    0.96
   8  -4  -3   52.16    0.84
   8   4  -3   52.02    1.13
   8  -4  -2    6.95    0.40
   8  -4  -2    7.50    0.37
   8   4  -2    6.19    0.48
   8  -4  -1   49.56    1.07
   8   4  -1   51.53    1.35
   8   4   0   11.37    0.66
   8  -4   0   12.08    0.64
   8  -4   0   12.53    0.55
   8   4   1    1.65    0.32
   8  -4   1    4.69    0.38
   8  -4   2    1.34    0.23
   8  -4   2    1.58    0.30
   8   4   2    1.27    0.34
   8   4   3   21.32    1.01
   8  -4   3   22.30    1.27
   8  -4   3   17.68    0.82
   8  -4   4   -0.11    0.38
   8  -4   4    0.19    0.21
   8   4   4    0.05    0.34
   8   4   5   16.35    1.31
   8   4   5   12.57    0.92
   8  -4   5   13.63    1.14
   8   6  -7    2.15    0.32
   8  -6  -6  158.54    1.62
   8   6  -6  154.55    1.98
  -8  -6   6  158.94    2.45
   8  -6  -5    7.19    0.36
   8   6  -5    7.81    0.49
  -8  -6   5    6.89    0.51
  -8  -6   4  246.33    2.72
   8  -6  -4  239.65    2.06
   8   6  -4  241.19    2.39
   8  -6  -3   12.79    0.51
  -8  -6   3   12.51    0.61
   8   6  -3   10.89    0.49
   8  -6  -2    1.27    0.22
  -8  -6   2    1.31    0.25
   8   6  -2    1.45    0.28
   8   6  -1    2.71    0.39
   8  -6  -1    0.97    0.21
   8   6   0   31.68    1.10
   8  -6   0   30.17    0.93
  -8  -6   0   33.71    0.76
   8   6   1   87.54    1.87
   8  -6   1   85.85    1.67
  -8  -6  -1   81.49    1.27
   8  -6   2   39.02    1.18
   8   6   2   35.67    1.28
   8  -6   3   11.29    0.66
  -8  -6  -3   11.60    0.59
   8   6   3   12.84    0.83
   8   6   4    4.57    0.54
  -8  -6  -4    4.07    0.41
   8   6   5   66.53    2.01
  -8  -6  -5   59.51    1.37
   8   6   5   64.35    2.44
   8  -8  -7  163.62    1.75
   8  -8  -6   82.59    1.30
   8   8  -6   79.81    1.46
  -8  -8   6   80.09    1.86
   8  -8  -5  545.76    3.29
   8   8  -5  532.17    3.62
  -8  -8   5  547.97    4.54
   8  -8  -4   73.33    1.17
   8   8  -4   77.64    1.36
  -8  -8   4   82.52    1.73
  -8  -8   3  261.45    2.85
   8   8  -3  252.11    2.50
   8  -8  -2  108.16    1.59
  -8  -8   2  105.28    1.72
   8   8  -2  107.70    1.72
   8  -8  -1  257.93    2.52
  -8  -8   1  251.70    2.45
  -8  -8   1  279.48    2.10
   8   8  -1  281.03    3.10
   8   8   0   33.60    1.26
   8  -8   0   33.10    0.97
  -8  -8   0   32.06    0.84
  -8  -8   0   29.72    0.77
   8   8   1   69.43    1.67
   8  -8   1   71.11    1.41
  -8  -8  -1   70.26    1.19
   8  -8   2   15.19    0.62
  -8  -8  -2   17.24    0.66
   8   8   3  198.70    3.14
  -8  -8  -3  162.15    1.90
  -8  -8  -4   22.59    0.88
   8   8   4   29.94    1.37
   8  10  -6   10.96    0.61
   8 -10  -5  156.12    1.91
   8  10  -5  147.19    1.94
  -8 -10   5  153.01    2.64
   8 -10  -4   29.68    0.86
   8  10  -4   26.04    0.81
  -8 -10   4   30.77    1.14
   8 -10  -3   20.10    0.67
   8  10  -3   21.60    0.75
  -8 -10   3   22.19    0.93
   8 -10  -2   63.08    1.25
  -8 -10   2   57.22    1.37
   8  10  -2   60.07    1.26
   8 -10  -1   40.83    1.03
  -8 -10   1   41.42    1.09
   8 -10   0   94.92    1.59
  -8 -10   0   93.01    1.37
  -8 -10  -1    0.24    0.18
   8 -10   1    0.45    0.17
   8 -10   2   49.33    1.17
  -8 -10  -2   45.99    1.11
   8 -10   3   54.19    1.64
  -8 -10  -3   56.73    1.29
   8 -12  -3  256.96    2.70
  -8 -12   3  234.52    3.13
   8 -12  -2    3.38    0.36
  -8 -12   2    2.96    0.45
   8 -12  -1   55.56    1.18
   8 -12   0    8.60    0.50
   8 -12   1  108.33    1.60
  -8 -12  -1  112.22    1.65
   9  -1  -8   36.93    1.08
   9   1  -8   42.56    1.24
   9  -1  -7   19.81    0.68
   9   1  -7   25.27    0.86
   9  -1  -6    0.61    0.19
   9   1  -6    0.78    0.26
   9  -1  -5    7.62    0.44
   9   1  -5    5.99    0.39
   9  -1  -4   26.00    0.72
   9  -1  -4   24.35    0.64
   9   1  -4   23.11    0.55
   9   1  -4   24.51    0.76
   9  -1  -3    9.88    0.48
   9   1  -3    9.29    0.46
   9  -1  -3    7.25    0.42
   9  -1  -2   72.94    1.31
   9  -1  -2   69.80    1.40
   9   1  -2   70.86    1.49
   9   1  -1    0.82    0.22
   9  -1  -1    1.32    0.24
   9   1   0    0.14    0.20
   9  -1   0    0.17    0.27
   9   1   1   12.08    0.75
   9  -1   1   12.42    0.72
   9   1   2  134.13    2.36
   9  -1   2  133.25    2.27
   9   1   3   86.49    2.11
   9  -1   3   76.62    1.89
   9   1   3   85.59    2.50
   9  -1   3   82.49    2.41
   9   1   4   64.75    2.31
   9  -1   4   65.77    2.26
   9   1   4   62.22    1.87
   9  -1   4   65.02    1.82
   9   1   5   30.46    1.67
   9   1   5   27.25    1.30
   9  -1   5   28.25    1.27
   9  -3  -8   17.59    0.76
   9  -3  -7   51.33    1.17
   9   3  -7   44.38    1.15
   9  -3  -6   23.02    0.71
   9   3  -6   20.31    0.74
   9  -3  -5  633.08    3.08
   9  -3  -5  628.19    3.36
   9   3  -5  623.77    3.80
   9  -3  -4   95.21    1.28
   9  -3  -4   94.53    1.25
   9   3  -4   89.94    1.50
   9  -3  -3  914.60    4.24
   9   3  -3  943.28    5.05
   9  -3  -2   54.80    1.16
   9  -3  -2   55.02    1.07
   9   3  -2   60.49    1.42
   9  -3  -1  939.06    5.14
   9  -3  -1  923.29    5.10
   9   3   0  169.31    2.51
   9  -3   0  165.69    2.21
   9   3   1  459.21    4.42
   9  -3   1  478.86    4.07
   9  -3   2   43.20    1.28
   9   3   2   49.11    1.53
   9   3   3  612.05    5.42
   9  -3   3  624.91    6.32
   9  -3   3  625.69    5.23
   9   3   4  117.44    2.58
   9   3   4  117.08    3.14
   9  -3   4  119.64    3.00
   9  -3   4  109.51    2.29
   9   3   5  362.92    4.70
   9  -3   5  364.19    5.53
   9  -3   5  353.25    4.40
   9   5  -7    0.56    0.27
   9  -5  -6  122.04    1.43
   9   5  -6  118.12    1.78
   9  -5  -5   13.90    0.50
   9   5  -5   14.60    0.62
   9  -5  -4   22.52    0.68
   9   5  -4   18.67    0.72
   9  -5  -3    1.38    0.23
   9   5  -3    1.24    0.27
   9  -5  -2   92.91    1.48
   9   5  -2  108.61    1.98
   9   5  -1   27.18    1.04
   9  -5  -1   22.17    0.80
   9   5   0   51.44    1.45
   9  -5   0   52.56    1.17
   9  -5   0   54.85    1.34
   9  -5   1   15.76    0.79
   9   5   1   19.19    0.97
   9  -5   1   16.27    0.77
   9  -5   2   30.99    1.03
   9   5   2   34.64    1.34
   9  -5   3  133.93    2.37
   9  -5   3  133.58    2.84
   9   5   3  143.13    2.74
   9   5   4    7.07    0.71
   9  -5   4    7.46    0.75
   9  -5   4    8.57    0.61
   9  -5   5   47.03    2.01
   9  -5   5   36.63    1.39
   9  -7  -7   78.64    1.26
   9  -7  -6    8.47    0.46
   9   7  -6    9.05    0.55
   9  -7  -5   81.74    1.31
   9   7  -5   77.04    1.43
  -9  -7   5   77.18    1.74
   9  -7  -4   91.22    1.40
   9   7  -4   85.97    1.51
   9  -7  -3  377.40    2.96
  -9  -7   3  370.86    3.37
   9  -7  -2   35.81    0.96
  -9  -7   2   37.87    1.04
   9   7  -2   35.46    1.09
   9   7  -1  227.18    2.90
   9  -7  -1  223.18    2.47
   9   7   0   37.59    1.27
   9  -7   0   39.21    1.09
  -9  -7   0   42.17    0.95
   9   7   1  610.24    5.23
   9  -7   1  587.95    4.30
  -9  -7  -1  610.64    3.64
   9  -7   2   33.26    1.13
   9   7   2   35.39    1.34
  -9  -7  -2   30.11    0.90
   9  -7   3  465.79    4.24
  -9  -7  -3  465.63    3.63
  -9  -7  -4  109.52    1.86
   9   7   4  115.33    2.64
   9  -9  -6    0.09    0.20
   9   9  -6   -0.34    0.19
   9  -9  -5    9.78    0.51
   9   9  -5    8.67    0.51
  -9  -9   5    9.89    0.70
   9   9  -4    0.72    0.23
   9  -9  -4    0.01    0.16
  -9  -9   4    0.08    0.37
   9  -9  -3  140.39    1.88
  -9  -9   3  133.77    2.14
   9   9  -3  129.82    1.89
   9  -9  -2   10.64    0.56
  -9  -9   2    9.73    0.59
   9   9  -2    9.92    0.61
   9   9  -1    0.49    0.24
  -9  -9   1    0.89    0.24
   9   9   0    4.16    0.53
   9  -9   0    4.01    0.42
  -9  -9   0    2.50    0.30
   9   9   1   17.06    0.90
   9  -9   1   16.64    0.76
  -9  -9  -1   17.20    0.70
   9  -9   2    6.84    0.47
  -9  -9  -2    9.56    0.57
   9   9   3    2.39    0.38
  -9  -9  -3    3.14    0.41
  -9 -11   4   20.43    1.01
   9 -11  -3   17.17    0.69
  -9 -11   3   17.39    0.88
   9 -11  -2   23.28    0.79
  -9 -11   2   25.91    1.00
   9 -11  -1    1.73    0.25
   9 -11   0   14.15    0.68
   9 -11   1   37.00    1.06
  -9 -11  -1   41.28    1.10
  10   0  -8  493.30    3.96
  10   0  -7   -0.18    0.22
  10   0  -6 1034.31    5.00
  10   0  -5   -0.01    0.16
  10   0  -4  385.81    2.60
  10   0  -4  401.26    3.10
  10   0  -3    0.64    0.18
  10   0  -3    0.36    0.23
  10   0  -2 1126.00    6.15
  10   0  -1    1.03    0.28
  10   0   0  708.12    5.15
  10   0   1    0.23    0.30
  10   0   2 1269.12    7.95
  10   0   3    0.03    0.30
  10   0   4  164.99    3.02
  10   0   4  185.18    3.97
  10  -2  -8    7.43    0.51
  10  -2  -7    5.63    0.42
  10   2  -7    7.53    0.51
  10  -2  -6   20.75    0.69
  10   2  -6   21.01    0.78
  10   2  -5    0.32    0.19
  10  -2  -5    0.55    0.15
  10  -2  -5    0.30    0.18
  10  -2  -4    4.77    0.35
  10  -2  -4    4.29    0.32
  10   2  -4    4.15    0.37
  10  -2  -3   21.17    0.72
  10  -2  -3   21.41    0.73
  10   2  -3   20.40    0.78
  10  -2  -2  132.22    1.99
  10  -2  -2  132.23    2.00
  10   2  -2  124.66    2.14
  10   2  -1    1.33    0.28
  10  -2  -1    1.04    0.21
  10   2   0    0.32    0.29
  10  -2   0    0.84    0.33
  10  -2   1    0.64    0.28
  10   2   1    0.04    0.39
  10  -2   2   25.40    1.09
  10   2   2   21.69    1.14
  10   2   3   48.51    1.64
  10  -2   3   46.89    1.55
  10  -2   3   51.24    2.00
  10   2   4  100.99    2.47
  10  -2   4   97.61    2.35
  10  -2   5  134.64    3.57
  10  -2   5  137.71    2.97
  10   4  -7  114.70    1.86
  10   4  -6   51.01    1.23
  10  -4  -5  118.91    1.45
  10   4  -5  124.95    1.83
  10  -4  -4  295.49    2.47
  10  -4  -4  299.82    2.24
  10   4  -4  288.94    2.85
  10  -4  -3   56.38    1.14
  10  -4  -3   58.56    1.05
  10   4  -3   55.52    1.32
  10  -4  -2  141.48    1.99
  10  -4  -2  149.55    1.93
  10   4  -2  147.34    2.37
  10  -4  -1  183.68    2.40
  10   4  -1  180.24    2.82
  10   4   0  487.03    4.56
  10  -4   0  485.18    4.18
  10   4   1  195.10    3.05
  10  -4   1  185.60    2.63
  10  -4   2   27.67    1.09
  10   4   2   29.11    1.27
  10  -4   3   50.62    1.54
  10   4   3   50.74    1.76
  10   4   4   15.27    1.05
  10  -4   4   13.27    0.84
  10  -4   5    1.16    0.38
  10  -4   5    2.14    0.69
  10  -6  -6  118.68    1.56
  10   6  -6  111.56    1.81
  10  -6  -5   46.46    0.97
  10   6  -5   44.71    1.11
  10  -6  -4  120.88    1.66
  10   6  -4  116.13    1.87
  10  -6  -3   82.53    1.45
  10   6  -3   75.28    1.58
  10  -6  -2   14.10    0.65
  10   6  -2   14.99    0.75
  10   6  -1   56.58    1.56
  10  -6  -1   54.08    1.24
  10   6   0  239.32    3.26
  10  -6   0  242.20    2.97
  10   6   1   64.49    1.82
  10  -6   1   68.33    1.64
  10  -6   2   53.43    1.54
  10   6   2   60.42    1.84
  10  -6   3   39.87    1.36
  10   6   3   42.49    1.66
  10   6   4   45.34    1.78
  10  -8  -6   12.94    0.61
  10   8  -6   13.96    0.69
  10   8  -5   -0.08    0.22
  10  -8  -5    0.09    0.17
  10  -8  -4   82.49    1.43
  10   8  -4   81.24    1.54
  10   8  -3   -0.01    0.17
  10  -8  -3   -0.28    0.20
  10  -8  -2   58.40    1.32
  10   8  -2   57.00    1.45
  10  -8  -1    0.09    0.23
  10   8  -1    0.94    0.32
  10   8   0  193.04    3.15
  10  -8   0  170.56    2.36
  10   8   1    3.72    0.56
  10  -8   1    3.36    0.42
 -10  -8  -1    3.93    0.40
  10  -8   2   29.63    1.08
  10   8   2   31.92    1.37
 -10  -8  -2   31.34    0.99
  10   8   3   19.66    1.14
 -10  -8  -3   14.47    0.76
  10  10  -5    6.49    0.48
  10 -10  -4  278.94    2.70
 -10 -10   4  276.03    3.40
  10 -10  -3    4.53    0.41
 -10 -10   3    5.29    0.51
  10  10  -3    5.79    0.47
  10 -10  -2  485.49    3.76
 -10 -10   2  468.82    4.00
  10  10  -2  480.40    4.06
  10 -10  -1    5.91    0.47
  10  10  -1    9.43    0.71
  10  10   0  400.24    4.24
  10 -10   0  401.89    3.62
 -10 -10   0  407.76    3.21
 -10 -10  -1    0.74    0.30
  10 -10   1    0.68    0.24
  10 -10   2  290.68    3.24
 -10 -12   2    6.54    0.57
  11  -1  -7    1.21    0.29
  11   1  -7    1.82    0.30
  11  -1  -6    0.90    0.26
  11   1  -6    0.66    0.22
  11  -1  -5    0.46    0.18
  11   1  -5    0.67    0.22
  11  -1  -4   28.40    0.79
  11  -1  -4   29.33    0.88
  11   1  -4   25.80    0.83
  11  -1  -3    9.19    0.55
  11  -1  -3    9.44    0.54
  11   1  -3    6.92    0.49
  11   1  -2    2.12    0.36
  11  -1  -2    2.56    0.35
  11   1  -1  111.25    2.22
  11  -1  -1  117.70    2.21
  11   1   0  207.74    3.09
  11  -1   0  211.11    2.96
  11   1   1  228.22    3.38
  11  -1   1  222.76    3.26
  11   1   2  165.33    3.12
  11  -1   2  163.36    3.02
  11   1   3  186.76    3.36
  11  -1   3  179.61    3.18
  11   1   4  151.12    3.09
  11  -1   4  161.25    3.17
  11  -3  -7   35.62    0.95
  11   3  -7   35.29    1.06
  11  -3  -6    3.20    0.30
  11   3  -6    3.14    0.36
  11  -3  -5   55.28    1.05
  11  -3  -5   56.62    1.09
  11   3  -5   60.64    1.46
  11  -3  -4   75.25    1.36
  11  -3  -4   81.13    1.32
  11   3  -4   72.23    1.46
  11  -3  -3  245.55    2.43
  11   3  -3  236.70    2.83
  11  -3  -2    4.83    0.49
  11  -3  -2    5.78    0.45
  11   3  -2    5.06    0.50
  11  -3  -1  179.22    2.77
  11   3  -1  174.45    3.10
  11   3   0   63.33    1.76
  11  -3   0   65.30    1.63
  11   3   1   20.12    1.09
  11  -3   1   17.15    0.92
  11  -3   2    4.47    0.58
  11   3   2    1.52    0.38
  11  -3   3    6.80    0.62
  11   3   3    7.51    0.76
  11   3   4   27.18    1.47
  11  -3   4   29.63    1.32
  11  -5  -6  152.72    1.72
  11   5  -6  173.45    2.35
  11  -5  -5    8.77    0.45
  11   5  -5   11.84    0.67
  11  -5  -4   72.75    1.33
  11   5  -4   70.10    1.47
  11  -5  -3   22.62    0.83
  11   5  -3   19.61    0.86
  11  -5  -2  303.87    3.01
  11   5  -2  330.82    3.70
  11   5  -1    5.40    0.59
  11  -5  -1    7.20    0.60
  11   5   0  402.42    4.53
  11  -5   0  413.10    4.02
  11   5   1    2.89    0.54
  11  -5   1    4.50    0.51
  11   5   2  828.14    7.00
  11   5   3   16.48    1.11
  11  -7  -6    2.87    0.29
  11   7  -6    2.51    0.35
  11  -7  -5  142.69    1.80
  11   7  -5  141.91    2.07
  11  -7  -4   18.22    0.73
  11   7  -4   19.03    0.82
  11  -7  -3   77.10    1.49
  11   7  -3   76.07    1.67
  11  -7  -2    1.17    0.25
  11   7  -2    1.63    0.34
  11   7  -1   46.06    1.51
  11  -7  -1   51.30    1.33
  11   7   1    7.33    0.72
  11  -7   1    7.34    0.59
  11  -7   2   44.60    1.43
  11   7   2   42.02    1.66
  11  -7   3    4.26    0.44
  11   7   3    2.50    0.53
  11   9  -5    4.93    0.44
  11  -9  -4   10.47    0.55
  11   9  -4   10.70    0.62
  11  -9  -3    1.77    0.29
  11   9  -3    1.33    0.23
  11  -9  -2    3.78    0.42
  11   9  -2    3.26    0.48
  11  -9  -1    1.31    0.29
  11   9  -1    0.75    0.43
  11   9   0   31.96    1.33
  11  -9   0   33.47    1.15
  11   9   1   82.32    2.18
  11  -9   1   80.77    1.74
  11   9   2   23.74    1.24
  11  -9   2   20.48    0.90
  12   0  -6  106.50    1.78
  12   0  -5    0.32    0.24
  12   0  -4   31.60    0.89
  12   0  -4   31.97    0.97
  12   0  -3    0.20    0.15
  12   0  -3   -0.30    0.23
  12   0  -2    7.31    0.60
  12   0  -1   -0.09    0.26
  12   0   0    6.25    0.63
  12   0   1   -0.24    0.41
  12   0   2    8.67    0.83
  12  -2  -7  145.44    2.02
  12   2  -7  130.11    2.00
  12  -2  -6   42.59    1.06
  12   2  -6   45.36    1.17
  12  -2  -5  290.65    2.61
  12   2  -5  284.94    2.88
  12  -2  -4  102.76    1.58
  12  -2  -4  111.90    1.72
  12  -2  -3  574.91    4.11
  12  -2  -3  576.81    4.10
  12   2  -3  566.63    4.54
  12   2  -2  149.79    2.63
  12  -2  -2  160.39    2.46
  12  -2  -2  156.97    2.45
  12  -2  -1 1103.53    7.43
  12   2  -1 1112.93    8.08
  12   2   0   54.24    1.69
  12  -2   0   42.98    1.42
  12   2   1  420.87    4.94
  12  -2   1  418.99    4.60
  12   2   2   13.31    0.99
  12  -2   2   14.32    0.97
  12   2   3  196.19    3.78
  12  -2   3  192.63    3.48
  12   4  -6   17.66    0.78
  12  -4  -5   12.36    0.55
  12   4  -5   15.05    0.71
  12  -4  -4   61.76    1.29
  12   4  -4   51.81    1.35
  12  -4  -3   29.26    0.96
  12   4  -3   29.21    1.10
  12  -4  -2   80.98    1.63
  12   4  -2   88.86    2.10
  12  -4  -1  145.63    2.29
  12   4  -1  145.82    2.78
  12  -4  -1  150.33    2.44
  12   4   0   40.92    1.59
  12  -4   0   35.28    1.21
  12  -4   0   39.60    1.39
  12   4   1    7.16    0.75
  12  -4   1    7.50    0.66
  12   4   2    3.15    0.50
  12  -4   2    4.49    0.56
  12  -4   3    0.44    0.28
  12   4   3    4.15    0.73
  12  -6  -6    0.25    0.16
  12  -6  -5    9.46    0.50
  12   6  -5   11.36    0.68
  12  -6  -4   11.50    0.60
  12   6  -4   11.05    0.65
  12  -6  -3    6.37    0.56
  12   6  -3    6.72    0.57
  12  -6  -2  113.24    1.94
  12   6  -2  132.96    2.60
  12   6  -1    4.05    0.54
  12  -6  -1    3.63    0.42
  12   6   0  170.09    3.15
  12  -6   0  151.75    2.52
  12   6   1    3.56    0.55
  12  -6   1    4.16    0.48
  12   6   2   29.44    1.46
  12  -6   2   35.46    1.39
  12  -6   3   13.93    0.86
  12  -8  -5   93.07    1.57
  12   8  -5   90.46    1.73
  12  -8  -4    6.86    0.43
  12   8  -4    7.16    0.57
  12  -8  -3  468.16    3.85
  12   8  -3  456.75    4.21
  12  -8  -2   18.77    0.84
  12   8  -2   13.32    0.79
  12  -8  -1  345.85    3.62
  12   8  -1  366.46    4.50
  12   8   0   47.08    1.72
  12  -8   0   42.22    1.33
  12   8   1  310.42    4.25
  12  -8   1  237.39    2.84
  12  10  -3   86.53    1.77
  12  10  -2    0.44    0.27
  12  10  -1   41.18    1.41
  12  10   0    6.76    0.69
  13  -1  -7   43.79    1.23
  13  -1  -6  149.53    2.13
  13   1  -6  148.12    2.12
  13  -1  -5   40.46    1.10
  13   1  -5   40.10    1.14
  13  -1  -4   50.63    1.23
  13   1  -4   51.69    1.30
  13  -1  -3    6.55    0.53
  13   1  -3    6.69    0.51
  13  -1  -3    7.23    0.53
  13   1  -3    5.44    0.48
  13  -1  -2   45.33    1.34
  13  -1  -2   50.19    1.52
  13  -1  -1    2.03    0.35
  13   1  -1    0.30    0.29
  13   1   0   32.33    1.39
  13  -1   0   33.92    1.36
  13   1   1    1.76    0.47
  13  -1   1    0.52    0.38
  13   1   2    6.09    0.78
  13  -1   2    7.39    0.82
  13  -1   3   20.80    1.31
  13   3  -6   18.23    0.80
  13  -3  -5   20.20    0.71
  13   3  -5   16.86    0.78
  13  -3  -4    0.64    0.18
  13  -3  -4    0.31    0.23
  13   3  -4    0.68    0.32
  13  -3  -3    3.10    0.36
  13   3  -3    1.73    0.30
  13  -3  -2   59.47    1.63
  13  -3  -2   57.81    1.47
  13   3  -2   53.50    1.68
  13  -3  -1  109.90    2.21
  13   3  -1  107.58    2.53
  13  -3  -1  107.06    2.20
  13   3   0    6.17    0.68
  13  -3   0    5.34    0.57
  13   3   1  257.71    4.12
  13  -3   1  235.40    3.58
  13   3   2   80.24    2.45
  13  -3   2   80.47    2.26
  13  -3   3  169.57    3.52
  13   5  -5    0.17    0.28
  13  -5  -5   -0.11    0.18
  13  -5  -4  425.70    3.48
  13   5  -4  365.25    3.39
  13  -5  -3   26.21    0.95
  13   5  -3   25.17    1.07
  13  -5  -2   92.76    1.82
  13   5  -2  109.99    2.41
  13   5  -1   18.43    1.11
  13  -5  -1   19.45    0.96
  13   5   0  105.88    2.60
  13  -5   0  105.23    2.26
  13   5   1   19.29    1.16
  13  -5   1   14.12    0.91
  13  -5   2   30.56    1.36
  13  -7  -5   18.83    0.74
  13  -7  -4   33.08    1.00
  13   7  -4   30.97    1.10
  13  -7  -3   34.89    1.10
  13   7  -3   38.86    1.35
  13  -7  -2    6.80    0.57
  13   7  -2    7.77    0.72
  13   7  -1  188.81    3.29
  13  -7  -1  186.59    2.80
  13   7   0    7.89    0.87
  13  -7   0    4.53    0.54
  14   0  -6   86.05    1.64
  14   0  -5    0.32    0.21
  14   0  -4  699.08    4.80
  14   0  -3   -0.47    0.24
  14   0  -3    2.30    0.36
  14   0  -2  590.28    5.54
  14   0  -1    1.17    0.27
  14   0   0  681.03    6.53
  14   0   1    1.34    0.36
  14   0   2  266.59    4.47
  14  -2  -6    3.78    0.38
  14  -2  -5    1.12    0.26
  14   2  -5    1.18    0.28
  14  -2  -4   22.91    0.87
  14  -2  -4   21.65    0.80
  14   2  -4   21.53    0.92
  14  -2  -3    5.86    0.55
  14  -2  -3    6.27    0.51
  14   2  -3    5.44    0.51
  14  -2  -2   20.43    0.99
  14  -2  -2   22.99    1.02
  14   2  -2   19.06    1.04
  14  -2  -1    0.78    0.20
  14   2  -1    1.26    0.27
  14   2   0    0.02    0.19
  14  -2   0   -0.08    0.17
  14   2   1   16.04    1.18
  14  -2   1   14.67    1.03
  14  -2   2   33.72    1.77
  14  -4  -5   57.31    1.26
  14   4  -5   58.96    1.51
  14  -4  -4   33.80    1.08
  14   4  -4   34.43    1.22
  14  -4  -3  110.94    2.01
  14   4  -3  111.88    2.32
  14  -4  -2  100.53    2.06
  14   4  -2  114.98    2.53
  14   4  -1   83.36    2.29
  14  -4  -1   84.77    2.06
  14   4   0    6.52    0.77
  14  -4   0    6.50    0.69
  14  -6  -4   94.41    1.77
  14  -6  -3   49.85    1.41
  14   6  -3   48.52    1.54
  14  -6  -2  259.01    3.26
  14   6  -2  306.61    4.33
  14   6  -1   45.55    1.75
  14  -6  -1   39.25    1.35
  15   1  -5    0.35    0.19
  15  -1  -4   11.15    0.60
  15  -1  -3    2.35    0.35
  15   1  -3    2.22    0.35
  15  -1  -3    2.13    0.31
  15   1  -3    1.84    0.33
  15  -1  -2    0.58    0.29
  15  -1  -2    0.60    0.20
  15  -1  -1    3.97    0.53
  15   1  -1    3.77    0.52
  15   1   0    6.04    0.67
  15  -1   0    5.37    0.62
  15  -1   1    3.71    0.52
  15  -3  -4   13.64    0.70
  15   3  -4   13.27    0.78
  15  -3  -3  101.06    2.02
  15   3  -3  105.80    2.34
  15  -3  -2   33.52    1.32
  15   3  -2   35.31    1.50
  15   3  -1  113.64    2.76
  15  -3  -1  111.80    2.52
  15  -5  -3    0.09    0.19
  16   0  -4    3.89    0.43
  16   0  -3    1.34    0.35
  16   0  -2   72.91    2.08
  16   0  -1   -0.50    0.27
  16  -2  -4    6.79    0.53
  16  -2  -3   92.49    2.02
  16  -2  -3   96.26    2.02
  16  -2  -2    0.35    0.31
  16  -2  -1  107.11    2.54
   0   0   0    0.00    0.00


TITL c01_C_cell in C2/c
REM C2/c (#15 with fixed user cell (not necessary: std = user cell)!)
CELL 0.56087   9.740498   8.871042   5.304970  90.0000 105.9100  90.0000
ZERR    4.00   0.000611   0.000472   0.000319   0.0000   0.0063   0.0000
LATT  7
SYMM -x, y,-z+1/2
SFAC O Al S Ca I
UNIT 4.00 4.00 4.00 4.00 4.00
TREF
HKLF 4
END
_computing_structure_solution     'SHELXT 2018/2 (Sheldrick, 2018)'
;
_shelx_hkl_checksum   34951
