# Supplementary material for: Polymorphism of feldspars above 10 GPa
Source: Nat Commun. 2020 Jun 1;11:2721. doi: 10.1038/s41467-020-16547-4 (PMC7264230; doi:10.1038/s41467-020-16547-4)
Supplement: Supplementary file 4 — Supplementary Data 1 [file 41467_2020_16547_MOESM4_ESM.zip › CIFs/Microcline-II_p06_12i8GPa.cif]

 
data_Microcline-II_12_8GPa

_publ_requested_journal          'Nature Communications' 

_publ_contact_author_name        'Anna Pakhomova'
_publ_contact_author_address     
;Deutsches Elektronen-Synchrotron (DESY)
Notkestrasse 85
22607 Hamburg
Germany
;
_publ_contact_author_email       anna.pakhomova@desy.de
_publ_contact_author_phone       00494089985457
loop_
_publ_author_name
_publ_author_address
'Pakhomova, Anna'
;Deutsches Elektronen-Synchrotron (DESY)
Notkestrasse 85
22607 Hamburg
Germany
;


_audit_creation_method            'SHELXL-2018/3'
_shelx_SHELXL_version_number      '2018/3'
_chemical_name_systematic         microcline
_chemical_name_common             microcline
_chemical_melting_point           ?
_chemical_formula_moiety          ?
_chemical_formula_sum
 'Al K O8 Si3' 
_chemical_formula_weight          278.35

loop_
 _atom_type_symbol
 _atom_type_description
 _atom_type_scat_dispersion_real
 _atom_type_scat_dispersion_imag
 _atom_type_scat_source
 'O'  'O'  -0.0010   0.0008
 'International Tables Vol C Tables 4.2.6.8 and 6.1.1.4'
 'Al'  'Al'   0.0049   0.0077
 'International Tables Vol C Tables 4.2.6.8 and 6.1.1.4'
 'Si'  'Si'   0.0083   0.0108
 'International Tables Vol C Tables 4.2.6.8 and 6.1.1.4'
 'K'  'K'   0.0350   0.0412
 'International Tables Vol C Tables 4.2.6.8 and 6.1.1.4'
 
_space_group_crystal_system       triclinic
_space_group_IT_number            2
_space_group_name_H-M_alt         'P -1'
_space_group_name_Hall            '-P 1'
 
_shelx_space_group_comment
;
The symmetry employed for this shelxl refinement is uniquely defined
by the following loop, which should always be used as a source of
symmetry information in preference to the above space-group names.
They are only intended as comments.
;
 
loop_
 _space_group_symop_operation_xyz
 'x, y, z'
 '-x, -y, -z'
 
_cell_length_a                    6.3077(11)
_cell_length_b                    6.7648(13)
_cell_length_c                    7.0291(13)
_cell_angle_alpha                 74.068(17)
_cell_angle_beta                  85.016(14)
_cell_angle_gamma                 64.844(18)
_cell_volume                      260.91(9)
_cell_formula_units_Z             2
_cell_measurement_temperature     293(2)
_cell_measurement_reflns_used     609
_cell_measurement_theta_min       2.413
_cell_measurement_theta_max       16.69
 
_exptl_crystal_description        'plate crystal'
_exptl_crystal_colour             colorless
_exptl_crystal_density_meas       ?
_exptl_crystal_density_method     ?
_exptl_crystal_density_diffrn     3.543          
_exptl_crystal_F_000              276
_exptl_transmission_factor_min    ?
_exptl_transmission_factor_max    ?
_exptl_crystal_size_max           0.02
_exptl_crystal_size_mid           0.015
_exptl_crystal_size_min           0.01
_exptl_absorpt_coefficient_mu     0.187
_shelx_estimated_absorpt_T_min    ?
_shelx_estimated_absorpt_T_max    ?
_exptl_absorpt_correction_type    'multi-scan'
_exptl_absorpt_correction_T_min    0.784
_exptl_absorpt_correction_T_max    1.259
_exptl_absorpt_process_details   
;
CrysAlisPro 1.171.38.43 (Rigaku Oxford Diffraction, 2015)
Empirical absorption correction using spherical harmonics,
 implemented in SCALE3 ABSPACK scaling algorithm.
;
_exptl_absorpt_special_details    ?
_diffrn_ambient_temperature       293(2)
_diffrn_ambient_pressure          12800000
_diffrn_radiation_wavelength      0.2907

_diffrn_radiation_type            synchrotron
_diffrn_source                    synchrotron
_diffrn_source_type               'PETRA III, Beamline P02.2'
_diffrn_measurement_device_type   'esperanto-CrysAlisPro-abstract goniometer imported esperanto images'
_diffrn_measurement_method        '\w scans'

_diffrn_detector_area_resol_mean  ?
_diffrn_reflns_number             1573
_diffrn_reflns_av_unetI/netI      0.0400
_diffrn_reflns_av_R_equivalents   0.0188
_diffrn_reflns_limit_h_min        -9
_diffrn_reflns_limit_h_max        9
_diffrn_reflns_limit_k_min        -9
_diffrn_reflns_limit_k_max        10
_diffrn_reflns_limit_l_min        -10
_diffrn_reflns_limit_l_max        9
_diffrn_reflns_theta_min          1.767
_diffrn_reflns_theta_max          12.920
_diffrn_reflns_theta_full         10.045
_diffrn_measured_fraction_theta_max   0.517
_diffrn_measured_fraction_theta_full  0.516
_diffrn_reflns_Laue_measured_fraction_max    0.517
_diffrn_reflns_Laue_measured_fraction_full   0.516
_diffrn_reflns_point_group_measured_fraction_max   0.517
_diffrn_reflns_point_group_measured_fraction_full  0.516
_reflns_number_total              1026
_reflns_number_gt                 866
_reflns_threshold_expression      'I > 2\s(I)'
_reflns_Friedel_coverage          0.000
_reflns_Friedel_fraction_max      .
_reflns_Friedel_fraction_full     .
 
_reflns_special_details
;
 Reflections were merged by SHELXL according to the crystal
 class for the calculation of statistics and refinement.
 
 _reflns_Friedel_fraction is defined as the number of unique
 Friedel pairs measured divided by the number that would be
 possible theoretically, ignoring centric projections and
 systematic absences.
;
 
_computing_data_collection        
;
CrysAlisPro, Agilent Technologies,
Version 1.171.36.28 (release 01-02-2013 CrysAlis171 .NET)
(compiled Feb  1 2013,16:14:44)
;
_computing_cell_refinement        
;
CrysAlisPro, Agilent Technologies,
Version 1.171.36.28 (release 01-02-2013 CrysAlis171 .NET)
(compiled Feb  1 2013,16:14:44)
;
_computing_data_reduction         
;
CrysAlisPro, Agilent Technologies,
Version 1.171.36.28 (release 01-02-2013 CrysAlis171 .NET)
(compiled Feb  1 2013,16:14:44)
;
_computing_structure_solution      'SHELXL-2018/3 (Sheldrick, 2018)'
_computing_structure_refinement 'SHELXL-2018/3 (Sheldrick, 2018)'
_computing_molecular_graphics     ?
_computing_publication_material   ?
_refine_special_details           ?
_refine_ls_structure_factor_coef  Fsqd
_refine_ls_matrix_type            full
_refine_ls_weighting_scheme       calc
_refine_ls_weighting_details
'w=1/[\s^2^(Fo^2^)+(0.1008P)^2^+0.3870P] where P=(Fo^2^+2Fc^2^)/3'
_atom_sites_solution_primary      ?
_atom_sites_solution_secondary    ?
_atom_sites_solution_hydrogens    .
_refine_ls_hydrogen_treatment     undef
_refine_ls_extinction_method      none
_refine_ls_extinction_coef        .
_refine_ls_number_reflns          1026
_refine_ls_number_parameters      118
_refine_ls_number_restraints      0
_refine_ls_R_factor_all           0.0641
_refine_ls_R_factor_gt            0.0551
_refine_ls_wR_factor_ref          0.1679
_refine_ls_wR_factor_gt           0.1530
_refine_ls_goodness_of_fit_ref    1.083
_refine_ls_restrained_S_all       1.083
_refine_ls_shift/su_max           0.000
_refine_ls_shift/su_mean          0.000
 
loop_
 _atom_site_label
 _atom_site_type_symbol
 _atom_site_fract_x
 _atom_site_fract_y
 _atom_site_fract_z
 _atom_site_U_iso_or_equiv
 _atom_site_adp_type
 _atom_site_occupancy
 _atom_site_site_symmetry_order  
 _atom_site_calc_flag
 _atom_site_refinement_flags_posn
 _atom_site_refinement_flags_adp
 _atom_site_refinement_flags_occupancy
 _atom_site_disorder_assembly
 _atom_site_disorder_group
K11 K 0.77943(17) 0.69625(18) 0.4567(2) 0.0266(5) Uani 1 1 d . . . . .
Si1 Si 0.1565(2) 0.6609(2) 0.1244(3) 0.0222(6) Uani 1 1 d . . . . .
Si2 Si 0.2701(2) 0.7259(2) 0.7345(3) 0.0225(6) Uani 1 1 d . . . . .
Si3 Si 0.2425(2) 0.9445(2) 0.3267(3) 0.0216(6) Uani 1 1 d . . . . .
Al1 Al 0.3828(2) 0.2417(2) -0.0206(3) 0.0224(6) Uani 1 1 d . . . . .
O1 O -0.1083(5) 0.7406(6) 0.0802(8) 0.0248(14) Uani 1 1 d . . . . .
O2 O 0.2771(5) 0.7921(6) 0.9424(8) 0.0214(12) Uani 1 1 d . . . . .
O3 O 0.4392(5) 0.9679(6) 0.1724(8) 0.0213(13) Uani 1 1 d . . . . .
O4 O 0.3572(6) 0.8710(6) 0.5489(8) 0.0234(14) Uani 1 1 d . . . . .
O5 O 0.1689(6) 0.7461(6) 0.3178(8) 0.0237(14) Uani 1 1 d . . . . .
O6 O 0.0125(6) 1.1741(6) 0.3169(8) 0.0237(13) Uani 1 1 d . . . . .
O7 O 0.3052(6) 0.3963(6) 0.1651(8) 0.0224(13) Uani 1 1 d . . . . .
O8 O 0.3739(5) 0.4647(6) 0.7641(8) 0.0234(13) Uani 1 1 d . . . . .
 
loop_
 _atom_site_aniso_label
 _atom_site_aniso_U_11
 _atom_site_aniso_U_22
 _atom_site_aniso_U_33
 _atom_site_aniso_U_23
 _atom_site_aniso_U_13
 _atom_site_aniso_U_12
K11 0.0168(4) 0.0203(5) 0.0424(13) -0.0082(7) -0.0021(6) -0.0068(4)
Si1 0.0130(5) 0.0136(6) 0.0390(15) -0.0060(8) -0.0029(7) -0.0045(4)
Si2 0.0138(5) 0.0136(6) 0.0387(15) -0.0065(8) -0.0028(7) -0.0040(4)
Si3 0.0128(5) 0.0138(6) 0.0370(15) -0.0047(7) -0.0019(7) -0.0051(5)
Al1 0.0133(5) 0.0126(6) 0.0398(16) -0.0048(8) -0.0023(8) -0.0047(5)
O1 0.0131(12) 0.0197(16) 0.040(4) -0.007(2) -0.0021(19) -0.0058(12)
O2 0.0132(11) 0.0160(15) 0.033(4) -0.0025(19) -0.0007(17) -0.0067(11)
O3 0.0131(12) 0.0160(15) 0.035(4) -0.007(2) 0.0022(18) -0.0064(11)
O4 0.0152(12) 0.0182(16) 0.036(4) -0.005(2) -0.0029(19) -0.0068(12)
O5 0.0188(13) 0.0193(16) 0.034(4) -0.008(2) -0.0005(19) -0.0081(13)
O6 0.0147(11) 0.0171(15) 0.039(4) -0.009(2) -0.0010(18) -0.0043(11)
O7 0.0183(13) 0.0138(14) 0.033(4) -0.004(2) -0.0022(19) -0.0054(12)
O8 0.0141(11) 0.0139(14) 0.041(4) -0.006(2) -0.0011(18) -0.0052(11)
 
_geom_special_details
;
 All esds (except the esd in the dihedral angle between two l.s. planes)
 are estimated using the full covariance matrix.  The cell esds are taken
 into account individually in the estimation of esds in distances, angles
 and torsion angles; correlations between esds in cell parameters are only
 used when they are defined by crystal symmetry.  An approximate (isotropic)
 treatment of cell esds is used for estimating esds involving l.s. planes.
;
 
loop_
 _geom_bond_atom_site_label_1
 _geom_bond_atom_site_label_2
 _geom_bond_distance
 _geom_bond_site_symmetry_2
 _geom_bond_publ_flag
K11 O4 2.521(4) . ?
K11 O8 2.572(3) 2_666 ?
K11 O7 2.620(6) 2_666 ?
K11 O1 2.648(6) 1_655 ?
K11 O4 2.667(4) 2_676 ?
K11 O6 2.670(3) 2_676 ?
K11 O5 2.685(5) 1_655 ?
K11 O3 2.711(4) . ?
K11 O5 2.869(5) 2_666 ?
K11 K11 2.879(2) 2_766 ?
K11 Si3 3.1545(17) 2_676 ?
K11 Si3 3.1603(15) . ?
Si1 O1 1.552(3) . ?
Si1 O7 1.582(4) . ?
Si1 O5 1.635(4) . ?
Si1 O2 1.669(6) 1_554 ?
Si1 Si2 2.736(3) 1_554 ?
Si2 O8 1.560(4) . ?
Si2 O4 1.612(6) . ?
Si2 O6 1.649(3) 2_576 ?
Si2 O2 1.651(5) . ?
Si2 Si3 2.824(3) . ?
Si3 O6 1.601(3) . ?
Si3 O3 1.606(6) . ?
Si3 O5 1.613(4) . ?
Si3 O4 1.635(5) . ?
Al1 O1 1.763(3) 2_565 ?
Al1 O7 1.800(4) . ?
Al1 O8 1.805(6) 1_554 ?
Al1 O3 1.882(5) 1_545 ?
Al1 O3 1.918(4) 2_665 ?
Al1 O2 2.163(3) 2_666 ?
Al1 Al1 2.899(3) 2_655 ?
 
loop_
 _geom_angle_atom_site_label_1
 _geom_angle_atom_site_label_2
 _geom_angle_atom_site_label_3
 _geom_angle
 _geom_angle_site_symmetry_1
 _geom_angle_site_symmetry_3
 _geom_angle_publ_flag
O4 K11 O8 84.37(12) . 2_666 ?
O4 K11 O7 63.48(14) . 2_666 ?
O8 K11 O7 117.42(16) 2_666 2_666 ?
O4 K11 O1 120.44(13) . 1_655 ?
O8 K11 O1 59.70(15) 2_666 1_655 ?
O7 K11 O1 173.62(11) 2_666 1_655 ?
O4 K11 O4 68.61(17) . 2_676 ?
O8 K11 O4 127.90(12) 2_666 2_676 ?
O7 K11 O4 89.73(15) 2_666 2_676 ?
O1 K11 O4 96.42(16) 1_655 2_676 ?
O4 K11 O6 101.85(12) . 2_676 ?
O8 K11 O6 173.38(11) 2_666 2_676 ?
O7 K11 O6 64.36(16) 2_666 2_676 ?
O1 K11 O6 117.79(16) 1_655 2_676 ?
O4 K11 O6 57.45(11) 2_676 2_676 ?
O4 K11 O5 149.25(13) . 1_655 ?
O8 K11 O5 112.14(16) 2_666 1_655 ?
O7 K11 O5 122.90(13) 2_666 1_655 ?
O1 K11 O5 56.84(12) 1_655 1_655 ?
O4 K11 O5 81.02(13) 2_676 1_655 ?
O6 K11 O5 63.41(16) 2_676 1_655 ?
O4 K11 O3 59.64(15) . . ?
O8 K11 O3 58.09(11) 2_666 . ?
O7 K11 O3 123.12(13) 2_666 . ?
O1 K11 O3 61.09(12) 1_655 . ?
O4 K11 O3 69.82(10) 2_676 . ?
O6 K11 O3 127.05(12) 2_676 . ?
O5 K11 O3 106.04(15) 1_655 . ?
O4 K11 O5 91.53(14) . 2_666 ?
O8 K11 O5 72.77(14) 2_666 2_666 ?
O7 K11 O5 57.39(12) 2_666 2_666 ?
O1 K11 O5 116.54(13) 1_655 2_666 ?
O4 K11 O5 146.99(18) 2_676 2_666 ?
O6 K11 O5 104.54(14) 2_676 2_666 ?
O5 K11 O5 117.65(12) 1_655 2_666 ?
O3 K11 O5 123.49(11) . 2_666 ?
O4 K11 K11 145.92(16) . 2_766 ?
O8 K11 K11 93.23(8) 2_666 2_766 ?
O7 K11 K11 88.27(10) 2_666 2_766 ?
O1 K11 K11 86.27(10) 1_655 2_766 ?
O4 K11 K11 133.62(8) 2_676 2_766 ?
O6 K11 K11 80.36(8) 2_676 2_766 ?
O5 K11 K11 61.95(9) 1_655 2_766 ?
O3 K11 K11 143.84(12) . 2_766 ?
O5 K11 K11 55.70(9) 2_666 2_766 ?
O4 K11 Si3 75.64(9) . 2_676 ?
O8 K11 Si3 155.98(8) 2_666 2_676 ?
O7 K11 Si3 64.99(9) 2_666 2_676 ?
O1 K11 Si3 120.17(10) 1_655 2_676 ?
O4 K11 Si3 31.22(10) 2_676 2_676 ?
O6 K11 Si3 30.49(7) 2_676 2_676 ?
O5 K11 Si3 80.92(9) 1_655 2_676 ?
O3 K11 Si3 99.63(8) . 2_676 ?
O5 K11 Si3 120.26(10) 2_666 2_676 ?
K11 K11 Si3 110.79(5) 2_766 2_676 ?
O4 K11 Si3 30.93(11) . . ?
O8 K11 Si3 61.85(8) 2_666 . ?
O7 K11 Si3 93.54(9) 2_666 . ?
O1 K11 Si3 89.82(8) 1_655 . ?
O4 K11 Si3 73.68(7) 2_676 . ?
O6 K11 Si3 124.76(8) 2_676 . ?
O5 K11 Si3 135.34(12) 1_655 . ?
O3 K11 Si3 30.54(12) . . ?
O5 K11 Si3 103.06(8) 2_666 . ?
K11 K11 Si3 152.68(6) 2_766 . ?
Si3 K11 Si3 94.51(4) 2_676 . ?
O1 Si1 O7 114.2(2) . . ?
O1 Si1 O5 105.5(2) . . ?
O7 Si1 O5 110.6(2) . . ?
O1 Si1 O2 111.5(3) . 1_554 ?
O7 Si1 O2 108.9(3) . 1_554 ?
O5 Si1 O2 105.8(2) . 1_554 ?
O1 Si1 Si2 94.4(2) . 1_554 ?
O7 Si1 Si2 91.2(2) . 1_554 ?
O5 Si1 Si2 140.1(2) . 1_554 ?
O2 Si1 Si2 34.30(13) 1_554 1_554 ?
O1 Si1 K11 56.5(2) . 1_455 ?
O7 Si1 K11 102.5(2) . 1_455 ?
O5 Si1 K11 57.97(18) . 1_455 ?
O2 Si1 K11 148.40(12) 1_554 1_455 ?
Si2 Si1 K11 150.76(5) 1_554 1_455 ?
O1 Si1 K11 100.3(2) . 2_666 ?
O7 Si1 K11 55.0(2) . 2_666 ?
O5 Si1 K11 63.88(19) . 2_666 ?
O2 Si1 K11 148.22(11) 1_554 2_666 ?
Si2 Si1 K11 146.25(5) 1_554 2_666 ?
K11 Si1 K11 53.91(5) 1_455 2_666 ?
O8 Si2 O4 117.5(3) . . ?
O8 Si2 O6 106.93(19) . 2_576 ?
O4 Si2 O6 102.7(3) . 2_576 ?
O8 Si2 O2 112.0(2) . . ?
O4 Si2 O2 112.6(2) . . ?
O6 Si2 O2 103.4(2) 2_576 . ?
O8 Si2 Si1 88.9(2) . 1_556 ?
O4 Si2 Si1 146.92(15) . 1_556 ?
O6 Si2 Si1 86.6(2) 2_576 1_556 ?
O2 Si2 Si1 34.72(18) . 1_556 ?
O8 Si2 Si3 109.5(2) . . ?
O4 Si2 Si3 29.82(11) . . ?
O6 Si2 Si3 78.3(2) 2_576 . ?
O2 Si2 Si3 135.63(18) . . ?
Si1 Si2 Si3 158.84(5) 1_556 . ?
O8 Si2 K11 85.2(2) . . ?
O4 Si2 K11 38.62(11) . . ?
O6 Si2 K11 135.8(2) 2_576 . ?
O2 Si2 K11 111.01(16) . . ?
Si1 Si2 K11 136.91(5) 1_556 . ?
Si3 Si2 K11 57.83(5) . . ?
O8 Si2 K11 38.37(13) . 2_666 ?
O4 Si2 K11 103.81(15) . 2_666 ?
O6 Si2 K11 76.02(13) 2_576 2_666 ?
O2 Si2 K11 142.55(19) . 2_666 ?
Si1 Si2 K11 109.25(7) 1_556 2_666 ?
Si3 Si2 K11 81.53(5) . 2_666 ?
K11 Si2 K11 91.77(5) . 2_666 ?
O8 Si2 K11 157.9(2) . 2_676 ?
O4 Si2 K11 41.46(14) . 2_676 ?
O6 Si2 K11 87.95(18) 2_576 2_676 ?
O2 Si2 K11 79.06(17) . 2_676 ?
Si1 Si2 K11 108.68(6) 1_556 2_676 ?
Si3 Si2 K11 56.58(5) . 2_676 ?
K11 Si2 K11 72.79(5) . 2_676 ?
K11 Si2 K11 137.55(7) 2_666 2_676 ?
O8 Si2 K11 80.93(11) . 1_455 ?
O4 Si2 K11 98.09(13) . 1_455 ?
O6 Si2 K11 32.83(13) 2_576 1_455 ?
O2 Si2 K11 133.00(15) . 1_455 ?
Si1 Si2 K11 105.96(6) 1_556 1_455 ?
Si3 Si2 K11 68.30(5) . 1_455 ?
K11 Si2 K11 115.08(7) . 1_455 ?
K11 Si2 K11 44.89(3) 2_666 1_455 ?
K11 Si2 K11 105.95(4) 2_676 1_455 ?
O6 Si3 O3 115.2(3) . . ?
O6 Si3 O5 109.8(2) . . ?
O3 Si3 O5 113.3(2) . . ?
O6 Si3 O4 104.8(2) . . ?
O3 Si3 O4 107.1(2) . . ?
O5 Si3 O4 105.7(2) . . ?
O6 Si3 Si2 100.6(2) . . ?
O3 Si3 Si2 132.03(15) . . ?
O5 Si3 Si2 80.3(2) . . ?
O4 Si3 Si2 29.34(17) . . ?
O6 Si3 K11 57.79(12) . 2_676 ?
O3 Si3 K11 97.32(13) . 2_676 ?
O5 Si3 K11 148.9(2) . 2_676 ?
O4 Si3 K11 57.69(13) . 2_676 ?
Si2 Si3 K11 75.06(6) . 2_676 ?
O6 Si3 K11 142.72(13) . . ?
O3 Si3 K11 59.09(14) . . ?
O5 Si3 K11 105.22(12) . . ?
O4 Si3 K11 52.40(16) . . ?
Si2 Si3 K11 73.02(6) . . ?
K11 Si3 K11 85.48(4) 2_676 . ?
O6 Si3 K11 80.77(18) . 1_455 ?
O3 Si3 K11 144.15(13) . 1_455 ?
O5 Si3 K11 33.45(17) . 1_455 ?
O4 Si3 K11 98.45(19) . 1_455 ?
Si2 Si3 K11 69.14(6) . 1_455 ?
K11 Si3 K11 117.72(6) 2_676 1_455 ?
K11 Si3 K11 126.97(7) . 1_455 ?
O1 Al1 O7 101.36(19) 2_565 . ?
O1 Al1 O8 93.5(2) 2_565 1_554 ?
O7 Al1 O8 99.6(2) . 1_554 ?
O1 Al1 O3 89.7(2) 2_565 1_545 ?
O7 Al1 O3 91.5(2) . 1_545 ?
O8 Al1 O3 167.5(2) 1_554 1_545 ?
O1 Al1 O3 95.39(17) 2_565 2_665 ?
O7 Al1 O3 161.43(14) . 2_665 ?
O8 Al1 O3 87.2(2) 1_554 2_665 ?
O3 Al1 O3 80.5(3) 1_545 2_665 ?
O1 Al1 O2 178.1(2) 2_565 2_666 ?
O7 Al1 O2 79.26(16) . 2_666 ?
O8 Al1 O2 88.20(19) 1_554 2_666 ?
O3 Al1 O2 88.39(17) 1_545 2_666 ?
O3 Al1 O2 83.74(14) 2_665 2_666 ?
O1 Al1 Al1 93.40(14) 2_565 2_655 ?
O7 Al1 Al1 130.1(2) . 2_655 ?
O8 Al1 Al1 126.95(19) 1_554 2_655 ?
O3 Al1 Al1 40.73(14) 1_545 2_655 ?
O3 Al1 Al1 39.82(16) 2_665 2_655 ?
O2 Al1 Al1 84.82(11) 2_666 2_655 ?
O1 Al1 K11 56.46(19) 2_565 2_665 ?
O7 Al1 K11 139.04(13) . 2_665 ?
O8 Al1 K11 54.02(12) 1_554 2_665 ?
O3 Al1 K11 119.37(12) 1_545 2_665 ?
O3 Al1 K11 58.20(12) 2_665 2_665 ?
O2 Al1 K11 124.16(17) 2_666 2_665 ?
Al1 Al1 K11 88.27(8) 2_655 2_665 ?
Si1 O1 Al1 164.7(2) . 2_565 ?
Si1 O1 K11 94.2(2) . 1_455 ?
Al1 O1 K11 89.8(2) 2_565 1_455 ?
Si2 O2 Si1 111.0(2) . 1_556 ?
Si2 O2 Al1 114.0(2) . 2_666 ?
Si1 O2 Al1 114.1(2) 1_556 2_666 ?
Si3 O3 Al1 120.89(18) . 1_565 ?
Si3 O3 Al1 126.0(2) . 2_665 ?
Al1 O3 Al1 99.4(3) 1_565 2_665 ?
Si3 O3 K11 90.4(2) . . ?
Al1 O3 K11 133.70(16) 1_565 . ?
Al1 O3 K11 84.84(11) 2_665 . ?
Si2 O4 Si3 120.8(2) . . ?
Si2 O4 K11 117.85(17) . . ?
Si3 O4 K11 96.7(2) . . ?
Si2 O4 K11 114.9(2) . 2_676 ?
Si3 O4 K11 91.09(17) . 2_676 ?
K11 O4 K11 111.39(17) . 2_676 ?
Si3 O5 Si1 127.9(4) . . ?
Si3 O5 K11 127.2(2) . 1_455 ?
Si1 O5 K11 90.96(16) . 1_455 ?
Si3 O5 K11 140.5(2) . 2_666 ?
Si1 O5 K11 85.34(16) . 2_666 ?
K11 O5 K11 62.35(12) 1_455 2_666 ?
Si3 O6 Si2 137.8(2) . 2_576 ?
Si3 O6 K11 91.72(13) . 2_676 ?
Si2 O6 K11 127.6(2) 2_576 2_676 ?
Si1 O7 Al1 125.0(3) . . ?
Si1 O7 K11 95.3(2) . 2_666 ?
Al1 O7 K11 135.0(2) . 2_666 ?
Si2 O8 Al1 130.4(3) . 1_556 ?
Si2 O8 K11 119.51(19) . 2_666 ?
Al1 O8 K11 91.36(15) 1_556 2_666 ?
 
_refine_diff_density_max    0.715
_refine_diff_density_min   -0.833
_refine_diff_density_rms    0.149

_shelx_res_file
;

TITL shelxt_a.res in P-1
    ld011_p06_s1.res
    created by SHELXL-2018/3 at 18:55:40 on 03-Jul-2019
REM Old TITL LD011_p06_s1 in P-1

REM SHELXT solution in P-1
REM R1 0.106,  Rweak 0.004,  Alpha 0.141,  Orientation as input
REM Formula found by SHELXT:  O8 Al Si3 K

CELL  0.29070   6.3077   6.7648   7.0291   74.068   85.016   64.844
ZERR   2   0.0011   0.0013   0.0013    0.017    0.014    0.018
LATT  1
SFAC O AL SI K
DISP    K     0.03496    0.04120        83.75
DISP    O    -0.00099    0.00082         6.66
DISP    Al    0.00487    0.00772        22.28
DISP    Si    0.00830    0.01078        28.25
UNIT 16 2 6 2
OMIT 2 0 0
L.S. 10
BOND
shel 0.65  5
LIST 6
omit   4   0   4
omit     -2   1   0
omit  5  -2   6
omit      0   6   5
omit      0   7   6
omit      7   0   4
acta
FMAP 2
PLAN 20
WGHT    0.100800    0.387000
FVAR      12.12051
K11   4    0.779435    0.696249    0.456742    11.00000    0.01676    0.02028 =
         0.04237   -0.00818   -0.00208   -0.00680
SI1   3    0.156510    0.660872    0.124394    11.00000    0.01296    0.01355 =
         0.03898   -0.00598   -0.00290   -0.00449
SI2   3    0.270106    0.725923    0.734486    11.00000    0.01380    0.01364 =
         0.03874   -0.00647   -0.00279   -0.00402
SI3   3    0.242475    0.944538    0.326663    11.00000    0.01276    0.01376 =
         0.03704   -0.00469   -0.00193   -0.00514
AL1   2    0.382780    0.241663   -0.020596    11.00000    0.01330    0.01262 =
         0.03981   -0.00484   -0.00229   -0.00470
O1    1   -0.108341    0.740626    0.080247    11.00000    0.01308    0.01973 =
         0.04041   -0.00686   -0.00213   -0.00581
O2    1    0.277088    0.792107    0.942415    11.00000    0.01324    0.01597 =
         0.03325   -0.00245   -0.00070   -0.00667
O3    1    0.439238    0.967859    0.172432    11.00000    0.01308    0.01596 =
         0.03471   -0.00658    0.00224   -0.00639
O4    1    0.357165    0.871044    0.548887    11.00000    0.01522    0.01818 =
         0.03598   -0.00524   -0.00293   -0.00676
O5    1    0.168930    0.746059    0.317781    11.00000    0.01884    0.01935 =
         0.03393   -0.00819   -0.00053   -0.00809
O6    1    0.012545    1.174079    0.316898    11.00000    0.01465    0.01706 =
         0.03860   -0.00917   -0.00101   -0.00431
O7    1    0.305162    0.396284    0.165112    11.00000    0.01834    0.01378 =
         0.03289   -0.00419   -0.00224   -0.00543
O8    1    0.373865    0.464706    0.764128    11.00000    0.01408    0.01390 =
         0.04130   -0.00614   -0.00112   -0.00524
HKLF 4


REM  shelxt_a.res in P-1
REM wR2 = 0.1679, GooF = S = 1.083, Restrained GooF = 1.083 for all data
REM R1 = 0.0551 for 866 Fo > 4sig(Fo) and 0.0641 for all 1026 data
REM 118 parameters refined using 0 restraints

END

WGHT      0.1007      0.3810

REM Highest difference peak  0.715,  deepest hole -0.833,  1-sigma level  0.149
Q1    1   0.2848  0.9848  0.4275  11.00000  0.05    0.72
Q2    1   0.2952  0.7654  0.8218  11.00000  0.05    0.71
Q3    1   0.8082  0.7403  0.5412  11.00000  0.05    0.69
Q4    1   0.2140  0.8963  0.2521  11.00000  0.05    0.68
Q5    1   0.6551  0.7834  0.4604  11.00000  0.05    0.66
Q6    1   0.1184  1.0195  0.3359  11.00000  0.05    0.62
Q7    1   0.1715  0.6771  0.2330  11.00000  0.05    0.61
Q8    1  -0.0936  1.3065  0.2219  11.00000  0.05    0.56
Q9    1   0.2429  0.6836  0.6596  11.00000  0.05    0.55
Q10   1   0.1324  0.6188  0.0382  11.00000  0.05    0.53
Q11   1   0.2273  0.4963  0.0785  11.00000  0.05    0.53
Q12   1   0.2001  1.0431  0.2541  11.00000  0.05    0.52
Q13   1   0.3824  0.3305 -0.1459  11.00000  0.05    0.51
Q14   1   0.0170  0.6149  0.0946  11.00000  0.05    0.50
Q15   1   0.7465  0.6560  0.3623  11.00000  0.05    0.50
Q16   1   0.4233  0.2769  0.0613  11.00000  0.05    0.49
Q17   1   0.6206  0.7443  0.3681  11.00000  0.05    0.48
Q18   1   0.2514  0.8598  0.4805  11.00000  0.05    0.47
Q19   1   0.8819  0.5810  0.5459  11.00000  0.05    0.46
Q20   1   0.2747  0.3361 -0.0493  11.00000  0.05    0.46
;
_shelx_res_checksum   30443

_shelx_hkl_file
;
   0   5   0 36572.1 1525.20   1
   0   5   1 166814. 2585.76   1
   0  -5  -5 5833.27 563.542   1
   0   6   0 8009.77 803.528   1
   0   6   1 608.327 170.632   1
   0  -6  -5 11736.3 612.000   1
   0  -6  -6 1775.61 345.772   1
   0  -6  -7 615.903 233.372   1
   0   7   0-62.6997 109.062   1
   0   7   1 399.293 150.496   1
   0   7   2 6.63878 42.6234   1
   0  -7  -6 23426.3 887.931   1
   0  -7  -7 275.606 142.192   1
   0  -7  -8 1566.95 441.334   1
   0  -7  -9 653.024 323.774   1
   0   8  -1 41345.4 2431.77   1
   0   8   0 1379.30 405.407   1
   0   8   1 556.260 193.430   1
   0   8   2 1906.15 283.145   1
   0  -8  -7 6344.50 472.409   1
   0  -8  -8-179.546 113.046   1
   0   9  -1 390.855 264.625   1
   0   9   0 3588.60 621.231   1
   0   9   1 24146.1 1379.78   1
   0   9   2 41468.7 1432.27   1
   0  10  -1 10914.7 1310.43   1
   0  10   0 4356.82 721.595   1
   0  10   2 5788.38 541.138   1
  -1  10   2 74.6631 64.1966   1
  -1  10   1 4125.40 577.740   1
  -1  10   0 457.152 224.358   1
  -1  10  -1 1275.24 546.998   1
  -1  10  -2 609.344 362.589   1
  -1  10  -3 4570.49 1094.11   1
  -1   9   2 85.1031 60.2192   1
  -1   9   1 11902.6 972.864   1
  -1   9   0 5087.85 726.172   1
  -1   9  -1 11282.7 1296.45   1
  -1   9  -2 1636.72 554.382   1
  -1   9  -3 653.160 350.788   1
   1  -8  -7 178.887 78.3803   1
   1  -8  -7 142.890 76.2184   1
  -1   8   2 1355.66 252.009   1
  -1   8   1 1230.82 324.420   1
  -1   8   0 4711.99 686.815   1
  -1   8  -1 8123.05 1085.19   1
  -1   8  -2 6186.67 1019.34   1
  -1   8  -3 7757.16 1284.90   1
   1  -7  -6 2144.02 304.541   1
  -1   7   2 11313.8 679.024   1
  -1   7   1 171048. 3464.32   1
  -1   7   0 3073.39 564.721   1
  -1   7  -1 3230.78 667.060   1
  -1   7  -2 4637.92 832.915   1
  -1   7  -3 2111.52 683.263   1
   1  -6  -5 3342.33 365.746   1
  -1   6   2 18868.4 830.149   1
  -1   6   1 25032.3 1231.23   1
  -1   6   0 143.278 149.996   1
  -1   6  -1 15400.6 1327.49   1
  -1   6  -2 37067.2 2323.70   1
  -1   6  -3 2080.88 610.865   1
   1  -5  -4 6251.13 467.050   1
  -1   5   2 471.397 130.647   1
   1  -5  -2 429.770 123.727   1
  -1   5   1 47783.8 1552.71   1
  -1   5   0 11289.2 924.165   1
  -1   5  -1 3458.59 600.159   1
  -1   5  -2 109706. 3773.08   1
  -1   5  -3 124.783 76.4169   1
   1  -4  -3 29822.1 910.568   1
   1  -4  -1 165535. 2643.86   1
  -1   4   1 164469. 2618.40   1
  -1   4   0 123381. 2800.98   1
  -1   4  -1 44348.7 1969.25   1
  -1   4  -2 304169. 5894.41   1
  -1   4  -3 29762.4 2089.48   1
  -1   3   1 53489.5 1286.75   1
   1  -3  -1 51412.9 1295.95   1
   1  -3   0 315.519 139.293   1
  -1   3   0 197.672 136.747   1
  -1   3  -1 2688.41 464.535   1
  -1   3  -2 153519. 3919.35   1
  -1   3  -3 50561.8 2615.56   1
  -1   2   0 453419. 4260.27   1
   1  -2   0 452654. 4315.99   1
   1  -2   1 52320.0 1812.38   1
  -1   2  -1 52662.3 1820.24   1
  -1   2  -2 76937.9 2632.49   1
  -1   2  -3 12726.0 1275.91   1
  -1   1   0 81227.8 1534.46   1
   1  -1   0 81476.9 1556.86   1
  -1   1  -1 222423. 3345.47   1
   1  -1   1 224947. 3263.23   1
  -1   1  -2 266088. 4381.41   1
   1  -1   2 268314. 4250.28   1
  -1   1  -4 13240.9 1355.35   1
  -1   0  -1 68741.7 1571.23   1
   1   0   1 67766.8 1590.27   1
   1   0   2 26933.2 1265.72   1
  -1   0  -2 28684.4 1275.68   1
  -1   0  -3 56971.1 2198.42   1
  -1   0  -4 158249. 4219.73   1
  -1  -1  -1 6381.56 404.348   1
   1   1   1 6700.47 414.246   1
   1   1   2 66347.2 1742.37   1
  -1  -1  -2 67204.7 1767.52   1
  -1  -1  -3 710367. 6908.56   1
   1   1   3 709312. 6810.01   1
  -1  -1  -4 35007.0 1902.01   1
  -1  -1  -5 64660.9 2867.87   1
  -1  -2  -2 152285. 2307.47   1
   1   2   2 154334. 2341.31   1
   1   2   3 10974.5 806.880   1
  -1  -2  -3 10967.0 811.269   1
  -1  -2  -4 9050.57 921.574   1
  -1  -2  -5 84.9669 151.942   1
   1   3   3 4359.60 441.580   1
  -1  -3  -3 4619.51 439.566   1
  -1  -3  -4 39433.7 1649.59   1
  -1  -3  -5 41798.7 2034.56   1
  -1  -3  -6 2174.09 564.228   1
   1   4   3 22772.4 851.132   1
  -1  -4  -3 22729.7 793.043   1
  -1  -4  -4 2634.08 369.112   1
  -1  -4  -5 35.7493 25.3487   1
  -1  -4  -6 1731.88 461.526   1
  -1  -5  -4 178005. 2495.53   1
  -1  -5  -5 106102. 2534.14   1
  -1  -5  -6 24551.4 1442.79   1
  -1  -5  -7 7566.14 967.060   1
  -1  -6  -5 15154.8 770.987   1
  -1  -6  -6 16697.4 1009.03   1
  -1  -6  -7 4804.80 708.465   1
  -1  -6  -8 10995.2 1216.29   1
  -1  -6  -9 2176.44 668.411   1
  -1  -6 -10 264.329 206.909   1
  -1  -7  -6 1630.16 269.027   1
  -1  -7  -7 873.782 257.757   1
  -1  -7  -8 1038.53 348.767   1
  -1  -7  -9 4772.54 890.378   1
  -1  -7 -10 3752.57 948.160   1
  -1  -7 -11 51.6641 151.057   1
   1   8   2 42408.2 1378.73   1
  -1  -8  -7 3210.44 372.492   1
  -1  -8  -8 983.898 264.019   1
  -1  -8  -9 722.612 291.337   1
  -1  -8 -10 1299.98 477.844   1
   1   9   2 8704.05 672.579   1
   1  10   1 9565.39 920.971   1
   1  10   2 310.174 118.536   1
   1  11   1 10599.0 985.666   1
   1  11   2 1985.12 387.454   1
  -2  10  -2 3253.77 826.375   1
  -2  10  -3 206.881 188.769   1
  -2  10  -4 711.977 460.152   1
  -2   9   2 2069.44 361.342   1
  -2   9   1 43.0875 73.5442   1
  -2   9   0-61.6660 88.0143   1
  -2   9  -1 11094.5 1337.09   1
  -2   9  -2 9230.13 1308.86   1
  -2   9  -3 3875.22 988.035   1
  -2   9  -4 3488.03 1674.16   1
  -2   8   2 5983.89 639.084   1
  -2   8   1 2786.14 489.677   1
  -2   8   0 35930.5 1998.74   1
  -2   8  -1 2024.83 564.541   1
  -2   8  -2 1546.22 498.957   1
  -2   8  -3 111.719 266.047   1
  -2   8  -4 447.662 519.811   1
   2  -7  -6 37584.4 1560.99   1
   2  -7  -5 983.549 197.762   1
   2  -7  -4 3351.60 356.043   1
   2  -7  -3 1796.05 289.719   1
  -2   7   2 1434.79 310.733   1
  -2   7   1 4623.00 597.370   1
  -2   7   0-305.828 226.999   1
  -2   7  -1 51323.1 2606.67   1
  -2   7  -2 2979.24 707.575   1
  -2   7  -3 27285.1 2433.91   1
  -2   7  -4 186.249 453.982   1
   2  -6  -5 61.6295 86.7170   1
   2  -6  -4 21465.3 969.746   1
   2  -6  -3 95819.0 2163.22   1
   2  -6  -2 3490.41 453.877   1
  -2   6   2 2922.22 421.116   1
  -2   6   1 2286.05 400.906   1
   2  -6  -1 1773.71 375.862   1
  -2   6   0 204.485 137.200   1
  -2   6  -1 3084.21 631.772   1
  -2   6  -2 172479. 5120.50   1
  -2   6  -3 2720.13 730.024   1
  -2   6  -4 20630.8 2284.37   1
  -2   6  -5 8.58117 276.590   1
   2  -5  -4 9332.31 750.062   1
   2  -5  -3 25182.1 1084.64   1
   2  -5  -2 78.3654 89.3063   1
  -2   5   2 137.287 113.045   1
   2  -5  -1 20079.1 1219.29   1
  -2   5   1 22258.1 1227.56   1
  -2   5   0 31084.6 1637.71   1
  -2   5  -1 5299.02 750.644   1
  -2   5  -2 22207.0 1775.24   1
  -2   5  -3 33149.6 2428.57   1
  -2   5  -4 2490.41 702.366   1
  -2   5  -5 47373.6 3553.31   1
   2  -4  -3 246653. 3812.92   1
  -2   4   2 6314.56 597.996   1
   2  -4  -2 7436.39 616.659   1
   2  -4  -1-10.7185 55.1149   1
  -2   4   0 3262.71 500.584   1
   2  -4   0 2738.70 462.995   1
  -2   4  -1 8242.86 906.005   1
   2  -4   1 7637.50 873.055   1
  -2   4  -2 5823.27 888.366   1
  -2   4  -3 23875.7 1988.69   1
  -2   4  -4 4117.95 907.339   1
  -2   4  -5 5681.49 1159.20   1
   2  -3  -2 139972. 2729.23   1
   2  -3  -1 4576.17 520.307   1
  -2   3   1 4324.91 503.786   1
   2  -3   0 119107. 2926.03   1
  -2   3   0 117294. 2906.74   1
  -2   3  -1 166832. 3808.37   1
   2  -3   1 165722. 3911.94   1
  -2   3  -2 168.724 127.713   1
   2  -3   2 153.894 113.935   1
  -2   3  -3 121.777 62.4866   1
  -2   3  -4 29026.4 2291.44   1
  -2   3  -5 94548.4 4509.57   1
   2  -2  -2 3933.13 531.673   1
  -2   2   1 41998.1 1415.60   1
   2  -2  -1 44713.6 1517.82   1
  -2   2   0 369998. 4787.38   1
   2  -2   0 370940. 4891.54   1
  -2   2  -1 105030. 2951.80   1
   2  -2   1 106150. 2938.41   1
   2  -2   2 687.970 245.082   1
  -2   2  -2 1021.03 346.974   1
  -2   2  -3 262204. 5891.59   1
   2  -2   3 261229. 5703.35   1
  -2   2  -4 70939.1 3386.09   1
  -2   2  -5 38809.2 2716.75   1
  -2   2  -6 3457.86 894.814   1
   2  -1  -1 180444. 2943.23   1
  -2   1   1 183610. 2990.02   1
   2  -1   0 2266.36 385.045   1
  -2   1   0 2497.71 372.554   1
  -2   1  -2 1967.75 423.255   1
   2  -1   2 2160.80 478.025   1
  -2   1  -3 97546.7 3308.67   1
   2  -1   3 91716.0 3283.88   1
   2  -1   4-154.983 248.526   1
  -2   1  -4-153.134 213.169   1
  -2   1  -5 14116.6 1603.69   1
  -2   1  -6 71049.6 3808.09   1
  -2   0   0 637965. 5643.06   1
   2   0   0 635124. 5857.66   1
   2   0   1 2251.29 377.216   1
  -2   0  -1 2485.81 357.246   1
   2   0   2 2377.12 489.153   1
  -2   0  -2 2328.08 454.026   1
   2   0   3 624.518 284.919   1
  -2   0  -3 840.514 291.120   1
   2   0   4 70176.2 2980.14   1
  -2   0  -4 72791.6 3037.23   1
  -2   0  -6 2112.16 666.154   1
  -2   0  -7 937.895 481.118   1
  -2  -1   0 117833. 2380.69   1
   2   1   0 119803. 2496.10   1
  -2  -1  -1 403589. 4418.84   1
   2   1   1 401370. 4623.15   1
   2   1   2 229737. 3875.04   1
  -2  -1  -2 228607. 3845.05   1
  -2  -1  -3 220731. 4247.88   1
   2   1   3 217345. 4507.67   1
   2   1   4 1923.69 508.754   1
  -2  -1  -4 1932.93 536.629   1
  -2  -1  -5 28315.8 2057.36   1
   2   1   5 33994.0 2177.96   1
  -2  -1  -6 68025.9 3504.20   1
  -2  -1  -7 4629.98 1008.80   1
   2   2   1 64646.8 1863.09   1
  -2  -2  -1 61885.1 1578.47   1
   2   2   2 157754. 2990.11   1
  -2  -2  -2 158683. 2970.24   1
   2   2   3 83226.7 2551.54   1
  -2  -2  -3 84320.9 2503.47   1
   2   2   4 57450.0 2419.14   1
  -2  -2  -4 55327.1 2340.63   1
   2   2   5 9558.87 1111.40   1
  -2  -2  -5 8880.61 1123.62   1
  -2  -2  -6 29199.1 2134.00   1
  -2  -2  -7 4124.58 967.440   1
  -2  -2  -8 5463.54 1095.32   1
   2   3   1 106645. 2324.91   1
  -2  -3  -2 32646.8 1269.89   1
   2   3   2 30552.1 1227.35   1
  -2  -3  -3 18134.2 1058.31   1
   2   3   3 16770.0 1050.51   1
  -2  -3  -4 411304. 5756.64   1
   2   3   4 411813. 5851.83   1
   2   3   5 34267.1 1905.08   1
  -2  -3  -5 33519.9 1919.89   1
  -2  -3  -6 17200.6 1636.26   1
  -2  -3  -7 1204.71 506.287   1
  -2  -3  -8 608.342 367.255   1
  -2  -3  -9 13535.7 1817.50   1
  -2  -4  -2 119189. 2353.82   1
   2   4   2 119781. 2357.01   1
   2   4   3 70314.7 1947.39   1
  -2  -4  -3 67958.8 1874.59   1
   2   4   4 208029. 3891.69   1
  -2  -4  -4 209351. 3759.62   1
  -2  -4  -5 4973.45 698.333   1
   2   4   5 5062.24 712.231   1
  -2  -4  -6 664.759 306.676   1
  -2  -4  -7 37543.8 2435.00   1
  -2  -4  -8 3042.71 761.364   1
  -2  -4  -9 657.634 363.818   1
   2   5   2 106459. 2121.40   1
   2   5   3 15598.4 847.695   1
  -2  -5  -3 15454.5 833.497   1
   2   5   4 66229.7 2020.34   1
  -2  -5  -4 63727.3 1879.31   1
   2   5   5 5564.87 705.554   1
  -2  -5  -5 6557.89 694.785   1
  -2  -5  -6 5.37459 81.4445   1
  -2  -5  -7 2851.07 606.794   1
  -2  -5  -8 1886.96 572.692   1
   2   6   2 23165.4 1065.67   1
   2   6   3 68136.8 1692.67   1
   2   6   4 14331.1 855.210   1
  -2  -6  -4 13848.3 765.369   1
  -2  -6  -5 10333.7 788.861   1
   2   6   5 9274.89 787.638   1
  -2  -6  -6 30082.0 1509.12   1
  -2  -6  -7 75825.7 2818.66   1
  -2  -6  -8 147.285 98.3187   1
  -2  -6  -9 451.950 306.585   1
  -2  -6 -10 1431.47 712.707   1
  -2  -6 -11 683.992 531.269   1
   2   7   3 5817.58 478.700   1
   2   7   4 47093.6 1353.29   1
  -2  -7  -5 30161.4 1177.20   1
   2   7   5 27592.5 1176.87   1
  -2  -7  -6 2815.02 410.719   1
  -2  -7  -7 21545.1 1320.03   1
  -2  -7  -8 2071.26 496.684   1
  -2  -7  -9 286.240 177.660   1
  -2  -7 -10 785.578 411.168   1
  -2  -7 -11 1896.93 735.377   1
  -2  -7 -12 73.2428 145.595   1
   2   8   3 3415.43 374.394   1
   2   8   4 760.146 150.711   1
   2   8   5 5430.33 435.857   1
  -2  -8  -6 1316.36 239.347   1
  -2  -8  -7 49210.3 1762.48   1
  -2  -8  -8 113.869 92.5790   1
  -2  -8  -9 124.970 169.497   1
  -2  -8 -10 3403.78 828.872   1
  -2  -8 -11 257.102 344.133   1
   2   9   3 3450.02 378.646   1
  -2  -9  -7 4169.42 390.514   1
  -2  -9  -8-12.1384 49.7293   1
  -2  -9  -9-0.14180 106.191   1
   2  10   3 21323.9 908.432   1
   2  11   3 616.769 134.610   1
   2  11   3 451.425 131.870   1
  -3   9   2 3595.96 545.482   1
  -3   9   1 1452.59 374.965   1
  -3   9   0 883.052 325.720   1
  -3   9  -1 574.814 277.519   1
  -3   9  -2 4267.72 920.754   1
  -3   9  -3-60.9632 264.425   1
  -3   9  -4 2075.62 748.288   1
   3  -8  -3 3082.16 541.537   1
  -3   8   2-186.586 173.656   1
  -3   8   1 2053.13 450.189   1
  -3   8   0 1672.49 477.431   1
  -3   8  -1 254.226 239.489   1
  -3   8  -2 180.773 212.422   1
  -3   8  -3 955.214 471.298   1
  -3   8  -4 1018.28 527.434   1
  -3   8  -5 415.411 735.460   1
   3  -7  -7 199.144 142.601   1
   3  -7  -6 175.769 84.0448   1
   3  -7  -5-9.95711 17.7412   1
   3  -7  -4 7255.40 668.067   1
   3  -7  -3 10314.4 864.794   1
  -3   7   2 58811.9 2205.31   1
   3  -7  -2 64860.1 2400.04   1
  -3   7   1 3961.14 610.809   1
   3  -7  -1 3374.39 594.642   1
  -3   7   0 1978.07 475.631   1
  -3   7  -1 10123.0 1201.36   1
  -3   7  -2 821.828 356.751   1
  -3   7  -3 10769.6 1510.22   1
  -3   7  -4 814.451 909.547   1
  -3   7  -5 897.553 1044.32   1
  -3   7  -6 10.6268 415.546   1
   3  -6  -6 107.491 138.355   1
   3  -6  -5 108.268 29.4706   1
   3  -6  -4-18.1430 63.0180   1
   3  -6  -3 86536.0 2511.38   1
  -3   6   2 1006.63 258.208   1
   3  -6  -2 1165.26 325.188   1
  -3   6   1 29621.2 1596.64   1
   3  -6  -1 27661.8 1668.58   1
  -3   6   0 982.758 323.475   1
   3  -6   0 877.997 314.837   1
   3  -6   1 36160.4 2192.48   1
  -3   6  -1 35554.2 2195.13   1
  -3   6  -2 19665.0 1802.99   1
  -3   6  -3 209.319 205.222   1
  -3   6  -4-0.33830 227.128   1
  -3   6  -5 1665.96 1374.69   1
  -3   6  -6 880.381 1229.89   1
   3  -5  -5 22159.8 1427.13   1
   3  -5  -4 4968.52 602.862   1
   3  -5  -3 45891.7 1829.86   1
  -3   5   2 33959.1 1612.99   1
   3  -5  -2 34755.2 1692.60   1
   3  -5  -1 2260.27 451.258   1
  -3   5   1 2231.15 441.907   1
  -3   5   0 167852. 4215.49   1
   3  -5   0 164655. 4167.73   1
   3  -5   1 1952.61 472.319   1
  -3   5  -1 2367.74 545.672   1
  -3   5  -2 7005.74 1019.03   1
   3  -5   2 5366.42 906.743   1
  -3   5  -3 529.971 257.594   1
  -3   5  -4-150.019 369.215   1
  -3   5  -5 555.875 414.702   1
  -3   5  -6 25.2807 102.199   1
   3  -4  -4 1261.25 328.744   1
   3  -4  -3 5435.31 644.052   1
   3  -4  -2 81997.0 2494.89   1
  -3   4   2 82144.4 2617.20   1
   3  -4  -1 12717.5 1026.50   1
  -3   4   1 12136.2 1003.91   1
   3  -4   0 259.884 163.786   1
  -3   4   0-208.817 360.852   1
  -3   4  -1 28520.2 1830.16   1
   3  -4   1 26618.2 1775.72   1
  -3   4  -2 7904.99 1058.43   1
   3  -4   2 6702.66 957.127   1
  -3   4  -3 87954.2 3833.76   1
   3  -4   3 83966.8 3722.99   1
  -3   4  -4 353.660 343.984   1
  -3   4  -5 538.345 424.683   1
  -3   4  -6-11.5656 159.711   1
  -3   4  -7 0.88629 287.078   1
   3  -3  -2 29320.1 1481.70   1
  -3   3   1 23895.7 1512.49   1
   3  -3  -1 25700.3 1454.92   1
   3  -3   0 258870. 4866.50   1
  -3   3   0 258162. 4881.78   1
  -3   3  -1 176939. 4331.93   1
   3  -3   1 178108. 4624.11   1
   3  -3   2 1143.72 377.841   1
  -3   3  -2 1308.47 438.346   1
  -3   3  -3 9327.68 1203.73   1
   3  -3   3 9220.88 1186.53   1
  -3   3  -4 3333.55 811.261   1
   3  -3   4 2600.05 712.626   1
  -3   3  -5 16335.5 1913.72   1
  -3   3  -7 161.583 545.135   1
   3  -2  -2 261393. 4485.23   1
   3  -2  -1 141846. 3292.07   1
  -3   2   1 142715. 3210.23   1
  -3   2   0 61085.6 2247.93   1
   3  -2   0 64032.2 2315.44   1
   3  -2   1 988.221 289.687   1
  -3   2  -1 1147.23 337.725   1
   3  -2   2 117896. 3858.77   1
  -3   2  -2 114151. 3782.93   1
  -3   2  -3 94040.0 3633.50   1
   3  -2   3 93558.0 3793.37   1
   3  -2   4 2253.39 659.964   1
  -3   2  -4 2748.83 714.591   1
  -3   2  -5 259.458 215.286   1
   3  -2   5 460.889 343.906   1
  -3   2  -6-499.596 461.303   1
  -3   2  -7 712.008 521.955   1
   3  -1  -2 87281.4 2759.83   1
  -3   1   1 21860.4 1316.53   1
   3  -1  -1 21620.6 1476.80   1
  -3   1   0 116506. 3105.62   1
   3  -1   0 113952. 3040.50   1
  -3   1  -1 552693. 7028.95   1
   3  -1   1 553022. 7161.18   1
   3  -1   2 39527.9 2175.50   1
  -3   1  -2 40732.0 2119.15   1
   3  -1   3 258616. 5847.12   1
  -3   1  -3 254988. 5684.67   1
  -3   1  -4 31364.6 2252.27   1
   3  -1   4 32655.9 2280.49   1
  -3   1  -5 11616.2 1505.93   1
  -3   1  -6 83739.4 4284.21   1
  -3   1  -7 6607.18 1313.91   1
  -3   1  -8 1689.83 732.392   1
   3   0  -1 7435.37 822.561   1
  -3   0   0 3246.76 463.824   1
   3   0   0 3154.72 473.151   1
  -3   0  -1 1029.32 299.673   1
   3   0   1 1157.83 307.954   1
  -3   0  -2 5735.66 751.817   1
   3   0   2 5375.89 811.444   1
  -3   0  -3 33925.3 2071.47   1
   3   0   3 36302.1 2195.76   1
   3   0   4 192835. 5307.04   1
  -3   0  -4 191032. 5111.58   1
   3   0   5 149.616 184.608   1
  -3   0  -5 40.4007 101.394   1
   3   0   6 13319.6 1620.02   1
  -3   0  -6 11776.0 1556.79   1
  -3   0  -7 1854.60 695.214   1
  -3   0  -8 862.861 490.784   1
  -3  -1   0 78370.5 2571.94   1
   3   1   0 76832.9 2343.88   1
  -3  -1  -1 999999. 8668.59   1
   3   1   1 992142. 9050.07   1
   3   1   2 5932.56 765.142   1
  -3  -1  -2 4956.17 701.483   1
   3   1   3 260405. 5284.38   1
  -3  -1  -3 259586. 5191.19   1
  -3  -1  -4 4988.93 796.881   1
   3   1   4 4362.95 787.811   1
  -3  -1  -5 2005.49 572.595   1
   3   1   5 2399.29 627.578   1
   3   1   6 19234.8 1907.82   1
  -3  -1  -6 20730.0 2016.40   1
  -3  -1  -7 4240.12 1007.97   1
  -3  -1  -8 1548.78 618.571   1
  -3  -1  -9 4888.09 1240.09   1
   3   2   0 35535.3 1818.62   1
   3   2   1 124412. 3173.48   1
  -3  -2  -1 129122. 2972.69   1
  -3  -2  -2 42538.7 1807.39   1
   3   2   2 39829.3 1838.56   1
   3   2   3 92950.1 3113.26   1
  -3  -2  -3 94528.8 3102.26   1
  -3  -2  -4 9684.12 1097.10   1
   3   2   4 9597.15 1097.85   1
   3   2   5-7.87651 103.429   1
  -3  -2  -5 176.306 83.2346   1
   3   2   6 158999. 5164.73   1
  -3  -2  -6 146242. 5041.15   1
   3   2   7 2816.56 744.962   1
  -3  -2  -7 2841.19 752.515   1
  -3  -2  -8 33.9982 191.560   1
  -3  -2  -9 5674.91 1209.28   1
  -3  -2 -10-385.994 176.295   1
   3   3   1 260374. 4227.58   1
  -3  -3  -2 31218.0 1667.49   1
   3   3   2 29224.4 1549.28   1
  -3  -3  -3 1204.17 314.438   1
   3   3   3 1310.21 337.222   1
  -3  -3  -4 331026. 5804.14   1
   3   3   4 337125. 5908.06   1
  -3  -3  -5 11675.4 1228.93   1
   3   3   5 12381.0 1280.37   1
  -3  -3  -6 1918.38 660.660   1
   3   3   6 1857.68 575.130   1
   3   3   7 783.738 361.866   1
  -3  -3  -7 1034.28 420.822   1
  -3  -3  -8 708.048 400.214   1
  -3  -3  -9 59822.7 3888.66   1
  -3  -3 -10 1128.70 560.654   1
   3   4   1 1002.36 320.750   1
   3   4   2 112216. 2893.47   1
  -3  -4  -2 108438. 2832.48   1
   3   4   3 36341.3 1678.14   1
  -3  -4  -3 35543.6 1637.20   1
   3   4   4 167738. 3941.94   1
  -3  -4  -4 164441. 3819.04   1
  -3  -4  -5 1540.84 415.340   1
   3   4   5 1427.56 405.813   1
  -3  -4  -6 9664.10 1152.02   1
   3   4   6 9576.51 1196.54   1
  -3  -4  -7 9838.38 1222.68   1
   3   4   7 9301.49 1244.66   1
  -3  -4  -8 11885.3 1535.18   1
  -3  -4  -9 2995.02 839.578   1
  -3  -4 -10-1770.96 766.384   1
  -3  -4 -11 608.958 373.100   1
   3   5   2 25341.1 1328.56   1
   3   5   3 26105.6 1367.90   1
  -3  -5  -3 25238.3 1255.04   1
  -3  -5  -4 166345. 3631.66   1
   3   5   4 171215. 3874.81   1
  -3  -5  -5 34690.1 1792.84   1
   3   5   5 31262.7 1840.74   1
   3   5   6 13089.0 1335.95   1
  -3  -5  -6 13518.2 1267.00   1
  -3  -5  -7 436.454 309.244   1
   3   5   7 688.753 368.211   1
  -3  -5  -8 1773.37 546.146   1
  -3  -5 -10 1083.76 638.394   1
  -3  -5 -11 811.021 688.862   1
  -3  -5 -12-813.036 488.415   1
   3   6   2 298558. 4607.26   1
   3   6   4 1938.36 383.103   1
  -3  -6  -4 2335.08 398.870   1
   3   6   5 30839.4 1779.33   1
  -3  -6  -5 35395.9 1666.25   1
  -3  -6  -6 33087.0 1793.05   1
  -3  -6  -7 24952.3 1779.31   1
   3   6   7 23572.8 1779.65   1
  -3  -6  -8 206.885 222.193   1
  -3  -6  -9 3253.52 966.760   1
  -3  -6 -10 72.5090 148.292   1
  -3  -6 -11 136.668 210.606   1
  -3  -6 -12 5968.35 1383.94   1
  -3  -6 -13 725.889 422.543   1
   3   7   2 24331.5 1361.62   1
   3   7   3 20253.1 1146.54   1
   3   7   4 195.363 129.095   1
  -3  -7  -5 2733.93 449.071   1
   3   7   5 2546.61 436.766   1
  -3  -7  -6 6277.93 705.708   1
   3   7   6 5082.96 686.285   1
   3   7   7 439.411 222.729   1
  -3  -7  -7 423.414 210.108   1
  -3  -7  -8 6697.99 893.889   1
  -3  -7  -9 3996.16 835.240   1
  -3  -7 -10 1680.19 581.533   1
  -3  -7 -11 102.864 178.094   1
  -3  -7 -12 1674.03 841.512   1
  -3  -7 -13 987.514 482.557   1
   3   8   3 10006.2 844.952   1
   3   8   4 341.458 129.356   1
   3   8   5 45335.5 1686.63   1
  -3  -8  -6 182.666 125.254   1
   3   8   6 94.0423 45.0590   1
  -3  -8  -7 577.039 209.882   1
   3   8   7 138.198 86.7044   1
  -3  -8  -8 662.319 257.432   1
  -3  -8  -9 3296.61 684.769   1
  -3  -8 -10 1290.72 481.598   1
  -3  -8 -12 114.146 178.398   1
   3   9   3 520.065 176.645   1
   3   9   4 8821.20 693.630   1
   3   9   5 55192.6 1726.75   1
   3   9   6 609.942 177.736   1
  -3  -9  -7 7679.24 718.549   1
  -3  -9  -8 73.7714 100.633   1
  -3  -9  -9 714.345 263.980   1
  -3  -9 -10 3866.06 824.292   1
   3  10   3 21096.1 1147.97   1
   3  10   4 3339.46 407.492   1
   3  10   5 22246.9 1028.13   1
   3  10   6 699.991 183.022   1
   3  11   3 1185.14 251.163   1
   3  11   4 71.9870 67.9609   1
   3  11   5 2446.75 280.855   1
  -4   9  -2 9776.15 1417.74   1
  -4   9  -3 216.218 114.269   1
  -4   9  -4 713.596 415.862   1
  -4   8   2 12.5370 79.8528   1
  -4   8   1 2268.15 501.732   1
  -4   8   0 16962.6 1551.12   1
  -4   8  -1 2212.37 626.798   1
  -4   8  -2 17024.9 1842.86   1
  -4   8  -3 5109.33 1065.01   1
  -4   8  -4 372.641 350.086   1
   4  -7  -5 588.295 234.940   1
   4  -7  -4 1703.14 378.886   1
   4  -7  -3 1557.20 380.765   1
   4  -7  -2 2980.28 584.048   1
  -4   7   2 2431.92 489.660   1
   4  -7  -1 7520.60 963.302   1
  -4   7   0 3367.25 664.235   1
   4  -7   0 2644.34 637.406   1
   4  -7   1 766.653 345.006   1
  -4   7  -1 582.568 306.858   1
  -4   7  -2 180.361 350.539   1
  -4   7  -3 1715.08 1258.06   1
  -4   7  -4-143.250 370.323   1
  -4   7  -5-50.7413 97.4432   1
   4  -6  -7-138.997 90.9811   1
   4  -6  -6 2438.83 513.954   1
   4  -6  -5 1945.99 358.361   1
   4  -6  -4 34703.9 1801.33   1
   4  -6  -3 34844.9 1865.93   1
  -4   6   2 1241.25 354.864   1
   4  -6  -2 1058.95 355.982   1
  -4   6   1 2022.27 484.595   1
   4  -6  -1 1950.30 470.703   1
   4  -6   0 13548.5 1414.10   1
  -4   6   0 16740.6 1446.40   1
   4  -6   1 12118.1 1357.22   1
  -4   6  -1 12934.3 1390.55   1
   4  -6   2 37159.5 2622.24   1
  -4   6  -2 44908.8 2885.60   1
  -4   6  -4 467.901 853.239   1
  -4   6  -5-88.6534 280.349   1
  -4   6  -6 255.281 473.366   1
   4  -5  -6 81.9578 168.978   1
   4  -5  -5 39724.5 2073.36   1
   4  -5  -4 281.156 153.708   1
   4  -5  -3 443.382 183.024   1
   4  -5  -2 598.963 234.121   1
  -4   5   2 480.362 259.199   1
  -4   5   1 4130.85 707.805   1
   4  -5  -1 4481.16 717.603   1
  -4   5   0 5509.03 796.902   1
   4  -5   0 5825.68 894.170   1
   4  -5   1 1054.65 398.613   1
  -4   5  -1 1433.26 428.533   1
  -4   5  -2 492.033 293.572   1
   4  -5   2 330.298 180.962   1
  -4   5  -3 1330.65 537.241   1
   4  -5   3 3265.56 1009.04   1
  -4   5  -5 35385.6 3039.37   1
  -4   5  -6 495.168 919.615   1
   4  -4  -5 840.707 321.233   1
   4  -4  -4 12576.6 1174.24   1
   4  -4  -3 986.001 311.705   1
   4  -4  -2 75795.1 2765.19   1
  -4   4   2 78297.2 2881.55   1
  -4   4   1 265.995 206.170   1
   4  -4  -1 380.477 222.306   1
   4  -4   0 770.146 305.735   1
  -4   4   0 895.740 305.693   1
  -4   4  -1 115.796 148.507   1
   4  -4   1-94.2945 75.1121   1
  -4   4  -2 1826.49 530.552   1
   4  -4   2 1589.72 491.544   1
   4  -4   3 22139.4 2046.60   1
  -4   4  -3 21729.6 2034.90   1
   4  -4   4 6918.87 1241.82   1
  -4   4  -4 7730.15 1239.67   1
  -4   4  -5 8855.04 1441.38   1
  -4   4  -6-78.3384 218.870   1
  -4   4  -7 246.557 1149.46   1
   4  -3  -4 118307. 3939.82   1
   4  -3  -3 494.398 230.583   1
   4  -3  -2 25148.3 1620.93   1
  -4   3   1 2153.79 54.2822   1
   4  -3  -1 3514.99 609.700   1
  -4   3   0 74188.0 2867.16   1
   4  -3   0 72293.4 2991.21   1
  -4   3  -1 61774.1 2887.11   1
   4  -3   1 58082.7 2760.72   1
  -4   3  -2 17537.2 1625.77   1
   4  -3   2 17488.8 1693.38   1
  -4   3  -3 4150.62 830.547   1
   4  -3   3 4451.60 904.545   1
   4  -3   4 281.655 157.904   1
  -4   3  -4 946.560 448.482   1
  -4   3  -5 882.797 988.865   1
   4  -3   5 4164.84 981.974   1
  -4   3  -6 148.601 429.661   1
  -4   3  -7 249.228 831.889   1
  -4   3  -8 5049.41 1485.01   1
   4  -2  -3 22139.0 1814.16   1
   4  -2  -2 51717.2 2638.95   1
   4  -2  -1 87975.4 3073.05   1
  -4   2   1 85137.2 2916.14   1
   4  -2   0 862.446 361.432   1
  -4   2   0 318.443 154.461   1
  -4   2  -1 25507.5 1759.65   1
   4  -2   1 26124.1 1811.05   1
  -4   2  -2 684.169 240.424   1
   4  -2   2 752.716 417.081   1
  -4   2  -3 67889.5 3286.02   1
   4  -2   3 65226.4 3343.29   1
   4  -2   4 27431.4 2307.85   1
  -4   2  -4 28395.8 2285.28   1
   4  -2   5 6762.55 1228.65   1
  -4   2  -5 6178.27 1140.70   1
  -4   2  -7 618.927 1305.79   1
  -4   2  -8 1739.02 772.618   1
   4  -1  -2 325008. 6056.59   1
  -4   1   1 15594.6 1297.27   1
   4  -1  -1 16567.9 1268.14   1
   4  -1   0 26883.4 1717.04   1
  -4   1   0 25542.0 1812.11   1
  -4   1  -1 267600. 5401.00   1
   4  -1   1 272037. 5675.83   1
  -4   1  -2 7568.47 1001.41   1
   4  -1   2 7782.19 1072.64   1
  -4   1  -3 5037.07 822.881   1
   4  -1   3 4081.39 842.889   1
   4  -1   4 8532.52 1243.63   1
  -4   1  -4 9555.28 1312.67   1
   4  -1   5 5145.57 1053.43   1
  -4   1  -5 5920.96 1068.12   1
  -4   1  -6 26296.3 2429.95   1
   4  -1   6 22824.8 2257.42   1
   4  -1   7 1197.35 547.229   1
  -4   1  -7 909.582 544.698   1
  -4   1  -8 8394.41 1570.05   1
  -4   1  -9 1648.94 744.254   1
   4   0  -1 436423. 6302.37   1
   4   0   0 9202.66 969.335   1
  -4   0   0 8804.23 866.347   1
   4   0   1 32416.8 1921.58   1
  -4   0  -1 32957.9 1922.54   1
  -4   0  -2 10422.1 1152.17   1
   4   0   2 10775.3 1159.86   1
   4   0   3 4266.99 810.456   1
  -4   0  -3 5102.45 807.816   1
  -4   0  -4 101830. 4105.38   1
  -4   0  -5 32501.6 2460.21   1
   4   0   5 32875.3 2523.91   1
  -4   0  -6-128.562 162.079   1
   4   0   6-176.110 266.293   1
   4   0   7 5100.06 1130.60   1
  -4   0  -7 5097.31 1156.01   1
  -4   0  -8 4245.01 1090.95   1
  -4   0  -9 1495.21 722.788   1
   4   1  -1 9961.42 1124.18   1
   4   1   0 64901.9 2885.53   1
  -4  -1   0 68605.3 2638.22   1
   4   1   1 107197. 3320.19   1
  -4  -1  -1 100362. 3540.43   1
  -4  -1  -2 102789. 3318.12   1
   4   1   2 99492.4 3456.86   1
  -4  -1  -3 49772.5 2573.41   1
   4   1   3 55637.8 2804.17   1
   4   1   4 55353.6 3066.50   1
  -4  -1  -4 53025.5 2781.22   1
   4   1   5 3189.99 733.278   1
  -4  -1  -5 3316.90 751.398   1
  -4  -1  -6 2813.21 742.746   1
   4   1   6 2498.50 718.389   1
   4   1   7 17227.6 1998.54   1
  -4  -1  -7 15923.1 1925.57   1
  -4  -1  -8 10828.4 1717.09   1
   4   1   8 10869.1 1625.96   1
  -4  -1  -9 236.809 314.717   1
  -4  -1 -10 5158.41 1348.57   1
   4   2   0 9926.19 1062.36   1
   4   2   1 375846. 6321.33   1
  -4  -2  -1 391398. 5703.49   1
  -4  -2  -2 32045.1 1847.58   1
   4   2   2 28528.6 1847.06   1
  -4  -2  -3 24715.2 1719.56   1
   4   2   3 25687.6 1792.63   1
  -4  -2  -4 183347. 4849.35   1
   4   2   4 181808. 5065.19   1
  -4  -2  -5 4362.43 842.225   1
   4   2   5 3490.92 806.601   1
  -4  -2  -6 16391.0 1726.39   1
   4   2   6 14637.5 1656.01   1
  -4  -2  -7 2020.84 651.522   1
   4   2   7 2802.74 837.486   1
   4   2   8-133.574 127.402   1
  -4  -2  -8 110.400 204.470   1
  -4  -2  -9 3167.15 997.490   1
  -4  -2 -10 7638.49 1572.28   1
   4   3   0 5795.70 841.194   1
  -4  -3  -1 8851.41 1020.57   1
   4   3   1 8486.11 1016.86   1
  -4  -3  -2 17891.4 1473.45   1
   4   3   2 17741.8 1359.73   1
  -4  -3  -3 581.151 246.729   1
   4   3   3 598.827 295.177   1
  -4  -3  -4 372071. 6686.80   1
   4   3   4 365026. 6945.11   1
   4   3   5 6190.46 944.924   1
  -4  -3  -5 5858.88 931.312   1
  -4  -3  -6 852.787 438.997   1
   4   3   6 13.0614 112.014   1
   4   3   7 1564.50 528.869   1
  -4  -3  -7 1550.72 557.785   1
  -4  -3  -8 1116.44 501.956   1
   4   3   8 1190.81 586.395   1
  -4  -3  -9 2083.08 779.146   1
  -4  -3 -10 1647.17 708.338   1
  -4  -3 -11 95.0655 213.039   1
   4   4   1 15548.1 1304.71   1
   4   4   2 112341. 3425.31   1
  -4  -4  -2 112022. 3314.70   1
   4   4   3 88447.5 3049.26   1
  -4  -4  -3 89119.0 3117.30   1
  -4  -4  -4 47327.6 2231.25   1
   4   4   4 50156.1 2435.15   1
   4   4   5 6854.64 1013.51   1
  -4  -4  -5 7191.49 1009.42   1
   4   4   6 6055.78 1029.28   1
  -4  -4  -6 6519.60 983.808   1
   4   4   7 95925.3 4235.64   1
  -4  -4  -7 96119.0 4182.94   1
  -4  -4  -8 3743.08 892.049   1
   4   4   8 3195.57 813.883   1
   4   4   9 2329.51 736.919   1
  -4  -4  -9 2746.95 733.034   1
  -4  -4 -10 4916.63 1138.64   1
  -4  -4 -11-147.401 341.648   1
   4   5   2 23433.2 1717.81   1
  -4  -5  -3 12698.3 1023.21   1
   4   5   3 13660.6 1138.96   1
  -4  -5  -4 29124.7 1738.92   1
   4   5   4 23299.0 1593.42   1
  -4  -5  -5 73319.5 2947.43   1
   4   5   5 68720.7 3023.04   1
   4   5   6 18266.7 1748.15   1
  -4  -5  -6 23818.2 1824.37   1
   4   5   7 6294.95 1063.68   1
  -4  -5  -7 7415.05 1063.23   1
  -4  -5  -8 888.829 406.427   1
   4   5   8 547.912 384.822   1
   4   5   9 2758.45 795.587   1
  -4  -5  -9 2927.26 829.162   1
  -4  -5 -10 2445.32 776.494   1
  -4  -5 -11 2447.45 844.987   1
   4   6   2 164186. 3924.08   1
   4   6   3 3900.60 590.311   1
  -4  -6  -3 3357.57 555.302   1
   4   6   4 38434.2 2006.23   1
  -4  -6  -4 36566.0 1862.38   1
  -4  -6  -5 7609.57 867.101   1
   4   6   5 7028.86 886.802   1
   4   6   6 4401.45 800.850   1
  -4  -6  -6 4812.87 764.018   1
  -4  -6  -7 50928.4 2668.39   1
   4   6   7 41220.4 2599.74   1
  -4  -6  -8 427.752 320.494   1
   4   6   8-134.073 158.662   1
  -4  -6  -9-240.011 177.316   1
   4   6   9 33.9887 150.916   1
  -4  -6 -10 4774.84 1313.67   1
  -4  -6 -11 743.402 634.684   1
  -4  -6 -12-87.8356 161.061   1
   4   7   2 4488.40 667.579   1
   4   7   3 38786.4 1924.13   1
   4   7   4 51991.0 2276.47   1
  -4  -7  -4 53055.7 2278.40   1
   4   7   5 9305.20 1007.45   1
  -4  -7  -5 9988.71 1013.13   1
  -4  -7  -6-32.8563 55.4791   1
   4   7   6-49.7935 94.5582   1
  -4  -7  -7 18228.1 1516.43   1
   4   7   7 16822.6 1530.37   1
  -4  -7  -8 6763.09 984.736   1
   4   7   8 4270.20 872.490   1
   4   7   9-6.60576 191.399   1
  -4  -7  -9-2.78296 150.444   1
  -4  -7 -10 1534.65 678.773   1
  -4  -7 -11 510.972 482.868   1
  -4  -7 -12 12.8280 149.367   1
  -4  -7 -13 2404.31 833.592   1
   4   8   2 23095.3 1616.60   1
   4   8   3 236.133 165.493   1
   4   8   4 8813.30 873.912   1
  -4  -8  -5 1080.02 339.912   1
  -4  -8  -6 66242.1 2699.72   1
   4   8   6 65375.9 2718.08   1
  -4  -8  -7 11851.0 1069.78   1
   4   8   7 9802.29 1089.80   1
  -4  -8  -8 6092.48 854.927   1
   4   8   8 4645.94 844.568   1
   4   8   9-60.7254 235.976   1
  -4  -8  -9 124.680 158.019   1
  -4  -8 -11 623.551 361.627   1
  -4  -8 -12 1411.79 616.408   1
  -4  -8 -13 2091.49 827.314   1
   4   9   2 19312.0 1467.28   1
   4   9   3 967.590 327.373   1
   4   9   4 1876.68 394.179   1
  -4  -9  -6 3174.35 555.607   1
   4   9   6 2674.83 510.145   1
  -4  -9  -7 5499.01 719.560   1
   4   9   7 2524.67 758.481   1
  -4  -9  -8 544.976 266.152   1
   4   9   8 17.9881 204.978   1
  -4  -9 -10 734.985 328.074   1
  -4  -9 -11 2857.23 842.235   1
   4  10   3 19450.5 1322.03   1
   4  10   4 8006.03 769.605   1
   4  10   5 18381.2 1178.72   1
   4  10   6 106.000 78.2639   1
   4  10   7 2342.85 440.381   1
  -4 -10  -7 2235.76 444.715   1
  -4 -10  -8 3174.91 710.174   1
   4  10   8 31.5928 102.683   1
   4  11   4 97.7640 59.2565   1
   4  11   5 13.4517 56.6778   1
   4  11   6 10083.5 853.902   1
   4  11   7 3107.41 490.082   1
   4  12   3 556.942 417.250   1
  -5   8   2 8436.26 1048.04   1
  -5   8   1 366.747 234.865   1
  -5   8   0 6321.22 1004.44   1
  -5   8  -1 1502.32 504.333   1
  -5   8  -2 1237.74 486.367   1
  -5   8  -3 415.089 303.350   1
  -5   8  -4 10716.3 1704.59   1
  -5   7   2 28421.9 2021.68   1
   5  -7  -2 30336.0 2087.70   1
   5  -7  -1 2319.89 689.947   1
  -5   7   1 2773.25 686.486   1
  -5   7   0 242.206 240.378   1
   5  -7   0-164.284 133.155   1
   5  -7   1 692.064 427.045   1
  -5   7  -1 1114.69 521.241   1
   5  -7   2 539.548 299.865   1
  -5   7  -2 324.739 262.658   1
  -5   7  -4 500.070 845.457   1
   5  -6  -7 2122.48 595.904   1
   5  -6  -6 414.099 267.695   1
   5  -6  -5 4369.26 731.267   1
   5  -6  -4 984.343 326.702   1
   5  -6  -3 14494.4 1343.04   1
  -5   6   2 6759.32 1029.96   1
   5  -6  -2 9223.50 1054.44   1
   5  -6   0 369.856 215.732   1
  -5   6   0 624.620 314.351   1
   5  -6   1 1421.11 482.699   1
  -5   6  -1 1522.46 544.490   1
  -5   6  -3 78.2717 299.198   1
   5  -6   3 110.753 93.4098   1
  -5   6  -4 89.0908 159.386   1
  -5   6  -5-81.3449 701.352   1
   5  -5  -7 322.887 230.302   1
   5  -5  -6 2089.96 637.856   1
   5  -5  -5 4727.91 900.173   1
   5  -5  -4 964.250 363.876   1
   5  -5  -3 264.388 174.076   1
  -5   5   2 5869.41 904.173   1
   5  -5  -2 5948.85 895.629   1
   5  -5  -1 19838.8 1652.18   1
  -5   5   1 18574.3 1567.61   1
  -5   5   0 107810. 4040.76   1
   5  -5   0 107979. 4202.27   1
  -5   5  -1 12950.0 1471.05   1
   5  -5   1 12718.9 1506.14   1
   5  -5   2 223.071 176.604   1
  -5   5  -2 457.420 262.883   1
  -5   5  -4-154.873 227.088   1
   5  -5   4 53.7484 312.877   1
  -5   5  -5-641.202 420.203   1
  -5   5  -6 580.702 1335.86   1
   5  -4  -6 712.764 331.058   1
   5  -4  -5 477.381 399.849   1
   5  -4  -4 152.182 70.4790   1
   5  -4  -3 2434.61 558.673   1
   5  -4  -2 48290.6 2523.02   1
  -5   4   2 49201.0 2539.74   1
  -5   4   1 21909.1 1653.85   1
   5  -4  -1 18394.2 1628.33   1
   5  -4   0 3101.89 665.068   1
  -5   4   0 2845.74 625.816   1
  -5   4  -1 226.467 219.159   1
   5  -4   1 503.181 335.899   1
  -5   4  -2 23091.7 2030.08   1
   5  -4   2 21448.9 2039.65   1
  -5   4  -3 25199.3 2240.45   1
   5  -4   3 23323.1 2232.16   1
  -5   4  -4 1645.22 646.850   1
   5  -4   4 1368.75 576.619   1
   5  -4   5 2114.95 1538.20   1
  -5   4  -5 12908.3 1845.16   1
  -5   4  -6 2889.40 972.109   1
   5  -3  -5 18891.5 1757.20   1
   5  -3  -4 9619.65 1130.89   1
   5  -3  -3 23936.4 1860.91   1
   5  -3  -2 40992.7 2270.85   1
  -5   3   1 1335.47 401.849   1
   5  -3  -1 2624.88 626.073   1
   5  -3   0 644.861 323.480   1
  -5   3   0 583.591 349.991   1
  -5   3  -1 25735.4 1915.50   1
   5  -3   1 24708.0 1998.91   1
  -5   3  -2 19212.3 1803.40   1
   5  -3   2 19787.7 1889.46   1
  -5   3  -3 188.149 177.628   1
   5  -3   3-217.664 252.867   1
  -5   3  -4-0.32755 251.316   1
   5  -3   4 535.962 373.676   1
  -5   3  -7 1305.33 796.237   1
   5  -2  -4 25928.9 2101.28   1
   5  -2  -3 2778.63 619.796   1
   5  -2  -2 62988.1 2984.58   1
   5  -2  -1 31137.1 2021.81   1
  -5   2   1 32198.3 2015.69   1
  -5   2   0 43455.6 2664.42   1
   5  -2   0 46718.6 2537.19   1
  -5   2  -1 34876.6 2224.13   1
   5  -2   1 30975.6 2175.53   1
  -5   2  -2 22508.3 1892.28   1
   5  -2   2 20110.2 1797.70   1
  -5   2  -3 4086.06 863.783   1
   5  -2   3 2990.82 777.957   1
  -5   2  -4 673.193 357.096   1
   5  -2   4 203.727 220.458   1
  -5   2  -5 177.418 402.925   1
   5  -2   5 214.035 433.637   1
   5  -2   6 1748.28 1464.90   1
  -5   2  -6 1340.73 1600.10   1
  -5   2  -7 199.477 760.477   1
   5  -2   7 131.237 750.168   1
   5  -1  -3 2403.53 674.365   1
   5  -1  -2-83.2794 148.812   1
  -5   1   1 59567.2 2834.02   1
   5  -1  -1 58610.5 2794.88   1
  -5   1   0 1376.71 413.182   1
   5  -1   0 1340.39 384.857   1
   5  -1   1 198637. 5327.20   1
  -5   1  -1 196464. 5297.21   1
  -5   1  -2 7701.73 1075.51   1
   5  -1   2 8402.49 1155.68   1
  -5   1  -3 53610.6 2980.36   1
   5  -1   3 52231.5 3110.39   1
   5  -1   4 16322.6 1884.22   1
  -5   1  -4 18383.7 1869.74   1
   5  -1   5 6715.58 1249.35   1
  -5   1  -5 7267.14 1255.40   1
   5  -1   6 31070.2 2866.77   1
  -5   1  -6 32009.1 2879.05   1
  -5   1  -7 5110.75 1328.14   1
   5  -1   7 4966.15 1210.16   1
  -5   1  -8 1541.77 702.465   1
   5  -1   8 955.537 496.957   1
   5   0  -2 658.559 337.557   1
   5   0  -1 29481.3 2134.83   1
   5   0   0 55576.1 2652.74   1
  -5   0   0 49946.5 2469.74   1
   5   0   1 9109.19 1132.77   1
  -5   0  -1 11370.1 1252.99   1
  -5   0  -2 69408.5 3133.01   1
   5   0   2 75848.1 3378.95   1
  -5   0  -3 10630.5 1309.32   1
   5   0   3 9581.19 1280.67   1
  -5   0  -4 483.766 304.616   1
   5   0   4 271.581 216.618   1
   5   0   5 5903.22 1130.76   1
  -5   0  -5 7382.38 1197.51   1
  -5   0  -6 194.409 222.877   1
   5   0   6 128.662 70.2399   1
  -5   0  -7 2402.84 805.268   1
   5   0   7 2107.87 761.792   1
  -5   0  -8 282.677 273.691   1
   5   0   8-122.911 283.010   1
  -5   0  -9 24880.2 2803.79   1
   5   1  -1 65063.3 2969.06   1
  -5  -1   0 575.433 323.843   1
   5   1   0 445.671 246.889   1
   5   1   1 18948.6 1661.52   1
  -5  -1  -1 16922.8 1541.85   1
   5   1   2 23057.8 1831.84   1
  -5  -1  -2 20347.2 1688.10   1
  -5  -1  -3 41147.7 2544.74   1
   5   1   3 37857.1 2479.97   1
   5   1   4 1264.18 503.985   1
  -5  -1  -4 1548.20 494.262   1
   5   1   5 79889.0 4193.38   1
  -5  -1  -5 74426.0 3800.77   1
   5   1   6 6669.96 1230.40   1
  -5  -1  -6 8474.07 1366.03   1
   5   1   7 299.734 223.902   1
  -5  -1  -7 838.049 471.702   1
  -5  -1  -8 1518.70 649.583   1
   5   1   8 1146.77 530.996   1
  -5  -1  -9 242.840 139.801   1
   5   1   9 797.664 565.425   1
   5   2  -1 489981. 8661.57   1
   5   2   0 20963.6 1653.46   1
   5   2   1 148103. 4554.57   1
  -5  -2  -1 151065. 4296.92   1
   5   2   2 11190.1 1263.70   1
  -5  -2  -2 10788.5 1259.95   1
  -5  -2  -3 134.020 124.560   1
   5   2   3 107.950 107.438   1
  -5  -2  -4 11448.5 1292.45   1
   5   2   4 10798.1 1336.24   1
  -5  -2  -5 28973.1 2224.12   1
   5   2   5 32555.8 2521.52   1
   5   2   6 20214.6 2155.67   1
   5   2   7 9947.44 1616.10   1
  -5  -2  -7 13543.1 1912.14   1
  -5  -2  -8 3231.83 945.864   1
   5   2   8 3216.48 922.638   1
  -5  -2  -9 1957.33 759.240   1
   5   2   9 2848.14 896.265   1
  -5  -2 -10 160.296 376.495   1
   5   3   0 3880.45 764.777   1
   5   3   1 19345.7 1775.10   1
  -5  -3  -1 19773.0 1690.06   1
   5   3   2 47677.2 2506.36   1
  -5  -3  -2 43015.3 2373.14   1
  -5  -3  -3 479.959 249.685   1
   5   3   3 844.968 335.193   1
  -5  -3  -4 87448.5 3584.47   1
   5   3   4 81676.6 3635.52   1
  -5  -3  -5 17033.6 1634.95   1
   5   3   5 14932.0 1676.11   1
  -5  -3  -6 475.768 271.802   1
   5   3   6-119.911 138.629   1
   5   3   7 16857.9 1959.27   1
  -5  -3  -7 18221.5 1982.10   1
  -5  -3  -8 25337.9 2047.52   1
  -5  -3  -9 5134.21 1325.43   1
   5   3   9 3953.84 1085.69   1
  -5  -3 -10 188.720 230.472   1
   5   3  10-272.536 309.555   1
   5   4   0 1610.52 506.810   1
   5   4   1 5372.67 851.784   1
   5   4   2 332827. 6736.36   1
  -5  -4  -2 333763. 6420.20   1
   5   4   3 36342.3 2213.42   1
  -5  -4  -3 34940.5 2312.18   1
  -5  -4  -4 1305.39 439.974   1
   5   4   4 1142.94 423.810   1
  -5  -4  -5 61622.0 3167.19   1
   5   4   5 66344.8 3341.75   1
  -5  -4  -6 274.094 211.958   1
   5   4   6-392.821 321.814   1
   5   4   7 5781.50 1099.97   1
  -5  -4  -7 7037.22 1129.26   1
   5   4   8 8854.97 1438.77   1
  -5  -4  -8 11479.9 1610.78   1
  -5  -4  -9 798.317 688.231   1
   5   4   9 172.965 287.835   1
  -5  -4 -10 424.730 310.466   1
   5   4  10 789.931 501.643   1
  -5  -4 -11 235.438 279.460   1
   5   5   1 46385.4 2510.66   1
   5   5   2 86754.4 3516.68   1
  -5  -5  -2 87896.6 3334.74   1
   5   5   3 6204.10 891.545   1
  -5  -5  -3 6018.81 825.433   1
   5   5   4 27576.1 1983.31   1
  -5  -5  -4 25910.1 1860.89   1
  -5  -5  -5 6708.98 953.001   1
   5   5   5 6269.50 978.486   1
  -5  -5  -6 23843.4 1931.93   1
   5   5   6 21239.6 1928.61   1
  -5  -5  -7 16823.6 1726.99   1
   5   5   7 11918.0 1610.75   1
   5   5   8 11299.2 1616.10   1
  -5  -5  -8 14866.8 1714.65   1
  -5  -5  -9 40.0277 182.031   1
   5   5   9-41.7033 87.9928   1
  -5  -5 -10 3369.50 885.041   1
   5   5  10 2690.67 848.978   1
  -5  -5 -11 893.345 571.539   1
   5   6   1 32526.2 2251.16   1
   5   6   2 80916.8 3230.35   1
   5   6   3 17478.5 1417.71   1
  -5  -6  -3 16231.0 1459.95   1
  -5  -6  -4 22.0314 107.775   1
   5   6   4 238.435 129.209   1
  -5  -6  -5 83614.1 3371.89   1
   5   6   5 82424.9 3445.48   1
  -5  -6  -6 14015.2 1373.18   1
   5   6   6 11433.0 1377.20   1
  -5  -6  -7 750.659 393.934   1
   5   6   7 662.873 375.614   1
   5   6   8 16372.4 1785.79   1
  -5  -6  -9 679.847 519.470   1
   5   6   9 954.073 475.722   1
  -5  -6 -10 23.6952 238.694   1
   5   6  10-335.752 376.984   1
  -5  -6 -11 2378.35 822.285   1
  -5  -6 -12 360.073 353.200   1
   5   7   2 34256.3 1913.92   1
   5   7   3 2525.28 538.972   1
  -5  -7  -4 3172.76 637.131   1
   5   7   4 3817.30 700.314   1
  -5  -7  -5 18284.1 1488.19   1
   5   7   5 16479.0 1477.59   1
   5   7   6-154.234 197.813   1
  -5  -7  -6-194.046 199.236   1
  -5  -7  -7 4238.51 760.559   1
   5   7   7 3941.21 809.032   1
   5   7   8 43772.8 2917.52   1
  -5  -7  -9 222.540 293.950   1
   5   7   9 226.707 327.675   1
  -5  -7 -10 1434.11 754.490   1
   5   7  10 2003.32 679.100   1
  -5  -7 -11 1370.43 719.356   1
  -5  -7 -12-73.9694 206.687   1
   5   8   2 41674.1 2310.82   1
   5   8   3 27467.9 1867.59   1
   5   8   4-868.722 399.251   1
   5   8   5 17653.7 1434.91   1
  -5  -8  -5 18216.2 1488.89   1
   5   8   6 141.609 93.4183   1
  -5  -8  -6-57.1765 137.943   1
  -5  -8  -7 5825.16 908.016   1
   5   8   7 4865.51 855.407   1
   5   8   8 8753.67 1224.65   1
   5   8   9 736.336 838.119   1
  -5  -8  -9 2013.94 812.164   1
   5   8  10 190.783 343.060   1
  -5  -8 -10 129.021 137.338   1
  -5  -8 -11 1850.04 777.186   1
  -5  -8 -12-88.7919 70.0627   1
  -5  -8 -13 83.7880 153.486   1
   5   9   2 1877.83 535.836   1
   5   9   3 3719.29 734.583   1
   5   9   4 73153.0 2804.64   1
   5   9   5 16913.0 1401.76   1
   5   9   6 109.894 104.862   1
  -5  -9  -6 113.599 156.837   1
  -5  -9  -7 3071.60 601.865   1
   5   9   7 389.573 573.691   1
  -5  -9  -8 4672.85 781.724   1
   5   9   8 1230.29 780.622   1
  -5  -9  -9 1344.02 456.651   1
   5   9   9 142.313 372.284   1
   5   9  10 1121.66 950.924   1
  -5  -9 -10 4239.54 860.511   1
  -5  -9 -11 3622.91 896.848   1
  -5  -9 -12 2661.82 977.109   1
   5  10   2 1024.79 412.798   1
   5  10   3 420.764 467.248   1
   5  10   4-35.9787 32.1817   1
   5  10   5 675.047 802.985   1
   5  10   6 244.604 342.298   1
   5  10   7 1090.43 982.087   1
  -5 -10  -7 7459.14 935.968   1
  -5 -10  -8 5755.10 829.273   1
   5  10   8 1321.93 885.314   1
  -5 -10  -9 2004.76 657.863   1
   5  10   9 24.9915 262.357   1
   5  10  10 10.6562 164.046   1
   5  11   3 330.531 753.321   1
   5  11   5 70.0391 240.136   1
   5  11   6 157.213 296.624   1
   5  11   7 93.0269 266.297   1
   5  11   8 46.7408 161.092   1
   5  11   9 544.868 522.006   1
   5  12   2 38.1088 238.648   1
   5  12   3 264.615 355.575   1
   5  12   4 474.113 616.488   1
   5  12   5 1258.96 743.203   1
  -6   8  -3 5183.89 1306.72   1
  -6   7   2 7528.48 1119.46   1
  -6   7   1 5746.05 913.092   1
  -6   7   0 2064.40 646.697   1
   6  -7   1 3269.35 996.395   1
  -6   7  -1 571.005 321.435   1
   6  -7   2 6183.02 1224.54   1
  -6   7  -2 6815.58 1221.70   1
   6  -7   3 131.345 408.314   1
  -6   7  -3 1003.36 526.691   1
   6  -6  -5 3012.11 813.815   1
   6  -6  -4 6226.23 957.629   1
   6  -6  -3 8471.91 1275.32   1
   6  -6  -2 1836.05 576.701   1
  -6   6   2 2078.95 564.906   1
  -6   6   1-103.543 91.1335   1
   6  -6  -1 9.19739 177.659   1
  -6   6   0 1469.59 543.529   1
   6  -6   0 912.192 447.567   1
  -6   6  -1 36746.0 2578.07   1
   6  -6   1 36386.1 2770.31   1
   6  -6   2-179.669 307.663   1
  -6   6  -2-101.588 132.568   1
   6  -6   3 81.7137 139.254   1
  -6   6  -3-111.469 216.350   1
   6  -6   4 85.0737 401.941   1
  -6   6  -4 114.147 487.866   1
   6  -5  -7 1358.17 494.886   1
   6  -5  -6 730.560 331.991   1
   6  -5  -5 24722.7 2171.96   1
   6  -5  -4 4171.41 814.761   1
   6  -5  -3 460.351 293.941   1
  -6   5   2 16096.8 1602.18   1
   6  -5  -2 15340.5 1606.79   1
   6  -5  -1 3563.32 748.232   1
  -6   5   1 3850.47 725.119   1
  -6   5   0 8905.26 1283.12   1
   6  -5   0 8934.67 1239.36   1
  -6   5  -1 189.954 352.267   1
   6  -5   1-123.010 158.111   1
   6  -5   2 938.082 992.053   1
  -6   5  -2 585.436 922.002   1
   6  -5   3 157.775 237.510   1
  -6   5  -3 110.106 412.980   1
  -6   5  -5 787.403 1235.43   1
   6  -5   5 572.552 1017.44   1
   6  -4  -6 1842.05 654.497   1
   6  -4  -5-389.560 307.465   1
   6  -4  -4 445.806 291.549   1
   6  -4  -3 9152.79 1216.42   1
   6  -4  -2 17075.1 1674.43   1
  -6   4   2 15381.7 1508.42   1
  -6   4   1 4443.71 774.716   1
   6  -4  -1 4140.85 816.940   1
  -6   4   0 7467.89 1215.12   1
   6  -4   0 9270.71 1284.72   1
  -6   4  -1 23408.6 2028.61   1
   6  -4   1 22077.8 2041.09   1
   6  -4   2 528.151 692.538   1
  -6   4  -2 323.784 595.706   1
  -6   4  -4 2.01379 238.621   1
   6  -4   4-134.643 268.930   1
  -6   4  -5 171.481 379.129   1
   6  -4   5-58.6283 254.008   1
   6  -3  -5 1280.74 457.274   1
   6  -3  -4 22134.1 2016.83   1
   6  -3  -3 14542.2 1548.47   1
   6  -3  -2-6.22424 192.654   1
  -6   3   1 140.978 187.231   1
   6  -3  -1 143.240 242.431   1
  -6   3   0 52663.8 3210.82   1
   6  -3   0 54656.5 3082.47   1
  -6   3  -1 79393.0 3765.94   1
   6  -3   1 79070.0 3855.69   1
  -6   3  -2 4003.16 861.797   1
   6  -3   2 3793.03 860.246   1
  -6   3  -3 4311.19 968.275   1
   6  -3   3 1525.39 1104.14   1
  -6   3  -4 16530.6 2003.71   1
  -6   3  -5 1232.30 573.818   1
   6  -3   5 328.316 634.318   1
   6  -3   6 8021.46 1580.29   1
  -6   3  -6 576.558 1643.86   1
   6  -2  -4 2158.79 617.905   1
   6  -2  -3 11465.0 1452.15   1
   6  -2  -2 6.85090 181.724   1
   6  -2  -1 8250.91 1141.17   1
  -6   2   1 8580.15 1149.65   1
   6  -2   0 11299.3 1342.38   1
  -6   2   0 10393.1 1246.04   1
  -6   2  -1 111426. 4450.19   1
   6  -2   1 111446. 4524.66   1
  -6   2  -2 9913.76 1351.80   1
   6  -2   2 9174.29 1384.14   1
  -6   2  -3 9127.85 1376.81   1
   6  -2   3 8243.07 1411.87   1
  -6   2  -5 3.42204 100.559   1
   6  -2   5 49.8077 378.465   1
  -6   2  -6 183.919 1192.95   1
   6  -2   6 134.414 1079.86   1
  -6   2  -7 8889.12 1836.37   1
   6  -1  -4 64768.4 3596.20   1
   6  -1  -3 1991.68 583.104   1
   6  -1  -2 62634.9 3580.18   1
   6  -1  -1 8652.48 1165.86   1
  -6   1   1 9230.43 1214.52   1
  -6   1   0 17238.0 1507.00   1
   6  -1   0 19237.4 1759.09   1
   6  -1   1 27191.1 2237.06   1
  -6   1  -1 27173.4 2224.01   1
  -6   1  -2 3789.07 794.589   1
   6  -1   2 3430.88 797.224   1
   6  -1   3 3483.97 857.865   1
  -6   1  -3 3792.97 849.521   1
  -6   1  -6-12.1623 255.856   1
   6  -1   6 9.02621 417.384   1
  -6   1  -7 14631.4 2121.32   1
   6   0  -2 1282.11 429.573   1
   6   0  -1 1488.87 489.347   1
   6   0   0 15322.3 1575.90   1
  -6   0   0 14506.7 1487.60   1
  -6   0  -1 6389.93 1091.96   1
   6   0   1 6365.74 1043.72   1
  -6   0  -2 3020.59 697.279   1
   6   0   2 3304.42 788.520   1
  -6   0  -3 316.993 169.765   1
   6   0   3-7.89713 136.314   1
  -6   0  -4 100724. 4445.02   1
   6   0   4 103247. 4701.95   1
  -6   0  -5 1394.16 613.339   1
   6   0   5 723.890 381.533   1
  -6   0  -6 895.029 460.092   1
   6   0   6 1189.00 618.274   1
   6   0   7 9610.67 1649.55   1
  -6   0  -7 11035.1 1723.20   1
  -6   0  -8 446.834 347.160   1
   6   0   8 835.189 567.667   1
   6   1  -2 16942.6 1828.02   1
   6   1  -1 6683.32 1045.40   1
   6   1   0 229697. 6248.77   1
  -6  -1   0 212989. 6074.92   1
   6   1   1 10275.4 1318.47   1
  -6  -1  -1 9872.65 1235.92   1
   6   1   2 8690.94 1291.34   1
  -6  -1  -2 8900.73 1226.92   1
  -6  -1  -3 17683.3 1704.97   1
   6   1   3 15399.3 1581.26   1
   6   1   4 244.260 172.114   1
  -6  -1  -4-18.6545 214.991   1
  -6  -1  -5 157.875 209.573   1
   6   1   5-160.970 42.2495   1
  -6  -1  -6 4494.85 1036.40   1
   6   1   6 3794.86 972.669   1
   6   1   7 23028.2 2565.76   1
  -6  -1  -7 27706.7 2741.21   1
  -6  -1  -8 2113.06 824.025   1
   6   1   8 261.156 196.134   1
   6   2  -1 1496.23 489.028   1
   6   2   0 8365.30 1317.94   1
   6   2   1 27752.4 2114.31   1
  -6  -2  -1 28732.2 2109.02   1
   6   2   2 70842.7 3487.77   1
  -6  -2  -2 62550.0 3494.81   1
   6   2   3 74278.4 3650.09   1
  -6  -2  -3 68820.0 3430.77   1
  -6  -2  -4 23110.3 2059.37   1
   6   2   4 26776.2 2365.95   1
   6   2   5 5079.11 1024.77   1
  -6  -2  -5 5282.35 1004.76   1
  -6  -2  -6 3404.38 829.965   1
   6   2   6 2234.42 775.408   1
  -6  -2  -7 2830.39 773.271   1
   6   2   7 2350.37 757.046   1
  -6  -2  -8 4896.06 1168.19   1
   6   2   8 3648.62 1089.64   1
  -6  -2  -9 925.618 514.049   1
   6   2   9 330.464 419.311   1
   6   3  -1 137914. 5125.15   1
   6   3   0 37238.1 2297.95   1
  -6  -3  -1 293.636 327.076   1
   6   3   1 379.232 279.442   1
   6   3   2 114716. 4344.29   1
  -6  -3  -2 117201. 4153.86   1
   6   3   3 69321.0 3447.46   1
  -6  -3  -3 68078.2 3411.33   1
  -6  -3  -4 21131.1 1923.61   1
   6   3   4 20245.4 1925.74   1
   6   3   5 2937.74 768.590   1
  -6  -3  -5 3014.43 760.985   1
  -6  -3  -6 242.376 238.937   1
   6   3   6 589.521 380.228   1
  -6  -3  -7 10627.4 1608.98   1
   6   3   7 7665.89 1420.59   1
  -6  -3  -8 1487.50 634.241   1
   6   3   8 762.199 538.062   1
  -6  -3  -9 492.102 471.706   1
   6   3   9 569.645 423.410   1
   6   4   0 133066. 4891.94   1
   6   4   1 1289.25 492.852   1
   6   4   2 2724.08 667.202   1
  -6  -4  -2 3186.50 687.093   1
   6   4   3 45868.3 2820.19   1
  -6  -4  -3 44022.8 2789.36   1
  -6  -4  -4 1643.92 487.260   1
   6   4   4 983.523 430.590   1
  -6  -4  -5 2292.39 664.114   1
   6   4   5 2289.29 688.381   1
   6   4   6 5157.07 1023.65   1
  -6  -4  -6 6010.78 1091.63   1
  -6  -4  -7 35524.7 2830.26   1
   6   4   7 27719.4 2675.53   1
  -6  -4  -8 1160.82 527.654   1
   6   4   8 1043.76 562.841   1
  -6  -4  -9 1032.50 461.171   1
   6   4   9 990.701 600.828   1
  -6  -4 -10 9581.42 1646.60   1
   6   4  10 5868.76 1382.13   1
   6   5   0 1735.55 575.855   1
   6   5   1 53489.8 2916.68   1
   6   5   2 12438.5 1432.97   1
  -6  -5  -2 12603.0 1397.75   1
   6   5   3 90813.4 3749.14   1
  -6  -5  -3 77367.9 3405.45   1
   6   5   4 7363.67 1083.24   1
  -6  -5  -4 6977.27 1126.54   1
  -6  -5  -5 17164.2 1650.48   1
   6   5   5 18041.0 1776.90   1
  -6  -5  -6 5935.58 1005.83   1
   6   5   6 5396.27 1021.91   1
  -6  -5  -7 8902.01 1290.59   1
   6   5   7 6859.91 1282.40   1
  -6  -5  -8 3613.66 915.243   1
   6   5   8 2322.01 816.847   1
  -6  -5  -9 6.02202 54.1829   1
   6   5   9-465.943 301.486   1
  -6  -5 -10 1613.62 658.087   1
   6   5  10 1367.39 678.624   1
   6   6   1 9923.06 1251.61   1
   6   6   2 4962.63 1002.32   1
   6   6   3 28225.3 2078.85   1
  -6  -6  -3 27225.8 2194.86   1
   6   6   4 11933.2 1376.16   1
  -6  -6  -4 11070.2 1307.34   1
   6   6   5-190.500 255.330   1
  -6  -6  -5 91.7557 31.7761   1
  -6  -6  -6 28978.3 2227.71   1
   6   6   6 26783.0 2330.29   1
  -6  -6  -7 236.760 235.879   1
   6   6   7 467.698 360.206   1
  -6  -6  -8 129.167 86.9863   1
  -6  -6  -9 3692.49 1259.21   1
   6   6   9 3527.11 1028.47   1
  -6  -6 -10 3046.31 871.334   1
   6   6  10 3194.21 987.680   1
  -6  -6 -11 4833.55 1191.94   1
   6   6  11 3298.73 1130.65   1
   6   7   1 4139.33 866.261   1
   6   7   2 18109.9 1680.52   1
   6   7   3 313839. 6984.83   1
   6   7   4 7873.46 1078.72   1
  -6  -7  -4 6563.29 1033.29   1
   6   7   5 11722.3 1372.76   1
   6   7   6 14562.9 1635.92   1
   6   7   7 891.481 433.254   1
  -6  -7  -7 527.818 400.371   1
   6   7   8 2412.29 719.980   1
  -6  -7  -8 1885.87 758.623   1
  -6  -7 -10 991.950 435.339   1
   6   7  10 568.534 433.465   1
  -6  -7 -11 935.308 532.222   1
   6   7  11 466.804 386.118   1
  -6  -7 -12 10700.8 1954.83   1
   6   8   1 4402.48 915.554   1
   6   8   2 425.806 255.080   1
   6   8   4 1312.11 398.624   1
   6   8   5 402.600 225.598   1
  -6  -8  -5 507.186 266.229   1
   6   8   6 48207.4 2801.64   1
   6   8   7 1581.78 542.574   1
  -6  -8  -7 1251.61 529.921   1
  -6  -8  -8 336.727 377.882   1
   6   8   8 514.415 324.590   1
   6   8   9 2497.14 730.676   1
  -6  -8  -9 1709.31 801.371   1
   6   8  10-252.073 257.561   1
  -6  -8 -10 114.536 55.7245   1
   6   8  11 789.389 484.023   1
  -6  -8 -11 807.712 499.273   1
  -6  -8 -12 439.396 394.613   1
   6   9   2 1824.09 642.284   1
   6   9   3 6250.87 824.903   1
   6   9   4-23.3596 71.5266   1
   6   9   5 21389.2 1705.34   1
   6   9   6 29597.9 2108.72   1
   6   9   7 13.1886 108.583   1
  -6  -9  -7-105.861 104.293   1
  -6  -9  -8 3077.31 707.366   1
   6   9   8 620.398 822.223   1
  -6  -9  -9 7199.06 1140.03   1
   6   9   9 2173.30 1075.76   1
   6   9  10-344.979 279.367   1
  -6  -9 -10-400.431 553.090   1
   6   9  11 581.551 443.723   1
  -6  -9 -11 515.233 398.185   1
  -6  -9 -12 375.151 332.291   1
  -6  -9 -13 15680.5 2288.37   1
   6  10   4 688.904 557.881   1
   6  10   5 686.704 766.430   1
   6  10   7 111.460 136.278   1
  -6 -10  -7 608.070 337.132   1
  -6 -10  -8 4723.48 809.995   1
   6  10   8 850.084 804.091   1
  -6 -10  -9 1739.33 574.088   1
   6  10   9 408.234 582.353   1
  -6 -10 -10 92.7399 190.823   1
   6  10  10-272.961 160.355   1
   6  10  11-223.314 216.901   1
   6  11   2 3.88298 388.993   1
   6  11   3-79.2623 215.872   1
   6  11   4 273.209 574.597   1
   6  11   5 73.4933 974.679   1
   6  11   7 8.68698 180.363   1
   6  11   8 8.93378 148.493   1
   6  11   9-25.2447 81.7186   1
   6  11  10 658.357 700.405   1
   6  12   2 204.329 584.419   1
   6  12   3-24.3119 44.5372   1
   6  12   4 482.411 827.387   1
   6  12   5 360.008 576.479   1
   6  12   6 62.6898 152.609   1
  -7   7   1 4931.19 1010.29   1
  -7   7   0 150.790 72.0586   1
  -7   7  -1 248.676 182.926   1
  -7   7  -2 2881.89 854.157   1
  -7   6   2 401.002 247.112   1
   7  -6  -2 3155.94 916.660   1
  -7   6   1 2851.03 706.867   1
   7  -6  -1 2927.33 765.811   1
  -7   6   0 1556.53 612.163   1
   7  -6   0 2003.63 633.323   1
  -7   6  -1-154.580 242.728   1
   7  -6   1 0.35799 193.689   1
  -7   6  -2-94.0016 120.611   1
   7  -6   2-62.7507 58.6802   1
   7  -6   3 357.939 661.602   1
  -7   6  -3 89.5897 549.367   1
   7  -5  -6 1631.54 632.948   1
   7  -5  -5 6310.78 1193.36   1
   7  -5  -4 589.153 362.449   1
   7  -5  -3 2351.71 734.363   1
  -7   5   2 68.1681 110.263   1
   7  -5  -2 175.441 259.047   1
  -7   5   1 24043.4 2085.97   1
   7  -5  -1 25940.5 2267.18   1
   7  -5   0 992.159 1076.83   1
  -7   5   0 1492.72 1016.67   1
  -7   5  -1 431.351 670.296   1
   7  -5   1 322.105 661.776   1
  -7   5  -2 116.950 293.187   1
   7  -5   2 0.38475 215.186   1
   7  -5   3 297.965 690.046   1
  -7   5  -3 242.394 712.618   1
   7  -4  -6 1058.50 497.552   1
   7  -4  -5-145.342 163.191   1
   7  -4  -3 4910.36 952.497   1
   7  -4  -2 408.791 373.619   1
   7  -4  -1 18.7342 262.577   1
  -7   4   1 63.3388 219.092   1
   7  -4   0-31.2315 272.710   1
  -7   4   0 91.7581 211.741   1
  -7   4  -3 801.521 1154.48   1
   7  -4   3 886.648 1280.25   1
   7  -4   4 93.4921 289.880   1
  -7   4  -4-155.430 263.067   1
   7  -3  -6-146.453 180.575   1
   7  -3  -5 1755.21 1202.87   1
   7  -3  -4 14258.7 1743.38   1
   7  -3  -3 8385.67 1219.07   1
   7  -3  -2 2158.78 655.205   1
   7  -3  -1 29973.8 2394.30   1
  -7   3   1 28595.4 2300.08   1
   7  -3   1 1165.88 1090.47   1
  -7   3  -1 1372.22 1071.85   1
   7  -3   2 2899.10 825.493   1
  -7   3  -2 2876.29 766.361   1
  -7   3  -3 1116.41 503.108   1
   7  -3   3 735.024 427.265   1
   7  -3   4-25.0682 362.287   1
  -7   3  -4-78.2822 117.695   1
  -7   3  -5 4198.84 1135.42   1
   7  -3   5 693.298 887.959   1
   7  -2  -5 754.279 805.160   1
   7  -2  -4 61099.1 3654.43   1
   7  -2  -3 8449.70 1342.99   1
   7  -2  -2 14645.8 1615.27   1
   7  -2  -1 44102.8 2918.73   1
  -7   2   1 42843.4 2949.78   1
   7  -2   0 2688.86 730.562   1
  -7   2   0 2658.17 662.397   1
   7  -2   1 3637.88 890.203   1
  -7   2  -1 3279.50 895.274   1
  -7   2  -2 16602.8 1873.59   1
  -7   2  -3-136.297 164.246   1
   7  -2   3 7.67102 207.658   1
  -7   2  -5 822.913 379.463   1
   7  -2   5 301.511 545.218   1
   7  -1  -4 434.999 339.425   1
   7  -1  -3 485.098 328.485   1
   7  -1  -2-362.424 705.526   1
   7  -1  -1 95674.0 4294.42   1
  -7   1   1 93251.2 4100.50   1
   7  -1   0 7342.10 1193.27   1
  -7   1   0 7300.23 1121.90   1
  -7   1  -1 4164.06 935.481   1
   7  -1   1 4571.77 967.727   1
   7  -1   3 176.362 425.339   1
  -7   1  -3 138.548 395.498   1
  -7   1  -5 559.442 1500.90   1
   7  -1   5 782.004 1428.45   1
  -7   1  -6 458.397 845.173   1
   7  -1   6 4.57135 758.855   1
   7   0  -3 2092.26 635.052   1
   7   0  -2 1737.11 561.598   1
   7   0  -1 120049. 4917.01   1
   7   0   0 1314.69 469.008   1
  -7   0   0 1213.51 440.972   1
  -7   0  -1 2244.45 571.345   1
   7   0   1 2520.06 719.420   1
   7   0   2 97247.8 4563.88   1
  -7   0  -2 100068. 4651.46   1
   7   0   3 150.380 505.794   1
  -7   0  -3 315.489 514.319   1
   7   0   4 1499.10 1232.71   1
  -7   0  -4 2138.27 1299.42   1
  -7   0  -5 17093.7 2049.74   1
   7   0   5 16057.0 2111.24   1
  -7   0  -6 220.371 351.777   1
   7   0   6 292.688 267.938   1
  -7   0  -7 1470.47 689.580   1
   7   0   7 630.735 481.377   1
   7   1  -3 1227.64 550.686   1
   7   1  -2 8915.06 1312.99   1
   7   1  -1 4108.12 991.926   1
   7   1   0 6189.16 1114.25   1
  -7  -1   0 7017.79 1190.28   1
   7   1   1 13981.7 1666.95   1
  -7  -1  -1 14234.8 1526.41   1
   7   1   2 50593.0 3266.15   1
  -7  -1  -2 49404.5 3376.17   1
   7   1   3 346.130 330.882   1
  -7  -1  -3 141.364 185.603   1
  -7  -1  -4 3680.01 879.529   1
   7   1   4 3378.35 886.029   1
  -7  -1  -5 11179.4 1608.76   1
   7   1   5 11785.0 1741.14   1
  -7  -1  -6 501.324 362.488   1
   7   1   6 383.221 388.219   1
  -7  -1  -7 2232.79 755.553   1
   7   1   7 1820.13 713.079   1
   7   2  -2 91932.9 4593.48   1
   7   2  -1 41869.1 2850.70   1
   7   2   0 29138.4 2419.42   1
   7   2   1 17333.5 1925.62   1
  -7  -2  -1 18538.0 1882.89   1
  -7  -2  -2 3208.14 748.030   1
   7   2   2 3803.66 888.497   1
   7   2   3 8899.74 1398.56   1
  -7  -2  -3 8624.43 1308.13   1
  -7  -2  -4 6055.78 1066.71   1
   7   2   4 6318.87 1164.67   1
  -7  -2  -5 98051.5 4765.42   1
   7   2   5 82795.3 4519.72   1
  -7  -2  -6 255.765 192.721   1
   7   2   6-648.677 548.895   1
  -7  -2  -7 17088.7 2128.91   1
   7   2   7 11225.4 1889.51   1
  -7  -2  -8 702.976 356.620   1
   7   2   8 342.575 398.169   1
   7   3  -1 3584.66 866.843   1
   7   3   0 15755.6 1817.22   1
   7   3   1 20222.0 2051.27   1
  -7  -3  -1 22345.6 2097.20   1
   7   3   2 93334.7 4347.06   1
  -7  -3  -2 92360.7 3866.64   1
   7   3   3 40491.3 2947.14   1
  -7  -3  -3 36355.5 3035.44   1
   7   3   4 395.518 355.137   1
  -7  -3  -4 353.868 262.620   1
  -7  -3  -5 19308.0 1978.24   1
   7   3   5 21462.9 2261.51   1
  -7  -3  -6 11914.5 1665.34   1
   7   3   6 12873.4 1824.58   1
  -7  -3  -7 6998.88 1342.18   1
   7   3   7 6882.71 1422.28   1
  -7  -3  -8 16596.9 2223.00   1
   7   3   8 13243.9 2104.15   1
   7   4  -1 197.428 167.809   1
   7   4   0 1631.62 572.736   1
   7   4   1 2364.40 719.417   1
   7   4   2 55925.7 3201.21   1
  -7  -4  -2 53211.6 3151.42   1
   7   4   3 10658.3 1457.70   1
  -7  -4  -3 10874.6 1400.26   1
   7   4   4-147.726 278.842   1
  -7  -4  -4 408.167 244.198   1
  -7  -4  -5 53310.8 3267.01   1
   7   4   5 57028.6 3577.95   1
  -7  -4  -6 922.098 401.143   1
   7   4   6 648.972 355.108   1
  -7  -4  -7 2225.10 724.113   1
   7   4   7 1606.89 690.204   1
  -7  -4  -8-115.810 123.228   1
   7   4   8 153.470 206.332   1
  -7  -4  -9 5985.28 1285.09   1
   7   4   9 3079.85 999.359   1
   7   5   0 15713.7 1844.07   1
   7   5   1 7794.38 1231.20   1
   7   5   2 29640.2 2495.14   1
  -7  -5  -2 33650.4 2511.48   1
   7   5   3 9951.89 1357.72   1
  -7  -5  -3 10468.7 1373.23   1
  -7  -5  -4 1581.13 545.816   1
   7   5   4 1823.79 580.363   1
  -7  -5  -5 14577.8 1716.44   1
   7   5   5 12287.1 1635.38   1
  -7  -5  -6 578.479 370.204   1
   7   5   6 382.174 258.935   1
  -7  -5  -7 478.548 395.487   1
   7   5   7 4388.17 1299.92   1
  -7  -5  -8 16304.3 2053.92   1
   7   5   8 12024.0 1906.26   1
  -7  -5  -9 283.515 370.138   1
   7   5   9 455.610 473.281   1
   7   6   0 874.464 426.862   1
   7   6   2 1886.18 612.765   1
   7   6   3 3554.89 808.214   1
  -7  -6  -3 2701.78 792.956   1
   7   6   4 13971.5 1621.24   1
   7   6   5 39367.0 2843.65   1
  -7  -6  -5 37627.0 2956.14   1
   7   6   6 289.980 279.533   1
  -7  -6  -6 171.486 151.166   1
   7   6   7 854.942 447.433   1
  -7  -6  -7 1277.12 546.782   1
  -7  -6  -8 17094.0 2005.29   1
   7   6   9 835.833 498.153   1
  -7  -6  -9 834.077 514.757   1
  -7  -6 -10-204.125 183.286   1
   7   6  10 358.008 156.959   1
   7   7   1 3894.58 876.318   1
   7   7   2 1372.33 552.963   1
   7   7   3 1210.75 461.955   1
  -7  -7  -4 193.487 237.816   1
   7   7   4-247.902 170.910   1
   7   7   5 2456.87 711.488   1
  -7  -7  -5 2375.57 649.328   1
   7   7   6 162.254 23.8220   1
  -7  -7  -6 434.663 316.507   1
   7   7   7 5240.11 1081.78   1
  -7  -7  -7 3462.78 1029.04   1
   7   7   9 841.984 541.981   1
  -7  -7  -9 1402.84 580.587   1
   7   7  10-215.302 182.867   1
  -7  -7 -10 218.897 260.715   1
   7   8   1 66883.9 3752.17   1
   7   8   2 5765.50 1054.64   1
   7   8   3 4946.48 934.477   1
   7   8   4 13491.3 1529.32   1
   7   8   5 1121.70 446.081   1
  -7  -8  -5 875.945 496.126   1
  -7  -8  -6 4879.87 1158.80   1
   7   8   6 8046.40 1244.08   1
   7   8   7 3680.86 870.864   1
  -7  -8  -7 2702.41 951.208   1
  -7  -8  -8 3210.02 1036.74   1
   7   8   8 4387.57 1032.96   1
  -7  -8  -9-125.202 227.854   1
   7   8   9 442.691 322.614   1
   7   8  10 1078.53 437.657   1
  -7  -8 -10 1898.82 724.337   1
   7   8  11 1141.26 602.657   1
  -7  -8 -11 50.6098 131.620   1
   7   9   1 19918.2 2103.57   1
   7   9   2 3027.54 770.459   1
   7   9   3 6018.66 1081.81   1
   7   9   4 49899.8 2965.74   1
   7   9   5 3502.37 775.114   1
   7   9   6 2090.81 615.341   1
  -7  -9  -6 1937.01 689.116   1
   7   9   7 1588.76 575.179   1
  -7  -9  -7 821.249 466.413   1
  -7  -9  -8 126.110 204.853   1
   7   9   8-145.400 127.896   1
  -7  -9  -9 319.371 337.535   1
   7   9   9 711.869 411.823   1
  -7  -9 -10 2304.02 743.210   1
   7   9  10 2176.25 720.805   1
   7   9  11 2171.82 825.911   1
  -7  -9 -11 2774.78 871.202   1
  -7  -9 -12 12390.4 2046.02   1
   7  10   2-92.8116 221.634   1
   7  10   3 4287.82 1011.77   1
   7  10   4 301.701 568.825   1
   7  10   5 199.618 615.200   1
   7  10   6-89.5026 77.8200   1
   7  10   7 2955.59 785.230   1
  -7 -10  -7 2586.17 680.525   1
  -7 -10  -8 2056.63 607.101   1
   7  10   8 296.332 558.467   1
   7  10   9-430.397 261.537   1
  -7 -10  -9-0.31421 182.165   1
  -7 -10 -10 582.172 441.036   1
   7  10  10-11.9446 100.618   1
  -7 -10 -11 56.5810 241.369   1
   7  10  11-47.7464 159.129   1
   7  10  12 980.598 560.378   1
   7  11   2 41.0589 93.3963   1
   7  11   3 36.7303 339.344   1
   7  11   4 39.0870 251.681   1
   7  11   5 640.298 944.934   1
   7  11   6 449.267 857.976   1
   7  11   7 293.984 511.515   1
  -7 -11  -8 3189.99 934.920   1
   7  11   8 57.3367 224.403   1
   7  11   9 140.864 343.335   1
   7  11  10 158.209 371.266   1
   7  11  11 241.233 521.212   1
   7  12   2 1.94724 213.906   1
   7  12   3-24.6037 258.105   1
   7  12   5 252.514 555.796   1
   7  12   6 184.300 431.313   1
   7  12   7 103.780 347.072   1
   7  12   8 545.058 1056.13   1
   7  13   3 682.363 1158.97   1
  -8   6   1 741.697 488.377   1
  -8   6   0 261.390 291.493   1
  -8   6  -1 9288.50 1634.67   1
   8  -5  -4 3691.59 1062.58   1
   8  -5  -3 1341.28 507.482   1
   8  -5  -2 195.092 614.088   1
  -8   5   1 3634.20 863.181   1
   8  -5  -1 4089.57 954.021   1
   8  -5   0 1093.59 568.378   1
  -8   5   0 881.379 412.183   1
   8  -5   1-246.530 233.337   1
  -8   5  -1-77.2972 398.295   1
  -8   5  -2 407.976 1024.69   1
   8  -5   2 607.665 991.698   1
   8  -4  -7-11.1730 61.5611   1
   8  -4  -6-557.104 558.109   1
   8  -4  -5-137.735 229.848   1
   8  -4  -4 4071.49 949.078   1
   8  -4  -3 11700.9 1613.64   1
   8  -4  -2 1878.63 1506.96   1
   8  -4  -1 547.197 681.607   1
  -8   4   1 575.637 715.667   1
   8  -4   0 336.169 656.426   1
  -8   4   0 200.081 501.931   1
  -8   4  -1 1938.64 1771.46   1
  -8   4  -2 633.118 947.698   1
   8  -4   2 442.630 999.706   1
  -8   4  -3 1091.01 1396.33   1
   8  -4   3 1020.86 1366.22   1
   8  -3  -6 1012.27 948.651   1
   8  -3  -5 1660.42 1191.93   1
   8  -3  -4 22.3065 213.552   1
   8  -3  -3 642.717 791.021   1
   8  -3  -2-174.317 313.908   1
  -8   3   0 1082.92 1092.92   1
   8  -3   0 1162.86 1252.91   1
   8  -3   2 26.6481 83.4754   1
  -8   3  -2 97.1195 344.191   1
  -8   3  -3 20.6905 230.222   1
   8  -3   3 528.857 519.637   1
   8  -2  -5 433.409 704.648   1
   8  -2  -4 253.102 541.609   1
   8  -2  -2 321.947 599.934   1
   8  -2  -1 27017.9 2511.50   1
  -8   2   1 26978.2 2393.57   1
  -8   2   0 7299.94 1219.24   1
   8  -2   0 6738.63 1293.19   1
  -8   2  -1 5916.48 1170.22   1
   8  -2   1 6006.79 1262.47   1
   8  -2   2-151.441 330.415   1
  -8   2  -2 661.857 375.489   1
   8  -2   3 285.825 738.228   1
  -8   2  -3 2222.55 719.668   1
  -8   2  -4 9072.78 1589.80   1
   8  -2   4 489.395 1588.85   1
   8  -1  -4 836.871 402.414   1
   8  -1  -3 20328.8 2354.17   1
   8  -1  -2 47.0565 272.715   1
   8  -1  -1 1605.23 1440.59   1
  -8   1   1 8287.63 1284.94   1
  -8   1   0 17903.4 1967.76   1
   8  -1   1 246.210 720.923   1
  -8   1  -1 1471.29 557.494   1
  -8   1  -2 113.524 277.094   1
  -8   1  -3 807.177 1486.54   1
   8  -1   3 2039.58 1604.89   1
   8  -1   4 119.232 548.056   1
  -8   1  -4 868.070 494.563   1
   8  -1   5 5.81492 1256.15   1
  -8   1  -5 4382.59 1339.27   1
   8   0  -4 17.6630 197.265   1
   8   0  -2 40.7137 258.179   1
   8   0  -1 0.70375 460.449   1
   8   0   1 152.174 351.140   1
  -8   0  -1 422.443 513.423   1
  -8   0  -2 30.2412 403.779   1
   8   0   2 487.707 698.251   1
   8   0   3-59.3618 109.527   1
  -8   0  -3 77.0167 457.571   1
   8   0   5-54.4861 423.968   1
  -8   0  -5-57.8501 520.960   1
   8   1  -3 2572.77 1501.58   1
   8   1  -2 342.590 903.124   1
   8   1  -1 8864.66 1465.98   1
  -8  -1  -1 315.415 452.603   1
   8   1   1 13.3962 503.068   1
  -8  -1  -2 6707.07 1235.43   1
  -8  -1  -3 8809.59 1513.74   1
   8   1   3 9198.97 1544.53   1
   8   1   4 459.242 327.706   1
  -8  -1  -4 375.850 374.163   1
  -8  -1  -5 24344.3 2507.71   1
   8   1   5 20922.3 2459.36   1
  -8  -1  -6-342.806 338.475   1
   8   1   6 28.3867 131.304   1
   8   2  -2 182.185 157.242   1
   8   2  -1 4410.59 1055.20   1
   8   2   0 74707.4 4263.56   1
  -8  -2  -1 1250.18 532.620   1
   8   2   1 1201.65 519.200   1
   8   2   2 33295.8 2960.69   1
  -8  -2  -2 34687.8 2790.80   1
   8   2   3 21252.4 2337.14   1
  -8  -2  -3 19141.8 2250.74   1
   8   2   4 323.595 320.240   1
  -8  -2  -4-177.520 348.771   1
   8   2   5 237.898 204.941   1
  -8  -2  -5 720.240 450.000   1
  -8  -2  -6 3423.42 933.946   1
   8   2   6 3075.39 957.584   1
  -8  -2  -7 9645.63 1927.34   1
   8   3  -2 30269.3 2800.12   1
   8   3  -1 706.725 356.025   1
   8   3   0 47239.0 3660.74   1
   8   3   1 15582.4 1896.19   1
  -8  -3  -1 17268.3 1994.77   1
   8   3   2 18943.2 2145.64   1
  -8  -3  -2 21387.0 2127.01   1
   8   3   3 40004.1 3127.44   1
  -8  -3  -3 34933.9 3005.71   1
   8   3   4 2767.72 845.302   1
  -8  -3  -4 2651.56 816.698   1
   8   3   5 990.523 444.372   1
  -8  -3  -5 1005.58 475.274   1
  -8  -3  -6 959.480 417.338   1
   8   3   6 1614.81 652.507   1
  -8  -3  -7 404.214 303.694   1
   8   3   7 411.644 371.168   1
   8   4  -1 1655.87 615.007   1
   8   4   0 70347.4 4132.58   1
   8   4   1 19785.6 2230.79   1
   8   4   2 21.7333 180.986   1
  -8  -4  -2 372.896 319.417   1
  -8  -4  -3 430.348 351.996   1
   8   4   3 651.341 425.250   1
   8   4   4 31264.1 2846.84   1
  -8  -4  -4 30059.2 2896.08   1
   8   4   5 2542.50 802.277   1
  -8  -4  -5 2778.79 839.072   1
   8   4   6 6491.80 1339.63   1
  -8  -4  -6 7999.54 1407.95   1
  -8  -4  -7 9683.08 1589.68   1
   8   4   7 7705.28 1551.47   1
  -8  -4  -8 6100.16 1444.43   1
   8   4   8 3462.73 1234.00   1
   8   5  -1 7642.99 1465.30   1
   8   5   0 6948.59 1235.47   1
   8   5   1 200.503 292.063   1
   8   5   2 1920.12 656.587   1
  -8  -5  -2 1332.51 551.999   1
   8   5   3 91767.8 4643.16   1
  -8  -5  -3 95098.8 4608.28   1
   8   5   4 7238.73 1287.12   1
  -8  -5  -4 6543.88 1191.39   1
   8   5   5 5901.66 1221.01   1
  -8  -5  -5 6763.16 1277.82   1
   8   5   6 4504.15 1114.82   1
  -8  -5  -6 4025.53 981.509   1
   8   5   7 4992.91 1205.16   1
  -8  -5  -7 5566.29 1180.82   1
  -8  -5  -8 18627.8 2254.65   1
   8   5   8 12591.8 1994.54   1
   8   6   0 25964.1 2686.23   1
   8   6   1 188.543 195.480   1
   8   6   2 12897.2 1761.29   1
   8   6   3 10615.7 1520.27   1
  -8  -6  -3 10941.3 1561.84   1
  -8  -6  -4 782.978 388.024   1
   8   6   4 1277.69 560.743   1
  -8  -6  -5 977.148 493.104   1
   8   6   5 1042.23 497.746   1
   8   6   6 1214.94 640.552   1
  -8  -6  -6 1545.92 606.375   1
   8   6   7-826.260 558.123   1
  -8  -6  -7 115.348 264.280   1
  -8  -6  -8-106.749 295.621   1
   8   6   8 108.838 155.869   1
   8   6   9 2348.35 869.314   1
  -8  -6  -9 5775.83 1312.19   1
   8   7   0 783.009 453.897   1
   8   7   1 974.570 490.756   1
   8   7   2 6704.39 1300.44   1
   8   7   3 101779. 4718.57   1
  -8  -7  -4 3597.31 926.822   1
   8   7   4 4431.36 986.608   1
   8   7   5 593.895 395.467   1
  -8  -7  -5 713.118 422.832   1
  -8  -7  -6 10292.8 1934.56   1
   8   7   6 14417.8 1874.03   1
   8   7   7 7046.04 1411.52   1
  -8  -7  -7 7856.80 1305.48   1
   8   7   8 1610.63 773.409   1
  -8  -7  -8 1094.45 514.662   1
  -8  -7  -9 561.705 363.881   1
   8   7   9 863.323 511.493   1
   8   8   1 1532.18 613.319   1
   8   8   2 3885.02 962.297   1
   8   8   4 11413.1 1544.09   1
   8   8   5 9138.98 1416.06   1
  -8  -8  -5 5773.39 1386.78   1
   8   8   6 17068.6 2065.09   1
   8   8   7 2150.97 750.214   1
  -8  -8  -7 2034.18 728.166   1
   8   8   8 50.4482 112.600   1
  -8  -8  -8 379.103 353.871   1
  -8  -8  -9-222.832 286.764   1
   8   8   9-1.28124 264.222   1
  -8  -8 -10 1027.29 538.829   1
   8   8  10 53.7810 131.638   1
   8   9   1 301.279 309.799   1
   8   9   2 1026.56 547.239   1
   8   9   3 254.430 271.486   1
   8   9   4-241.095 202.157   1
   8   9   5 12845.4 1593.16   1
  -8  -9  -5 7812.95 1465.43   1
   8   9   6 14517.1 1800.46   1
   8   9   7 715.383 395.995   1
  -8  -9  -7 461.868 396.141   1
   8   9   8 1466.95 591.223   1
  -8  -9  -8 920.527 671.954   1
  -8  -9  -9 2471.27 760.247   1
   8   9   9 2728.84 873.522   1
  -8  -9 -10 1831.06 718.917   1
   8   9  10 955.334 614.360   1
   8  10   2 5243.19 1077.03   1
   8  10   3 6866.42 1292.86   1
   8  10   4 994.623 420.468   1
   8  10   5 2748.77 762.872   1
  -8 -10  -6-399.757 373.766   1
   8  10   6 131.476 16.7295   1
   8  10   7 6914.02 1231.03   1
  -8 -10  -7 4885.25 1204.61   1
   8  10   8 940.639 508.692   1
  -8 -10  -8 894.528 391.580   1
   8  10   9 193.968 260.306   1
  -8 -10  -9-247.613 41.9395   1
  -8 -10 -10 215.476 80.7159   1
   8  10  10 547.842 441.707   1
  -8 -10 -11 156.572 188.569   1
   8  10  11-516.417 472.210   1
   8  11   2 330.330 269.574   1
   8  11   3 1594.53 612.245   1
   8  11   4-86.1096 125.802   1
   8  11   5 5860.97 1081.55   1
   8  11   7 2995.38 779.870   1
  -8 -11  -7 2658.95 725.587   1
   8  11   8 273.308 259.162   1
  -8 -11  -8 495.384 395.416   1
  -8 -11  -9 3250.98 963.720   1
   8  11   9 1224.94 563.882   1
   8  11  10 1616.72 771.876   1
   8  11  11-139.831 178.976   1
   8  12   2 1812.31 666.867   1
   8  12   3 2027.18 758.599   1
   8  12   5 600.558 1006.77   1
   8  12   6 28.1609 314.223   1
   8  12   7 48.9183 216.643   1
   8  12   8 163.423 411.327   1
   8  12   9 243.717 1063.98   1
   8  13   2 3903.67 935.157   1
   8  13   3 240.436 521.544   1
   8  13   4 86.6623 367.475   1
   8  13   5 75.2776 878.431   1
  -9   5   1 8608.64 1449.42   1
   9  -5   0 936.826 1082.05   1
  -9   5   0 674.399 1042.81   1
   9  -4  -5 419.491 694.137   1
   9  -4  -4 1739.07 1406.25   1
   9  -4  -3 1617.99 1393.53   1
   9  -4  -2 16.6472 444.916   1
   9  -4  -1 129.465 464.825   1
  -9   4   1 152.768 623.962   1
   9  -4   0 1524.34 1451.23   1
  -9   4   0 1029.55 1315.67   1
   9  -3  -6-56.9846 275.764   1
   9  -3  -5-82.7237 229.215   1
   9  -3  -4 887.787 973.412   1
   9  -3  -3 352.150 508.277   1
   9  -3  -2-6.84971 425.628   1
  -9   3   1 260.478 463.827   1
   9  -3  -1-52.5337 214.057   1
   9  -3   0-93.0179 213.890   1
  -9   3   0 0.38546 406.117   1
   9  -3   1 238.588 407.097   1
  -9   3  -1 331.611 664.795   1
   9  -2  -5 313.329 361.450   1
   9  -2  -4 594.329 929.642   1
   9  -2  -3 321.348 469.553   1
   9  -2  -2 380.539 471.815   1
   9  -2   0 1167.75 1229.88   1
  -9   2   0 947.789 1120.77   1
   9  -2   1 1060.90 1395.99   1
  -9   2  -1 1627.30 1399.30   1
  -9   2  -2 3224.35 978.896   1
   9  -2   2-2480.19 2064.32   1
   9  -1  -5 1020.29 1137.56   1
   9  -1  -4 90.4093 356.920   1
   9  -1  -3 73.2457 144.675   1
  -9   1   0 22.9725 279.517   1
   9  -1   0-15.1130 234.551   1
  -9   1  -1 928.159 497.564   1
   9  -1   1 77.2991 610.280   1
  -9   1  -2-61.2820 470.500   1
   9  -1   2-3.13185 95.9393   1
   9  -1   3 137.143 1520.91   1
  -9   1  -3 8173.62 1668.79   1
   9   0  -4 264.652 517.876   1
   9   0  -3 245.240 638.106   1
   9   0  -2-51.3758 264.879   1
  -9   0   0 71.6161 508.407   1
   9   0   0 125.992 501.222   1
  -9   0  -2 356.294 955.190   1
   9   0   2 463.642 1164.31   1
   9   0   3 27.5571 1350.16   1
  -9   0  -3 3959.64 850.823   1
   9   1  -3 334.552 1534.11   1
   9   1  -2 1282.99 1359.22   1
   9   1  -1 431.809 723.634   1
   9   1   1 23.1036 391.365   1
  -9  -1  -1 18.6091 372.047   1
   9   1   2 45.6821 1313.53   1
  -9  -1  -2 462.659 1268.20   1
   9   1   3 5.42519 534.843   1
  -9  -1  -3 321.357 270.433   1
   9   2  -3 139.416 1591.20   1
   9   2  -1 267.814 908.131   1
   9   2   0 4490.00 1143.58   1
   9   2   1 1734.67 701.245   1
  -9  -2  -1 1780.42 727.531   1
  -9  -2  -2 4259.65 1086.36   1
   9   2   2 4635.27 1216.43   1
   9   2   3 23470.1 2638.52   1
  -9  -2  -3 18371.2 2288.96   1
   9   2   4 227.808 237.726   1
  -9  -2  -4 470.911 306.540   1
   9   2   5 5551.76 1452.56   1
  -9  -2  -5 7751.03 1609.71   1
   9   3  -2 9508.10 1681.57   1
   9   3  -1 113.289 63.8311   1
   9   3   0 10772.3 1818.70   1
   9   3   1 16351.2 2141.88   1
  -9  -3  -1 16216.4 2095.52   1
  -9  -3  -2 4910.27 1142.96   1
   9   3   2 4942.72 1221.10   1
  -9  -3  -3 1286.79 539.909   1
   9   3   3 1784.28 704.947   1
   9   3   4 2589.44 884.957   1
  -9  -3  -4 2402.06 849.427   1
   9   3   5 3046.52 937.327   1
  -9  -3  -5 2885.76 858.313   1
   9   4  -1 15962.2 2070.05   1
   9   4   0 3350.53 1057.44   1
   9   4   1 4999.91 1161.34   1
   9   4   2 10576.9 1688.08   1
  -9  -4  -2 9110.19 1661.24   1
  -9  -4  -3 11920.4 1816.87   1
   9   4   3 8369.69 1499.60   1
   9   4   4 15929.9 2205.54   1
  -9  -4  -4 12209.7 1788.78   1
   9   4   5 14.1588 189.927   1
  -9  -4  -5-46.9929 359.396   1
   9   4   6 1236.33 650.386   1
  -9  -4  -6 1606.43 619.224   1
   9   5  -1 7972.85 1503.84   1
   9   5   0 1575.32 695.332   1
   9   5   1 8434.53 1567.53   1
   9   5   2 15269.3 1964.54   1
  -9  -5  -2 15378.4 1909.37   1
   9   5   3 26173.1 2776.41   1
  -9  -5  -3 25485.8 2644.29   1
   9   5   4 78.8536 179.840   1
  -9  -5  -4 140.198 218.122   1
  -9  -5  -5 15269.1 2217.14   1
   9   5   5 15902.1 2153.22   1
   9   5   6 700.607 460.612   1
  -9  -5  -6 381.087 255.062   1
   9   6   0 5512.84 1107.32   1
   9   6   1 4057.55 1199.41   1
   9   6   2 2524.49 858.962   1
   9   6   3 3884.39 988.541   1
  -9  -6  -3 3386.59 933.328   1
   9   6   4 15058.2 1976.15   1
  -9  -6  -4 14013.2 1882.85   1
  -9  -6  -5 2292.95 771.117   1
   9   6   5 1376.17 535.035   1
  -9  -6  -6 29533.1 3005.84   1
   9   6   6 33737.2 3253.89   1
   9   6   7 521.673 401.371   1
  -9  -6  -7 674.339 434.563   1
   9   7   0 3734.39 1039.31   1
   9   7   1 5749.97 1222.41   1
   9   7   2 4613.38 1151.24   1
   9   7   3 477.837 354.311   1
  -9  -7  -4 3279.41 989.437   1
   9   7   4 4857.79 1093.93   1
  -9  -7  -5 160.437 38.7524   1
   9   7   5 446.606 379.265   1
  -9  -7  -6 68.9806 131.201   1
   9   7   6-128.149 171.296   1
  -9  -7  -7 16892.6 2159.32   1
   9   7   7 15683.9 2223.73   1
   9   8   1 41768.9 3315.91   1
   9   8   2 1460.08 638.835   1
   9   8   3 71.7186 97.6647   1
   9   8   4 921.858 579.229   1
  -9  -8  -4 208.289 265.463   1
  -9  -8  -5 789.062 512.566   1
   9   8   5 1321.59 581.327   1
  -9  -8  -6 22051.7 2319.95   1
   9   8   6 25268.9 2653.55   1
  -9  -8  -7-45.4853 275.497   1
   9   8   7 412.734 204.948   1
   9   8   8-1246.38 803.964   1
  -9  -8  -8 99.0123 97.6289   1
   9   9   1 5772.82 1179.61   1
   9   9   2 3653.78 1034.72   1
   9   9   3 3658.61 966.341   1
   9   9   4 8761.37 1513.57   1
  -9  -9  -5 5576.36 1225.69   1
   9   9   5 6472.78 1230.25   1
  -9  -9  -6-203.730 222.086   1
   9   9   6-42.5644 188.981   1
   9   9   7-232.926 203.257   1
  -9  -9  -7 175.649 142.171   1
   9   9   8 128.691 122.832   1
  -9  -9  -8-422.060 353.864   1
   9  10   2 1032.60 512.493   1
   9  10   3 1030.10 499.534   1
   9  10   4 292.286 185.724   1
   9  10   5 7342.30 1350.54   1
   9  10   6 531.267 427.535   1
  -9 -10  -6-83.2554 194.555   1
  -9 -10  -7 14360.0 1949.88   1
   9  10   7 13023.4 1922.04   1
   9  10   8-7.49113 279.612   1
  -9 -10  -8 127.478 222.702   1
  -9 -10  -9 1175.90 540.278   1
   9  10   9 1111.84 590.888   1
   9  11   2 3076.01 923.834   1
   9  11   3 1593.00 625.415   1
   9  11   4 306.840 294.404   1
   9  11   5 3289.57 900.911   1
   9  11   6 990.221 475.172   1
   9  11   7 399.639 282.802   1
  -9 -11  -7 498.001 375.229   1
  -9 -11  -8 130.736 328.020   1
   9  11   8 97.8564 60.7394   1
   9  11   9 65.1778 150.790   1
  -9 -11  -9 173.221 209.667   1
   9  12   2 236.642 239.125   1
   9  12   3 466.119 355.631   1
   9  12   4 5898.25 1179.20   1
   9  12   5-23.7129 114.992   1
   9  12   6 985.410 446.889   1
   9  12   7 3105.49 849.903   1
   9  12   8 5082.56 1142.40   1
   9  12   9 2389.72 771.901   1
   9  12  10 4528.67 1239.19   1
   9  13   2 747.418 407.976   1
   9  13   3 3053.02 959.838   1
   9  13   4 2244.41 708.053   1
   9  13   5 673.898 846.329   1
   9  13   6 640.420 790.994   1
  10   0  -2 6486.36 1542.69   1
  10   0  -1 8040.33 1642.67   1
 -10   0   0 9515.12 1885.27   1
  10   1  -2 648.923 1203.17   1
 -10  -1  -1 10754.5 2053.17   1
  10   2  -1 0.46979 11.9556   1
  10   2   0-0.47805 246.938   1
 -10  -2  -1 2213.67 881.058   1
  10   2   1 31.9158 705.332   1
  10   3  -2 142.601 1803.72   1
  10   3  -1 2571.10 1044.20   1
  10   3   0 1544.18 709.926   1
  10   3   1 21589.1 2690.57   1
 -10  -3  -1 23042.9 2612.19   1
 -10  -3  -2 1689.35 796.914   1
  10   3   2 1178.08 682.493   1
  10   4  -1 16455.0 2308.05   1
  10   4   0 1017.47 669.206   1
  10   4   1 168.195 218.479   1
  10   4   2-47.6341 254.063   1
 -10  -4  -2 154.289 193.812   1
 -10  -4  -3 8356.12 1675.85   1
  10   4   3 5391.67 1376.88   1
  10   5  -1 3087.50 980.743   1
  10   5   0 6918.52 1573.03   1
  10   5   1 888.681 586.806   1
  10   5   2 7274.86 1492.22   1
 -10  -5  -2 10488.3 1715.83   1
 -10  -5  -3 1406.75 668.624   1
  10   5   3 2151.69 865.428   1
 -10  -5  -4 8760.32 1742.25   1
  10   6   0 2151.39 868.976   1
  10   6   1 52940.4 4262.69   1
  10   6   2 163.808 269.079   1
  10   6   3 2359.50 870.641   1
 -10  -6  -3 2483.44 818.679   1
 -10  -6  -4 3391.05 999.991   1
  10   6   4 3193.65 1020.89   1
  10   7   0 1606.49 812.282   1
  10   7   1 3684.48 1132.47   1
  10   7   2 25799.2 2817.80   1
  10   7   3 2377.20 827.477   1
  10   7   4 11925.7 1956.51   1
 -10  -7  -4 13765.5 2076.26   1
 -10  -7  -5 7243.08 1683.24   1
  10   8   1 4230.52 1066.99   1
  10   8   3-89.7819 159.163   1
  10   8   4 425.403 508.744   1
 -10  -8  -5 2921.67 962.668   1
  10   8   5 2990.29 959.938   1
  10   9   1 2458.75 971.491   1
  10   9   2 241.437 194.925   1
  10   9   3 90.3631 135.072   1
  10   9   4 17452.3 2326.31   1
 -10  -9  -5 918.242 590.704   1
  10   9   5 1156.58 636.607   1
 -10  -9  -6 10149.7 1934.69   1
  10  10   3 110.625 207.991   1
  10  10   4 2671.07 881.150   1
  10  10   5 188.742 145.762   1
 -10 -10  -6 4355.57 1143.95   1
  10  10   6 1618.07 645.342   1
  10  11   3 1643.15 728.750   1
  10  11   4 662.432 447.052   1
  10  11   5 8972.11 1645.58   1
  10  11   6 288.123 361.187   1
  10  12   3 4574.00 1302.17   1
  10  12   4 2139.63 766.065   1
  10  12   5 204.495 327.429   1
  10  12   6 809.314 463.084   1
  10  12   7 1411.47 708.630   1
  10  13   4 1322.38 564.510   1
  10  13   5 3160.41 916.017   1
  10  13   6 735.545 1001.58   1
  10  13   7 3001.30 936.865   1
   0   0   0    0.00    0.00   0

TITL LD011_p06_s1 in P-1
REM P-1 (#2 in standard setting)
CELL 0.29070   6.307712   6.764773   7.029141  74.0685  85.0159  64.8440
ZERR    1.00   0.001051   0.001301   0.001305   0.0166   0.0144   0.0175
LATT  1
SFAC C H N O
UNIT 11.00 10.00 1.00 1.00
TREF
HKLF 4
END
;
_shelx_hkl_checksum   50631
