# Supplementary material for: Polymorphism of feldspars above 10 GPa
Source: Nat Commun. 2020 Jun 1;11:2721. doi: 10.1038/s41467-020-16547-4 (PMC7264230; doi:10.1038/s41467-020-16547-4)
Supplement: Supplementary file 4 — Supplementary Data 1 [file 41467_2020_16547_MOESM4_ESM.zip › CIFs/Microcline-II_p07_13i9GPa.cif]

 
data_Microcline-II_13_9GPa

_publ_requested_journal          'Nature Communications' 

_publ_contact_author_name        'Anna Pakhomova'
_publ_contact_author_address     
;Deutsches Elektronen-Synchrotron (DESY)
Notkestrasse 85
22607 Hamburg
Germany
;
_publ_contact_author_email       anna.pakhomova@desy.de
_publ_contact_author_phone       00494089985457
loop_
_publ_author_name
_publ_author_address
'Pakhomova, Anna'
;Deutsches Elektronen-Synchrotron (DESY)
Notkestrasse 85
22607 Hamburg
Germany
;
 
_audit_creation_method            'SHELXL-2016/6'
_shelx_SHELXL_version_number      '2016/6'
_chemical_name_systematic         microcline
_chemical_name_common             microcline
_chemical_melting_point           ?
_chemical_formula_moiety          ?
_chemical_formula_sum
 'Al K O8 Si3' 
_chemical_formula_weight          278.35

loop_
 _atom_type_symbol
 _atom_type_description
 _atom_type_scat_dispersion_real
 _atom_type_scat_dispersion_imag
 _atom_type_scat_source
 'O'  'O'  -0.0009   0.0008
 'International Tables Vol C Tables 4.2.6.8 and 6.1.1.4'
 'Al'  'Al'   0.0053   0.0078
 'International Tables Vol C Tables 4.2.6.8 and 6.1.1.4'
 'Si'  'Si'   0.0082   0.0108
 'International Tables Vol C Tables 4.2.6.8 and 6.1.1.4'
 'K'  'K'   0.0342   0.0411
 'International Tables Vol C Tables 4.2.6.8 and 6.1.1.4'
 
_space_group_crystal_system       triclinic
_space_group_IT_number            2
_space_group_name_H-M_alt         'P -1'
_space_group_name_Hall            '-P 1'
 
_shelx_space_group_comment
;
The symmetry employed for this shelxl refinement is uniquely defined
by the following loop, which should always be used as a source of
symmetry information in preference to the above space-group names.
They are only intended as comments.
;
 
loop_
 _space_group_symop_operation_xyz
 'x, y, z'
 '-x, -y, -z'
 
_cell_length_a                    6.2933(15)
_cell_length_b                    6.7430(19)
_cell_length_c                    7.006(2)
_cell_angle_alpha                 74.26(3)
_cell_angle_beta                  85.38(2)
_cell_angle_gamma                 64.85(3)
_cell_volume                      258.80(14)
_cell_formula_units_Z             2
_cell_measurement_temperature     293(2)
_cell_measurement_reflns_used     493
_cell_measurement_theta_min       1.9530
_cell_measurement_theta_max       18.0460
 
_exptl_crystal_description        'plate crystal'
_exptl_crystal_colour             colorless
_exptl_crystal_density_meas       ?
_exptl_crystal_density_method     ?
_exptl_crystal_density_diffrn     3.572          
_exptl_crystal_F_000              276
_exptl_transmission_factor_min    ?
_exptl_transmission_factor_max    ?
_exptl_crystal_size_max           0.02
_exptl_crystal_size_mid           0.015
_exptl_crystal_size_min           0.01
_exptl_absorpt_coefficient_mu     0.189
_shelx_estimated_absorpt_T_min    ?
_shelx_estimated_absorpt_T_max    ?
_exptl_absorpt_correction_type    'multi-scan'
_exptl_absorpt_correction_T_min     0.04384
_exptl_absorpt_correction_T_max       1.00000
_exptl_absorpt_process_details    ?
_exptl_absorpt_special_details    ?
_diffrn_ambient_temperature       293(2)
_diffrn_ambient_pressure          13900000
_diffrn_radiation_wavelength      0.2907

_diffrn_radiation_type            synchrotron
_diffrn_source                    synchrotron
_diffrn_source_type               'PETRA III, Beamline P02.2'
_diffrn_measurement_device_type   'esperanto-CrysAlisPro-abstract goniometer imported esperanto images'
_diffrn_measurement_method        '\w scans'

_diffrn_detector_area_resol_mean  ?
_diffrn_reflns_number             1702
_diffrn_reflns_av_unetI/netI      0.0543
_diffrn_reflns_av_R_equivalents   0.0251
_diffrn_reflns_limit_h_min        -10
_diffrn_reflns_limit_h_max        10
_diffrn_reflns_limit_k_min        -10
_diffrn_reflns_limit_k_max        10
_diffrn_reflns_limit_l_min        -11
_diffrn_reflns_limit_l_max        10
_diffrn_reflns_theta_min          1.776
_diffrn_reflns_theta_max          13.558
_diffrn_reflns_theta_full         10.045
_diffrn_measured_fraction_theta_max   0.499
_diffrn_measured_fraction_theta_full  0.507
_diffrn_reflns_Laue_measured_fraction_max    0.499
_diffrn_reflns_Laue_measured_fraction_full   0.507
_diffrn_reflns_point_group_measured_fraction_max   0.499
_diffrn_reflns_point_group_measured_fraction_full  0.507
_reflns_number_total              1135
_reflns_number_gt                 865
_reflns_threshold_expression      'I > 2\s(I)'
_reflns_Friedel_coverage          0.000
_reflns_Friedel_fraction_max      .
_reflns_Friedel_fraction_full     .
 
_reflns_special_details
;
 Reflections were merged by SHELXL according to the crystal
 class for the calculation of statistics and refinement.
 
 _reflns_Friedel_fraction is defined as the number of unique
 Friedel pairs measured divided by the number that would be
 possible theoretically, ignoring centric projections and
 systematic absences.
;
 
_computing_data_collection        
;
CrysAlisPro, Agilent Technologies,
Version 1.171.36.28 (release 01-02-2013 CrysAlis171 .NET)
(compiled Feb  1 2013,16:14:44)
;
_computing_cell_refinement        
;
CrysAlisPro, Agilent Technologies,
Version 1.171.36.28 (release 01-02-2013 CrysAlis171 .NET)
(compiled Feb  1 2013,16:14:44)
;
_computing_data_reduction         
;
CrysAlisPro, Agilent Technologies,
Version 1.171.36.28 (release 01-02-2013 CrysAlis171 .NET)
(compiled Feb  1 2013,16:14:44)
;
_computing_structure_solution      'SHELXL-2018/3 (Sheldrick, 2018)'
_computing_structure_refinement 'SHELXL-2018/3 (Sheldrick, 2018)'
_computing_molecular_graphics     ?
_computing_publication_material   ?
_refine_special_details           ?
_refine_ls_structure_factor_coef  Fsqd
_refine_ls_matrix_type            full
_refine_ls_weighting_scheme       calc
_refine_ls_weighting_details
'w=1/[\s^2^(Fo^2^)+(0.1738P)^2^+0.4196P] where P=(Fo^2^+2Fc^2^)/3'
_atom_sites_solution_primary      ?
_atom_sites_solution_secondary    ?
_atom_sites_solution_hydrogens    .
_refine_ls_hydrogen_treatment     undef
_refine_ls_extinction_method      none
_refine_ls_extinction_coef        .
_refine_ls_number_reflns          1135
_refine_ls_number_parameters      118
_refine_ls_number_restraints      0
_refine_ls_R_factor_all           0.1014
_refine_ls_R_factor_gt            0.0800
_refine_ls_wR_factor_ref          0.2680
_refine_ls_wR_factor_gt           0.2220
_refine_ls_goodness_of_fit_ref    1.100
_refine_ls_restrained_S_all       1.100
_refine_ls_shift/su_max           0.000
_refine_ls_shift/su_mean          0.000
 
loop_
 _atom_site_label
 _atom_site_type_symbol
 _atom_site_fract_x
 _atom_site_fract_y
 _atom_site_fract_z
 _atom_site_U_iso_or_equiv
 _atom_site_adp_type
 _atom_site_occupancy
 _atom_site_site_symmetry_order  
 _atom_site_calc_flag
 _atom_site_refinement_flags_posn
 _atom_site_refinement_flags_adp
 _atom_site_refinement_flags_occupancy
 _atom_site_disorder_assembly
 _atom_site_disorder_group
K11 K 0.7800(2) 0.6959(3) 0.4566(3) 0.0281(7) Uani 1 1 d . . . . .
Si1 Si 0.1572(3) 0.6616(3) 0.1248(4) 0.0239(8) Uani 1 1 d . . . . .
Si2 Si 0.2720(3) 0.7257(3) 0.7347(4) 0.0239(8) Uani 1 1 d . . . . .
Si3 Si 0.2419(3) 0.9458(3) 0.3267(4) 0.0232(7) Uani 1 1 d . . . . .
Al1 Al 0.3843(3) 0.2415(3) -0.0201(4) 0.0235(8) Uani 1 1 d . . . . .
O1 O -0.1082(8) 0.7388(8) 0.0823(11) 0.0254(18) Uani 1 1 d . . . . .
O2 O 0.2770(8) 0.7930(8) 0.9432(11) 0.0268(18) Uani 1 1 d . . . . .
O3 O 0.4398(7) 0.9677(8) 0.1728(10) 0.0228(17) Uani 1 1 d . . . . .
O4 O 0.3565(8) 0.8731(8) 0.5499(11) 0.0263(19) Uani 1 1 d . . . . .
O5 O 0.1681(8) 0.7481(8) 0.3166(11) 0.027(2) Uani 1 1 d . . . . .
O6 O 0.0124(8) 1.1747(8) 0.3170(11) 0.0230(16) Uani 1 1 d . . . . .
O7 O 0.3075(8) 0.3950(8) 0.1643(11) 0.0269(19) Uani 1 1 d . . . . .
O8 O 0.3776(8) 0.4636(8) 0.7606(11) 0.0260(18) Uani 1 1 d . . . . .
 
loop_
 _atom_site_aniso_label
 _atom_site_aniso_U_11
 _atom_site_aniso_U_22
 _atom_site_aniso_U_33
 _atom_site_aniso_U_23
 _atom_site_aniso_U_13
 _atom_site_aniso_U_12
K11 0.0194(6) 0.0212(7) 0.0443(16) -0.0116(9) -0.0057(8) -0.0060(6)
Si1 0.0172(7) 0.0140(8) 0.041(2) -0.0084(11) -0.0068(10) -0.0046(7)
Si2 0.0169(7) 0.0144(8) 0.0401(19) -0.0092(10) -0.0065(10) -0.0038(7)
Si3 0.0162(7) 0.0155(8) 0.0378(19) -0.0075(10) -0.0058(9) -0.0051(7)
Al1 0.0166(8) 0.0134(8) 0.040(2) -0.0085(11) -0.0055(11) -0.0038(7)
O1 0.0169(16) 0.0186(19) 0.041(5) -0.007(3) -0.007(2) -0.0065(17)
O2 0.0183(17) 0.019(2) 0.044(5) -0.011(3) -0.010(2) -0.0051(17)
O3 0.0145(16) 0.0172(19) 0.038(5) -0.010(3) -0.001(2) -0.0062(16)
O4 0.0180(17) 0.020(2) 0.040(5) -0.009(3) -0.008(3) -0.0044(18)
O5 0.0193(17) 0.020(2) 0.045(5) -0.015(3) -0.006(3) -0.0064(18)
O6 0.0165(15) 0.0151(17) 0.038(4) -0.010(2) -0.003(2) -0.0046(15)
O7 0.0195(18) 0.0138(18) 0.045(5) -0.010(3) -0.008(3) -0.0017(17)
O8 0.0158(15) 0.0152(18) 0.047(5) -0.011(3) -0.008(2) -0.0037(16)
 
_geom_special_details
;
 All esds (except the esd in the dihedral angle between two l.s. planes)
 are estimated using the full covariance matrix.  The cell esds are taken
 into account individually in the estimation of esds in distances, angles
 and torsion angles; correlations between esds in cell parameters are only
 used when they are defined by crystal symmetry.  An approximate (isotropic)
 treatment of cell esds is used for estimating esds involving l.s. planes.
;
 
loop_
 _geom_bond_atom_site_label_1
 _geom_bond_atom_site_label_2
 _geom_bond_distance
 _geom_bond_site_symmetry_2
 _geom_bond_publ_flag
K11 O4 2.528(6) . ?
K11 O8 2.549(4) 2_666 ?
K11 O7 2.627(8) 2_666 ?
K11 O1 2.631(8) 1_655 ?
K11 O4 2.645(5) 2_676 ?
K11 O6 2.653(4) 2_676 ?
K11 O5 2.685(7) 1_655 ?
K11 O3 2.696(5) . ?
K11 K11 2.863(3) 2_766 ?
K11 O5 2.875(7) 2_666 ?
K11 Si3 3.136(2) 2_676 ?
K11 Si3 3.154(2) . ?
Si1 O1 1.551(5) . ?
Si1 O7 1.590(5) . ?
Si1 O5 1.620(6) . ?
Si1 O2 1.665(9) 1_554 ?
Si1 Si2 2.735(4) 1_554 ?
Si2 O8 1.563(5) . ?
Si2 O4 1.609(9) . ?
Si2 O2 1.649(6) . ?
Si2 O6 1.654(5) 2_576 ?
Si2 Si3 2.820(4) . ?
Si3 O6 1.593(4) . ?
Si3 O5 1.606(5) . ?
Si3 O3 1.609(8) . ?
Si3 O4 1.634(6) . ?
Al1 O1 1.767(5) 2_565 ?
Al1 O7 1.782(6) . ?
Al1 O8 1.820(8) 1_554 ?
Al1 O3 1.879(7) 1_545 ?
Al1 O3 1.913(5) 2_665 ?
Al1 O2 2.141(5) 2_666 ?
Al1 Al1 2.889(4) 2_655 ?
 
loop_
 _geom_angle_atom_site_label_1
 _geom_angle_atom_site_label_2
 _geom_angle_atom_site_label_3
 _geom_angle
 _geom_angle_site_symmetry_1
 _geom_angle_site_symmetry_3
 _geom_angle_publ_flag
O4 K11 O8 84.05(17) . 2_666 ?
O4 K11 O7 62.78(18) . 2_666 ?
O8 K11 O7 116.6(2) 2_666 2_666 ?
O4 K11 O1 120.87(17) . 1_655 ?
O8 K11 O1 60.4(2) 2_666 1_655 ?
O7 K11 O1 173.75(15) 2_666 1_655 ?
O4 K11 O4 68.3(2) . 2_676 ?
O8 K11 O4 127.60(15) 2_666 2_676 ?
O7 K11 O4 89.7(2) 2_666 2_676 ?
O1 K11 O4 96.4(2) 1_655 2_676 ?
O4 K11 O6 101.44(16) . 2_676 ?
O8 K11 O6 173.95(14) 2_666 2_676 ?
O7 K11 O6 64.6(2) 2_666 2_676 ?
O1 K11 O6 117.7(2) 1_655 2_676 ?
O4 K11 O6 57.59(14) 2_676 2_676 ?
O4 K11 O5 148.74(18) . 1_655 ?
O8 K11 O5 112.8(2) 2_666 1_655 ?
O7 K11 O5 123.58(17) 2_666 1_655 ?
O1 K11 O5 56.50(16) 1_655 1_655 ?
O4 K11 O5 80.76(19) 2_676 1_655 ?
O6 K11 O5 63.5(2) 2_676 1_655 ?
O4 K11 O3 59.8(2) . . ?
O8 K11 O3 58.11(14) 2_666 . ?
O7 K11 O3 122.60(18) 2_666 . ?
O1 K11 O3 61.33(17) 1_655 . ?
O4 K11 O3 69.49(14) 2_676 . ?
O6 K11 O3 126.88(16) 2_676 . ?
O5 K11 O3 105.6(2) 1_655 . ?
O4 K11 K11 145.9(2) . 2_766 ?
O8 K11 K11 93.60(11) 2_666 2_766 ?
O7 K11 K11 88.73(13) 2_666 2_766 ?
O1 K11 K11 86.06(13) 1_655 2_766 ?
O4 K11 K11 133.76(13) 2_676 2_766 ?
O6 K11 K11 80.43(10) 2_676 2_766 ?
O5 K11 K11 62.32(13) 1_655 2_766 ?
O3 K11 K11 143.92(16) . 2_766 ?
O4 K11 O5 91.5(2) . 2_666 ?
O8 K11 O5 72.55(18) 2_666 2_666 ?
O7 K11 O5 57.41(16) 2_666 2_666 ?
O1 K11 O5 116.56(17) 1_655 2_666 ?
O4 K11 O5 147.0(2) 2_676 2_666 ?
O6 K11 O5 104.51(19) 2_676 2_666 ?
O5 K11 O5 118.13(17) 1_655 2_666 ?
O3 K11 O5 123.59(15) . 2_666 ?
K11 K11 O5 55.81(13) 2_766 2_666 ?
O4 K11 Si3 75.19(12) . 2_676 ?
O8 K11 Si3 155.50(10) 2_666 2_676 ?
O7 K11 Si3 64.95(13) 2_666 2_676 ?
O1 K11 Si3 120.26(14) 1_655 2_676 ?
O4 K11 Si3 31.40(13) 2_676 2_676 ?
O6 K11 Si3 30.51(9) 2_676 2_676 ?
O5 K11 Si3 80.94(12) 1_655 2_676 ?
O3 K11 Si3 99.45(11) . 2_676 ?
K11 K11 Si3 110.88(7) 2_766 2_676 ?
O5 K11 Si3 120.14(14) 2_666 2_676 ?
O4 K11 Si3 31.01(15) . . ?
O8 K11 Si3 61.57(10) 2_666 . ?
O7 K11 Si3 92.88(12) 2_666 . ?
O1 K11 Si3 90.19(11) 1_655 . ?
O4 K11 Si3 73.38(10) 2_676 . ?
O6 K11 Si3 124.48(11) 2_676 . ?
O5 K11 Si3 135.00(16) 1_655 . ?
O3 K11 Si3 30.67(16) . . ?
K11 K11 Si3 152.84(9) 2_766 . ?
O5 K11 Si3 103.04(12) 2_666 . ?
Si3 K11 Si3 94.21(6) 2_676 . ?
O1 Si1 O7 113.6(3) . . ?
O1 Si1 O5 105.0(3) . . ?
O7 Si1 O5 111.3(3) . . ?
O1 Si1 O2 112.3(3) . 1_554 ?
O7 Si1 O2 108.6(4) . 1_554 ?
O5 Si1 O2 105.8(3) . 1_554 ?
O1 Si1 Si2 95.2(3) . 1_554 ?
O7 Si1 Si2 90.7(3) . 1_554 ?
O5 Si1 Si2 139.9(3) . 1_554 ?
O2 Si1 Si2 34.19(16) 1_554 1_554 ?
O1 Si1 K11 55.9(3) . 1_455 ?
O7 Si1 K11 102.6(3) . 1_455 ?
O5 Si1 K11 58.0(3) . 1_455 ?
O2 Si1 K11 148.55(17) 1_554 1_455 ?
Si2 Si1 K11 150.95(7) 1_554 1_455 ?
O1 Si1 K11 99.1(3) . 2_666 ?
O7 Si1 K11 55.4(3) . 2_666 ?
O5 Si1 K11 64.3(3) . 2_666 ?
O2 Si1 K11 148.56(15) 1_554 2_666 ?
Si2 Si1 K11 146.15(7) 1_554 2_666 ?
K11 Si1 K11 53.63(7) 1_455 2_666 ?
O8 Si2 O4 117.2(4) . . ?
O8 Si2 O2 113.1(3) . . ?
O4 Si2 O2 112.4(3) . . ?
O8 Si2 O6 106.8(3) . 2_576 ?
O4 Si2 O6 102.6(3) . 2_576 ?
O2 Si2 O6 102.9(3) . 2_576 ?
O8 Si2 Si1 90.0(3) . 1_556 ?
O4 Si2 Si1 146.57(19) . 1_556 ?
O2 Si2 Si1 34.6(3) . 1_556 ?
O6 Si2 Si1 86.2(3) 2_576 1_556 ?
O8 Si2 Si3 108.8(3) . . ?
O4 Si2 Si3 29.84(15) . . ?
O2 Si2 Si3 135.5(3) . . ?
O6 Si2 Si3 78.4(3) 2_576 . ?
Si1 Si2 Si3 158.46(7) 1_556 . ?
O8 Si2 K11 84.5(3) . . ?
O4 Si2 K11 39.02(16) . . ?
O2 Si2 K11 111.6(2) . . ?
O6 Si2 K11 135.8(3) 2_576 . ?
Si1 Si2 K11 137.33(6) 1_556 . ?
Si3 Si2 K11 57.78(7) . . ?
O8 Si2 K11 37.94(16) . 2_666 ?
O4 Si2 K11 104.35(19) . 2_666 ?
O2 Si2 K11 142.4(3) . 2_666 ?
O6 Si2 K11 75.70(16) 2_576 2_666 ?
Si1 Si2 K11 109.08(10) 1_556 2_666 ?
Si3 Si2 K11 81.73(7) . 2_666 ?
K11 Si2 K11 91.86(7) . 2_666 ?
O8 Si2 K11 157.1(3) . 2_676 ?
O4 Si2 K11 40.91(18) . 2_676 ?
O2 Si2 K11 79.2(2) . 2_676 ?
O6 Si2 K11 88.0(2) 2_576 2_676 ?
Si1 Si2 K11 108.69(7) 1_556 2_676 ?
Si3 Si2 K11 56.34(7) . 2_676 ?
K11 Si2 K11 72.86(7) . 2_676 ?
K11 Si2 K11 137.47(10) 2_666 2_676 ?
O8 Si2 K11 80.67(15) . 1_455 ?
O4 Si2 K11 98.22(16) . 1_455 ?
O2 Si2 K11 132.4(2) . 1_455 ?
O6 Si2 K11 32.67(17) 2_576 1_455 ?
Si1 Si2 K11 105.60(9) 1_556 1_455 ?
Si3 Si2 K11 68.43(7) . 1_455 ?
K11 Si2 K11 115.05(8) . 1_455 ?
K11 Si2 K11 44.77(4) 2_666 1_455 ?
K11 Si2 K11 105.84(6) 2_676 1_455 ?
O6 Si3 O5 109.7(3) . . ?
O6 Si3 O3 115.6(4) . . ?
O5 Si3 O3 113.1(3) . . ?
O6 Si3 O4 104.5(3) . . ?
O5 Si3 O4 106.0(3) . . ?
O3 Si3 O4 107.1(3) . . ?
O6 Si3 Si2 100.7(3) . . ?
O5 Si3 Si2 80.3(3) . . ?
O3 Si3 Si2 131.73(19) . . ?
O4 Si3 Si2 29.3(3) . . ?
O6 Si3 K11 57.73(16) . 2_676 ?
O5 Si3 K11 148.9(3) . 2_676 ?
O3 Si3 K11 97.54(18) . 2_676 ?
O4 Si3 K11 57.50(18) . 2_676 ?
Si2 Si3 K11 75.19(8) . 2_676 ?
O6 Si3 K11 142.95(17) . . ?
O5 Si3 K11 105.19(16) . . ?
O3 Si3 K11 58.74(18) . . ?
O4 Si3 K11 52.8(2) . . ?
Si2 Si3 K11 73.06(8) . . ?
K11 Si3 K11 85.79(6) 2_676 . ?
O6 Si3 K11 80.8(3) . 1_455 ?
O5 Si3 K11 33.4(2) . 1_455 ?
O3 Si3 K11 144.10(17) . 1_455 ?
O4 Si3 K11 98.3(3) . 1_455 ?
Si2 Si3 K11 68.98(8) . 1_455 ?
K11 Si3 K11 117.65(8) 2_676 1_455 ?
K11 Si3 K11 126.76(9) . 1_455 ?
O1 Al1 O7 101.3(3) 2_565 . ?
O1 Al1 O8 93.3(3) 2_565 1_554 ?
O7 Al1 O8 100.5(3) . 1_554 ?
O1 Al1 O3 89.9(3) 2_565 1_545 ?
O7 Al1 O3 91.4(3) . 1_545 ?
O8 Al1 O3 166.8(3) 1_554 1_545 ?
O1 Al1 O3 95.1(2) 2_565 2_665 ?
O7 Al1 O3 161.82(19) . 2_665 ?
O8 Al1 O3 86.2(3) 1_554 2_665 ?
O3 Al1 O3 80.8(3) 1_545 2_665 ?
O1 Al1 O2 178.3(2) 2_565 2_666 ?
O7 Al1 O2 79.7(2) . 2_666 ?
O8 Al1 O2 87.9(3) 1_554 2_666 ?
O3 Al1 O2 88.8(2) 1_545 2_666 ?
O3 Al1 O2 83.7(2) 2_665 2_666 ?
O1 Al1 Al1 93.30(18) 2_565 2_655 ?
O7 Al1 Al1 130.2(3) . 2_655 ?
O8 Al1 Al1 126.1(2) 1_554 2_655 ?
O3 Al1 Al1 40.82(18) 1_545 2_655 ?
O3 Al1 Al1 39.9(2) 2_665 2_655 ?
O2 Al1 Al1 85.03(15) 2_666 2_655 ?
O1 Al1 K11 56.1(2) 2_565 2_665 ?
O7 Al1 K11 138.93(17) . 2_665 ?
O8 Al1 K11 53.53(15) 1_554 2_665 ?
O3 Al1 K11 119.27(16) 1_545 2_665 ?
O3 Al1 K11 57.99(16) 2_665 2_665 ?
O2 Al1 K11 123.9(2) 2_666 2_665 ?
Al1 Al1 K11 88.11(10) 2_655 2_665 ?
Si1 O1 Al1 165.3(3) . 2_565 ?
Si1 O1 K11 94.9(3) . 1_455 ?
Al1 O1 K11 90.0(3) 2_565 1_455 ?
Si2 O2 Si1 111.2(3) . 1_556 ?
Si2 O2 Al1 113.1(4) . 2_666 ?
Si1 O2 Al1 114.3(3) 1_556 2_666 ?
Si3 O3 Al1 120.9(2) . 1_565 ?
Si3 O3 Al1 126.1(3) . 2_665 ?
Al1 O3 Al1 99.2(3) 1_565 2_665 ?
Si3 O3 K11 90.6(3) . . ?
Al1 O3 K11 133.5(2) 1_565 . ?
Al1 O3 K11 85.03(15) 2_665 . ?
Si2 O4 Si3 120.8(3) . . ?
Si2 O4 K11 117.4(2) . . ?
Si3 O4 K11 96.1(3) . . ?
Si2 O4 K11 115.6(3) . 2_676 ?
Si3 O4 K11 91.1(2) . 2_676 ?
K11 O4 K11 111.7(2) . 2_676 ?
Si3 O5 Si1 128.1(5) . . ?
Si3 O5 K11 127.4(3) . 1_455 ?
Si1 O5 K11 91.3(2) . 1_455 ?
Si3 O5 K11 140.3(3) . 2_666 ?
Si1 O5 K11 85.2(2) . 2_666 ?
K11 O5 K11 61.87(16) 1_455 2_666 ?
Si3 O6 Si2 137.7(3) . 2_576 ?
Si3 O6 K11 91.76(18) . 2_676 ?
Si2 O6 K11 127.7(3) 2_576 2_676 ?
Si1 O7 Al1 125.3(4) . . ?
Si1 O7 K11 94.7(3) . 2_666 ?
Al1 O7 K11 135.1(3) . 2_666 ?
Si2 O8 Al1 128.5(4) . 1_556 ?
Si2 O8 K11 119.9(2) . 2_666 ?
Al1 O8 K11 91.4(2) 1_556 2_666 ?
 
_refine_diff_density_max    1.080
_refine_diff_density_min   -1.330
_refine_diff_density_rms    0.233

_shelx_res_file
;

TITL LD011_p07_s2_mask1i5 in P-1
    ld011_p07_s2_mask1i5.res
    created by SHELXL-2016/6 at 21:29:32 on 01-Mar-2020
REM P-1 (#2 in standard setting)
CELL 0.29070   6.293268   6.742951   7.005815  74.2551  85.3750  64.8462
ZERR   2  0.001528   0.001883   0.002182   0.0258   0.0226   0.0254
LATT  1
SFAC O AL SI K
DISP $O -0.00093  0.00083  6.66301!source kissel
DISP $Al  0.00525  0.00777 22.28499!source kissel
DISP $Si  0.00815  0.01082 28.25500!source kissel
DISP $K  0.03424  0.04113 83.75699!source kissel
UNIT 16 2 6 2
L.S. 10
BOND
shel 0.62  5
LIST 6
acta
FMAP 2
PLAN 20
WGHT    0.173800    0.419600
FVAR      10.83076
K11   4    0.779990    0.695866    0.456637    11.00000    0.01939    0.02117 =
         0.04426   -0.01156   -0.00566   -0.00601
SI1   3    0.157240    0.661630    0.124752    11.00000    0.01715    0.01402 =
         0.04077   -0.00838   -0.00678   -0.00464
SI2   3    0.271959    0.725662    0.734706    11.00000    0.01694    0.01440 =
         0.04013   -0.00915   -0.00653   -0.00375
SI3   3    0.241897    0.945766    0.326730    11.00000    0.01619    0.01547 =
         0.03779   -0.00747   -0.00577   -0.00505
AL1   2    0.384318    0.241542   -0.020147    11.00000    0.01665    0.01345 =
         0.03985   -0.00852   -0.00547   -0.00379
O1    1   -0.108182    0.738755    0.082268    11.00000    0.01686    0.01864 =
         0.04100   -0.00721   -0.00728   -0.00654
O2    1    0.277026    0.792969    0.943185    11.00000    0.01825    0.01876 =
         0.04412   -0.01056   -0.01038   -0.00505
O3    1    0.439784    0.967718    0.172779    11.00000    0.01447    0.01721 =
         0.03811   -0.00975   -0.00135   -0.00615
O4    1    0.356535    0.873115    0.549928    11.00000    0.01804    0.01958 =
         0.03995   -0.00887   -0.00812   -0.00441
O5    1    0.168117    0.748145    0.316608    11.00000    0.01935    0.01990 =
         0.04549   -0.01476   -0.00570   -0.00641
O6    1    0.012378    1.174721    0.317016    11.00000    0.01647    0.01511 =
         0.03813   -0.01031   -0.00262   -0.00463
O7    1    0.307497    0.395041    0.164284    11.00000    0.01953    0.01384 =
         0.04470   -0.01008   -0.00783   -0.00170
O8    1    0.377631    0.463609    0.760608    11.00000    0.01577    0.01520 =
         0.04715   -0.01052   -0.00766   -0.00372

HKLF 4


REM  LD011_p07_s2_mask1i5 in P-1
REM R1 =  0.0800 for     865 Fo > 4sig(Fo)  and  0.1014 for all    1135 data
REM    118 parameters refined using      0 restraints

END

WGHT      0.1784      0.3043

REM Highest difference peak  1.080,  deepest hole -1.330,  1-sigma level  0.233
Q1    1   0.6605  0.7822  0.4366  11.00000  0.05    1.08
Q2    1   0.8783  0.5982  0.4916  11.00000  0.05    1.00
Q3    1   0.1396  0.7199 -0.0423  11.00000  0.05    0.95
Q4    1   0.7720  0.7539  0.2943  11.00000  0.05    0.91
Q5    1   0.0253  0.7384  0.1140  11.00000  0.05    0.89
Q6    1   0.2756  0.3385 -0.0604  11.00000  0.05    0.88
Q7    1   0.1290  1.0441  0.3020  11.00000  0.05    0.87
Q8    1   0.3157  0.6163  0.2115  11.00000  0.05    0.87
Q9    1   0.4398  0.3161  0.1766  11.00000  0.05    0.85
Q10   1   0.3046  0.6630  0.8959  11.00000  0.05    0.80
Q11   1   0.3859  0.6482  0.7698  11.00000  0.05    0.80
Q12   1   0.4812  0.1423  0.0200  11.00000  0.05    0.77
Q13   1   0.4059  0.9437  0.4045  11.00000  0.05    0.75
Q14   1   0.8992  0.5803  0.5937  11.00000  0.05    0.74
Q15   1   0.3841  0.3020 -0.1375  11.00000  0.05    0.73
Q16   1   0.7895  0.6166  0.6350  11.00000  0.05    0.70
Q17   1   0.2569  0.5474  0.1863  11.00000  0.05    0.69
Q18   1   0.4334  0.7244  0.8295  11.00000  0.05    0.69
Q19   1   0.1511  0.6189  0.2821  11.00000  0.05    0.69
Q20   1   0.0714  0.9663  0.2408  11.00000  0.05    0.68
;
_shelx_res_checksum   73093

_shelx_hkl_file
;
   0   5   0 18203.9 865.398   1
   0   5   1 103567. 1983.73   1
   0   6   0 4366.75 481.579   1
   0   6   1 398.135 123.446   1
   0  -6  -5 13635.1 671.430   1
   0  -6  -6 735.279 149.732   1
   0  -6  -7 501.387 215.916   1
   0   7  -1 46530.0 1838.39   1
   0   7   0 72.4142 74.0013   1
   0   7   1 904.863 248.215   1
   0   7   2-0.64327 27.5528   1
   0  -7  -6 25421.3 1020.05   1
   0  -7  -7 96.3659 58.5544   1
   0  -7  -8 1877.33 338.757   1
   0  -7  -9 561.328 209.820   1
   0   8   1 359.068 168.793   1
   0   8   2 1199.15 232.478   1
   0  -8  -8-67.7069 76.2435   1
   0  -8  -9 13703.0 1122.94   1
   0   9  -1 100.280 130.754   1
   0   9   0 2143.06 469.039   1
   0   9   1 16532.4 1145.69   1
   0   9   2 21929.4 1082.57   1
   0  10   0 3805.04 628.272   1
   0  10   1-151.486 90.8226   1
   0  10   2 3443.22 409.793   1
  -1  10   1 3295.24 535.736   1
  -1  10   0 220.120 183.825   1
  -1  10  -2 109.409 95.9465   1
  -1  10  -3 2082.66 915.032   1
  -1   9   2 12.1687 89.4603   1
  -1   9   1 7984.24 842.285   1
  -1   9   0 3356.78 693.850   1
  -1   9  -2 895.241 505.801   1
  -1   9  -3 455.071 282.359   1
   1  -8  -7 477.137 202.028   1
   1  -8  -7 349.098 110.887   1
  -1   8   2 826.710 245.623   1
  -1   8   1 759.934 263.624   1
  -1   8   0 3487.34 594.740   1
  -1   8  -1 4171.39 828.493   1
  -1   8  -2 3423.78 785.473   1
  -1   8  -3 3890.58 728.989   1
  -1   7   2 9121.00 676.561   1
  -1   7   1 127288. 3206.23   1
  -1   7   0 2229.52 416.640   1
  -1   7  -1 2347.15 481.038   1
  -1   7  -2 1685.76 441.779   1
  -1   7  -3 1676.57 466.431   1
  -1   6   2 11939.9 858.793   1
  -1   6   1 18461.6 1135.20   1
  -1   6   0-27.1240 16.2396   1
  -1   6  -1 11199.0 1031.25   1
  -1   6  -2 20335.0 1564.71   1
  -1   6  -3 1021.48 318.604   1
   1  -5  -4 3227.84 367.850   1
   1  -5  -2 920.675 160.463   1
  -1   5   2 884.150 213.325   1
  -1   5   1 37904.8 1495.74   1
  -1   5   0 8759.44 806.546   1
  -1   5  -1 2139.03 428.756   1
  -1   5  -2 57741.0 2402.60   1
  -1   5  -3 127.667 71.4483   1
   1  -4  -3 20817.5 965.604   1
  -1   4   1 104274. 2224.30   1
   1  -4  -1 104073. 2027.85   1
  -1   4   0 78731.0 2275.98   1
  -1   4  -1 34135.3 1725.92   1
  -1   4  -2 175784. 4017.99   1
  -1   4  -3 16018.3 1207.61   1
   1  -3  -1 38186.2 1223.83   1
  -1   3   1 41358.4 1347.57   1
  -1   3   0 166.159 155.956   1
   1  -3   0 151.265 120.444   1
  -1   3  -1 1654.26 362.811   1
  -1   3  -2 87752.5 2708.49   1
  -1   3  -3 27256.0 1633.66   1
  -1   2   0 341241. 3964.72   1
   1  -2   0 338128. 3929.74   1
  -1   2  -1 34632.4 1200.37   1
   1  -2   1 34524.5 1457.78   1
  -1   2  -2 45391.2 1876.10   1
  -1   2  -3 8337.76 876.529   1
   1  -1   0 57030.6 1441.67   1
  -1   1   0 57420.7 1422.93   1
  -1   1  -1 148947. 2833.47   1
   1  -1   1 150923. 2813.70   1
   1  -1   2 166677. 3301.23   1
  -1   1  -2 166901. 3325.21   1
  -1   1  -4 10298.7 948.352   1
   1   0   1 51078.7 1452.24   1
  -1   0  -1 50584.0 1422.37   1
   1   0   2 18745.3 1060.20   1
  -1   0  -2 19373.5 1076.75   1
  -1   0  -3 44801.5 1828.10   1
  -1   0  -4 103044. 3126.33   1
  -1  -1  -1 3929.51 354.055   1
   1   1   1 3902.22 338.317   1
   1   1   2 45988.6 1497.56   1
  -1  -1  -2 46720.4 1513.97   1
   1   1   3 454115. 5297.85   1
  -1  -1  -3 455178. 5573.54   1
  -1  -1  -4 30677.3 1658.88   1
  -1  -1  -5 49429.0 2321.90   1
  -1  -2  -2 106312. 2036.97   1
   1   2   2 105884. 1967.74   1
   1   2   3 7094.04 644.278   1
  -1  -2  -3 8037.48 670.386   1
  -1  -2  -4 9422.20 790.310   1
  -1  -2  -5 176.508 141.247   1
  -1  -2  -6 38527.1 2197.62   1
  -1  -3  -3 3300.19 402.979   1
  -1  -3  -4 36288.1 1534.62   1
  -1  -3  -5 39435.7 1840.79   1
  -1  -3  -6 1861.77 440.820   1
  -1  -4  -3 18850.2 848.012   1
   1   4   3 19181.3 755.517   1
  -1  -4  -4 3347.55 423.299   1
  -1  -4  -5-46.0488 104.447   1
  -1  -4  -6 1906.33 436.922   1
  -1  -4  -7 8204.58 973.147   1
  -1  -5  -4 133893. 2344.80   1
  -1  -5  -5 100239. 2568.77   1
  -1  -5  -6 26230.1 1454.81   1
  -1  -5  -7 8317.55 895.383   1
  -1  -5  -8 11238.0 1135.96   1
  -1  -5  -9 20599.1 1668.42   1
  -1  -6  -5 11934.8 737.411   1
  -1  -6  -6 17659.5 1168.38   1
  -1  -6  -7 5462.66 682.010   1
  -1  -6  -8 12848.2 1114.54   1
  -1  -6  -9 2570.26 536.747   1
  -1  -6 -10 474.708 226.600   1
  -1  -7  -6 965.788 214.859   1
  -1  -7  -7 810.784 246.031   1
  -1  -7  -8 1070.45 324.906   1
  -1  -7  -9 5485.08 760.511   1
  -1  -7 -10 3661.69 644.445   1
  -1  -7 -11-19.1562 35.5828   1
   1   8   2 29486.1 969.385   1
  -1  -8  -7 3116.41 414.349   1
  -1  -8  -8 1143.60 318.334   1
  -1  -8  -9 653.278 250.417   1
  -1  -8 -10 1422.76 400.959   1
   1   9   1 8044.70 648.974   1
   1   9   2 7454.17 597.046   1
   1  10   1 7926.95 741.292   1
   1  10   2 410.127 125.242   1
   1  11   1 10219.5 1068.47   1
  -2  10  -4 2598.06 1136.04   1
  -2   9   2 1728.39 375.174   1
  -2   9   1 139.475 168.497   1
  -2   9   0 78.3756 146.141   1
  -2   9  -1 3261.80 979.968   1
  -2   9  -2 3713.27 1173.74   1
  -2   9  -3 2549.88 697.586   1
  -2   8   2 4681.30 765.669   1
  -2   8   1 1975.31 477.901   1
  -2   8   0 24020.2 1784.39   1
  -2   8  -1 591.673 453.600   1
  -2   8  -2 538.417 487.888   1
  -2   8  -3 232.880 454.161   1
  -2   8  -4 947.658 405.225   1
  -2   8  -5 1650.16 534.850   1
   2  -7  -5 1057.55 226.503   1
   2  -7  -4 3249.62 372.807   1
   2  -7  -3 866.127 192.057   1
  -2   7   2 2126.07 539.633   1
  -2   7   1 3977.31 630.548   1
  -2   7   0-168.269 210.653   1
  -2   7  -1 31523.8 2205.93   1
  -2   7  -2 1980.91 567.221   1
  -2   7  -3 17201.7 1759.70   1
  -2   7  -4 491.241 326.478   1
  -2   7  -5 661.381 301.974   1
   2  -6  -5 875.718 351.891   1
   2  -6  -4 17040.6 958.593   1
   2  -6  -3 75336.6 1996.11   1
  -2   6   2 1644.62 397.392   1
   2  -6  -2 1995.79 342.214   1
   2  -6  -1 1963.30 352.647   1
  -2   6   1 2559.95 473.433   1
  -2   6   0 425.408 135.046   1
  -2   6  -1 3101.47 607.828   1
  -2   6  -2 120265. 4260.92   1
  -2   6  -3 2364.42 599.111   1
  -2   6  -4 14036.9 1494.16   1
  -2   6  -5 256.670 293.378   1
   2  -5  -4 7333.12 794.117   1
   2  -5  -3 20936.5 1040.09   1
   2  -5  -2-199.107 121.704   1
  -2   5   2 205.061 169.188   1
  -2   5   1 16330.5 1260.92   1
  -2   5   0 22722.8 1495.45   1
  -2   5  -1 3841.60 659.387   1
  -2   5  -2 16126.3 1465.98   1
  -2   5  -3 28482.9 2012.74   1
  -2   5  -4 1729.37 456.245   1
   2  -4  -2 5904.46 562.408   1
   2  -4  -1 127.085 132.352   1
  -2   4   0 1027.88 245.262   1
   2  -4   0 1103.78 303.227   1
  -2   4  -1 5022.35 730.538   1
   2  -4   1 5152.63 660.789   1
  -2   4  -2 5055.70 804.246   1
  -2   4  -3 19684.7 1665.72   1
  -2   4  -4 2876.50 653.878   1
  -2   4  -5 3556.68 765.064   1
   2  -3  -2 114230. 3110.52   1
  -2   3   0 83080.2 2600.87   1
   2  -3   0 85807.5 2514.53   1
  -2   3  -1 120038. 3467.80   1
   2  -3   1 115975. 3515.56   1
   2  -3   2 440.806 213.242   1
  -2   3  -2 441.082 137.399   1
  -2   3  -3 185.417 152.474   1
  -2   3  -4 19902.6 1661.32   1
  -2   3  -5 58694.5 3103.93   1
   2  -2  -2 1904.28 412.012   1
  -2   2   1 35777.1 1542.47   1
   2  -2  -1 33633.3 1518.64   1
   2  -2   0 265071. 4793.51   1
  -2   2   0 266353. 4659.57   1
  -2   2  -1 75301.2 2634.03   1
   2  -2   1 73767.6 2540.15   1
   2  -2   2 880.745 353.233   1
  -2   2  -2 787.837 315.215   1
   2  -2   3 197973. 5013.25   1
  -2   2  -3 199047. 5126.58   1
  -2   2  -4 52028.9 2768.73   1
  -2   2  -5 26293.5 1986.27   1
  -2   2  -6 2548.55 604.398   1
   2  -1  -1 136379. 2878.65   1
  -2   1  -2 1491.95 431.708   1
   2  -1   2 1524.10 391.936   1
  -2   1  -3 75256.8 3073.48   1
   2  -1   3 76000.7 2957.25   1
  -2   1  -4-86.3194 236.817   1
   2  -1   4 173.954 122.422   1
  -2   1  -5 12508.9 1416.93   1
   2   0   0 566317. 6544.42   1
  -2   0   0 599067. 6631.85   1
   2   0   1 1676.15 341.136   1
  -2   0  -1 1609.57 321.873   1
  -2   0  -2 2462.36 458.964   1
   2   0   2 2010.26 428.537   1
  -2   0  -3 841.621 321.857   1
   2   0   3 719.304 324.324   1
   2   0   4 59354.6 2736.81   1
  -2   0  -4 61040.8 2791.14   1
  -2   0  -6 2198.23 574.681   1
  -2   0  -7 533.776 312.277   1
   2   1   0 81098.0 2563.32   1
  -2  -1   0 81497.8 2451.96   1
   2   1   1 350481. 5059.80   1
  -2  -1  -1 344681. 4761.64   1
  -2  -1  -2 179181. 3816.61   1
   2   1   2 177530. 3781.56   1
  -2  -1  -3 185427. 4233.54   1
   2   1   3 182195. 4342.72   1
  -2  -1  -4 2338.71 550.367   1
  -2  -1  -5 30508.0 2084.14   1
   2   1   5 31385.0 2037.05   1
  -2  -1  -7 4786.02 873.366   1
  -2  -2  -1 51286.3 1730.49   1
   2   2   1 51645.4 2014.13   1
   2   2   2 124023. 2870.71   1
  -2  -2  -2 125444. 3046.31   1
  -2  -2  -3 60042.4 2230.38   1
   2   2   3 58254.6 2192.06   1
   2   2   4 47357.5 2239.74   1
  -2  -2  -4 45772.1 2157.06   1
   2   2   5 7156.58 989.899   1
  -2  -2  -5 8325.68 1062.17   1
  -2  -2  -6 30973.2 2147.38   1
  -2  -2  -7 4750.86 918.711   1
  -2  -2  -8 6361.63 1085.90   1
   2   3   1 104257. 3155.41   1
   2   3   2 26851.1 1369.37   1
  -2  -3  -2 30381.8 1448.16   1
  -2  -3  -3 13863.5 956.882   1
   2   3   3 12987.7 969.101   1
  -2  -3  -4 329564. 5491.32   1
   2   3   4 328863. 5444.78   1
  -2  -3  -5 31587.0 1891.84   1
   2   3   5 30636.7 1910.51   1
  -2  -3  -6 19581.7 1694.61   1
  -2  -3  -7 1980.92 585.368   1
  -2  -3  -8 668.044 263.364   1
  -2  -3  -9 16607.7 1779.96   1
  -2  -4  -2 105092. 2684.13   1
   2   4   2 103221. 2531.21   1
   2   4   3 59191.0 2072.16   1
  -2  -4  -3 61577.5 1942.08   1
   2   4   4 179591. 3726.72   1
  -2  -4  -4 179268. 3905.52   1
  -2  -4  -5 4543.81 687.995   1
   2   4   5 5273.17 709.352   1
  -2  -4  -6 684.094 291.550   1
  -2  -4  -7 42531.5 2495.34   1
  -2  -4  -8 4111.79 789.670   1
  -2  -4  -9 876.647 388.055   1
  -2  -4 -10 231.938 208.715   1
   2   5   2 114096. 2699.79   1
  -2  -5  -3 12218.3 941.491   1
   2   5   3 11737.0 741.143   1
   2   5   4 52108.2 1786.36   1
  -2  -5  -4 49262.5 1999.02   1
  -2  -5  -5 7249.53 830.822   1
  -2  -5  -6 95.7985 29.8539   1
  -2  -5  -7 3440.24 626.178   1
  -2  -5  -8 2771.84 637.324   1
  -2  -5  -9 25704.4 1963.87   1
  -2  -5 -11 1741.55 792.354   1
   2   6   2 26346.9 1643.96   1
   2   6   3 56207.9 1711.12   1
   2   6   4 14798.3 829.728   1
  -2  -6  -4 15795.9 1018.17   1
  -2  -6  -5 10690.9 963.675   1
   2   6   5 11534.1 844.767   1
  -2  -6  -6 24607.3 1617.11   1
  -2  -6  -7 71067.5 2867.56   1
  -2  -6  -8 322.978 193.883   1
  -2  -6  -9 756.154 267.490   1
  -2  -6 -10 2049.31 571.573   1
  -2  -6 -11 1085.79 474.039   1
  -2  -6 -12 815.055 473.167   1
   2   7   3 3721.14 439.528   1
   2   7   4 42358.9 1354.42   1
  -2  -7  -5 27195.6 1553.88   1
   2   7   5 28214.1 1222.34   1
  -2  -7  -6 2223.02 440.691   1
  -2  -7  -7 19263.2 1398.66   1
  -2  -7  -9 572.214 251.509   1
  -2  -7 -10 580.236 321.822   1
  -2  -7 -11 1330.56 487.610   1
  -2  -7 -12 23.1759 104.625   1
  -2  -7 -13-16.7750 159.774   1
   2   8   4 762.884 162.546   1
  -2  -8  -6 1280.65 335.216   1
  -2  -8  -7 42282.5 1935.63   1
  -2  -8  -8-306.805 586.003   1
  -2  -8  -9 175.392 186.916   1
  -2  -8 -10 4121.73 744.474   1
  -2  -8 -11 262.735 195.448   1
   2   9   3 2061.55 418.178   1
  -2  -9  -7 4883.93 596.563   1
  -2  -9  -8-145.969 141.500   1
  -2  -9  -9 0.04500 551.832   1
   2  10   3 15356.3 1175.89   1
   2  11   3 563.196 153.056   1
   2  11   3 281.478 161.430   1
  -3   9   2 9161.36 1381.12   1
  -3   9   1 1258.03 385.375   1
  -3   9   0 538.600 327.474   1
  -3   9  -1 725.099 308.287   1
  -3   9  -2 1727.62 892.225   1
  -3   9  -3 76.4927 161.633   1
  -3   9  -4 676.571 511.178   1
  -3   8   2-715.814 389.272   1
  -3   8   1 1835.88 528.367   1
  -3   8   0 941.359 479.653   1
  -3   8  -1 22.8605 165.496   1
  -3   8  -2-58.4094 132.137   1
  -3   8  -3 724.775 406.834   1
  -3   8  -4 574.867 393.596   1
  -3   8  -5 834.698 570.192   1
   3  -7  -7 732.913 360.631   1
   3  -7  -6 210.107 121.480   1
   3  -7  -5 72.7667 104.097   1
   3  -7  -4 6989.99 699.982   1
   3  -7  -3 8357.03 805.365   1
   3  -7  -2 51339.2 2123.91   1
  -3   7   2 51337.9 2600.56   1
   3  -7  -1 2306.55 452.444   1
  -3   7   1 2415.82 609.267   1
  -3   7   0 674.602 332.695   1
  -3   7  -2 891.548 486.752   1
  -3   7  -3 8070.07 1285.27   1
  -3   7  -4 1326.52 532.133   1
  -3   7  -5 2574.40 727.925   1
  -3   7  -6 146.039 174.878   1
   3  -6  -6 224.374 151.881   1
   3  -6  -5 122.512 25.2790   1
   3  -6  -4 241.118 164.439   1
   3  -6  -3 70139.2 2318.30   1
  -3   6   2 1469.46 423.873   1
   3  -6  -2 867.404 251.871   1
  -3   6   1 24101.6 1774.81   1
   3  -6  -1 22316.3 1591.61   1
   3  -6   0 669.338 114.465   1
  -3   6   0 848.910 300.976   1
   3  -6   1 27294.6 1690.04   1
  -3   6  -1 22253.3 1857.65   1
  -3   6  -2 12215.0 1424.88   1
  -3   6  -3-62.2488 50.1188   1
  -3   6  -4 64.2609 66.3881   1
  -3   6  -5 4763.68 982.530   1
  -3   6  -6 2629.04 689.267   1
   3  -5  -5 10904.2 1093.72   1
   3  -5  -4 3730.31 668.641   1
   3  -5  -3 40628.1 1973.44   1
  -3   5   2 28795.3 2048.56   1
   3  -5  -2 27629.8 1590.88   1
   3  -5  -1 1183.39 347.118   1
  -3   5   1 1251.13 410.883   1
   3  -5   0 129459. 3949.62   1
  -3   5   0 129696. 4239.11   1
   3  -5   1 2623.15 737.008   1
  -3   5  -1 2390.79 645.322   1
   3  -5   2 5460.78 822.309   1
  -3   5  -2 5737.17 985.315   1
  -3   5  -3 351.840 344.821   1
  -3   5  -4 110.595 286.327   1
  -3   5  -5 232.264 278.008   1
  -3   5  -6 145.014 122.101   1
  -3   5  -7 451.837 228.683   1
   3  -4  -4 563.449 253.479   1
   3  -4  -3 4413.60 672.865   1
  -3   4   2 65761.6 3123.79   1
   3  -4  -2 65180.5 2396.02   1
  -3   4   1 8181.38 1096.70   1
   3  -4  -1 7311.06 810.288   1
   3  -4   0 405.072 218.843   1
  -3   4   0 1052.73 184.887   1
   3  -4   1 22257.2 1697.68   1
  -3   4  -1 23106.4 1680.55   1
   3  -4   2 6751.63 954.643   1
  -3   4  -2 4562.50 337.652   1
   3  -4   3 70483.1 3252.43   1
  -3   4  -3 66471.2 3646.16   1
  -3   4  -4 165.311 157.834   1
  -3   4  -5 852.984 411.472   1
  -3   4  -6 115.002 483.166   1
  -3   4  -7 40.8987 51.3830   1
   3  -3  -2 28158.1 1772.63   1
  -3   3   1 16645.3 1746.58   1
   3  -3  -1 16491.1 1263.45   1
  -3   3   0 186528. 4780.28   1
   3  -3   0 184684. 4413.02   1
   3  -3   1 123065. 3924.43   1
  -3   3  -1 125456. 3891.43   1
   3  -3   2 1173.25 380.677   1
  -3   3  -2 1489.92 465.154   1
   3  -3   3 8778.88 1169.34   1
  -3   3  -3 8899.44 1235.37   1
  -3   3  -4 2784.88 725.337   1
   3  -3   4 2623.81 642.446   1
  -3   3  -5 11456.8 1495.13   1
  -3   3  -7 58.3646 496.295   1
   3  -2  -2 205259. 4173.03   1
   3  -2  -1 104717. 3256.70   1
  -3   2   1 107494. 3560.20   1
  -3   2   0 42731.4 2133.89   1
   3  -2   0 43192.9 1984.29   1
  -3   2  -1 698.042 302.935   1
   3  -2   1 753.190 293.574   1
   3  -2   2 83319.1 3339.88   1
  -3   2  -2 81755.4 3674.04   1
   3  -2   4 2013.07 603.252   1
   3  -2   5 437.237 239.862   1
  -3   2  -5 39.2832 114.667   1
  -3   2  -6-975.458 742.582   1
  -3   2  -7 700.088 420.240   1
  -3   2  -8 6784.13 1212.37   1
   3  -1  -1 16900.0 1663.77   1
  -3   1   1 17766.1 1542.95   1
   3  -1   0 87857.2 3126.59   1
  -3   1   0 88635.8 3318.54   1
   3  -1   1 433784. 7281.81   1
  -3   1  -1 433199. 7317.50   1
   3  -1   2 29233.7 1975.06   1
  -3   1  -2 29486.7 2029.30   1
  -3   1  -3 201300. 5516.52   1
   3  -1   3 202925. 5433.24   1
  -3   1  -4 27821.8 2191.20   1
   3  -1   4 27316.7 2127.05   1
  -3   1  -5 9304.12 1274.26   1
  -3   1  -6 89436.9 4159.76   1
  -3   1  -8 1170.49 384.941   1
   3   0  -1 4202.99 700.043   1
  -3   0   0 1751.18 402.164   1
   3   0   0 2073.27 501.157   1
  -3   0  -1 818.994 291.507   1
   3   0   1 811.951 239.328   1
  -3   0  -2 6098.45 819.428   1
   3   0   2 6185.81 857.137   1
  -3   0  -3 28114.3 2011.07   1
   3   0   3 30896.0 1999.77   1
  -3   0  -4 167220. 5495.23   1
   3   0   4 170811. 5252.53   1
  -3   0  -5 370.100 240.223   1
   3   0   5 210.416 218.816   1
  -3   0  -6 10150.1 1471.80   1
  -3   0  -7 2579.94 744.100   1
  -3   0  -8 845.046 466.433   1
   3   1   0 56247.6 2276.69   1
  -3  -1   0 55791.0 2733.81   1
   3   1   1 939767. 10016.8   1
  -3  -1  -1 999999. 10789.6   1
   3   1   2 4327.72 712.549   1
  -3  -1  -2 4207.39 745.427   1
   3   1   3 226646. 5492.98   1
  -3  -1  -3 227973. 5566.13   1
  -3  -1  -4 5320.38 859.951   1
   3   1   4 5336.64 845.610   1
   3   1   5 3658.00 780.915   1
  -3  -1  -5 2934.16 690.561   1
  -3  -1  -6 16377.0 1827.85   1
  -3  -1  -7 5091.09 1089.09   1
  -3  -1  -8 1654.86 636.644   1
  -3  -1  -9 1077.18 1208.20   1
  -3  -2  -1 118333. 3281.68   1
   3   2   1 113956. 3652.23   1
  -3  -2  -2 32646.9 1817.63   1
   3   2   2 30382.6 1747.97   1
   3   2   3 79224.2 2951.61   1
  -3  -2  -3 78829.5 2989.86   1
   3   2   4 10550.6 1184.67   1
  -3  -2  -4 10219.1 1219.01   1
   3   2   5-24.6232 110.442   1
  -3  -2  -5-4.63656 148.261   1
  -3  -2  -6 141570. 4897.46   1
   3   2   6 142395. 5067.03   1
   3   2   7 2960.19 740.472   1
  -3  -2  -7 3120.52 772.948   1
  -3  -2  -8 876.768 603.237   1
  -3  -2  -9 1751.32 1235.87   1
  -3  -2 -10 197.202 349.349   1
   3   3   1 219635. 4571.69   1
  -3  -3  -1 221274. 4904.29   1
   3   3   2 23478.5 1514.35   1
  -3  -3  -2 24224.9 1854.08   1
   3   3   3 1503.21 389.765   1
  -3  -3  -3 1803.21 460.212   1
  -3  -3  -4 332148. 6270.45   1
   3   3   4 330843. 6312.85   1
  -3  -3  -5 12303.9 1351.13   1
   3   3   5 11763.8 1275.02   1
   3   3   6 2611.58 708.852   1
  -3  -3  -6 2133.32 789.268   1
  -3  -3  -7 1215.17 429.049   1
   3   3   7 973.424 422.094   1
  -3  -3  -8 876.157 392.797   1
  -3  -3 -10 508.058 861.312   1
   3   4   1 535.082 432.582   1
   3   4   2 90890.5 3130.48   1
  -3  -4  -2 93851.6 3368.15   1
  -3  -4  -3 29402.0 1804.25   1
   3   4   3 26709.4 1590.19   1
  -3  -4  -4 143564. 4131.35   1
   3   4   4 145716. 3944.10   1
  -3  -4  -5 1062.91 413.845   1
   3   4   5 1259.29 439.340   1
  -3  -4  -6 10387.8 1247.92   1
   3   4   6 9772.11 1185.78   1
  -3  -4  -7 12218.5 1454.51   1
  -3  -4  -8 13784.0 1565.31   1
  -3  -4  -9 3663.27 814.146   1
  -3  -4 -11 589.860 391.610   1
   3   5   2 25517.9 1949.80   1
   3   5   3 22590.4 1423.65   1
  -3  -5  -3 23273.7 1468.92   1
   3   5   4 131743. 3524.39   1
  -3  -5  -4 133857. 3594.41   1
   3   5   5 27019.9 1694.70   1
  -3  -5  -5 26046.0 1747.66   1
  -3  -5  -6 12812.1 1361.72   1
   3   5   6 13857.6 1378.12   1
  -3  -5  -7 541.224 347.847   1
   3   5   7 574.041 311.284   1
  -3  -5  -8 1938.92 588.374   1
  -3  -5  -9 9451.54 1244.65   1
  -3  -5 -10 1573.74 542.949   1
  -3  -5 -11 1100.90 437.373   1
  -3  -5 -12 244.661 277.449   1
   3   6   2 294320. 5907.16   1
   3   6   4 1326.09 322.596   1
  -3  -6  -4 1269.32 398.156   1
  -3  -6  -5 27708.6 1684.50   1
   3   6   5 29395.0 1635.56   1
  -3  -6  -6 31400.0 1960.29   1
   3   6   6 29843.5 1903.15   1
  -3  -6  -7 25956.2 2053.60   1
   3   6   7 27259.3 1933.22   1
  -3  -6  -8 268.486 185.165   1
  -3  -6  -9 4805.88 949.046   1
  -3  -6 -10-83.1938 187.427   1
  -3  -6 -11 50.8008 57.0876   1
  -3  -6 -12 4344.34 914.793   1
  -3  -6 -13 201.550 253.976   1
   3   7   2 26730.2 2202.02   1
   3   7   3 17128.9 1238.06   1
   3   7   4-81.8889 104.927   1
   3   7   5 1836.70 381.448   1
  -3  -7  -5 1811.91 515.012   1
   3   7   6 5205.93 719.804   1
  -3  -7  -6 5370.00 779.585   1
   3   7   7 649.099 268.005   1
  -3  -7  -7 536.804 231.343   1
  -3  -7  -8 6707.13 1028.91   1
  -3  -7  -9 4696.68 868.153   1
  -3  -7 -10 1293.02 484.292   1
  -3  -7 -11 143.513 162.234   1
  -3  -7 -12 1052.52 535.880   1
  -3  -7 -13 716.684 423.070   1
   3   8   3 7412.12 901.721   1
   3   8   4 265.384 130.326   1
   3   8   5 49058.6 1871.38   1
  -3  -8  -6 138.005 207.413   1
   3   8   6 164.006 97.1412   1
  -3  -8  -7 1032.21 325.463   1
   3   8   7 1012.25 291.597   1
  -3  -8  -8 757.296 317.611   1
  -3  -8  -9 3254.28 708.036   1
  -3  -8 -10 1072.31 493.016   1
  -3  -8 -11 4908.95 1030.81   1
  -3  -8 -12 119.506 126.986   1
   3   9   3 552.131 195.586   1
   3   9   4 6520.62 663.825   1
   3   9   5 53338.4 1800.74   1
   3   9   6 100.049 99.7911   1
  -3  -9  -7 9346.25 1106.87   1
  -3  -9  -8-113.137 115.235   1
  -3  -9  -9 301.930 155.813   1
   3  10   4 2540.02 422.416   1
   3  10   5 20465.0 960.822   1
   3  10   6 978.398 235.421   1
   3  11   3 689.741 254.245   1
   3  11   4-12.6478 44.9380   1
   3  11   5 2168.94 258.877   1
  -4   9  -4 3970.13 1805.30   1
  -4   8   2-231.671 276.807   1
  -4   8   1 2779.69 798.011   1
  -4   8  -1 686.981 502.415   1
  -4   8  -3 2041.78 873.726   1
  -4   8  -4 252.664 398.828   1
   4  -7  -5 3033.72 404.057   1
   4  -7  -4 1649.01 449.635   1
   4  -7  -3 1428.02 401.028   1
  -4   7   2 2137.78 730.463   1
   4  -7  -2 3071.22 625.189   1
  -4   7   1 2336.20 1216.59   1
   4  -7  -1 4945.94 823.374   1
  -4   7   0 1341.18 589.236   1
   4  -7   0 1550.94 490.001   1
   4  -7   1 763.547 309.632   1
  -4   7  -1 464.317 207.256   1
  -4   7  -2 152.127 204.624   1
  -4   7  -3 4782.93 1093.46   1
  -4   7  -4 314.935 228.095   1
  -4   7  -5 328.769 144.713   1
   4  -6  -7-38.1882 133.828   1
   4  -6  -6 2070.97 511.760   1
   4  -6  -5 2042.09 485.312   1
   4  -6  -4 27294.6 1882.52   1
   4  -6  -3 24743.0 1775.85   1
   4  -6  -2 1283.31 436.594   1
  -4   6   2 1219.64 453.486   1
  -4   6   1 847.407 548.356   1
   4  -6  -1 926.508 409.719   1
   4  -6   0 15177.5 1554.15   1
   4  -6   1 9259.57 1254.70   1
  -4   6  -2 30053.4 2348.62   1
   4  -6   2 31596.0 2246.25   1
  -4   6  -3 9854.60 1655.09   1
  -4   6  -4 618.537 165.026   1
  -4   6  -5 358.488 301.653   1
  -4   6  -6 264.696 99.8653   1
   4  -5  -6-828.408 354.422   1
   4  -5  -5 32225.1 2037.57   1
   4  -5  -4 603.119 383.051   1
   4  -5  -3 198.051 257.408   1
  -4   5   2 481.806 340.711   1
   4  -5  -2 343.665 212.196   1
   4  -5  -1 3172.98 710.234   1
  -4   5   1 3306.60 946.938   1
  -4   5   0 3393.13 710.124   1
   4  -5   0 4122.27 811.981   1
   4  -5   1 1212.35 475.053   1
  -4   5  -1 1483.69 492.269   1
  -4   5  -2 690.740 348.794   1
   4  -5   2-286.727 435.306   1
  -4   5  -3 1306.81 497.407   1
   4  -5   3 1882.23 585.410   1
  -4   5  -4 11419.0 1690.38   1
  -4   5  -5 22638.7 2515.82   1
  -4   5  -6 2018.51 706.367   1
   4  -4  -5 88.0411 75.8971   1
   4  -4  -4 8509.27 1031.98   1
   4  -4  -3 1364.91 485.659   1
  -4   4   2 56489.6 3131.35   1
   4  -4  -2 61998.8 2907.70   1
  -4   4   1 142.189 136.424   1
   4  -4  -1 164.875 161.013   1
  -4   4   0 676.325 304.067   1
   4  -4   0 802.596 378.924   1
   4  -4   1 404.583 305.868   1
  -4   4  -1 187.003 171.398   1
  -4   4  -2 1362.33 469.304   1
   4  -4   2 1234.10 451.782   1
  -4   4  -3 17898.4 2021.13   1
   4  -4   3 19348.1 1904.83   1
  -4   4  -5 5215.66 1394.98   1
  -4   4  -6 139.399 215.623   1
  -4   4  -7 233.596 962.061   1
   4  -3  -4 44934.7 2220.04   1
   4  -3  -3-9.37779 118.455   1
   4  -3  -2 19846.8 1586.55   1
  -4   3   1-211.421 876.643   1
   4  -3  -1 2820.90 618.775   1
  -4   3   0 57839.6 3214.65   1
   4  -3   0 60238.3 3087.30   1
  -4   3  -1 43572.8 2819.73   1
   4  -3   1 43060.2 2543.03   1
  -4   3  -2 14226.2 1503.81   1
   4  -3   2 15196.7 1543.10   1
  -4   3  -3 4034.04 986.449   1
   4  -3   3 3598.40 873.858   1
  -4   3  -4 1583.75 596.087   1
   4  -3   4 1225.18 511.326   1
   4  -3   5 4092.09 942.050   1
  -4   3  -5 3354.85 880.005   1
  -4   3  -6 70.6055 328.528   1
  -4   3  -7 87.6315 783.511   1
  -4   3  -8 14381.8 2152.16   1
   4  -2  -3 9033.41 1157.02   1
   4  -2  -2 37475.7 2822.51   1
   4  -2  -1 62250.4 2830.27   1
  -4   2   1 59042.5 3231.35   1
   4  -2   0 571.641 327.567   1
  -4   2   0 167.466 61.1284   1
   4  -2   1 21080.7 1636.74   1
  -4   2  -1 21358.9 1918.07   1
   4  -2   2 412.302 474.798   1
  -4   2  -2-37.0445 137.957   1
  -4   2  -3 59051.1 3483.89   1
   4  -2   3 63714.1 3460.51   1
  -4   2  -4 24184.1 2190.53   1
   4  -2   4 22370.2 2099.40   1
  -4   2  -5 4326.74 990.810   1
   4  -2   5 5548.40 1084.14   1
   4  -2   6 23163.1 2210.62   1
  -4   2  -7 517.080 1237.87   1
  -4   2  -8 1066.80 459.102   1
   4  -1  -2 184236. 4781.77   1
   4  -1  -1 12081.3 1291.26   1
  -4   1   1 11959.5 1532.79   1
   4  -1   0 18828.5 1753.38   1
  -4   1   0 17505.9 2108.76   1
   4  -1   1 209508. 5397.17   1
  -4   1  -1 208536. 5586.71   1
  -4   1  -2 8039.08 1113.21   1
   4  -1   2 7634.66 1110.84   1
   4  -1   3 3261.87 738.329   1
  -4   1  -3 3212.42 642.846   1
  -4   1  -4 10285.9 1387.25   1
   4  -1   4 10242.5 1403.52   1
   4  -1   5 5561.02 1130.30   1
  -4   1  -5 6123.68 1112.85   1
  -4   1  -6 23986.4 2507.47   1
   4  -1   7 486.160 352.437   1
  -4   1  -7 580.446 353.138   1
  -4   1  -8 5768.50 1219.19   1
  -4   1  -9 1183.41 575.679   1
   4   0  -1 300810. 5841.75   1
   4   0   0 4712.24 846.913   1
  -4   0   0 5729.21 885.455   1
   4   0   1 24008.3 1869.85   1
  -4   0  -1 21067.9 1900.04   1
   4   0   2 7796.01 1171.54   1
  -4   0  -2 9210.58 1260.55   1
  -4   0  -3 3821.67 713.130   1
   4   0   3 3989.40 820.949   1
  -4   0  -5 33800.5 2677.08   1
  -4   0  -6 165.673 220.729   1
   4   0   6-501.522 395.048   1
   4   0   7 6074.44 1222.72   1
  -4   0  -7 6721.55 1253.20   1
  -4   0  -8 3939.96 996.619   1
  -4   0  -9 510.032 296.459   1
   4   1  -1 5354.99 867.993   1
   4   1   0 57714.9 3458.01   1
  -4  -1   0 58525.3 3160.39   1
   4   1   1 76897.2 3123.52   1
  -4  -1  -1 74428.7 3995.77   1
   4   1   2 84816.4 3228.98   1
  -4  -1  -2 82635.6 3518.95   1
  -4  -1  -3 48851.4 2747.77   1
   4   1   3 51001.1 2701.60   1
  -4  -1  -4 44491.4 2945.95   1
   4   1   4 47718.1 2771.49   1
  -4  -1  -5 2807.16 560.007   1
   4   1   5 3016.48 634.403   1
  -4  -1  -6 2734.06 764.871   1
   4   1   6 2676.74 747.632   1
  -4  -1  -9-14.3177 234.049   1
  -4  -1 -10 3959.44 1091.07   1
   4   2   0 7978.31 1085.29   1
   4   2   1 315086. 6890.51   1
  -4  -2  -1 316097. 6259.33   1
   4   2   2 21590.6 1821.83   1
  -4  -2  -2 22509.2 1904.92   1
  -4  -2  -3 25903.6 2185.56   1
   4   2   3 24864.6 2046.79   1
  -4  -2  -4 167992. 5173.03   1
   4   2   4 170421. 5247.37   1
   4   2   5 5354.12 440.760   1
  -4  -2  -5 6368.36 681.124   1
  -4  -2  -6 18909.0 1944.71   1
   4   2   6 16258.1 1868.82   1
  -4  -2  -7 2910.70 852.906   1
   4   2   7 5252.17 1113.53   1
   4   2   8 44.7222 347.009   1
  -4  -2  -8-55.0432 121.548   1
  -4  -2  -9 668.847 1053.83   1
  -4  -2 -10 599.634 1216.91   1
   4   3   0 6528.38 1120.83   1
  -4  -3  -1 8398.33 1351.47   1
   4   3   2 15828.7 1436.20   1
  -4  -3  -2 16403.0 1926.00   1
   4   3   3 740.147 268.470   1
  -4  -3  -3 674.026 310.487   1
  -4  -3  -4 317599. 7001.10   1
   4   3   4 316295. 6944.95   1
   4   3   5 7533.10 1098.65   1
  -4  -3  -5 6378.58 1054.10   1
  -4  -3  -6 446.689 289.918   1
   4   3   6 648.303 346.984   1
  -4  -3  -7 1837.89 614.873   1
   4   3   7 1624.73 558.285   1
  -4  -3  -8 238.911 462.207   1
   4   3   8 579.426 531.630   1
  -4  -3  -9 549.487 827.923   1
  -4  -3 -10 490.380 656.802   1
  -4  -3 -11 50.9605 121.792   1
   4   4   1 12701.5 1500.16   1
  -4  -4  -2 101032. 3981.56   1
   4   4   2 100226. 3838.56   1
   4   4   3 73963.7 3296.19   1
  -4  -4  -3 81684.1 3635.75   1
  -4  -4  -4 41657.0 2498.48   1
   4   4   4 39097.3 2570.97   1
  -4  -4  -5 6316.78 1016.42   1
   4   4   5 6737.53 1087.88   1
  -4  -4  -6 5707.70 1056.67   1
   4   4   6 7882.76 1177.02   1
   4   4   7 85533.7 4058.68   1
  -4  -4  -7 85706.3 4102.04   1
   4   4   8 4188.64 921.671   1
  -4  -4  -8 4578.44 940.322   1
  -4  -4  -9 1795.99 665.416   1
   4   4   9 1921.09 738.168   1
  -4  -4 -10 4703.69 1048.17   1
  -4  -4 -11-134.424 263.916   1
   4   5   1 38763.7 3465.69   1
   4   5   2 19714.1 2106.20   1
   4   5   3 12403.5 1296.69   1
  -4  -5  -3 14124.4 1308.96   1
   4   5   4 22207.2 1659.82   1
  -4  -5  -4 22180.5 1804.11   1
  -4  -5  -5 63753.9 3275.05   1
   4   5   5 62561.8 2986.55   1
  -4  -5  -6 19739.9 1772.33   1
   4   5   6 20727.7 1813.80   1
   4   5   7 8793.79 1259.97   1
  -4  -5  -7 8210.27 1269.99   1
  -4  -5  -8 650.968 268.460   1
   4   5   8 858.173 409.916   1
  -4  -5  -9 3399.74 854.274   1
   4   5   9 3776.52 860.037   1
  -4  -5 -10 1806.18 689.019   1
  -4  -5 -11 2164.82 741.565   1
  -4  -5 -12 5901.07 1304.63   1
   4   6   2 200635. 5535.00   1
   4   6   3 3584.84 604.931   1
  -4  -6  -3 3505.00 750.951   1
   4   6   4 31309.1 1891.58   1
  -4  -6  -4 27960.1 2044.28   1
   4   6   5 8547.79 1051.25   1
  -4  -6  -5 8032.03 1079.43   1
   4   6   6 5793.30 894.119   1
  -4  -6  -6 5309.29 930.320   1
   4   6   7 40458.3 2516.07   1
  -4  -6  -7 42160.0 2606.71   1
  -4  -6  -8-107.786 139.659   1
   4   6   8-470.838 247.877   1
  -4  -6  -9-79.8970 25.5092   1
   4   6   9 92.2758 182.792   1
  -4  -6 -10 7563.01 1259.51   1
  -4  -6 -11 776.737 483.241   1
  -4  -6 -12-227.908 115.772   1
   4   7   2 5258.94 1002.96   1
   4   7   3 32884.3 2071.21   1
   4   7   4 42518.5 2172.46   1
  -4  -7  -4 38502.6 2671.59   1
   4   7   5 7561.70 958.834   1
  -4  -7  -5 7476.59 1248.90   1
  -4  -7  -6-468.616 437.323   1
  -4  -7  -7 16219.7 1629.95   1
   4   7   7 17936.9 1572.39   1
  -4  -7  -8 4447.00 854.010   1
   4   7   8 4460.98 827.471   1
  -4  -7  -9 291.385 201.262   1
   4   7   9 352.310 229.029   1
  -4  -7 -10 1445.64 566.096   1
  -4  -7 -11 593.763 423.142   1
  -4  -7 -12 346.539 331.790   1
  -4  -7 -13 1420.07 568.636   1
   4   8   2 34628.6 3264.79   1
   4   8   3 368.133 236.385   1
   4   8   4 6567.88 865.457   1
  -4  -8  -5 425.120 395.996   1
  -4  -8  -6 57449.1 3631.11   1
   4   8   6 61605.0 2581.39   1
  -4  -8  -7 10847.6 1247.77   1
   4   8   7 12431.3 1251.70   1
  -4  -8  -8 5491.73 984.119   1
   4   8   8 6320.30 950.228   1
   4   8   9-81.8975 138.925   1
  -4  -8  -9 207.060 200.893   1
  -4  -8 -11 112.502 240.058   1
  -4  -8 -12 674.793 438.976   1
  -4  -8 -13 1042.49 567.148   1
   4   9   2 26307.5 3261.59   1
   4   9   3 866.424 522.300   1
   4   9   4 942.689 338.806   1
  -4  -9  -6 2838.25 707.680   1
   4   9   6 3013.05 560.158   1
   4   9   7 5354.56 761.327   1
  -4  -9  -7 4864.75 941.643   1
   4   9   8 771.266 309.730   1
  -4  -9  -8 753.352 391.183   1
  -4  -9  -9 8192.45 1221.26   1
  -4  -9 -10 561.706 368.807   1
  -4  -9 -11 8647.41 1458.59   1
   4  10   3 13414.5 1585.21   1
   4  10   4 8499.08 973.848   1
   4  10   5 19091.2 1331.98   1
   4  10   6 245.924 172.399   1
   4  10   7 2264.83 473.047   1
  -4 -10  -7 2220.67 587.543   1
   4  10   8-176.463 186.617   1
   4  11   4 387.125 237.627   1
   4  11   6 13414.2 1047.56   1
   4  11   7 5362.90 674.803   1
  -5   8   1 538.479 518.196   1
  -5   8   0 6063.30 1195.13   1
  -5   8  -1 1334.48 567.457   1
  -5   8  -2 605.298 498.133   1
  -5   8  -3-4.41829 274.700   1
  -5   8  -4 4011.84 1449.62   1
  -5   7   1 630.170 682.078   1
   5  -7  -1 1248.81 578.998   1
  -5   7   0 133.811 118.489   1
   5  -7   0 151.731 273.656   1
   5  -7   1 243.907 280.077   1
  -5   7  -1 114.734 303.420   1
   5  -7   2 492.884 404.292   1
  -5   7  -2 532.261 353.803   1
  -5   7  -4 1316.30 769.752   1
   5  -6  -6 273.717 203.771   1
   5  -6  -5 5015.10 1054.26   1
   5  -6  -4 952.779 410.733   1
   5  -6  -2 4970.57 784.623   1
  -5   6   2 3306.77 1297.42   1
  -5   6   0 113.614 257.980   1
   5  -6   0 475.893 406.197   1
  -5   6  -1 1050.34 509.946   1
   5  -6   1 1110.88 470.574   1
  -5   6  -2 9399.87 1471.68   1
   5  -6   2 9837.67 1319.59   1
  -5   6  -3 233.055 230.451   1
   5  -6   3 89.8566 106.366   1
  -5   6  -4 488.764 401.188   1
   5  -5  -6 858.825 480.721   1
   5  -5  -5 2126.37 927.222   1
   5  -5  -4 1134.18 537.982   1
   5  -5  -3 271.255 235.991   1
   5  -5  -2 3464.59 870.765   1
  -5   5   2 4292.86 1173.11   1
  -5   5   1 12618.3 1756.33   1
   5  -5  -1 15723.4 1617.55   1
  -5   5   0 67585.2 4070.93   1
   5  -5   0 74590.1 3497.93   1
  -5   5  -1 8844.18 1383.33   1
   5  -5   1 11337.9 1453.92   1
   5  -5   2 255.429 249.168   1
  -5   5  -2-154.919 334.622   1
  -5   5  -3 12976.1 1692.70   1
   5  -5   3 14679.9 1825.20   1
  -5   5  -4-145.980 209.933   1
   5  -5   4 289.022 228.302   1
  -5   5  -5-437.292 401.329   1
  -5   5  -6 14078.2 2356.30   1
   5  -4  -5 776.805 466.562   1
   5  -4  -4 168.560 281.983   1
   5  -4  -3 1863.54 585.303   1
   5  -4  -2 36190.8 2563.87   1
  -5   4   2 32292.4 2746.18   1
   5  -4  -1 17616.0 1721.62   1
  -5   4   1 19151.9 1864.50   1
   5  -4   0 3173.60 733.891   1
  -5   4   0 2284.67 760.276   1
  -5   4  -1 185.403 359.075   1
   5  -4   1 162.285 249.172   1
  -5   4  -2 20204.8 2168.58   1
   5  -4   2 21679.7 2056.36   1
  -5   4  -3 18061.6 1986.87   1
   5  -4   3 16783.4 2014.54   1
  -5   4  -4 1368.56 612.888   1
   5  -4   4 1619.20 615.438   1
  -5   4  -5 8354.70 1629.16   1
  -5   4  -6 3106.35 914.888   1
   5  -3  -4 5145.28 735.355   1
   5  -3  -3 16826.4 1812.85   1
   5  -3  -2 30816.2 2234.18   1
  -5   3   1 631.807 402.473   1
   5  -3  -1 2632.49 746.289   1
  -5   3   0 2070.66 1096.10   1
   5  -3   0 689.847 422.742   1
  -5   3  -1 16105.3 1739.36   1
   5  -3   1 15552.1 1633.97   1
  -5   3  -2 16806.1 1914.51   1
   5  -3   2 18259.4 1841.24   1
  -5   3  -3 69.0919 82.1443   1
   5  -3   3 366.139 351.991   1
  -5   3  -4-153.540 265.088   1
   5  -3   4 293.009 272.786   1
   5  -2  -4 9735.45 1063.85   1
   5  -2  -3 1218.74 386.603   1
   5  -2  -2 47087.0 2988.39   1
   5  -2  -1 20660.7 1971.66   1
  -5   2   1 20614.8 2188.93   1
  -5   2   0 33186.7 3194.73   1
   5  -2   0 32572.9 2331.22   1
   5  -2   1 24036.3 2216.61   1
  -5   2  -1 26469.0 2155.42   1
  -5   2  -2 21292.9 2179.71   1
   5  -2   2 18694.9 1919.34   1
   5  -2   3 2315.57 677.049   1
  -5   2  -3 2348.74 698.711   1
   5  -2   4 102.638 303.643   1
  -5   2  -5-6.06178 49.1214   1
   5  -2   5 153.479 522.573   1
   5  -2   6 12025.7 1810.51   1
  -5   2  -7 18.7874 788.696   1
   5  -2   7 2337.30 803.195   1
   5  -1  -3 736.659 307.478   1
   5  -1  -2-181.997 212.408   1
   5  -1  -1 48812.9 3166.58   1
  -5   1   1 49500.4 3543.64   1
  -5   1   0 1329.45 561.669   1
   5  -1   0 1470.08 537.145   1
   5  -1   1 152589. 5067.40   1
  -5   1  -1 157875. 5791.74   1
   5  -1   2 5723.24 989.777   1
  -5   1  -2 5705.27 1087.32   1
  -5   1  -3 38792.6 2885.21   1
   5  -1   3 41537.0 3007.43   1
  -5   1  -4 16970.7 1843.22   1
   5  -1   4 15363.8 1816.38   1
  -5   1  -5 7283.45 1424.39   1
   5  -1   5 7197.56 1311.29   1
  -5   1  -6 28368.8 2749.35   1
   5  -1   6 29610.2 2690.55   1
   5  -1   7 5237.87 1240.65   1
  -5   1  -7 5984.35 1297.42   1
   5  -1   8 1635.26 709.891   1
   5   0  -2 30.9631 344.161   1
   5   0  -1 18730.6 2009.28   1
   5   0   0 39921.3 2557.27   1
  -5   0   0 38335.7 2725.26   1
  -5   0  -1 8141.00 1304.19   1
   5   0   1 6416.69 1158.93   1
   5   0   2 66344.7 3567.58   1
  -5   0  -2 68599.0 3485.11   1
  -5   0  -3 9453.28 1430.19   1
   5   0   3 10401.0 1364.68   1
  -5   0  -4 475.641 306.785   1
   5   0   4 438.894 289.484   1
  -5   0  -5 5468.51 1213.95   1
   5   0   5 5782.45 1251.43   1
  -5   0  -6 13.1035 115.839   1
   5   0   6-124.011 181.302   1
  -5   0  -7 1942.81 710.361   1
   5   0   7 1887.42 613.614   1
  -5   0  -8 84.2965 235.354   1
   5   0   8 64.7252 129.233   1
  -5   0  -9 24721.1 3173.03   1
   5   1  -1 35177.7 2406.71   1
   5   1   0-27.2111 75.4959   1
  -5  -1   0 237.348 339.096   1
   5   1   1 13197.5 1578.87   1
  -5  -1  -1 11652.5 1725.88   1
   5   1   2 19058.4 1767.48   1
  -5  -1  -2 14808.8 1775.90   1
   5   1   3 39580.7 3024.17   1
  -5  -1  -3 39914.1 3143.86   1
   5   1   4 1790.88 600.496   1
  -5  -1  -4 1307.93 487.389   1
  -5  -1  -5 71514.5 4223.07   1
  -5  -1  -6 6628.64 1367.33   1
   5   1   6 5653.19 1327.42   1
  -5  -1  -7 1172.13 509.392   1
   5   1   7 820.218 390.198   1
  -5  -1  -8 1650.01 687.942   1
   5   1   8 1230.29 693.021   1
  -5  -1  -9-258.324 403.083   1
   5   1   9 848.611 603.245   1
   5   2  -1 298012. 7197.22   1
   5   2   0 12680.0 1570.32   1
   5   2   1 119065. 4787.73   1
  -5  -2  -1 109455. 4697.02   1
   5   2   2 11072.6 1416.89   1
  -5  -2  -2 12022.1 1531.93   1
  -5  -2  -3 195.606 169.789   1
   5   2   3 49.3521 106.062   1
   5   2   4 10422.7 1398.02   1
  -5  -2  -4 8003.50 1427.92   1
  -5  -2  -5 30273.1 2442.32   1
   5   2   5 29005.1 2501.52   1
   5   2   6 20022.2 2176.69   1
   5   2   8 1044.89 987.583   1
  -5  -2  -8 715.925 940.069   1
  -5  -2  -9 2294.01 797.462   1
   5   2   9 2171.68 769.744   1
  -5  -2 -10 1627.41 866.953   1
   5   3   0 3108.81 937.115   1
   5   3   1 16199.8 2132.85   1
  -5  -3  -1 13808.0 1993.56   1
   5   3   2 42987.6 2579.14   1
  -5  -3  -2 31603.4 2614.44   1
  -5  -3  -3 410.847 320.758   1
   5   3   3 413.174 177.624   1
   5   3   4 78152.2 4161.05   1
  -5  -3  -4 75632.6 4290.38   1
  -5  -3  -5 16005.0 1887.11   1
   5   3   5 17008.8 1945.31   1
  -5  -3  -6 633.152 392.634   1
   5   3   6-18.1698 131.477   1
  -5  -3  -9 496.687 1185.70   1
   5   3   9 1033.24 1068.71   1
  -5  -3 -10-285.284 407.580   1
   5   3  10 80.9338 223.329   1
   5   4   0 1397.65 637.672   1
   5   4   1 4901.63 979.236   1
   5   4   2 241379. 6690.22   1
  -5  -4  -2 240909. 6937.57   1
   5   4   3 31773.5 2350.15   1
  -5  -4  -3 28172.0 2858.06   1
  -5  -4  -4 1326.89 500.562   1
   5   4   4 1303.68 498.068   1
  -5  -4  -5 65433.5 3866.90   1
   5   4   5 65195.3 3484.84   1
  -5  -4  -6-645.480 431.693   1
   5   4   6-205.245 283.482   1
  -5  -4  -7 4868.77 1049.16   1
   5   4   7 4965.18 978.701   1
  -5  -4  -8 1955.61 1513.42   1
  -5  -4  -9 3636.05 1060.70   1
   5   4   9 1968.99 852.017   1
  -5  -4 -10-10.6952 121.812   1
   5   4  10 98.3983 148.593   1
  -5  -4 -11 828.429 509.692   1
   5   5   1 49467.2 3688.89   1
   5   5   2 80231.0 4165.36   1
  -5  -5  -2 71616.9 3787.94   1
   5   5   3 4894.09 915.092   1
  -5  -5  -3 5467.33 904.875   1
   5   5   4 20382.2 1755.75   1
  -5  -5  -4 21520.2 2116.03   1
   5   5   5 4686.33 914.718   1
  -5  -5  -5 5049.63 937.838   1
  -5  -5  -6 19555.3 2123.43   1
   5   5   6 23599.0 2145.03   1
  -5  -5  -7 14767.0 1739.81   1
   5   5   7 15346.6 1787.95   1
  -5  -5  -8 11666.4 1790.34   1
   5   5   8 12893.7 1715.26   1
  -5  -5  -9-384.608 371.367   1
   5   5   9-299.530 293.322   1
  -5  -5 -10 2830.84 827.149   1
   5   5  10 3160.68 875.667   1
  -5  -5 -11 430.320 483.248   1
   5   6   1 45085.6 4408.86   1
   5   6   2 70226.9 4227.38   1
  -5  -6  -3 13691.7 1685.89   1
   5   6   3 14874.1 1428.12   1
  -5  -6  -4 71.1602 52.7600   1
   5   6   4-120.209 200.839   1
   5   6   5 70770.4 3648.31   1
  -5  -6  -5 69167.9 3826.18   1
  -5  -6  -6 11791.6 1532.96   1
   5   6   6 10113.9 1357.92   1
  -5  -6  -7 719.885 428.506   1
   5   6   7 950.208 402.782   1
  -5  -6  -8 17502.3 1885.31   1
   5   6   8 14476.1 1699.59   1
  -5  -6  -9 1118.20 529.501   1
   5   6   9 1952.27 673.965   1
  -5  -6 -10-120.889 183.057   1
   5   6  10-444.727 387.457   1
  -5  -6 -11 1807.74 693.237   1
  -5  -6 -12 451.572 352.371   1
   5   7   1 21983.3 3647.56   1
   5   7   2 37579.5 2661.02   1
   5   7   3 676.456 330.574   1
  -5  -7  -4 3169.45 845.045   1
   5   7   4 4049.65 778.636   1
   5   7   5 17010.1 1620.45   1
  -5  -7  -5 13480.5 1689.51   1
   5   7   6-112.898 147.338   1
  -5  -7  -6-470.524 367.763   1
  -5  -7  -7 3504.94 795.447   1
   5   7   7 4648.00 895.743   1
  -5  -7  -8 51023.4 3531.25   1
   5   7   8 55505.2 3219.87   1
  -5  -7  -9 166.124 258.741   1
   5   7   9 565.905 418.281   1
  -5  -7 -10 1481.34 685.115   1
   5   7  10 2315.83 688.245   1
  -5  -7 -11 948.779 475.751   1
  -5  -7 -12-1069.64 598.900   1
   5   8   2 43453.7 3717.19   1
   5   8   3 22796.3 2097.74   1
   5   8   4-648.649 503.358   1
   5   8   5 15934.5 1448.72   1
  -5  -8  -5 12134.5 1639.23   1
  -5  -8  -6 326.486 346.877   1
   5   8   6-124.548 157.882   1
  -5  -8  -7 5204.52 999.157   1
   5   8   7 5467.05 901.509   1
  -5  -8  -8 8313.38 1317.37   1
   5   8   8 10632.3 1305.59   1
   5   8   9 3820.50 775.134   1
  -5  -8  -9 3237.24 905.300   1
  -5  -8 -10-521.882 487.042   1
   5   8  10 361.531 268.351   1
  -5  -8 -11 2912.16 909.776   1
  -5  -8 -12-75.2824 173.119   1
  -5  -8 -13 433.335 350.779   1
   5   9   2 2730.38 1121.07   1
   5   9   3 2895.95 798.744   1
   5   9   4 65512.2 3253.88   1
   5   9   5 16261.0 1457.87   1
   5   9   6-307.814 191.485   1
  -5  -9  -6-45.6985 231.443   1
  -5  -9  -7 2930.64 884.145   1
   5   9   7 2650.48 608.457   1
  -5  -9  -8 4001.72 948.615   1
   5   9   8 5169.75 898.544   1
   5   9   9 1832.50 791.986   1
   5   9  10 5408.65 982.476   1
  -5  -9 -10 2885.75 839.003   1
  -5  -9 -11 3393.44 937.560   1
   5  10   2 1143.62 810.129   1
   5  10   3 2712.68 885.734   1
   5  10   4 117.091 114.178   1
   5  10   5 5005.37 819.936   1
   5  10   6 1014.75 366.451   1
  -5 -10  -7 8956.22 1384.82   1
   5  10   7 10337.3 1149.89   1
  -5 -10  -8 6022.74 1129.64   1
   5  10   8 7359.01 995.460   1
  -5 -10  -9 10392.4 1584.10   1
   5  10   9 392.554 208.546   1
   5  10  10 600.395 330.131   1
   5  11   3 4289.40 1033.34   1
   5  11   4 10363.8 1280.59   1
   5  11   5 891.638 359.421   1
   5  11   6 253.685 61.4780   1
   5  11   7 673.033 334.435   1
   5  11   8 468.794 249.551   1
   5  11   9 7833.65 1086.39   1
   5  12   2 378.073 351.388   1
   5  12   3 806.932 404.588   1
   5  12   5 11666.6 1426.54   1
  -6   7   2 8260.88 1618.15   1
  -6   7   1 2821.82 1129.99   1
  -6   7   0 850.985 798.589   1
  -6   7  -1 318.983 415.004   1
   6  -7   2 9043.16 1765.07   1
  -6   7  -2 2645.01 1189.32   1
   6  -7   3 621.857 401.840   1
  -6   7  -3 450.142 561.265   1
   6  -6  -4 4346.07 1093.53   1
   6  -6  -2 1541.13 675.561   1
  -6   6   2 1211.53 710.044   1
  -6   6   1 205.808 294.732   1
   6  -6  -1-79.5947 190.001   1
  -6   6   0 512.222 581.250   1
   6  -6   0 161.076 213.523   1
  -6   6  -1 24411.3 2587.39   1
   6  -6   1 29458.3 2523.23   1
   6  -6   2-291.940 317.028   1
  -6   6  -2 405.239 498.196   1
   6  -6   3 440.543 306.873   1
  -6   6  -3 306.850 286.461   1
   6  -6   4 563.055 381.422   1
  -6   6  -4-59.0684 259.686   1
   6  -5  -7 617.189 382.680   1
   6  -5  -6 415.130 348.925   1
   6  -5  -4 3036.83 942.799   1
   6  -5  -3 652.857 531.856   1
   6  -5  -1 2427.54 817.611   1
  -6   5   1 2012.48 960.492   1
  -6   5   0 6904.78 1527.23   1
   6  -5   0 6215.29 1132.04   1
  -6   5  -1 455.734 392.856   1
   6  -5   1 34.9738 244.545   1
   6  -5   2 3939.49 1011.78   1
  -6   5  -2 2717.22 864.023   1
   6  -5   3-299.078 240.943   1
  -6   5  -3 258.872 104.590   1
  -6   5  -4 15054.2 2081.96   1
   6  -5   4 14863.2 2029.26   1
  -6   5  -5 11527.5 2109.34   1
   6  -5   5 7456.38 1659.28   1
   6  -4  -6 1016.84 482.302   1
   6  -4  -5-98.1391 113.842   1
   6  -4  -4 413.610 295.279   1
   6  -4  -3 8059.90 1418.67   1
   6  -4  -2 12275.9 1674.54   1
  -6   4   1 3248.13 951.861   1
   6  -4  -1 3548.88 848.075   1
  -6   4   0 4084.22 786.976   1
   6  -4   0 7918.53 1255.61   1
  -6   4  -1 17990.4 2252.36   1
   6  -4   1 20839.2 2144.16   1
  -6   4  -2 1676.64 661.771   1
   6  -4   2 1167.09 438.203   1
   6  -4   3 6108.18 1473.34   1
  -6   4  -4 303.069 292.754   1
   6  -4   4 53.5659 235.994   1
  -6   4  -5 300.079 367.491   1
   6  -4   5 251.602 168.419   1
   6  -3  -5 355.124 134.290   1
   6  -3  -2-44.0046 202.291   1
  -6   3   1 249.684 444.263   1
   6  -3  -1 10.9354 104.637   1
   6  -3   0 43394.4 3087.25   1
  -6   3   0 39764.9 3722.67   1
  -6   3  -1 57738.0 3980.71   1
   6  -3   1 63146.4 3700.28   1
   6  -3   2 2950.59 832.562   1
  -6   3  -2 3190.94 908.962   1
  -6   3  -3 4162.14 1160.34   1
   6  -3   3 1640.59 1050.26   1
  -6   3  -4 12590.7 1945.17   1
  -6   3  -5 83.7025 483.097   1
   6  -3   5 277.958 413.563   1
  -6   3  -6 392.394 1555.53   1
   6  -3   6 7938.77 1533.10   1
   6  -2  -4 1735.58 490.264   1
   6  -2  -3 6132.05 1101.29   1
   6  -2  -2-30.3705 155.773   1
  -6   2   1 4669.13 1136.38   1
   6  -2  -1 4329.91 1016.30   1
   6  -2   0 9530.79 1315.65   1
  -6   2   0 9119.32 1449.31   1
   6  -2   1 88412.4 4619.94   1
  -6   2  -1 93367.7 4907.03   1
  -6   2  -2 11737.6 1622.89   1
   6  -2   2 11001.4 1540.93   1
  -6   2  -3 7823.95 1505.83   1
   6  -2   3 7644.48 1324.16   1
  -6   2  -5 7.37746 289.678   1
   6  -2   5 85.4619 279.516   1
  -6   2  -6 20.1395 1022.24   1
   6  -2   6 1284.28 1090.31   1
   6  -1  -4 24538.2 1765.16   1
   6  -1  -3 813.343 413.053   1
   6  -1  -2 36864.1 3122.24   1
   6  -1  -1 4397.74 936.897   1
  -6   1   1 5355.89 1172.72   1
   6  -1   0 15903.5 1927.77   1
  -6   1   0 16067.4 1818.18   1
   6  -1   1 20794.7 1973.98   1
  -6   1  -1 20684.2 2415.83   1
  -6   1  -2 3353.52 812.925   1
   6  -1   2 2485.32 779.792   1
   6  -1   3 2813.88 779.540   1
  -6   1  -3 2379.56 880.599   1
   6  -1   4 20228.8 2202.58   1
  -6   1  -6 50.8423 334.614   1
   6  -1   6 570.428 526.124   1
  -6   1  -7 8336.38 1748.62   1
   6   0  -3 24214.5 1945.83   1
   6   0  -2 969.534 368.966   1
   6   0  -1 841.696 435.884   1
   6   0   0 10291.0 1378.56   1
  -6   0   0 9103.78 1550.65   1
  -6   0  -1 3706.37 1136.09   1
   6   0   1 3976.65 948.472   1
  -6   0  -2 801.046 518.021   1
   6   0   2 2051.83 650.460   1
  -6   0  -3-32.5149 314.499   1
   6   0   3 147.470 14.5931   1
  -6   0  -4 90003.8 5082.16   1
   6   0   4 91929.4 4863.41   1
  -6   0  -5 1287.42 629.272   1
   6   0   5 795.411 484.301   1
  -6   0  -6 814.158 525.616   1
   6   0   6 890.217 484.620   1
  -6   0  -7 8706.62 1727.33   1
   6   0   7 9261.50 1685.59   1
  -6   0  -8 1657.11 846.500   1
   6   0   8 1065.92 776.869   1
   6   1  -1 2780.64 727.076   1
   6   1   0 167171. 6229.11   1
  -6  -1   0 164606. 6930.26   1
   6   1   1 9252.13 1523.71   1
   6   1   2 9632.98 1404.64   1
   6   1   4 440.805 293.209   1
  -6  -1  -4 382.224 353.735   1
   6   1   5-146.026 227.649   1
  -6  -1  -5-88.7649 224.018   1
   6   1   6 5896.61 1218.24   1
  -6  -1  -6 5816.60 1253.92   1
  -6  -1  -7 18579.5 2568.74   1
   6   1   7 20459.9 2422.98   1
  -6  -1  -8 1108.45 616.788   1
   6   1   8 1761.01 674.164   1
   6   2  -1 879.635 421.654   1
   6   2   0 6883.16 1426.49   1
   6   2   1 17005.9 1898.84   1
  -6  -2  -1 15435.3 2051.63   1
   6   2   2 67076.1 3933.40   1
  -6  -2  -2 54409.7 4449.14   1
   6   2   3 63071.9 3658.70   1
  -6  -2  -3 57341.5 3797.56   1
   6   2   4 24366.8 2457.90   1
  -6  -2  -4 23268.7 2467.03   1
  -6  -2  -5 7531.09 1475.00   1
   6   2   5 6558.25 1274.64   1
  -6  -2  -6 3403.60 934.005   1
   6   2   6 1852.51 641.840   1
  -6  -2  -7 2721.11 819.602   1
   6   2   7 3332.72 949.641   1
  -6  -2  -8 3700.31 1260.30   1
   6   2   8 4429.86 1117.24   1
  -6  -2  -9 550.629 421.826   1
   6   2   9 568.356 378.534   1
   6   3  -1 85613.9 4455.20   1
   6   3   0 31828.8 2370.60   1
  -6  -3  -1 678.882 628.819   1
   6   3   1 101.171 110.806   1
   6   3   2 87345.8 4168.14   1
  -6  -3  -2 79339.5 4419.37   1
   6   3   3 60954.5 3535.22   1
  -6  -3  -3 55832.0 3902.61   1
   6   3   4 13974.2 1928.05   1
  -6  -3  -4 14104.8 1864.55   1
   6   3   5 3690.37 921.400   1
  -6  -3  -5 3772.13 1015.73   1
   6   3   6 216.928 403.244   1
  -6  -3  -6 121.186 83.1408   1
  -6  -3  -8 99.6726 619.726   1
   6   3   8 352.428 689.407   1
  -6  -3  -9 137.576 104.923   1
   6   3   9 179.944 194.434   1
   6   4   1 870.600 502.647   1
   6   4   2 2626.25 756.718   1
  -6  -4  -2 2551.41 774.790   1
   6   4   3 41148.7 3053.46   1
  -6  -4  -3 31211.5 3245.44   1
  -6  -4  -4 2235.49 749.636   1
   6   4   4 1919.29 652.472   1
  -6  -4  -5 801.775 392.440   1
   6   4   5 923.514 457.534   1
   6   4   6 1167.76 1038.76   1
  -6  -4  -6-128.278 867.212   1
  -6  -4  -8 432.751 674.355   1
   6   4   8 334.239 557.455   1
  -6  -4  -9 210.563 432.309   1
   6   4   9 504.746 676.138   1
  -6  -4 -10 5255.29 1493.52   1
   6   4  10 7038.16 1598.88   1
   6   5   0 1821.84 774.133   1
   6   5   1 55327.8 3561.45   1
   6   5   2 7069.89 1334.38   1
  -6  -5  -2 7560.63 1378.47   1
   6   5   3 71872.1 3965.08   1
  -6  -5  -3 68097.7 3995.55   1
   6   5   4 6782.94 1150.27   1
  -6  -5  -4 5606.53 1341.43   1
  -6  -5  -5 13566.7 1832.35   1
   6   5   5 14487.6 1893.84   1
  -6  -5  -6 6209.46 1333.66   1
   6   5   6 6113.94 1161.93   1
  -6  -5  -7 8734.09 1597.91   1
   6   5   7 9060.64 1505.20   1
  -6  -5  -8 1460.53 634.850   1
   6   5   8 1588.06 719.522   1
  -6  -5  -9-130.983 155.391   1
   6   5   9 73.3030 204.493   1
  -6  -5 -10 2365.17 1283.23   1
   6   5  10 1353.49 933.787   1
   6   6   1 8295.20 1798.68   1
   6   6   2 4841.22 1319.64   1
   6   6   3 21407.1 1931.18   1
  -6  -6  -3 16282.5 2097.52   1
   6   6   4 8805.21 1297.72   1
  -6  -6  -4 12041.6 1544.88   1
   6   6   5 198.426 218.571   1
  -6  -6  -5 111.187 256.424   1
  -6  -6  -6 26123.9 2406.03   1
   6   6   6 27142.5 2442.03   1
   6   6   7-605.581 685.026   1
  -6  -6  -7-865.732 546.816   1
  -6  -6  -8 263.043 180.016   1
   6   6   8 5029.28 1151.27   1
  -6  -6  -9 4371.80 1089.79   1
   6   6   9 3499.00 1094.22   1
  -6  -6 -10 4848.63 1240.73   1
   6   6  10 4197.67 1115.35   1
  -6  -6 -11 1108.66 632.142   1
   6   6  11 1624.80 710.107   1
   6   7   1 6765.10 2165.90   1
   6   7   2 14094.4 2004.18   1
   6   7   3 238516. 7303.96   1
   6   7   4 6270.10 1112.82   1
  -6  -7  -4 5356.29 1306.86   1
   6   7   5 11074.2 1410.32   1
  -6  -7  -5 9208.89 1446.14   1
   6   7   6 11931.5 1557.30   1
  -6  -7  -6 11850.0 1743.48   1
   6   7   7 958.372 497.506   1
  -6  -7  -7 748.797 364.071   1
   6   7   8 2176.02 670.851   1
  -6  -7  -8 1528.87 760.026   1
  -6  -7  -9 5580.67 1382.10   1
   6   7   9 3556.43 1047.84   1
  -6  -7 -10 1087.16 560.629   1
   6   7  10 1259.64 542.476   1
  -6  -7 -11 685.039 376.405   1
   6   7  11 1072.03 597.404   1
   6   8   1 15562.0 4013.75   1
   6   8   2 459.606 378.360   1
   6   8   4 709.368 347.671   1
   6   8   5 684.049 328.497   1
  -6  -8  -5 431.397 401.936   1
   6   8   6 38086.6 2981.49   1
  -6  -8  -6 33816.4 3062.91   1
   6   8   7 1747.66 616.626   1
  -6  -8  -7 1315.92 641.899   1
  -6  -8  -8 486.720 261.053   1
   6   8   8 344.663 254.549   1
   6   8   9 2276.61 646.975   1
  -6  -8  -9 2413.21 862.700   1
   6   8  10-289.697 285.371   1
  -6  -8 -10-64.0499 76.0940   1
  -6  -8 -11 1188.15 597.597   1
   6   8  11 1444.55 598.487   1
  -6  -8 -12 464.423 405.157   1
   6   9   2 3471.38 1303.46   1
   6   9   4-9.26203 201.588   1
   6   9   5 15920.2 1677.50   1
   6   9   6 27563.3 2386.94   1
  -6  -9  -6 23267.3 2477.09   1
   6   9   7 130.746 225.401   1
  -6  -9  -7 194.440 188.983   1
  -6  -9  -8 2975.73 914.973   1
   6   9   8 3882.20 871.940   1
  -6  -9  -9 7210.96 1255.80   1
   6   9   9 8578.52 1275.78   1
   6   9  10 146.050 96.2187   1
  -6  -9 -10-1865.25 764.725   1
   6   9  11 1663.24 580.134   1
  -6  -9 -11 632.127 508.077   1
  -6  -9 -12 381.585 419.194   1
   6  10   2 31783.1 4379.98   1
   6  10   3 16935.1 2638.35   1
   6  10   4 2210.09 617.286   1
   6  10   5 3768.93 841.925   1
   6  10   6 9511.24 1351.37   1
   6  10   7 321.306 202.506   1
  -6 -10  -7 770.085 577.234   1
  -6 -10  -8 3134.72 961.077   1
   6  10   8 5277.48 955.194   1
  -6 -10  -9 2273.23 767.519   1
   6  10   9 2065.39 614.865   1
  -6 -10 -10 2738.21 898.792   1
   6  10  10-77.3830 139.367   1
   6  10  11-82.7897 135.324   1
   6  11   2-503.204 811.310   1
   6  11   3 360.824 467.264   1
   6  11   4 2468.93 689.187   1
   6  11   5 1208.31 983.508   1
   6  11   6 57398.2 3170.33   1
   6  11   7 466.817 293.093   1
   6  11   8 282.858 200.296   1
   6  11   9 49.4261 203.869   1
   6  12   2 2517.36 1637.88   1
   6  12   3-1431.38 840.502   1
   6  12   4 4077.66 1005.93   1
   6  12   5 3207.79 811.194   1
   6  12   6 2.36999 164.544   1
  -7   7   0 408.494 471.328   1
  -7   7  -1 401.208 441.539   1
   7  -6  -1 2301.30 772.818   1
  -7   6   1 2119.00 846.032   1
  -7   6   0 541.120 710.963   1
   7  -6   0 1526.36 572.050   1
  -7   6  -1 99.2333 222.135   1
   7  -6   1 29.0067 125.360   1
  -7   6  -2 168.666 91.2272   1
   7  -6   2-132.176 188.573   1
  -7   6  -3 86.8616 127.120   1
   7  -6   3 844.494 352.289   1
   7  -5  -6 1314.67 769.665   1
   7  -5  -5 3461.77 1290.94   1
   7  -5  -4 376.165 459.879   1
   7  -5  -3 1213.14 721.984   1
   7  -5  -2 136.780 219.807   1
   7  -5  -1 19646.4 2125.95   1
  -7   5   1 15934.7 2472.58   1
   7  -5   0 3686.32 986.200   1
  -7   5   0 2850.45 992.125   1
  -7   5  -1 1109.67 615.562   1
   7  -5   1 1495.67 600.426   1
  -7   5  -2 391.468 370.147   1
   7  -5   2 250.122 319.740   1
  -7   5  -3 1109.92 507.771   1
   7  -5   3 1787.11 735.518   1
   7  -4  -6 1080.18 356.045   1
   7  -4  -5 230.431 185.054   1
   7  -4  -3 4191.70 1117.63   1
   7  -4  -2 323.773 558.646   1
   7  -4  -1 227.457 351.565   1
  -7   4   1 99.5983 192.093   1
   7  -4   0-15.1657 243.728   1
  -7   4   0 221.024 173.031   1
   7  -4   1 4086.54 1088.56   1
  -7   4  -1 7107.64 1315.17   1
  -7   4  -2 19915.7 2478.66   1
   7  -4   2 18339.9 2218.55   1
  -7   4  -3 5516.57 1281.44   1
   7  -4   3 5852.47 1286.97   1
   7  -4   4 139.261 220.416   1
  -7   4  -4 166.953 443.897   1
   7  -3  -6-120.649 206.776   1
   7  -3  -5 3445.45 702.348   1
   7  -3  -4 7889.54 1476.98   1
   7  -3  -3 5052.51 1029.44   1
   7  -3  -2 1836.30 676.938   1
   7  -3  -1 22053.7 2401.88   1
  -7   3   1 20870.7 2650.97   1
   7  -3   0 10768.6 1678.57   1
  -7   3   0 10636.7 1686.55   1
   7  -3   1 5216.15 1137.98   1
  -7   3  -1 4725.48 1321.36   1
   7  -3   2 2891.49 895.543   1
  -7   3  -2 2099.63 840.957   1
  -7   3  -3 1118.52 631.779   1
   7  -3   3 968.657 454.402   1
   7  -3   4 45.3247 474.260   1
  -7   3  -4 252.414 319.524   1
  -7   3  -5 4575.76 1367.04   1
   7  -3   5 592.387 958.427   1
   7  -2  -5 1285.42 429.698   1
   7  -2  -4 31105.0 2084.50   1
   7  -2  -3 5603.27 1147.74   1
   7  -2  -2 9533.01 1413.41   1
   7  -2  -1 31371.2 2901.18   1
  -7   2   1 30113.8 3088.90   1
   7  -2   0 2257.11 727.702   1
  -7   2   0 1697.98 703.256   1
   7  -2   1 2176.09 707.394   1
  -7   2  -1 1759.67 872.121   1
   7  -2   3 44.8693 560.172   1
  -7   2  -3 124.975 286.908   1
  -7   2  -5 964.340 595.786   1
   7  -2   5 257.103 709.583   1
   7  -1  -4-31.3993 206.617   1
   7  -1  -3 198.504 109.026   1
   7  -1  -2-1416.15 1109.82   1
   7  -1  -1 61700.7 3635.64   1
  -7   1   1 69965.8 4509.79   1
   7  -1   0 6984.39 1325.57   1
  -7   1   0 7604.10 1444.03   1
  -7   1  -1 3863.56 1210.14   1
   7  -1   1 4175.33 956.448   1
   7  -1   2 44085.6 3635.83   1
   7  -1   3 436.319 618.013   1
  -7   1  -3 84.5517 682.043   1
  -7   1  -5 674.678 1692.28   1
   7  -1   5 8186.59 1577.67   1
  -7   1  -6 1991.06 793.413   1
   7  -1   6 2515.74 879.159   1
   7   0  -3 1146.80 409.766   1
   7   0  -2 957.596 463.371   1
   7   0  -1 73690.5 4232.56   1
   7   0   0 1381.33 527.692   1
  -7   0   0 1520.51 684.849   1
  -7   0  -1 1882.14 583.432   1
   7   0   1 3208.16 1027.38   1
   7   0   2 94166.0 4672.55   1
  -7   0  -2 86443.7 5421.40   1
   7   0   3 472.356 265.219   1
  -7   0  -3 194.405 478.977   1
  -7   0  -4 1033.17 1359.89   1
   7   0   4 4637.49 1183.56   1
  -7   0  -5 10986.6 2153.25   1
   7   0   5 14755.1 2053.54   1
  -7   0  -6 99.5522 196.922   1
   7   0   6 43.3500 230.682   1
  -7   0  -7 14559.4 2496.80   1
   7   1  -3 1061.74 581.403   1
   7   1  -2 3360.16 772.998   1
   7   1  -1 2411.59 895.381   1
   7   1   0 4361.27 1083.40   1
  -7  -1   0 5136.56 1302.12   1
   7   1   1 9580.97 1786.61   1
   7   1   2 40085.0 3254.73   1
  -7  -1  -2 33711.0 3948.52   1
   7   1   3 1084.71 675.816   1
  -7  -1  -3 289.783 325.613   1
  -7  -1  -4 3571.64 1068.10   1
   7   1   4 4158.42 1024.06   1
  -7  -1  -5 11198.5 1902.00   1
   7   1   5 11621.6 1807.36   1
  -7  -1  -6-77.0424 99.6718   1
   7   1   6 373.304 412.839   1
  -7  -1  -7 1138.75 202.196   1
   7   1   7 3204.70 1000.70   1
   7   2  -1 21196.1 1999.81   1
   7   2   0 20875.0 2265.81   1
   7   2   1 9598.48 1564.75   1
  -7  -2  -1 8931.91 1723.28   1
  -7  -2  -2 2327.74 782.968   1
   7   2   2 3323.66 940.654   1
   7   2   3 8534.05 1366.25   1
  -7  -2  -3 7136.14 1525.47   1
  -7  -2  -4 6058.70 1233.49   1
   7   2   4 5245.30 1256.19   1
  -7  -2  -5 69469.3 5243.63   1
   7   2   5 74611.4 4581.73   1
  -7  -2  -6-604.777 1120.73   1
  -7  -2  -7 9880.12 1856.12   1
  -7  -2  -8 1619.75 771.824   1
   7   2   8 786.998 344.422   1
   7   3  -1 1607.27 636.707   1
   7   3   0 11809.1 1860.68   1
   7   3   1 15498.9 2167.92   1
  -7  -3  -1 13987.0 2083.33   1
   7   3   2 78661.5 4607.88   1
  -7  -3  -2 78290.8 4487.91   1
   7   3   3 38845.7 3285.11   1
  -7  -3  -3 29204.3 3725.05   1
   7   3   4 597.405 524.003   1
   7   3   5 22571.2 2409.93   1
  -7  -3  -5 24223.3 2640.72   1
  -7  -3  -6 10806.0 2074.07   1
   7   3   6 12440.3 1959.66   1
  -7  -3  -7 5604.19 1360.46   1
   7   3   7 1266.94 1347.92   1
   7   4  -1 521.796 398.569   1
   7   4   0 454.834 289.831   1
   7   4   1 1537.18 695.234   1
   7   4   2 45094.6 3187.35   1
  -7  -4  -2 33394.5 3308.01   1
   7   4   3 9710.15 1614.43   1
  -7  -4  -3 8214.80 1482.13   1
   7   4   4 5.01452 230.508   1
  -7  -4  -4 54.7879 215.757   1
  -7  -4  -6 220.841 701.236   1
   7   4   6 381.125 677.674   1
  -7  -4  -7 155.786 781.447   1
   7   4   7 305.390 704.635   1
  -7  -4  -8-111.599 160.473   1
   7   4   8 160.292 27.7591   1
  -7  -4  -9 4156.04 1145.87   1
   7   4   9 3605.87 1036.26   1
   7   5   1 6625.15 1490.28   1
   7   5   2 28291.7 2905.13   1
  -7  -5  -2 26920.8 2783.04   1
   7   5   3 6140.56 1173.37   1
  -7  -5  -3 4672.33 1183.15   1
  -7  -5  -4 811.299 377.773   1
   7   5   4 1084.17 784.058   1
  -7  -5  -6 81.6117 357.382   1
   7   5   6 149.816 179.907   1
  -7  -5  -8 2332.69 1987.43   1
  -7  -5  -9 73.6708 260.223   1
   7   5   9 249.462 388.522   1
   7   6   0 820.076 1005.37   1
   7   6   1 65520.5 4736.40   1
   7   6   2 1816.33 807.688   1
   7   6   3 4045.29 977.404   1
  -7  -6  -3 3093.40 1041.35   1
   7   6   4 11013.0 1728.10   1
   7   6   5 35888.9 2831.20   1
   7   6   6 51.0171 138.072   1
  -7  -6  -6 618.186 275.090   1
   7   6   7 1057.95 540.747   1
  -7  -6  -8 8622.42 1947.94   1
  -7  -6  -9 564.436 524.954   1
   7   6   9 355.151 199.662   1
  -7  -6 -10 83.4170 298.290   1
   7   6  10-15.5856 372.381   1
   7   7   1 4254.08 1510.79   1
   7   7   2 1220.61 699.170   1
   7   7   3 3268.91 951.821   1
  -7  -7  -4 519.080 501.887   1
   7   7   4-90.3602 80.0640   1
   7   7   5 2612.48 727.046   1
  -7  -7  -5 2760.68 940.925   1
   7   7   6-369.585 411.478   1
  -7  -7  -6 269.254 359.215   1
  -7  -7  -7 4661.37 1340.13   1
   7   7   7 7332.55 1363.97   1
  -7  -7  -8 34726.6 3195.04   1
   7   7   9 1618.85 660.922   1
  -7  -7  -9 1354.08 658.258   1
   7   7  10-39.3773 117.874   1
  -7  -7 -10-184.440 236.793   1
   7   8   2 6793.45 1734.82   1
   7   8   3 7997.68 1493.65   1
   7   8   4 9710.04 1551.74   1
   7   8   5 854.745 427.329   1
  -7  -8  -5 335.199 130.835   1
   7   8   6 6583.24 1317.41   1
  -7  -8  -6 5374.11 1229.92   1
   7   8   7 4407.15 1006.74   1
  -7  -8  -7 2450.09 750.700   1
  -7  -8  -8 2240.23 777.636   1
   7   8   8 5182.25 1113.68   1
  -7  -8  -9 95.8675 77.1499   1
   7   8   9 490.263 302.397   1
   7   8  10 1250.87 560.170   1
  -7  -8 -10 2208.61 937.667   1
   7   8  11 645.701 392.476   1
  -7  -8 -11-444.731 427.834   1
   7   9   2 4773.15 1478.94   1
   7   9   3 5876.90 1487.99   1
   7   9   4 37595.8 3089.93   1
   7   9   5 3885.83 914.172   1
   7   9   6 1571.13 591.773   1
  -7  -9  -6 1276.45 696.642   1
   7   9   7 2220.26 725.127   1
  -7  -9  -7 993.509 536.470   1
   7   9   8-493.766 336.672   1
  -7  -9  -8-145.349 303.957   1
  -7  -9  -9 226.904 386.701   1
   7   9   9 559.175 381.371   1
  -7  -9 -10 2767.82 863.104   1
   7   9  10 2538.17 751.077   1
   7   9  11 3857.16 970.867   1
  -7  -9 -11 1077.55 539.474   1
   7  10   2-353.403 613.044   1
   7  10   3 4206.48 1431.89   1
   7  10   4 1752.64 630.244   1
   7  10   5 2493.69 771.353   1
   7  10   6 465.969 376.074   1
   7  10   7 3719.33 874.727   1
  -7 -10  -7 2427.73 886.536   1
   7  10   8 2384.77 718.389   1
  -7 -10  -8 1784.57 703.612   1
  -7 -10  -9 26.1502 128.491   1
   7  10   9 2212.16 859.607   1
  -7 -10 -10 34.5200 130.684   1
   7  10  10 269.101 253.808   1
  -7 -10 -11 4441.46 1267.11   1
   7  10  11 29.6195 128.782   1
   7  10  12 3384.96 991.866   1
   7  11   2 313.412 830.746   1
   7  11   3 638.017 817.976   1
   7  11   4 115.465 328.971   1
   7  11   5 4535.74 1084.42   1
   7  11   6 3809.35 870.520   1
   7  11   7 1081.11 540.234   1
   7  11   8 434.453 347.926   1
   7  11   9 953.362 444.457   1
   7  11  10 1487.35 600.923   1
   7  11  11 7491.21 1295.20   1
   7  12   2 1496.74 1320.75   1
   7  12   3 1024.01 784.004   1
   7  12   4 32665.3 3188.95   1
   7  12   5 1714.44 689.181   1
   7  12   6 1321.99 506.112   1
   7  12   7 722.131 384.123   1
   7  13   2 2546.45 1321.56   1
  -8   6   1-129.344 356.534   1
  -8   6   0 28.2978 143.850   1
  -8   6  -1 4115.12 1956.20   1
   8  -5  -4 3807.99 1104.51   1
   8  -5  -3 1609.63 664.650   1
   8  -5  -2 799.446 501.760   1
   8  -5  -1 3009.51 852.078   1
  -8   5   1 2188.02 1041.45   1
   8  -5   0 699.498 449.031   1
  -8   5   0-29.3280 113.278   1
  -8   5  -1 282.560 623.403   1
   8  -5   1-131.486 291.715   1
  -8   5  -2 1035.83 845.078   1
   8  -5   2 3296.13 885.447   1
   8  -4  -7 129.895 117.489   1
   8  -4  -6-591.280 437.010   1
   8  -4  -5-45.6715 193.363   1
   8  -4  -4 3740.16 1054.43   1
   8  -4  -3 10449.1 1859.59   1
   8  -4  -2 7212.17 1489.16   1
   8  -4  -1 1614.57 743.422   1
  -8   4   1 1534.41 938.902   1
   8  -4   0 1269.46 636.888   1
  -8   4   0 1708.30 715.631   1
  -8   4  -1 9705.71 2266.33   1
   8  -4   1 10744.5 1837.86   1
  -8   4  -2 2230.93 785.731   1
   8  -4   2 2621.30 787.954   1
  -8   4  -3 28463.7 3657.30   1
   8  -3  -6 2138.94 561.180   1
   8  -3  -5 2751.69 905.297   1
   8  -3  -4-310.729 355.363   1
   8  -3  -3 2353.91 817.609   1
   8  -3  -2-469.454 692.833   1
  -8   3   0 4021.68 1159.70   1
   8  -3   0 5100.00 1292.74   1
   8  -3   1 18400.9 2293.32   1
  -8   3  -1 12835.6 2408.66   1
   8  -3   2 718.642 515.667   1
  -8   3  -2-446.556 452.796   1
  -8   3  -3-65.3058 226.409   1
   8  -3   3-283.853 454.600   1
   8  -2  -5 1252.66 408.809   1
   8  -2  -4 991.924 476.406   1
   8  -2  -3 7497.35 1336.59   1
   8  -2  -2 740.963 85.4864   1
   8  -2  -1 21129.0 2573.24   1
  -8   2   0 4819.33 1391.46   1
   8  -2   0 5920.78 1323.70   1
   8  -2   1 4547.98 1133.03   1
  -8   2  -1 3920.31 1250.10   1
   8  -2   2 75.4089 604.856   1
  -8   2  -2 786.241 657.880   1
   8  -2   3 321.028 914.731   1
  -8   2  -3 1620.54 788.737   1
  -8   2  -4 9410.94 1780.26   1
   8  -2   4 2099.80 1596.59   1
   8  -1  -4 428.353 250.530   1
   8  -1  -2 19.5339 191.287   1
   8  -1  -1 551.229 1028.22   1
   8  -1   1 176.789 544.792   1
  -8   1  -1 1061.79 646.476   1
  -8   1  -2 13.8541 266.576   1
  -8   1  -3 107.973 1898.78   1
   8  -1   4 182.944 771.208   1
  -8   1  -4 1508.85 725.146   1
  -8   1  -5 27376.9 3937.25   1
   8   0  -4 31.3285 139.426   1
   8   0  -2 105.626 139.455   1
   8   0  -1-43.0594 50.6310   1
   8   0   1 102.861 537.153   1
  -8   0  -1 74.4410 331.496   1
   8   0   3 214.292 77.2338   1
  -8   0  -3 14.3774 461.780   1
   8   0   5 483.490 388.964   1
  -8   0  -5 921.429 571.800   1
   8   1  -3 697.900 786.787   1
   8   1  -2 1158.81 514.734   1
   8   1  -1 5395.61 1269.62   1
   8   1   0 53555.0 3582.61   1
  -8  -1  -1 159.416 589.805   1
   8   1   1 1179.98 639.606   1
  -8  -1  -2 3538.92 1222.97   1
   8   1   3 7296.49 1484.28   1
  -8  -1  -3 5501.39 1375.77   1
   8   1   4 436.423 400.533   1
  -8  -1  -4 172.913 187.586   1
  -8  -1  -5 22474.0 2871.91   1
   8   1   5 18624.0 2419.52   1
  -8  -1  -6 554.787 502.781   1
   8   1   6-163.134 91.8746   1
   8   2  -2 84.1047 74.4634   1
   8   2  -1 2231.33 849.377   1
   8   2   0 45551.9 3683.48   1
   8   2   1 1327.73 586.668   1
  -8  -2  -1 895.840 643.131   1
   8   2   2 24218.1 2859.03   1
   8   2   3 22490.4 2413.67   1
  -8  -2  -3 13842.9 2641.08   1
   8   2   4-214.115 201.223   1
  -8  -2  -4-665.399 687.198   1
  -8  -2  -5 1004.14 557.772   1
   8   2   5 856.593 493.938   1
   8   2   6 4235.34 1194.69   1
  -8  -2  -6 3640.54 1287.49   1
   8   3  -1 258.434 256.480   1
   8   3   0 29783.4 3345.81   1
   8   3   1 9845.62 1737.00   1
  -8  -3  -1 11730.8 1998.20   1
   8   3   2 11611.9 1965.58   1
  -8  -3  -2 12063.4 2096.95   1
   8   3   3 32879.4 3177.75   1
   8   3   4 3014.96 880.270   1
  -8  -3  -4 3144.76 1210.85   1
   8   3   5-426.617 904.499   1
  -8  -3  -5 353.688 221.128   1
  -8  -3  -6 1816.42 761.936   1
   8   3   6 2376.08 960.753   1
   8   3   7-110.265 357.180   1
   8   4  -1 1083.98 505.161   1
   8   4   0 37818.0 3614.75   1
   8   4   1 12145.9 1992.20   1
   8   4   2 178.789 229.795   1
  -8  -4  -2 1323.62 721.709   1
  -8  -4  -3 1216.50 612.608   1
   8   4   3 846.324 460.284   1
   8   4   4 30587.6 2891.38   1
  -8  -4  -4 18375.9 3345.94   1
   8   4   5 651.883 840.313   1
  -8  -4  -5 383.599 1100.10   1
  -8  -4  -6 6078.43 1488.52   1
   8   4   6 7039.14 1455.26   1
   8   4   7 9045.94 1749.79   1
  -8  -4  -7 5837.52 1709.22   1
  -8  -4  -8 28905.2 3910.61   1
   8   5  -1 4588.22 1440.36   1
   8   5   0 1652.49 1476.86   1
   8   5   1 125.144 326.575   1
  -8  -5  -2 352.779 762.466   1
   8   5   2 362.804 671.109   1
   8   5   4 2180.88 1415.87   1
  -8  -5  -4 1558.73 1386.49   1
   8   5   5 1153.41 1214.01   1
  -8  -5  -5 1075.69 1382.77   1
   8   5   6 1492.48 1277.50   1
  -8  -5  -6 1017.26 1548.49   1
   8   5   7 2474.59 1329.88   1
  -8  -5  -7 844.796 1427.03   1
  -8  -5  -8 7488.77 1838.38   1
   8   6   1 642.375 518.414   1
   8   6   3 1737.47 1487.68   1
  -8  -6  -3 100.989 1203.18   1
  -8  -6  -4 138.184 521.622   1
   8   6   4 203.456 573.807   1
  -8  -6  -5 363.518 672.305   1
   8   6   5-233.001 174.945   1
   8   6   6 544.261 549.038   1
  -8  -6  -6 354.923 739.918   1
   8   6   7 285.870 320.750   1
  -8  -6  -7 13.0736 130.521   1
  -8  -6  -8-1838.44 835.036   1
  -8  -6  -9 26343.7 3950.81   1
   8   7   0 644.121 1163.37   1
   8   7   1 1529.52 962.977   1
   8   7   2 6589.40 1889.07   1
  -8  -7  -4 1324.72 824.524   1
   8   7   4 2960.22 1057.55   1
   8   7   5 584.545 422.161   1
  -8  -7  -5-1379.57 1084.03   1
   8   7   6 12214.7 1960.77   1
  -8  -7  -6 8345.22 2242.24   1
   8   7   7 7800.03 1564.93   1
  -8  -7  -7 6538.28 1654.99   1
  -8  -7  -8 757.687 430.603   1
   8   7   8 4253.40 1541.89   1
  -8  -7  -9 837.474 539.375   1
   8   7   9 787.202 528.264   1
   8   8   1-1813.05 1237.21   1
   8   8   2 3509.25 1634.45   1
   8   8   4 11074.9 1831.67   1
  -8  -8  -5 6400.12 1604.09   1
   8   8   5 8230.54 1523.58   1
   8   8   6 20996.7 2479.16   1
  -8  -8  -6 24701.9 2734.29   1
   8   8   7 2403.12 917.869   1
  -8  -8  -7 1143.55 767.401   1
   8   8   8 326.779 344.979   1
  -8  -8  -8 650.302 493.378   1
  -8  -8  -9 49.5100 261.914   1
   8   8   9 87.2506 250.406   1
  -8  -8 -10 33400.7 3908.00   1
   8   9   1 545.059 764.452   1
   8   9   2 1353.29 1083.02   1
   8   9   3 677.007 551.703   1
   8   9   4-507.603 539.408   1
   8   9   5 8419.60 1491.83   1
  -8  -9  -5 7397.73 1646.57   1
   8   9   6 14083.6 1824.26   1
  -8  -9  -6 9950.38 1880.78   1
   8   9   7 1190.92 656.848   1
  -8  -9  -7 1209.90 595.700   1
   8   9   8 2133.34 759.924   1
  -8  -9  -8 1152.18 744.043   1
  -8  -9  -9 3053.45 1053.59   1
   8   9   9 2956.77 897.463   1
  -8  -9 -10 1212.90 580.349   1
   8   9  10 1884.89 733.311   1
   8  10   2 9861.12 2797.99   1
   8  10   3 7865.30 2020.43   1
   8  10   4-93.6368 409.722   1
   8  10   5 2752.76 878.467   1
  -8 -10  -6-1650.23 847.448   1
   8  10   6-115.964 290.017   1
   8  10   7 5842.17 1311.02   1
  -8 -10  -7 4900.04 1345.47   1
   8  10   8 853.015 497.063   1
  -8 -10  -8 818.537 393.094   1
   8  10   9 356.705 304.505   1
  -8 -10  -9 93.2242 304.222   1
  -8 -10 -10 1247.09 678.480   1
   8  10  10 1491.99 697.687   1
  -8 -10 -11 38077.3 3837.20   1
   8  11   2 1335.96 1186.71   1
   8  11   3 1461.31 918.969   1
   8  11   4-149.818 365.138   1
   8  11   5 5728.56 1315.77   1
   8  11   6 13628.1 1800.18   1
   8  11   7 3548.60 1037.54   1
  -8 -11  -7 1962.89 836.172   1
   8  11   8 827.154 472.105   1
  -8 -11  -8-122.901 252.210   1
   8  11   9-172.317 92.5105   1
   8  11  10 4115.14 1010.40   1
   8  11  11 1252.05 869.649   1
   8  12   2 6684.02 2443.89   1
   8  12   3 2836.29 1405.47   1
   8  12   4 8135.73 1644.17   1
   8  12   5 5770.75 1373.54   1
   8  12   6 721.489 499.560   1
   8  12   7-517.785 350.267   1
   8  12   8 1332.73 550.030   1
   8  13   2 10027.3 3009.91   1
   8  13   3 940.724 1031.67   1
   8  13   4 1162.99 638.143   1
   9  -5  -1-0.14104 598.834   1
  -9   5   1 3284.11 1548.44   1
   9  -4  -5 1302.51 614.843   1
   9  -4  -4 6569.35 1446.32   1
   9  -4  -3 6743.39 1637.60   1
   9  -4  -2 1127.34 635.058   1
   9  -4  -1 2363.37 975.587   1
  -9   4   1 1077.33 865.893   1
   9  -4   0 6767.16 1444.95   1
  -9   4   0 2776.75 1536.52   1
   9  -3  -6-96.7320 126.185   1
   9  -3  -5-96.7794 211.378   1
   9  -3  -4 2661.86 870.537   1
   9  -3  -3 249.316 280.073   1
   9  -3  -2 1438.29 775.886   1
   9  -3  -1 88.9779 363.737   1
  -9   3   1 685.678 543.793   1
   9  -3   0 1100.43 881.259   1
  -9   3   0 684.225 584.170   1
   9  -3   1 402.224 474.146   1
  -9   3  -1 1045.98 629.671   1
   9  -2  -5 815.542 428.463   1
   9  -2  -4 943.912 353.782   1
   9  -2  -3 472.406 324.240   1
   9  -2  -2 640.094 425.354   1
   9  -2  -1 16753.9 2470.44   1
  -9   2   0 3608.69 1256.67   1
   9  -2   0 3996.39 1042.92   1
   9  -2   1 7376.68 1819.18   1
  -9   2  -1 9438.11 1748.36   1
  -9   2  -2 11495.0 1900.83   1
   9  -1  -5 1495.33 503.392   1
   9  -1  -4-119.188 124.532   1
   9  -1  -3-338.476 359.207   1
   9  -1  -2 7308.85 1369.32   1
   9  -1  -1 6214.19 1423.81   1
   9  -1   0-223.711 500.087   1
  -9   1   0 261.230 87.9208   1
  -9   1  -1 834.307 457.064   1
   9  -1   1 117.946 395.077   1
  -9   1  -2 59.0074 582.038   1
   9  -1   2-144.974 163.126   1
  -9   1  -3 36205.6 4586.27   1
   9   0  -4-18.5767 183.620   1
   9   0  -3 64.5034 481.821   1
   9   0  -2 2.66465 335.875   1
  -9   0   0-2.77482 514.663   1
   9   0   0 25.6057 592.465   1
  -9   0  -2 50.0410 1233.86   1
   9   0   2 821.279 1264.03   1
  -9   0  -3 733.609 1389.83   1
   9   1  -3 282.161 680.471   1
   9   1  -2 384.587 996.540   1
   9   1  -1 87.1888 523.953   1
  -9  -1  -1 20.2925 459.195   1
   9   1   1 528.129 406.973   1
   9   1   2 3990.54 1322.00   1
  -9  -1  -2 98.4338 1520.58   1
  -9  -1  -3-449.489 523.171   1
   9   1   3 555.917 527.341   1
   9   1   4 12224.7 2195.33   1
  -9  -1  -4 14304.8 2393.89   1
   9   2  -3 2726.70 845.395   1
   9   2  -1 833.434 551.289   1
   9   2   0 2310.35 881.310   1
   9   2   1 2228.35 908.582   1
  -9  -2  -1 1772.23 908.758   1
  -9  -2  -2 3660.82 1311.28   1
   9   2   2 4143.09 1265.89   1
   9   2   3 22313.7 2629.63   1
  -9  -2  -3 12811.7 2596.07   1
   9   2   4 647.280 508.413   1
  -9  -2  -4 679.654 599.749   1
  -9  -2  -5 27683.8 4038.89   1
   9   3  -2 3003.06 878.984   1
   9   3  -1-375.184 440.978   1
   9   3   0 6320.00 1519.44   1
   9   3   1 15198.7 2056.47   1
  -9  -3  -1 12910.2 2227.27   1
  -9  -3  -2 2521.28 973.982   1
   9   3   2 3019.64 1080.11   1
  -9  -3  -3 1722.71 933.877   1
   9   3   3 1247.86 593.374   1
   9   3   4 4076.69 1205.28   1
  -9  -3  -4 2482.67 1351.20   1
   9   3   5 3252.03 1225.89   1
  -9  -3  -5 3856.84 1306.24   1
   9   4   0 1167.48 799.483   1
   9   4   1 3160.68 1043.93   1
   9   4   2 3836.48 921.673   1
  -9  -4  -2 4444.01 1644.69   1
   9   4   4 14044.4 2339.11   1
  -9  -4  -4 8688.78 2123.36   1
   9   4   5 108.835 211.274   1
  -9  -4  -5 147.332 355.164   1
   9   4   6 4869.33 1495.33   1
  -9  -4  -6 15517.2 2719.93   1
   9   5  -1 4101.88 1400.26   1
   9   5   0 104.176 148.012   1
   9   5   1 6604.30 1698.57   1
  -9  -5  -2 1923.16 1928.47   1
   9   5   4 422.843 346.707   1
  -9  -5  -4 939.364 508.495   1
   9   5   5 14052.1 2274.71   1
  -9  -5  -5 10999.0 2727.95   1
   9   5   6 717.069 637.421   1
  -9  -5  -6-434.003 633.817   1
   9   6   0 1661.17 1847.67   1
   9   6   1 733.808 1422.15   1
   9   6   2 421.659 958.492   1
   9   6   3 903.956 1206.79   1
  -9  -6  -3 546.100 1121.94   1
   9   6   5 2321.22 1391.81   1
  -9  -6  -5 401.380 919.769   1
   9   6   7 1240.22 767.715   1
  -9  -6  -7 8229.16 1985.53   1
   9   7   0 2996.39 2118.72   1
   9   7   1 1925.92 1831.83   1
   9   7   2 1664.78 1503.01   1
   9   7   3 453.644 601.783   1
   9   7   4 1749.67 1175.18   1
  -9  -7  -4 622.173 1329.24   1
  -9  -7  -5 60.9014 237.985   1
   9   7   5-34.8738 284.142   1
  -9  -7  -6 18369.1 2267.72   1
   9   7   7 16666.9 2370.78   1
  -9  -7  -7 15350.8 2776.45   1
   9   8   2 526.345 443.645   1
   9   8   3-721.747 681.611   1
   9   8   4 1498.11 906.365   1
  -9  -8  -5 947.460 482.427   1
   9   8   5 1180.23 685.483   1
   9   8   6 22819.7 2788.80   1
  -9  -8  -6 25791.5 2990.71   1
  -9  -8  -7 8500.81 1900.96   1
   9   8   7-190.388 500.673   1
   9   8   8-35.1783 90.0296   1
  -9  -8  -8 8265.84 2084.88   1
   9   9   1 14055.3 4795.49   1
   9   9   2 2669.86 1756.24   1
   9   9   3 3139.85 1169.30   1
   9   9   4 8086.03 1799.19   1
   9   9   5 5739.32 1455.65   1
  -9  -9  -5 5191.36 1369.33   1
  -9  -9  -6 550.039 522.335   1
   9   9   6 120.329 274.806   1
   9   9   7-175.287 118.565   1
  -9  -9  -7-314.699 150.880   1
   9   9   8-308.407 456.689   1
  -9  -9  -8-433.778 544.110   1
   9  10   1-14.7880 1602.08   1
   9  10   2 2722.02 1812.42   1
   9  10   3 622.424 731.368   1
   9  10   4 454.760 435.605   1
   9  10   5 6134.78 1448.25   1
  -9 -10  -6-586.088 405.020   1
   9  10   6-16.3616 252.637   1
   9  10   7 16941.4 2508.79   1
  -9 -10  -7 13415.8 2252.12   1
   9  10   8-142.281 157.169   1
  -9 -10  -8-188.550 277.381   1
   9  10   9 2259.67 866.718   1
  -9 -10  -9 12243.2 2588.75   1
   9  11   2 4263.33 2527.06   1
   9  11   3 2315.08 1184.23   1
   9  11   4-774.696 501.038   1
   9  11   5 2173.78 918.743   1
   9  11   6 709.751 561.389   1
   9  11   7 1255.72 652.063   1
  -9 -11  -7 516.633 551.016   1
   9  11   8 216.808 164.306   1
  -9 -11  -8-597.482 520.945   1
   9  11   9 652.061 391.098   1
  -9 -11  -9 367.418 345.842   1
   9  12   2-1805.60 1297.46   1
   9  12   3 489.306 562.070   1
   9  12   4 8065.66 1825.62   1
   9  12   5 262.641 351.124   1
   9  12   6 1256.77 550.646   1
   9  12   7 3497.47 1023.06   1
   9  12   8 6822.42 1422.45   1
   9  12   9 2472.12 836.849   1
   9  13   2 2628.52 2247.63   1
   9  13   3 6273.52 2256.14   1
   9  13   4 1988.14 981.180   1
   9  13   5 3770.39 1245.25   1
   9  13   6 14154.7 2292.42   1
  10   1  -2 478.700 1179.98   1
  10   1  -1 11974.3 1929.60   1
  10   2   0-0.62413 100.840   1
  10   2   1 5999.70 1711.62   1
 -10  -2  -1 16245.9 2972.45   1
  10   3  -1 1046.76 644.779   1
  10   3   0 853.999 587.164   1
  10   3   1 13236.9 2096.53   1
 -10  -3  -1 13805.2 2458.28   1
  10   3   2 6133.05 1899.67   1
 -10  -3  -2 19399.9 3396.79   1
  10   4  -1 7133.38 1733.22   1
  10   4   0 8.04647 368.138   1
  10   4   1 512.175 563.322   1
  10   4   2-60.1394 144.099   1
 -10  -4  -2 177.493 331.597   1
 -10  -4  -3 32458.3 4476.62   1
  10   5  -1 5574.01 1619.61   1
  10   5   0 6588.47 1628.48   1
  10   5   1 1360.67 888.824   1
  10   5   2 6164.45 1506.47   1
 -10  -5  -3 3729.33 1416.32   1
  10   5   3 1831.25 992.371   1
  10   6   0 2064.82 1092.68   1
  10   6   1 37181.4 4627.85   1
  10   6   2 297.340 274.221   1
  10   6   3 1025.29 808.148   1
 -10  -6  -3 1655.06 927.801   1
  10   6   4 7772.71 2050.21   1
 -10  -6  -4 22497.8 3372.61   1
  10   7   0 7197.05 2566.29   1
  10   7   1 2188.79 1366.67   1
  10   7   2 21081.7 3439.12   1
  10   7   3 1219.19 657.406   1
 -10  -7  -4 10259.8 2284.34   1
  10   7   4 7400.77 1519.51   1
  10   8   1 5557.64 2846.94   1
  10   8   3 657.721 530.716   1
  10   8   4 128.164 244.277   1
  10   9   2 1385.50 1098.02   1
  10   9   3-186.593 474.158   1
  10   9   4 14114.8 2767.21   1
 -10  -9  -5 5598.22 1556.02   1
  10   9   5 1208.57 738.289   1
  10  10   2 35991.2 7854.87   1
  10  10   3 159.238 307.638   1
  10  10   4 3262.54 1191.43   1
  10  10   5-314.206 491.611   1
 -10 -10  -6 41707.9 4505.21   1
  10  11   3 2852.08 1756.84   1
  10  11   4 1214.15 740.752   1
  10  11   5 10672.7 2201.12   1
  10  11   6 3859.59 1409.16   1
  10  12   4 2524.73 1053.38   1
  10  12   5-516.859 302.759   1
  10  12   6 804.486 581.512   1
  10  13   4 6939.87 1945.25   1
  10  13   5 2351.90 1084.07   1
  10  13   7 31919.9 3538.06   1
   0   0   0    0.00    0.00   0

TITL LD011_p07_s2_mask1i5 in P-1
REM P-1 (#2 in standard setting)
CELL 0.29070   6.293268   6.742951   7.005815  74.2551  85.3750  64.8462
ZERR    1.00   0.001528   0.001883   0.002182   0.0258   0.0226   0.0254
LATT  1
SFAC C H N O
UNIT 11.00 10.00 1.00 1.00
TREF
HKLF 4
END
;
_shelx_hkl_checksum   32927
