# Supplementary material for: Polymorphism of feldspars above 10 GPa
Source: Nat Commun. 2020 Jun 1;11:2721. doi: 10.1038/s41467-020-16547-4 (PMC7264230; doi:10.1038/s41467-020-16547-4)
Supplement: Supplementary file 4 — Supplementary Data 1 [file 41467_2020_16547_MOESM4_ESM.zip › CIFs/Microcline-II_p08_14i9GPa.cif]

 
data_Microcline-II_14_9GPa


_publ_requested_journal          'Nature Communications' 

_publ_contact_author_name        'Anna Pakhomova'
_publ_contact_author_address     
;Deutsches Elektronen-Synchrotron (DESY)
Notkestrasse 85
22607 Hamburg
Germany
;
_publ_contact_author_email       anna.pakhomova@desy.de
_publ_contact_author_phone       00494089985457
loop_
_publ_author_name
_publ_author_address
'Pakhomova, Anna'
;Deutsches Elektronen-Synchrotron (DESY)
Notkestrasse 85
22607 Hamburg
Germany
;
 
_audit_creation_method            'SHELXL-2016/6'
_shelx_SHELXL_version_number      '2016/6'
_chemical_name_systematic         microcline
_chemical_name_common             microcline
_chemical_melting_point           ?
_chemical_formula_moiety          ?
_chemical_formula_sum
 'Al K O8 Si3' 
_chemical_formula_weight          278.35

loop_
 _atom_type_symbol
 _atom_type_description
 _atom_type_scat_dispersion_real
 _atom_type_scat_dispersion_imag
 _atom_type_scat_source
 'O'  'O'  -0.0009   0.0008
 'International Tables Vol C Tables 4.2.6.8 and 6.1.1.4'
 'Al'  'Al'   0.0053   0.0078
 'International Tables Vol C Tables 4.2.6.8 and 6.1.1.4'
 'Si'  'Si'   0.0082   0.0108
 'International Tables Vol C Tables 4.2.6.8 and 6.1.1.4'
 'K'  'K'   0.0342   0.0411
 'International Tables Vol C Tables 4.2.6.8 and 6.1.1.4'
 
_space_group_crystal_system       triclinic
_space_group_IT_number            2
_space_group_name_H-M_alt         'P -1'
_space_group_name_Hall            '-P 1'
 
_shelx_space_group_comment
;
The symmetry employed for this shelxl refinement is uniquely defined
by the following loop, which should always be used as a source of
symmetry information in preference to the above space-group names.
They are only intended as comments.
;
 
loop_
 _space_group_symop_operation_xyz
 'x, y, z'
 '-x, -y, -z'
 
_cell_length_a                    6.2737(12)
_cell_length_b                    6.7304(15)
_cell_length_c                    6.9896(16)
_cell_angle_alpha                 74.14(2)
_cell_angle_beta                  85.035(18)
_cell_angle_gamma                 64.86(2)
_cell_volume                      256.87(11)
_cell_formula_units_Z             2
_cell_measurement_temperature     293(2)
_cell_measurement_reflns_used     633
_cell_measurement_theta_min       1.9550
_cell_measurement_theta_max       18.1010
 
_exptl_crystal_description        'plate crystal'
_exptl_crystal_colour             colorless
_exptl_crystal_density_meas       ?
_exptl_crystal_density_method     ?
_exptl_crystal_density_diffrn     3.599          
_exptl_crystal_F_000              276
_exptl_transmission_factor_min    ?
_exptl_transmission_factor_max    ?
_exptl_crystal_size_max           0.02
_exptl_crystal_size_mid           0.015
_exptl_crystal_size_min           0.01
_exptl_absorpt_coefficient_mu     0.190
_exptl_absorpt_correction_T_min                   0.12647
_exptl_absorpt_correction_T_max                   1.00000
_exptl_absorpt_correction_type    'multi-scan'
_exptl_absorpt_process_details    ?
_exptl_absorpt_special_details    ?
_diffrn_ambient_temperature       293(2)
_diffrn_ambient_pressure          14900000
_diffrn_radiation_wavelength      0.2907

_diffrn_radiation_type            synchrotron
_diffrn_source                    synchrotron
_diffrn_source_type               'PETRA III, Beamline P02.2'
_diffrn_measurement_device_type   'esperanto-CrysAlisPro-abstract goniometer imported esperanto images'
_diffrn_measurement_method        '\w scans'
_diffrn_detector_area_resol_mean  ?
_diffrn_reflns_number             1709
_diffrn_reflns_av_unetI/netI      0.0461
_diffrn_reflns_av_R_equivalents   0.0283
_diffrn_reflns_limit_h_min        -10
_diffrn_reflns_limit_h_max        10
_diffrn_reflns_limit_k_min        -10
_diffrn_reflns_limit_k_max        10
_diffrn_reflns_limit_l_min        -11
_diffrn_reflns_limit_l_max        10
_diffrn_reflns_theta_min          1.777
_diffrn_reflns_theta_max          13.555
_diffrn_reflns_theta_full         10.045
_diffrn_measured_fraction_theta_max   0.502
_diffrn_measured_fraction_theta_full  0.491
_diffrn_reflns_Laue_measured_fraction_max    0.502
_diffrn_reflns_Laue_measured_fraction_full   0.491
_diffrn_reflns_point_group_measured_fraction_max   0.502
_diffrn_reflns_point_group_measured_fraction_full  0.491
_reflns_number_total              1134
_reflns_number_gt                 888
_reflns_threshold_expression      'I > 2\s(I)'
_reflns_Friedel_coverage          0.000
_reflns_Friedel_fraction_max      .
_reflns_Friedel_fraction_full     .
 
_reflns_special_details
;
 Reflections were merged by SHELXL according to the crystal
 class for the calculation of statistics and refinement.
 
 _reflns_Friedel_fraction is defined as the number of unique
 Friedel pairs measured divided by the number that would be
 possible theoretically, ignoring centric projections and
 systematic absences.
;
 
_computing_data_collection        
;
CrysAlisPro, Agilent Technologies,
Version 1.171.36.28 (release 01-02-2013 CrysAlis171 .NET)
(compiled Feb  1 2013,16:14:44)
;
_computing_cell_refinement        
;
CrysAlisPro, Agilent Technologies,
Version 1.171.36.28 (release 01-02-2013 CrysAlis171 .NET)
(compiled Feb  1 2013,16:14:44)
;
_computing_data_reduction         
;
CrysAlisPro, Agilent Technologies,
Version 1.171.36.28 (release 01-02-2013 CrysAlis171 .NET)
(compiled Feb  1 2013,16:14:44)
;
_computing_structure_solution      'SHELXL-2018/3 (Sheldrick, 2018)'
_computing_structure_refinement 'SHELXL-2018/3 (Sheldrick, 2018)'
_computing_molecular_graphics     ?
_computing_publication_material   ?
_refine_special_details           ?
_refine_ls_structure_factor_coef  Fsqd
_refine_ls_matrix_type            full
_refine_ls_weighting_scheme       calc
_refine_ls_weighting_details
'w=1/[\s^2^(Fo^2^)+(0.1796P)^2^] where P=(Fo^2^+2Fc^2^)/3'
_atom_sites_solution_primary      ?
_atom_sites_solution_secondary    ?
_atom_sites_solution_hydrogens    .
_refine_ls_hydrogen_treatment     undef
_refine_ls_extinction_method      none
_refine_ls_extinction_coef        .
_refine_ls_number_reflns          1134
_refine_ls_number_parameters      118
_refine_ls_number_restraints      0
_refine_ls_R_factor_all           0.0916
_refine_ls_R_factor_gt            0.0804
_refine_ls_wR_factor_ref          0.2625
_refine_ls_wR_factor_gt           0.2362
_refine_ls_goodness_of_fit_ref    1.132
_refine_ls_restrained_S_all       1.132
_refine_ls_shift/su_max           0.000
_refine_ls_shift/su_mean          0.000
 
loop_
 _atom_site_label
 _atom_site_type_symbol
 _atom_site_fract_x
 _atom_site_fract_y
 _atom_site_fract_z
 _atom_site_U_iso_or_equiv
 _atom_site_adp_type
 _atom_site_occupancy
 _atom_site_site_symmetry_order  
 _atom_site_calc_flag
 _atom_site_refinement_flags_posn
 _atom_site_refinement_flags_adp
 _atom_site_refinement_flags_occupancy
 _atom_site_disorder_assembly
 _atom_site_disorder_group
K11 K 0.7795(2) 0.6944(2) 0.4570(3) 0.0307(6) Uani 1 1 d . . . . .
Si1 Si 0.1571(3) 0.6616(3) 0.1254(3) 0.0263(7) Uani 1 1 d . . . . .
Si2 Si 0.2727(3) 0.7253(3) 0.7354(3) 0.0273(7) Uani 1 1 d . . . . .
Si3 Si 0.2414(3) 0.9467(3) 0.3271(3) 0.0265(7) Uani 1 1 d . . . . .
Al1 Al 0.3856(3) 0.2413(3) -0.0208(4) 0.0271(8) Uani 1 1 d . . . . .
O1 O -0.1081(7) 0.7380(7) 0.0811(10) 0.0296(16) Uani 1 1 d . . . . .
O2 O 0.2762(7) 0.7934(7) 0.9443(9) 0.0269(15) Uani 1 1 d . . . . .
O3 O 0.4392(6) 0.9678(7) 0.1737(9) 0.0265(16) Uani 1 1 d . . . . .
O4 O 0.3567(7) 0.8746(7) 0.5505(9) 0.0269(15) Uani 1 1 d . . . . .
O5 O 0.1667(7) 0.7481(7) 0.3184(9) 0.0300(17) Uani 1 1 d . . . . .
O6 O 0.0111(7) 1.1765(7) 0.3176(9) 0.0283(15) Uani 1 1 d . . . . .
O7 O 0.3083(7) 0.3944(7) 0.1652(9) 0.0265(15) Uani 1 1 d . . . . .
O8 O 0.3781(7) 0.4646(7) 0.7612(9) 0.0298(16) Uani 1 1 d . . . . .
 
loop_
 _atom_site_aniso_label
 _atom_site_aniso_U_11
 _atom_site_aniso_U_22
 _atom_site_aniso_U_33
 _atom_site_aniso_U_23
 _atom_site_aniso_U_13
 _atom_site_aniso_U_12
K11 0.0207(5) 0.0218(6) 0.0471(15) -0.0073(8) -0.0049(7) -0.0066(5)
Si1 0.0169(6) 0.0152(7) 0.0441(17) -0.0049(9) -0.0059(8) -0.0046(6)
Si2 0.0182(6) 0.0158(7) 0.0447(17) -0.0062(9) -0.0067(9) -0.0037(6)
Si3 0.0168(6) 0.0166(7) 0.0430(17) -0.0051(9) -0.0057(8) -0.0044(6)
Al1 0.0171(7) 0.0159(8) 0.0446(19) -0.0061(10) -0.0059(9) -0.0034(6)
O1 0.0181(14) 0.0191(17) 0.052(4) -0.009(2) -0.005(2) -0.0075(14)
O2 0.0189(14) 0.0171(16) 0.042(4) -0.002(2) -0.007(2) -0.0073(14)
O3 0.0175(14) 0.0157(15) 0.044(4) -0.006(2) -0.003(2) -0.0048(14)
O4 0.0178(14) 0.0197(17) 0.039(4) -0.002(2) -0.006(2) -0.0064(14)
O5 0.0213(15) 0.0200(18) 0.047(4) -0.009(3) -0.007(2) -0.0056(15)
O6 0.0169(13) 0.0196(16) 0.045(4) -0.009(2) -0.004(2) -0.0033(13)
O7 0.0192(14) 0.0164(16) 0.041(4) -0.005(2) -0.002(2) -0.0058(14)
O8 0.0170(14) 0.0179(15) 0.052(4) -0.007(2) -0.012(2) -0.0040(13)
 
_geom_special_details
;
 All esds (except the esd in the dihedral angle between two l.s. planes)
 are estimated using the full covariance matrix.  The cell esds are taken
 into account individually in the estimation of esds in distances, angles
 and torsion angles; correlations between esds in cell parameters are only
 used when they are defined by crystal symmetry.  An approximate (isotropic)
 treatment of cell esds is used for estimating esds involving l.s. planes.
;
 
loop_
 _geom_bond_atom_site_label_1
 _geom_bond_atom_site_label_2
 _geom_bond_distance
 _geom_bond_site_symmetry_2
 _geom_bond_publ_flag
K11 O4 2.517(5) . ?
K11 O8 2.549(4) 2_666 ?
K11 O7 2.608(7) 2_666 ?
K11 O1 2.631(7) 1_655 ?
K11 O4 2.640(4) 2_676 ?
K11 O6 2.654(4) 2_676 ?
K11 O5 2.668(6) 1_655 ?
K11 O3 2.696(4) . ?
K11 O5 2.852(6) 2_666 ?
K11 K11 2.853(2) 2_766 ?
K11 Si3 3.1338(19) 2_676 ?
K11 Si1 3.149(3) 1_655 ?
Si1 O1 1.550(4) . ?
Si1 O7 1.592(4) . ?
Si1 O5 1.623(5) . ?
Si1 O2 1.653(7) 1_554 ?
Si1 Si2 2.725(3) 1_554 ?
Si2 O8 1.552(4) . ?
Si2 O4 1.606(7) . ?
Si2 O2 1.650(5) . ?
Si2 O6 1.651(4) 2_576 ?
Si2 Si3 2.816(3) . ?
Si3 O6 1.595(4) . ?
Si3 O3 1.596(7) . ?
Si3 O5 1.610(5) . ?
Si3 O4 1.637(5) . ?
Al1 O1 1.765(4) 2_565 ?
Al1 O7 1.785(5) . ?
Al1 O8 1.812(7) 1_554 ?
Al1 O3 1.880(6) 1_545 ?
Al1 O3 1.906(4) 2_665 ?
Al1 O2 2.133(4) 2_666 ?
Al1 Al1 2.879(3) 2_655 ?
 
loop_
 _geom_angle_atom_site_label_1
 _geom_angle_atom_site_label_2
 _geom_angle_atom_site_label_3
 _geom_angle
 _geom_angle_site_symmetry_1
 _geom_angle_site_symmetry_3
 _geom_angle_publ_flag
O4 K11 O8 84.43(15) . 2_666 ?
O4 K11 O7 62.97(15) . 2_666 ?
O8 K11 O7 117.01(19) 2_666 2_666 ?
O4 K11 O1 120.64(14) . 1_655 ?
O8 K11 O1 60.25(18) 2_666 1_655 ?
O7 K11 O1 174.05(12) 2_666 1_655 ?
O4 K11 O4 67.8(2) . 2_676 ?
O8 K11 O4 127.40(13) 2_666 2_676 ?
O7 K11 O4 89.61(18) 2_666 2_676 ?
O1 K11 O4 96.17(18) 1_655 2_676 ?
O4 K11 O6 101.34(14) . 2_676 ?
O8 K11 O6 173.78(12) 2_666 2_676 ?
O7 K11 O6 64.51(19) 2_666 2_676 ?
O1 K11 O6 117.60(19) 1_655 2_676 ?
O4 K11 O6 57.77(12) 2_676 2_676 ?
O4 K11 O5 147.95(14) . 1_655 ?
O8 K11 O5 113.14(19) 2_666 1_655 ?
O7 K11 O5 123.03(14) 2_666 1_655 ?
O1 K11 O5 56.95(14) 1_655 1_655 ?
O4 K11 O5 80.40(16) 2_676 1_655 ?
O6 K11 O5 62.91(18) 2_676 1_655 ?
O4 K11 O3 59.60(17) . . ?
O8 K11 O3 58.20(12) 2_666 . ?
O7 K11 O3 122.57(15) 2_666 . ?
O1 K11 O3 61.29(14) 1_655 . ?
O4 K11 O3 69.20(12) 2_676 . ?
O6 K11 O3 126.76(13) 2_676 . ?
O5 K11 O3 105.74(18) 1_655 . ?
O4 K11 O5 92.43(17) . 2_666 ?
O8 K11 O5 72.72(15) 2_666 2_666 ?
O7 K11 O5 57.93(14) 2_666 2_666 ?
O1 K11 O5 116.35(14) 1_655 2_666 ?
O4 K11 O5 147.4(2) 2_676 2_666 ?
O6 K11 O5 104.48(16) 2_676 2_666 ?
O5 K11 O5 117.85(14) 1_655 2_666 ?
O3 K11 O5 123.95(13) . 2_666 ?
O4 K11 K11 146.60(18) . 2_766 ?
O8 K11 K11 94.05(9) 2_666 2_766 ?
O7 K11 K11 88.80(11) 2_666 2_766 ?
O1 K11 K11 86.20(11) 1_655 2_766 ?
O4 K11 K11 133.34(11) 2_676 2_766 ?
O6 K11 K11 79.87(9) 2_676 2_766 ?
O5 K11 K11 62.08(11) 1_655 2_766 ?
O3 K11 K11 144.27(14) . 2_766 ?
O5 K11 K11 55.76(11) 2_666 2_766 ?
O4 K11 Si3 74.92(10) . 2_676 ?
O8 K11 Si3 155.54(8) 2_666 2_676 ?
O7 K11 Si3 64.80(11) 2_666 2_676 ?
O1 K11 Si3 120.09(12) 1_655 2_676 ?
O4 K11 Si3 31.49(11) 2_676 2_676 ?
O6 K11 Si3 30.59(8) 2_676 2_676 ?
O5 K11 Si3 80.34(10) 1_655 2_676 ?
O3 K11 Si3 99.27(9) . 2_676 ?
O5 K11 Si3 120.39(12) 2_666 2_676 ?
K11 K11 Si3 110.41(6) 2_766 2_676 ?
O4 K11 Si1 148.24(15) . 1_655 ?
O8 K11 Si1 82.13(15) 2_666 1_655 ?
O7 K11 Si1 148.10(9) 2_666 1_655 ?
O1 K11 Si1 29.40(8) 1_655 1_655 ?
O4 K11 Si1 98.43(17) 2_676 1_655 ?
O6 K11 Si1 93.89(15) 2_676 1_655 ?
O5 K11 Si1 31.03(10) 1_655 1_655 ?
O3 K11 Si1 88.96(14) . 1_655 ?
O5 K11 Si1 110.63(12) 2_666 1_655 ?
K11 K11 Si1 63.32(8) 2_766 1_655 ?
Si3 K11 Si1 108.83(8) 2_676 1_655 ?
O1 Si1 O7 113.5(2) . . ?
O1 Si1 O5 105.5(3) . . ?
O7 Si1 O5 111.2(2) . . ?
O1 Si1 O2 111.7(3) . 1_554 ?
O7 Si1 O2 108.8(3) . 1_554 ?
O5 Si1 O2 105.8(3) . 1_554 ?
O1 Si1 Si2 94.5(3) . 1_554 ?
O7 Si1 Si2 90.8(3) . 1_554 ?
O5 Si1 Si2 140.2(3) . 1_554 ?
O2 Si1 Si2 34.40(14) 1_554 1_554 ?
O1 Si1 K11 56.4(3) . 1_455 ?
O7 Si1 K11 102.6(3) . 1_455 ?
O5 Si1 K11 57.9(2) . 1_455 ?
O2 Si1 K11 148.42(14) 1_554 1_455 ?
Si2 Si1 K11 150.85(5) 1_554 1_455 ?
O1 Si1 K11 99.8(3) . 2_666 ?
O7 Si1 K11 55.3(2) . 2_666 ?
O5 Si1 K11 64.0(2) . 2_666 ?
O2 Si1 K11 148.42(12) 1_554 2_666 ?
Si2 Si1 K11 146.08(6) 1_554 2_666 ?
K11 Si1 K11 53.77(6) 1_455 2_666 ?
O8 Si2 O4 117.6(3) . . ?
O8 Si2 O2 113.2(3) . . ?
O4 Si2 O2 112.2(3) . . ?
O8 Si2 O6 106.6(2) . 2_576 ?
O4 Si2 O6 102.2(3) . 2_576 ?
O2 Si2 O6 103.3(3) . 2_576 ?
O8 Si2 Si1 90.0(3) . 1_556 ?
O4 Si2 Si1 146.20(16) . 1_556 ?
O2 Si2 Si1 34.5(2) . 1_556 ?
O6 Si2 Si1 86.7(3) 2_576 1_556 ?
O8 Si2 Si3 108.9(2) . . ?
O4 Si2 Si3 30.06(13) . . ?
O2 Si2 Si3 135.4(2) . . ?
O6 Si2 Si3 77.7(3) 2_576 . ?
Si1 Si2 Si3 158.17(6) 1_556 . ?
O8 Si2 K11 84.3(2) . . ?
O4 Si2 K11 39.51(13) . . ?
O2 Si2 K11 111.9(2) . . ?
O6 Si2 K11 135.4(3) 2_576 . ?
Si1 Si2 K11 137.34(5) 1_556 . ?
Si3 Si2 K11 58.10(6) . . ?
O8 Si2 K11 38.19(13) . 2_666 ?
O4 Si2 K11 104.51(16) . 2_666 ?
O2 Si2 K11 142.6(2) . 2_666 ?
O6 Si2 K11 75.12(15) 2_576 2_666 ?
Si1 Si2 K11 109.29(9) 1_556 2_666 ?
Si3 Si2 K11 81.57(6) . 2_666 ?
K11 Si2 K11 91.63(6) . 2_666 ?
O8 Si2 K11 157.2(3) . 2_676 ?
O4 Si2 K11 40.53(15) . 2_676 ?
O2 Si2 K11 79.09(19) . 2_676 ?
O6 Si2 K11 88.1(2) 2_576 2_676 ?
Si1 Si2 K11 108.62(6) 1_556 2_676 ?
Si3 Si2 K11 56.28(6) . 2_676 ?
K11 Si2 K11 73.10(6) . 2_676 ?
K11 Si2 K11 137.25(8) 2_666 2_676 ?
O8 Si2 K11 80.70(12) . 1_455 ?
O4 Si2 K11 98.21(14) . 1_455 ?
O2 Si2 K11 132.28(19) . 1_455 ?
O6 Si2 K11 32.19(15) 2_576 1_455 ?
Si1 Si2 K11 105.70(8) 1_556 1_455 ?
Si3 Si2 K11 68.21(6) . 1_455 ?
K11 Si2 K11 114.88(7) . 1_455 ?
K11 Si2 K11 44.58(3) 2_666 1_455 ?
K11 Si2 K11 105.80(5) 2_676 1_455 ?
O6 Si3 O3 115.7(3) . . ?
O6 Si3 O5 109.7(2) . . ?
O3 Si3 O5 113.2(3) . . ?
O6 Si3 O4 104.6(2) . . ?
O3 Si3 O4 106.8(3) . . ?
O5 Si3 O4 106.0(3) . . ?
O6 Si3 Si2 101.0(3) . . ?
O3 Si3 Si2 131.30(16) . . ?
O5 Si3 Si2 80.1(2) . . ?
O4 Si3 Si2 29.4(2) . . ?
O6 Si3 K11 57.83(14) . 2_676 ?
O3 Si3 K11 97.44(15) . 2_676 ?
O5 Si3 K11 148.9(3) . 2_676 ?
O4 Si3 K11 57.37(14) . 2_676 ?
Si2 Si3 K11 75.36(7) . 2_676 ?
O6 Si3 K11 143.16(15) . . ?
O3 Si3 K11 58.84(15) . . ?
O5 Si3 K11 104.90(13) . . ?
O4 Si3 K11 52.58(19) . . ?
Si2 Si3 K11 72.53(6) . . ?
K11 Si3 K11 85.85(5) 2_676 . ?
O6 Si3 K11 81.1(2) . 1_455 ?
O3 Si3 K11 143.75(14) . 1_455 ?
O5 Si3 K11 32.9(2) . 1_455 ?
O4 Si3 K11 98.7(2) . 1_455 ?
Si2 Si3 K11 69.32(7) . 1_455 ?
K11 Si3 K11 118.13(7) 2_676 1_455 ?
K11 Si3 K11 126.33(7) . 1_455 ?
O1 Al1 O7 100.9(2) 2_565 . ?
O1 Al1 O8 93.3(2) 2_565 1_554 ?
O7 Al1 O8 100.3(3) . 1_554 ?
O1 Al1 O3 89.8(2) 2_565 1_545 ?
O7 Al1 O3 91.0(3) . 1_545 ?
O8 Al1 O3 167.6(2) 1_554 1_545 ?
O1 Al1 O3 95.31(19) 2_565 2_665 ?
O7 Al1 O3 161.85(16) . 2_665 ?
O8 Al1 O3 86.7(3) 1_554 2_665 ?
O3 Al1 O3 81.0(3) 1_545 2_665 ?
O1 Al1 O2 178.4(2) 2_565 2_666 ?
O7 Al1 O2 79.62(19) . 2_666 ?
O8 Al1 O2 88.1(2) 1_554 2_666 ?
O3 Al1 O2 88.7(2) 1_545 2_666 ?
O3 Al1 O2 83.93(18) 2_665 2_666 ?
O1 Al1 Al1 93.36(16) 2_565 2_655 ?
O7 Al1 Al1 129.8(2) . 2_655 ?
O8 Al1 Al1 126.9(2) 1_554 2_655 ?
O3 Al1 Al1 40.84(15) 1_545 2_655 ?
O3 Al1 Al1 40.16(19) 2_665 2_655 ?
O2 Al1 Al1 85.16(12) 2_666 2_655 ?
O1 Al1 K11 56.3(2) 2_565 2_665 ?
O7 Al1 K11 138.88(14) . 2_665 ?
O8 Al1 K11 53.71(12) 1_554 2_665 ?
O3 Al1 K11 119.57(13) 1_545 2_665 ?
O3 Al1 K11 58.14(13) 2_665 2_665 ?
O2 Al1 K11 124.1(2) 2_666 2_665 ?
Al1 Al1 K11 88.44(8) 2_655 2_665 ?
Si1 O1 Al1 166.0(3) . 2_565 ?
Si1 O1 K11 94.2(3) . 1_455 ?
Al1 O1 K11 89.8(3) 2_565 1_455 ?
Si2 O2 Si1 111.1(3) . 1_556 ?
Si2 O2 Al1 113.0(3) . 2_666 ?
Si1 O2 Al1 114.1(2) 1_556 2_666 ?
Si3 O3 Al1 121.0(2) . 1_565 ?
Si3 O3 Al1 126.0(3) . 2_665 ?
Al1 O3 Al1 99.0(3) 1_565 2_665 ?
Si3 O3 K11 90.7(3) . . ?
Al1 O3 K11 133.6(2) 1_565 . ?
Al1 O3 K11 84.95(12) 2_665 . ?
Si2 O4 Si3 120.5(3) . . ?
Si2 O4 K11 116.54(18) . . ?
Si3 O4 K11 96.3(3) . . ?
Si2 O4 K11 116.2(3) . 2_676 ?
Si3 O4 K11 91.14(19) . 2_676 ?
K11 O4 K11 112.2(2) . 2_676 ?
Si3 O5 Si1 127.7(5) . . ?
Si3 O5 K11 127.9(3) . 1_455 ?
Si1 O5 K11 91.1(2) . 1_455 ?
Si3 O5 K11 140.4(2) . 2_666 ?
Si1 O5 K11 85.18(19) . 2_666 ?
K11 O5 K11 62.15(14) 1_455 2_666 ?
Si3 O6 Si2 137.2(3) . 2_576 ?
Si3 O6 K11 91.58(15) . 2_676 ?
Si2 O6 K11 128.5(2) 2_576 2_676 ?
Si1 O7 Al1 125.0(4) . . ?
Si1 O7 K11 94.5(3) . 2_666 ?
Al1 O7 K11 135.6(3) . 2_666 ?
Si2 O8 Al1 129.0(4) . 1_556 ?
Si2 O8 K11 119.70(18) . 2_666 ?
Al1 O8 K11 91.33(18) 1_556 2_666 ?
 
_refine_diff_density_max    0.997
_refine_diff_density_min   -1.281
_refine_diff_density_rms    0.207

_shelx_res_file
;

TITL LD011_p08_s2 in P-1
    ld011_p08_s2.res
    created by SHELXL-2016/6 at 21:42:00 on 01-Mar-2020
REM P-1 (#2 in standard setting)
CELL 0.29070   6.273684   6.730444   6.989607  74.1416  85.0353  64.8635
ZERR    2  0.001239   0.001501   0.001636   0.0200   0.0176   0.0204
LATT  1
SFAC O AL SI K
DISP $O -0.00093  0.00083  6.66301!source kissel
DISP $Al  0.00525  0.00777 22.28499!source kissel
DISP $Si  0.00815  0.01082 28.25500!source kissel
DISP $K  0.03424  0.04113 83.75699!source kissel
UNIT 16 2 6 2
L.S. 10
BOND
shel 0.62  5
omit  -2   1   0
omit     8   5   8
LIST 6
acta
FMAP 2
PLAN 20
WGHT    0.179600
FVAR      11.50739
K11   4    0.779481    0.694390    0.456959    11.00000    0.02068    0.02179 =
         0.04714   -0.00731   -0.00491   -0.00661
SI1   3    0.157077    0.661555    0.125384    11.00000    0.01686    0.01521 =
         0.04410   -0.00489   -0.00587   -0.00460
SI2   3    0.272746    0.725278    0.735367    11.00000    0.01825    0.01578 =
         0.04472   -0.00624   -0.00674   -0.00373
SI3   3    0.241393    0.946712    0.327061    11.00000    0.01681    0.01657 =
         0.04303   -0.00507   -0.00571   -0.00440
AL1   2    0.385560    0.241317   -0.020828    11.00000    0.01707    0.01588 =
         0.04458   -0.00606   -0.00585   -0.00336
O1    1   -0.108109    0.738049    0.081051    11.00000    0.01811    0.01913 =
         0.05196   -0.00877   -0.00473   -0.00753
O2    1    0.276212    0.793393    0.944328    11.00000    0.01887    0.01709 =
         0.04242   -0.00207   -0.00736   -0.00731
O3    1    0.439213    0.967815    0.173663    11.00000    0.01750    0.01571 =
         0.04357   -0.00582   -0.00250   -0.00481
O4    1    0.356666    0.874564    0.550476    11.00000    0.01778    0.01974 =
         0.03946   -0.00203   -0.00648   -0.00635
O5    1    0.166687    0.748105    0.318365    11.00000    0.02132    0.02000 =
         0.04749   -0.00924   -0.00746   -0.00559
O6    1    0.011116    1.176482    0.317565    11.00000    0.01687    0.01957 =
         0.04513   -0.00894   -0.00409   -0.00330
O7    1    0.308256    0.394380    0.165204    11.00000    0.01924    0.01638 =
         0.04104   -0.00520   -0.00211   -0.00576
O8    1    0.378105    0.464613    0.761185    11.00000    0.01700    0.01786 =
         0.05195   -0.00664   -0.01187   -0.00401

HKLF 4


REM  LD011_p08_s2 in P-1
REM R1 =  0.0804 for     888 Fo > 4sig(Fo)  and  0.0916 for all    1134 data
REM    118 parameters refined using      0 restraints

END

WGHT      0.1799      0.0000

REM Highest difference peak  0.997,  deepest hole -1.281,  1-sigma level  0.207
Q1    1   0.6578  0.7823  0.4468  11.00000  0.05    1.00
Q2    1   0.1556  0.7191  0.0204  11.00000  0.05    0.79
Q3    1   0.3804  0.3191 -0.1308  11.00000  0.05    0.79
Q4    1   0.1234  1.0362  0.3173  11.00000  0.05    0.79
Q5    1   0.9004  0.6022  0.4666  11.00000  0.05    0.78
Q6    1   0.0458  0.7205  0.1417  11.00000  0.05    0.75
Q7    1   0.4288  0.2987  0.2141  11.00000  0.05    0.74
Q8    1   0.2783  0.3399 -0.0587  11.00000  0.05    0.69
Q9    1   0.7824  0.7613  0.3271  11.00000  0.05    0.69
Q10   1   0.2735  0.5792  0.1241  11.00000  0.05    0.69
Q11   1   0.4682  0.8136  0.5356  11.00000  0.05    0.67
Q12   1   0.5537  0.8803  0.1959  11.00000  0.05    0.62
Q13   1   0.2960  0.3334  0.3516  11.00000  0.05    0.62
Q14   1  -0.0098  0.6934  0.0353  11.00000  0.05    0.61
Q15   1   0.3698  0.6358  0.7706  11.00000  0.05    0.60
Q16   1   0.4973  0.7199  0.3788  11.00000  0.05    0.59
Q17   1   0.2981  0.7986  0.5798  11.00000  0.05    0.59
Q18   1   0.0771  0.9990  0.8257  11.00000  0.05    0.58
Q19   1   0.3538  0.8479  0.3650  11.00000  0.05    0.57
Q20   1   0.9030  0.5214  0.6399  11.00000  0.05    0.57
;
_shelx_res_checksum   14780

_shelx_hkl_file
;
   0   5   1 106523. 1617.76   1
   0  -5  -5 2516.27 245.376   1
   0   6   0 3641.49 399.165   1
   0   6   1 521.629 133.968   1
   0  -6  -5 11134.9 487.033   1
   0  -6  -6 483.952 60.6654   1
   0  -6  -7-17.6347 78.7971   1
   0   7  -1 58340.2 2103.71   1
   0   7   0 40.4423 51.6999   1
   0   7   1 727.345 164.200   1
   0   7   2 92.5530 53.8766   1
   0  -7  -6 19709.4 691.709   1
   0  -7  -7 130.199 69.1211   1
   0  -7  -8 1000.65 204.890   1
   0  -7  -9 78.6998 41.9214   1
   0   8   1 461.625 147.332   1
   0   8   2 1283.09 222.613   1
   0  -8  -7 3672.81 319.408   1
   0  -8  -8 100.654 63.2298   1
   0   9  -1-53.7778 93.0640   1
   0   9   0 1510.29 361.043   1
   0   9   1 14041.1 870.416   1
   0   9   2 18649.7 930.029   1
   0  10   0 2783.81 575.350   1
   0  10   1-165.386 128.487   1
   0  10   2 2898.65 385.888   1
  -1  10   2 636.820 245.627   1
  -1  10   1 3178.54 536.059   1
  -1  10   0 209.901 132.288   1
  -1  10  -2 44.8270 206.114   1
  -1  10  -3 4724.98 1334.96   1
  -1   9   2 13.8530 41.5444   1
  -1   9   1 5846.29 649.893   1
  -1   9   0 2802.60 487.866   1
  -1   9  -1 5183.06 917.477   1
  -1   9  -2 809.693 471.249   1
  -1   9  -3 658.463 413.191   1
   1  -8  -7 188.775 68.6148   1
   1  -8  -7 430.274 183.145   1
  -1   8   2 612.450 178.441   1
  -1   8   1 371.213 171.328   1
  -1   8   0 3808.00 511.737   1
  -1   8  -1 4530.60 646.251   1
  -1   8  -2 3958.50 736.522   1
  -1   8  -3 6323.90 895.782   1
   1  -7  -6 940.525 236.279   1
   1  -7  -6 398.242 75.6263   1
  -1   7   2 8078.27 568.808   1
  -1   7   1 105322. 2542.86   1
  -1   7   0 1880.70 316.881   1
  -1   7  -1 2121.35 413.062   1
  -1   7  -2 1231.61 324.546   1
  -1   7  -3 2455.91 522.437   1
  -1   6   2 10524.8 629.491   1
  -1   6   1 17201.5 947.412   1
  -1   6   0 96.6745 74.7310   1
  -1   6  -1 9846.76 841.900   1
  -1   6  -2 20824.4 1294.00   1
  -1   6  -3 1305.19 384.961   1
   1  -5  -4 3662.64 358.822   1
   1  -5  -2 1341.41 161.366   1
  -1   5   2 1254.29 186.899   1
  -1   5   1 43693.4 1338.41   1
  -1   5   0 10611.9 739.290   1
  -1   5  -1 2248.62 378.043   1
  -1   5  -2 67332.1 2247.71   1
  -1   5  -3 55.0665 72.1909   1
   1  -4  -3 18957.6 807.403   1
   1  -4  -1 118163. 1899.03   1
  -1   4   1 118657. 2010.53   1
  -1   4   0 85508.7 1931.08   1
  -1   4  -1 42298.0 1549.01   1
  -1   4  -2 212751. 3899.37   1
  -1   4  -3 19507.3 1320.60   1
  -1   3   1 48632.8 1178.82   1
   1  -3  -1 46264.8 1102.10   1
   1  -3   0 100.998 62.0298   1
  -1   3   0 96.5007 71.7020   1
  -1   3  -1 1728.76 305.210   1
  -1   3  -2 107700. 2688.67   1
  -1   3  -3 35294.5 1633.73   1
   1  -2   0 398303. 3547.93   1
  -1   2   0 409176. 3658.06   1
  -1   2  -1 47582.9 1520.96   1
   1  -2   1 48620.9 1494.01   1
  -1   2  -2 59941.2 1936.55   1
  -1   2  -3 10982.5 879.820   1
   1  -1   0 71651.6 1363.82   1
  -1   1   0 72443.8 1354.94   1
  -1   1  -1 188045. 2656.11   1
   1  -1   1 194296. 2682.50   1
  -1   1  -2 216439. 3382.61   1
   1  -1   2 217487. 3502.53   1
  -1   1  -3 302.514 141.003   1
  -1   1  -4 9991.93 897.385   1
  -1   0  -1 63842.3 1353.46   1
   1   0   1 64769.0 1348.11   1
   1   0   2 23648.1 1113.82   1
  -1   0  -2 22522.2 1011.59   1
  -1   0  -3 50319.7 1777.22   1
  -1  -1  -1 4576.34 317.737   1
   1   1   1 4614.34 318.530   1
   1   1   2 59449.6 1485.15   1
  -1  -1  -2 59649.9 1459.25   1
  -1  -1  -3 516419. 5164.67   1
  -1  -1  -4 29901.3 1378.85   1
  -1  -2  -2 130155. 1963.42   1
   1   2   2 129651. 1861.07   1
  -1  -2  -3 7749.98 598.915   1
  -1  -2  -5 103.830 76.3317   1
  -1  -3  -3 2704.46 299.199   1
   1   3   3 2105.89 266.123   1
  -1  -3  -4 37247.9 1319.50   1
  -1  -3  -5 27979.0 1312.67   1
  -1  -3  -6 863.859 250.429   1
   1   4   3 18197.7 621.241   1
  -1  -4  -3 16403.7 705.006   1
  -1  -4  -4 3645.48 365.977   1
  -1  -4  -5 11.7155 18.9596   1
  -1  -4  -6 977.289 260.964   1
  -1  -4  -8 1581.73 362.588   1
  -1  -5  -4 110553. 1858.12   1
  -1  -5  -5 83579.3 1885.23   1
  -1  -5  -6 18614.1 990.611   1
  -1  -5  -7 5259.95 544.363   1
  -1  -5  -8 4644.49 569.011   1
  -1  -6  -5 8623.98 539.755   1
  -1  -6  -6 12051.6 750.871   1
  -1  -6  -7 3537.07 427.986   1
  -1  -6  -8 6140.07 623.887   1
  -1  -6  -9 1202.74 268.671   1
  -1  -6 -10 109.736 87.4970   1
  -1  -7  -6 561.389 145.584   1
  -1  -7  -7 900.732 219.634   1
  -1  -7  -8 362.278 143.324   1
  -1  -7  -9 2169.91 407.297   1
  -1  -7 -10 1323.46 328.540   1
  -1  -7 -11 78.9190 76.7837   1
   1   8   2 26660.0 947.471   1
  -1  -8  -7 2101.53 265.356   1
  -1  -8  -8 662.925 186.814   1
  -1  -8  -9 290.210 141.834   1
  -1  -8 -10 578.021 221.401   1
   1   9   2 8540.48 592.234   1
   1  10   1 9766.43 1021.93   1
   1  10   2 564.801 156.001   1
   1  11   1 8474.56 1085.40   1
  -2  10  -2 2211.73 989.277   1
  -2  10  -3 623.070 395.960   1
  -2  10  -4 363.949 129.606   1
  -2   9   2 1485.82 376.383   1
  -2   9   1 173.297 196.112   1
  -2   9   0-5.18192 81.2264   1
  -2   9  -1 3028.94 749.667   1
  -2   9  -2 4193.56 877.875   1
  -2   9  -3 1409.34 504.173   1
  -2   8   2 3738.16 554.976   1
  -2   8   1 1744.72 388.146   1
  -2   8   0 18348.9 1356.47   1
  -2   8  -1 910.913 302.323   1
  -2   8  -2 939.964 324.240   1
  -2   8  -3-128.612 163.179   1
  -2   8  -4 1046.27 429.931   1
  -2   8  -5 1982.52 686.519   1
   2  -7  -6 32434.9 1764.94   1
   2  -7  -5 854.157 145.767   1
   2  -7  -4 2366.49 250.780   1
   2  -7  -3 395.549 110.083   1
  -2   7   2 1455.17 373.785   1
  -2   7   1 3300.07 516.782   1
  -2   7   0 77.4495 86.6008   1
  -2   7  -1 32480.4 1698.14   1
  -2   7  -2 1639.50 409.630   1
  -2   7  -3 17762.3 1467.31   1
  -2   7  -4 342.042 264.590   1
  -2   7  -5 1034.51 408.052   1
   2  -6  -5 308.067 162.581   1
   2  -6  -4 14272.7 690.078   1
   2  -6  -3 65947.1 1497.72   1
  -2   6   2 1166.77 281.717   1
   2  -6  -2 1512.28 257.291   1
  -2   6   1 2792.67 448.293   1
   2  -6  -1 1777.12 314.708   1
  -2   6   0 901.911 264.473   1
  -2   6  -1 3645.93 523.925   1
  -2   6  -2 124042. 3531.16   1
  -2   6  -3 2140.77 502.150   1
  -2   6  -4 14158.3 1425.92   1
  -2   6  -5 49.8440 101.342   1
   2  -5  -4 7024.67 702.331   1
   2  -5  -3 18590.0 836.710   1
  -2   5   2 128.270 79.3306   1
   2  -5  -2 1.96476 9.07883   1
  -2   5   1 17357.3 1103.58   1
   2  -5  -1 17877.0 962.889   1
  -2   5   0 24050.3 1326.30   1
   2  -5   0 29679.1 1330.95   1
  -2   5  -1 3453.77 511.775   1
  -2   5  -2 16399.1 1208.69   1
  -2   5  -3 28222.4 1777.29   1
  -2   5  -4 1502.96 424.950   1
  -2   5  -5 36229.9 2183.82   1
   2  -4  -3 204184. 4012.65   1
   2  -4  -2 6579.16 523.494   1
  -2   4   2 5614.96 677.172   1
   2  -4  -1 55.6024 73.0785   1
   2  -4   0 838.303 221.644   1
  -2   4   0 645.594 200.492   1
   2  -4   1 4949.23 605.843   1
  -2   4  -1 5000.38 615.761   1
  -2   4  -2 6431.04 750.083   1
  -2   4  -3 18630.8 1421.94   1
  -2   4  -4 2783.89 573.212   1
  -2   4  -5 4818.90 723.888   1
   2  -3  -2 113441. 2391.43   1
  -2   3   1 7111.00 652.411   1
   2  -3  -1 7630.13 630.772   1
  -2   3   0 108663. 2554.22   1
   2  -3   0 111361. 2467.22   1
  -2   3  -1 143657. 3133.63   1
   2  -3   1 141035. 3132.80   1
   2  -3   2 1064.57 276.278   1
  -2   3  -2 1262.91 311.666   1
  -2   3  -3 430.738 220.502   1
  -2   3  -4 20969.2 1498.03   1
  -2   3  -5 77338.5 3038.58   1
   2  -2  -2 1795.93 351.609   1
   2  -2  -1 37496.6 1338.03   1
  -2   2   1 39038.0 1292.41   1
   2  -2   0 314292. 4459.75   1
  -2   2   0 317100. 4234.40   1
   2  -2   1 93251.3 2409.80   1
  -2   2  -1 93995.2 2492.80   1
  -2   2  -2 702.195 244.716   1
   2  -2   2 850.268 273.144   1
  -2   2  -3 240471. 4805.47   1
   2  -2   3 240630. 4769.07   1
  -2   2  -4 57297.9 2439.51   1
  -2   2  -5 28052.7 1752.01   1
  -2   2  -6 2507.18 560.858   1
   2  -1  -1 153510. 2464.44   1
   2  -1   0 1606.11 347.748   1
  -2   1   0 1813.55 360.063   1
   2  -1   2 1458.47 348.193   1
  -2   1  -2 1473.92 333.555   1
   2  -1   3 91318.8 2962.11   1
  -2   1  -3 93252.7 2840.37   1
   2  -1   4 17.5166 34.6744   1
  -2   1  -4 6.85056 104.758   1
  -2   1  -5 13785.8 1243.91   1
  -2   1  -6 62247.2 2758.96   1
   2   0   0 583676. 5177.63   1
  -2   0   0 618697. 5454.41   1
   2   0   1 2098.50 342.939   1
  -2   0  -1 2406.71 329.947   1
  -2   0  -2 2708.14 413.896   1
   2   0   2 2504.00 394.573   1
  -2   0  -3 1083.52 317.932   1
   2   0   3 996.592 297.815   1
   2   0   4 60430.2 2447.39   1
  -2   0  -4 61702.4 2456.72   1
  -2   0  -5 8524.04 942.907   1
  -2   0  -6 1899.62 457.203   1
  -2   0  -7 392.833 252.427   1
   2   1   0 112999. 2626.31   1
  -2  -1   0 113068. 2523.88   1
  -2  -1  -1 396045. 4421.37   1
   2   1   1 411205. 4639.80   1
  -2  -1  -2 208159. 3445.52   1
   2   1   2 206000. 3440.42   1
  -2  -1  -3 212901. 3775.53   1
   2   1   3 210517. 4049.53   1
  -2  -1  -4 1852.22 437.966   1
   2   1   4 1689.14 441.468   1
  -2  -1  -5 29931.7 1717.85   1
   2   2   1 52264.8 1697.36   1
  -2  -2  -1 50975.7 1399.45   1
  -2  -2  -2 162542. 3006.40   1
   2   2   2 161576. 2827.30   1
   2   2   3 65327.5 1995.87   1
  -2  -2  -3 68948.8 2001.20   1
   2   2   4 52192.8 1974.90   1
  -2  -2  -4 48517.7 1891.40   1
  -2  -2  -5 6595.61 825.155   1
  -2  -2  -6 24664.7 1529.80   1
   2   3   1 135966. 2983.97   1
   2   3   2 31622.7 1225.35   1
  -2  -3  -2 34059.1 1281.55   1
   2   3   3 14952.5 868.860   1
  -2  -3  -3 14982.3 891.880   1
   2   3   4 336701. 4733.99   1
  -2  -3  -4 337625. 4575.96   1
  -2  -3  -5 31362.5 1549.67   1
   2   3   5 30195.1 1675.39   1
  -2  -3  -6 14780.0 1230.57   1
  -2  -3  -7 1118.18 324.953   1
  -2  -3  -8 522.916 213.366   1
  -2  -3  -9 10699.6 1032.71   1
  -2  -4  -2 112399. 2438.87   1
   2   4   2 111200. 2193.15   1
   2   4   3 70050.3 1921.92   1
  -2  -4  -3 67977.5 1853.33   1
   2   4   4 181894. 3260.25   1
  -2  -4  -4 183303. 3296.03   1
  -2  -4  -5 4341.89 554.593   1
  -2  -4  -6 624.852 214.525   1
  -2  -4  -8 1835.10 436.596   1
  -2  -4  -9 737.539 277.398   1
  -2  -4 -10 77.3832 39.0950   1
   2   5   2 115889. 2281.03   1
   2   5   3 11872.0 651.729   1
  -2  -5  -3 10819.6 739.568   1
  -2  -5  -4 39908.9 1556.74   1
   2   5   4 43882.7 1368.23   1
  -2  -5  -5 7707.59 721.991   1
  -2  -5  -6 292.979 138.082   1
  -2  -5  -7 1896.66 400.046   1
  -2  -5  -8 1335.56 362.241   1
  -2  -5 -11 243.579 169.555   1
   2   6   2 27213.4 1563.68   1
   2   6   3 54124.6 1450.40   1
   2   6   4 15276.3 733.482   1
  -2  -6  -4 14212.8 796.664   1
  -2  -6  -5 9338.59 758.402   1
   2   6   5 9373.32 713.374   1
  -2  -6  -6 17446.7 1153.77   1
  -2  -6  -7 46813.2 1889.80   1
  -2  -6  -8-21.2526 79.1816   1
  -2  -6  -9 201.111 164.275   1
  -2  -6 -10 874.989 298.608   1
  -2  -6 -11 427.219 247.470   1
  -2  -6 -12 219.920 163.188   1
   2   7   3 2399.25 316.745   1
   2   7   4 38565.7 1078.93   1
   2   7   5 19289.8 893.261   1
  -2  -7  -5 22774.4 1160.80   1
  -2  -7  -6 1603.66 306.241   1
  -2  -7  -7 12185.5 952.072   1
  -2  -7  -8-896.424 350.710   1
  -2  -7  -9 261.138 180.061   1
  -2  -7 -10 75.1207 97.2439   1
  -2  -7 -11 691.594 276.955   1
  -2  -7 -12-169.205 125.644   1
  -2  -7 -13 64.1323 120.035   1
   2   8   3 1886.47 311.643   1
   2   8   4 723.780 127.176   1
   2   8   5 2867.09 291.512   1
  -2  -8  -6 919.314 224.340   1
  -2  -8  -7 25908.2 1203.61   1
  -2  -8  -8 275.587 122.399   1
  -2  -8  -9 87.8386 92.0411   1
  -2  -8 -10 2369.10 461.439   1
  -2  -8 -11 0.06829 22.4614   1
   2   9   3 1710.51 385.826   1
  -2  -9  -7 2562.09 347.206   1
  -2  -9  -8-18.3858 18.3737   1
   2  11   3 938.968 271.066   1
   2  11   3 289.375 168.356   1
  -3   9   2 2420.38 608.536   1
  -3   9   1 555.871 402.350   1
  -3   9   0-35.3858 76.9023   1
  -3   9  -1 516.515 282.475   1
  -3   9  -2 1463.51 621.670   1
  -3   9  -3-176.606 305.950   1
  -3   9  -4 1339.18 554.907   1
   3  -8  -3 2229.23 328.709   1
  -3   8   2-308.488 212.704   1
  -3   8   1 2091.26 528.589   1
  -3   8   0 731.571 303.371   1
  -3   8  -1 59.1727 61.2251   1
  -3   8  -2 0.13554 136.858   1
  -3   8  -3 528.903 302.310   1
  -3   8  -4 368.566 246.439   1
  -3   8  -5 1621.58 538.994   1
   3  -7  -7 430.686 247.449   1
   3  -7  -6 114.629 133.528   1
   3  -7  -5 120.813 67.8741   1
   3  -7  -4 5228.05 443.262   1
   3  -7  -3 6176.41 546.480   1
   3  -7  -2 44342.3 1622.74   1
  -3   7   2 43684.0 1968.95   1
  -3   7   1 1999.67 468.639   1
   3  -7  -1 1642.66 320.590   1
  -3   7   0 862.623 327.661   1
  -3   7  -1 5171.02 779.937   1
  -3   7  -2 972.904 351.293   1
  -3   7  -3 7549.45 970.162   1
  -3   7  -4 1886.68 525.865   1
  -3   7  -5 2603.70 672.455   1
  -3   7  -6 63.2756 114.811   1
   3  -6  -6 137.853 131.008   1
   3  -6  -5 589.218 230.241   1
   3  -6  -4 305.845 124.838   1
   3  -6  -3 66629.9 1787.38   1
   3  -6  -2 1073.41 249.238   1
  -3   6   2 1193.82 287.143   1
   3  -6  -1 22723.7 1260.33   1
  -3   6   1 22301.5 1517.89   1
   3  -6   0 972.915 273.273   1
  -3   6   0 1002.59 299.155   1
   3  -6   1 22180.2 1448.30   1
  -3   6  -1 21841.0 1559.41   1
  -3   6  -2 11039.5 1128.10   1
  -3   6  -3 72.2509 150.316   1
  -3   6  -4 243.547 202.682   1
  -3   6  -5 6768.28 1027.47   1
  -3   6  -6 4488.53 882.857   1
   3  -5  -4 2763.75 495.368   1
   3  -5  -3 38027.0 1595.23   1
   3  -5  -2 30662.3 1385.59   1
  -3   5   2 32177.5 1818.09   1
  -3   5   1 955.900 299.151   1
   3  -5  -1 791.638 237.176   1
   3  -5   0 152535. 3506.31   1
  -3   5   0 152114. 4133.86   1
   3  -5   1 2969.54 568.946   1
  -3   5  -1 2588.94 518.466   1
   3  -5   2 4680.99 737.051   1
  -3   5  -2 5753.94 823.587   1
  -3   5  -3 99.4371 77.5848   1
  -3   5  -4 316.130 268.830   1
  -3   5  -5 87.5405 60.1925   1
  -3   5  -6 89.2978 42.2589   1
  -3   5  -7 696.496 374.571   1
   3  -4  -4 837.810 277.295   1
   3  -4  -3 3717.95 522.759   1
  -3   4   2 64867.1 2612.13   1
   3  -4  -2 63771.7 1990.79   1
  -3   4   1 5577.83 704.999   1
   3  -4  -1 6390.03 652.809   1
   3  -4   0 397.496 173.501   1
  -3   4   0 2597.13 452.960   1
   3  -4   1 27173.6 1560.73   1
  -3   4  -1 27520.8 1665.69   1
   3  -4   2 8165.21 941.016   1
  -3   4  -2 7057.17 852.176   1
   3  -4   3 64826.6 2858.54   1
  -3   4  -3 67614.6 2914.15   1
  -3   4  -4 159.321 142.776   1
  -3   4  -5 917.795 349.664   1
  -3   4  -6 739.080 395.489   1
  -3   4  -7-58.6805 44.4887   1
   3  -3  -2 31118.8 1556.79   1
   3  -3  -1 17426.8 1104.41   1
  -3   3   1 16593.7 1356.15   1
  -3   3   0 227780. 4503.31   1
   3  -3   0 226933. 4093.77   1
   3  -3   1 150102. 3553.23   1
  -3   3  -1 152988. 3682.66   1
   3  -3   2 2087.48 440.293   1
  -3   3  -2 2130.47 477.950   1
  -3   3  -3 8893.95 1019.85   1
   3  -3   3 9383.75 1091.63   1
  -3   3  -4 2550.26 589.098   1
   3  -3   4 1731.66 530.074   1
  -3   3  -5 13886.9 1396.72   1
  -3   3  -6 15325.8 1574.72   1
  -3   3  -7 1329.86 470.663   1
   3  -2  -2 227120. 3548.49   1
  -3   2   1 117351. 2966.32   1
   3  -2  -1 116344. 2881.44   1
   3  -2   0 48290.0 1894.17   1
  -3   2   0 50964.8 2043.46   1
  -3   2  -1 992.680 313.591   1
   3  -2   1 955.444 263.786   1
  -3   2  -2 88820.0 3250.49   1
   3  -2   2 91796.7 2921.25   1
  -3   2  -3 97565.0 3348.97   1
   3  -2   3 96569.3 3334.99   1
   3  -2   4 1967.63 509.328   1
  -3   2  -4 2034.99 523.273   1
   3  -2   5 470.416 287.176   1
  -3   2  -5 305.859 196.854   1
  -3   2  -6-98.5104 209.552   1
  -3   2  -7 636.653 312.988   1
  -3   2  -8 7534.04 1254.85   1
  -3   1   1 21301.8 1439.35   1
   3  -1  -1 20957.4 1514.26   1
  -3   1   0 99782.6 2799.92   1
   3  -1   0 98985.4 2787.34   1
   3  -1   1 560777. 7008.14   1
  -3   1  -1 560531. 7061.73   1
  -3   1  -2 32994.7 1786.15   1
   3  -1   2 30664.1 1634.70   1
  -3   1  -3 222105. 4864.84   1
   3  -1   3 223812. 4898.97   1
   3  -1   4 28977.6 1905.17   1
  -3   1  -4 32044.9 1904.12   1
  -3   1  -5 9801.04 1109.11   1
  -3   1  -6 86227.4 3608.89   1
  -3   1  -7 8207.51 1155.23   1
  -3   1  -8 1168.40 461.723   1
   3   0  -1 4936.77 689.938   1
   3   0   0 2113.68 384.274   1
  -3   0   0 1981.12 349.490   1
  -3   0  -1 1007.09 315.974   1
   3   0   1 980.433 275.839   1
  -3   0  -2 7186.02 808.407   1
   3   0   2 7388.82 834.132   1
  -3   0  -3 29953.9 1754.43   1
   3   0   3 32683.5 1713.61   1
   3   0   4 195408. 4527.99   1
  -3   0  -4 192237. 4773.87   1
   3   0   5 128.215 165.521   1
  -3   0  -5 158.578 106.083   1
  -3   0  -7 1231.26 421.505   1
  -3   0  -8 587.115 321.085   1
   3   1   0 69059.1 2024.93   1
  -3  -1   0 69467.1 2557.27   1
   3   1   1 925338. 7995.12   1
  -3  -1  -1 999999. 8628.68   1
   3   1   2 4111.06 567.287   1
  -3  -1  -2 3860.37 631.662   1
   3   1   3 228013. 4562.75   1
  -3  -1  -3 231330. 4657.01   1
   3   1   4 5373.55 757.584   1
  -3  -1  -4 6146.74 770.832   1
  -3  -1  -5 2826.40 588.438   1
   3   1   5 3176.27 652.031   1
  -3  -1  -6 18554.0 1523.99   1
  -3  -1  -8 1933.60 558.364   1
  -3  -1  -9 3838.77 892.163   1
  -3  -2  -1 121493. 2632.72   1
   3   2   1 118545. 2855.23   1
  -3  -2  -2 36847.3 1680.48   1
   3   2   2 34290.3 1541.04   1
   3   2   3 88219.2 2685.57   1
  -3  -2  -3 91951.6 2756.59   1
  -3  -2  -4 12737.1 1199.01   1
   3   2   4 12915.5 1088.26   1
  -3  -2  -5 61.7608 58.8325   1
   3   2   5 126.278 115.302   1
  -3  -2  -6 122832. 3878.68   1
   3   2   7 849.443 400.661   1
  -3  -2  -7 2361.19 537.174   1
  -3  -2  -8 455.302 394.751   1
  -3  -2 -10 310.035 214.672   1
   3   3   1 215186. 3613.74   1
   3   3   2 22590.4 1233.28   1
  -3  -3  -2 23771.8 1543.21   1
  -3  -3  -3 1398.15 364.345   1
   3   3   3 1236.15 317.469   1
  -3  -3  -4 386737. 5780.92   1
   3   3   4 386358. 5523.35   1
   3   3   5 9543.14 1042.34   1
  -3  -3  -5 10012.0 1091.98   1
  -3  -3  -6 1196.68 368.560   1
   3   3   6 1357.11 475.295   1
   3   3   7 363.999 268.159   1
  -3  -3  -7 686.738 266.692   1
  -3  -3  -8 395.212 195.631   1
  -3  -3 -10 645.436 334.050   1
  -3  -3 -11 81.4396 226.310   1
   3   4   1 392.155 232.181   1
  -3  -4  -2 89752.0 2800.40   1
   3   4   2 88713.7 2458.96   1
  -3  -4  -3 32044.7 1592.97   1
   3   4   3 28093.3 1389.10   1
  -3  -4  -4 158957. 3864.62   1
   3   4   4 161429. 3417.39   1
  -3  -4  -5 727.707 279.168   1
   3   4   5 774.920 264.083   1
   3   4   6 8283.05 968.037   1
  -3  -4  -6 7597.45 932.375   1
  -3  -4  -7 8789.44 978.019   1
  -3  -4  -8 8050.99 976.538   1
  -3  -4  -9 2786.86 553.663   1
  -3  -4 -10-108.266 302.917   1
  -3  -4 -11 152.962 158.235   1
   3   5   2 23856.0 1553.11   1
  -3  -5  -3 19863.4 1139.40   1
   3   5   3 19951.0 1113.18   1
  -3  -5  -4 138644. 3267.48   1
   3   5   4 136282. 3066.79   1
  -3  -5  -5 23570.1 1422.30   1
   3   5   5 22579.2 1319.91   1
  -3  -5  -6 10752.9 1065.34   1
   3   5   6 12254.1 1057.63   1
   3   5   7 45.7077 90.0371   1
  -3  -5  -7 19.0411 15.5594   1
  -3  -5  -8 1031.66 318.616   1
  -3  -5  -9 5077.78 776.867   1
  -3  -5 -10 672.926 287.857   1
  -3  -5 -11 515.638 304.614   1
  -3  -5 -12-68.1946 87.7104   1
   3   6   2 236037. 4720.91   1
   3   6   4 1076.59 255.197   1
  -3  -6  -4 972.629 275.319   1
  -3  -6  -5 23738.9 1367.36   1
   3   6   5 25383.2 1300.70   1
  -3  -6  -6 22124.3 1437.01   1
   3   6   6 23786.2 1321.44   1
  -3  -6  -7 21660.6 1564.31   1
  -3  -6  -8 64.4648 107.565   1
  -3  -6  -9 2716.27 555.149   1
  -3  -6 -10 71.8358 103.632   1
  -3  -6 -11-15.4724 45.5417   1
  -3  -6 -12 1469.47 485.715   1
  -3  -6 -13-56.2419 45.8002   1
   3   7   2 26550.7 2069.05   1
   3   7   3 20197.1 1136.35   1
   3   7   4 65.4089 69.9900   1
   3   7   5 1549.85 287.130   1
  -3  -7  -5 1356.16 378.885   1
   3   7   6 3406.90 463.641   1
  -3  -7  -6 3321.90 508.940   1
  -3  -7  -7 383.021 184.340   1
   3   7   7 467.879 196.999   1
  -3  -7  -8 4050.31 678.631   1
  -3  -7  -9 2540.02 586.337   1
  -3  -7 -10 460.960 247.627   1
  -3  -7 -11-105.999 72.9006   1
  -3  -7 -12 260.990 189.184   1
  -3  -7 -13 106.407 160.394   1
   3   8   3 6170.32 729.020   1
   3   8   4 367.752 127.572   1
   3   8   5 45165.7 1534.97   1
   3   8   6-69.7596 63.5391   1
  -3  -8  -6 135.369 136.609   1
  -3  -8  -7 1024.49 286.324   1
   3   8   7 894.567 271.108   1
  -3  -8  -8 280.764 162.152   1
  -3  -8  -9 1862.81 443.145   1
  -3  -8 -10 345.175 213.690   1
  -3  -8 -11 1825.08 506.328   1
  -3  -8 -12 51.5100 73.6662   1
   3   9   3 587.726 267.344   1
   3   9   4 5930.33 563.081   1
   3   9   5 47562.2 1484.98   1
   3   9   6 370.167 130.975   1
  -3  -9  -7 7447.79 790.547   1
  -3  -9  -8 71.4070 53.4751   1
  -3  -9  -9 225.753 129.839   1
   3  10   4 2025.38 363.325   1
   3  10   5 17996.9 817.599   1
   3  10   6 595.888 174.841   1
   3  11   3 356.875 176.744   1
   3  11   4-75.6716 67.8841   1
   3  11   5 1660.06 221.125   1
  -4   9  -2 2991.95 1159.33   1
  -4   9  -3 439.001 394.169   1
  -4   9  -4 748.629 430.754   1
  -4   8   2 0.13272 163.534   1
  -4   8   1 830.369 461.822   1
  -4   8   0 8520.35 1413.88   1
  -4   8  -1 513.278 350.674   1
  -4   8  -3 2303.44 634.895   1
  -4   8  -4 315.803 210.362   1
   4  -7  -5 1727.09 338.611   1
   4  -7  -4 1003.08 252.902   1
   4  -7  -3 1331.26 268.109   1
   4  -7  -2 2360.04 423.190   1
  -4   7   2 1884.54 531.576   1
   4  -7  -1 4656.74 621.395   1
  -4   7   1 3037.18 873.641   1
  -4   7   0 1597.08 489.834   1
   4  -7   0 1396.38 409.445   1
   4  -7   1 504.088 262.587   1
  -4   7  -1 601.196 286.197   1
  -4   7  -2-137.794 210.890   1
  -4   7  -3 3982.70 841.763   1
  -4   7  -4-164.744 176.533   1
  -4   7  -5 192.096 208.897   1
   4  -6  -7-71.3929 85.1084   1
   4  -6  -6 2135.34 533.023   1
   4  -6  -5 1959.76 489.888   1
   4  -6  -4 24808.7 1407.49   1
   4  -6  -3 20869.3 1248.23   1
  -4   6   2 1586.94 470.661   1
   4  -6  -2 1463.84 334.314   1
  -4   6   1 778.365 359.950   1
   4  -6  -1 676.685 249.248   1
  -4   6   0 16853.3 1516.02   1
   4  -6   0 15811.5 1272.71   1
  -4   6  -1 9972.56 1192.37   1
   4  -6   1 11444.7 1179.73   1
  -4   6  -2 28749.3 2120.70   1
   4  -6   2 26276.4 1864.84   1
  -4   6  -3 9210.47 1263.39   1
  -4   6  -4 570.625 261.110   1
  -4   6  -5 237.644 188.055   1
  -4   6  -6 733.519 364.579   1
   4  -5  -6-294.762 199.980   1
   4  -5  -5 32627.5 1901.29   1
   4  -5  -4 321.237 210.756   1
   4  -5  -3 155.611 119.899   1
   4  -5  -2 361.986 182.543   1
  -4   5   2 167.188 126.768   1
   4  -5  -1 2436.62 469.560   1
  -4   5   1 1970.29 580.060   1
  -4   5   0 3004.77 620.307   1
   4  -5   0 3065.91 570.582   1
  -4   5  -1 1607.37 464.231   1
   4  -5   1 1580.76 408.342   1
  -4   5  -2 464.087 245.276   1
   4  -5   2 77.5164 47.9913   1
   4  -5   3 1576.38 480.088   1
  -4   5  -3 1040.83 407.277   1
  -4   5  -4 12723.8 1427.16   1
  -4   5  -5 22517.0 1994.62   1
  -4   5  -6 2333.19 638.613   1
   4  -4  -5 158.294 139.824   1
   4  -4  -4 9455.00 970.851   1
   4  -4  -3 1599.87 427.819   1
  -4   4   2 54855.7 2771.59   1
   4  -4  -2 58258.2 2206.84   1
  -4   4   1 187.259 180.883   1
   4  -4  -1 119.985 131.168   1
  -4   4   0 894.626 329.541   1
   4  -4   0 1012.86 330.697   1
   4  -4   1 356.158 221.408   1
  -4   4  -1 433.451 302.802   1
  -4   4  -2 1116.62 373.338   1
   4  -4   2 1053.79 348.850   1
  -4   4  -3 15676.6 1602.56   1
   4  -4   3 17313.2 1679.50   1
   4  -4   4 9036.24 1226.14   1
  -4   4  -5 7527.70 1101.79   1
  -4   4  -6 105.903 162.741   1
  -4   4  -7 4392.58 913.059   1
   4  -3  -4 52968.7 2434.07   1
   4  -3  -3 93.9583 105.867   1
   4  -3  -2 21244.9 1391.58   1
   4  -3  -1 3025.09 527.332   1
  -4   3   1-62.1824 422.824   1
   4  -3   0 65529.4 2814.04   1
  -4   3   0 66965.7 2963.99   1
  -4   3  -1 44974.8 2435.00   1
   4  -3   1 47692.9 2224.56   1
  -4   3  -2 15864.6 1376.39   1
   4  -3   2 16036.6 1371.13   1
  -4   3  -3 3131.72 776.464   1
   4  -3   3 3733.42 691.256   1
  -4   3  -4 1348.47 479.807   1
   4  -3   4 1293.99 436.994   1
   4  -3   5 3416.38 746.738   1
  -4   3  -5 3776.86 783.434   1
  -4   3  -6 84.7240 160.587   1
  -4   3  -7 2663.77 701.594   1
   4  -2  -3 11414.8 1194.85   1
   4  -2  -2 36559.3 2348.12   1
   4  -2  -1 60434.1 2301.45   1
  -4   2   1 59137.2 2644.31   1
   4  -2   0 195.065 166.101   1
  -4   2   0 85.3169 84.9542   1
   4  -2   1 22931.2 1520.90   1
  -4   2  -1 25052.3 1807.63   1
  -4   2  -2-123.885 197.182   1
   4  -2   2-223.493 253.290   1
  -4   2  -3 60895.9 3032.15   1
   4  -2   3 69155.7 3098.78   1
  -4   2  -4 25327.6 1914.19   1
   4  -2   4 22587.3 1746.33   1
   4  -2   5 4886.63 950.515   1
   4  -2   6 14039.7 1626.26   1
  -4   2  -6 23150.7 2072.75   1
  -4   2  -7 6954.16 1114.98   1
  -4   2  -8 2052.32 633.393   1
   4  -1  -2 229449. 4811.25   1
  -4   1   1 15306.5 1410.77   1
   4  -1  -1 13346.5 1120.79   1
   4  -1   0 16833.2 1385.43   1
  -4   1   0 16970.1 1702.82   1
   4  -1   1 264860. 5143.93   1
  -4   1  -1 264257. 5456.33   1
   4  -1   2 8649.39 978.077   1
  -4   1  -2 9149.66 1033.43   1
   4  -1   3 2925.13 576.869   1
  -4   1  -3 2595.00 556.112   1
   4  -1   4 10872.9 1255.04   1
  -4   1  -4 11538.1 1321.58   1
   4  -1   5 5389.26 938.770   1
  -4   1  -5 6352.78 966.651   1
   4  -1   6 23529.2 2007.84   1
  -4   1  -6 25022.3 2058.65   1
   4  -1   7 98.6027 192.750   1
  -4   1  -7 500.935 313.873   1
  -4   1  -8 8361.61 1268.48   1
  -4   1  -9 1984.55 669.395   1
   4   0  -1 337571. 5050.78   1
  -4   0   0 5150.91 674.920   1
   4   0   0 4414.56 683.204   1
  -4   0  -1 26226.4 1716.15   1
   4   0   1 27379.4 1694.18   1
  -4   0  -2 8931.48 1067.38   1
   4   0   2 8923.51 1061.75   1
  -4   0  -3 4062.11 648.997   1
   4   0   3 3574.88 640.364   1
  -4   0  -6 170.308 156.845   1
   4   0   6-95.7852 117.591   1
  -4   0  -7 6377.96 1056.98   1
  -4   0  -8 5537.72 997.878   1
  -4   0  -9 897.132 422.541   1
   4   1  -1 6227.04 865.820   1
   4   1   0 69402.9 3076.58   1
   4   1   1 73105.9 2479.37   1
  -4  -1  -1 69144.6 3206.32   1
  -4  -1  -2 101082. 3225.91   1
   4   1   2 98690.1 3085.06   1
   4   1   3 55018.2 2453.15   1
  -4  -1  -3 47439.5 2333.44   1
  -4  -1  -4 44135.8 2353.79   1
   4   1   4 44147.5 2278.10   1
  -4  -1  -5 2727.51 610.653   1
   4   1   5 2596.12 590.626   1
   4   1   6 2755.35 626.809   1
  -4  -1  -6 2785.43 686.690   1
   4   1   8 5077.77 1113.21   1
  -4  -1  -8 9999.00 1360.40   1
  -4  -1  -9 119.892 190.347   1
  -4  -1 -10 4425.88 1012.82   1
  -4  -2  -1 298576. 5106.46   1
   4   2   1 296024. 5353.61   1
  -4  -2  -2 26636.5 1695.04   1
   4   2   2 24478.5 1556.79   1
  -4  -2  -3 29097.3 1879.11   1
   4   2   3 27801.5 1748.84   1
  -4  -2  -4 157154. 4141.00   1
   4   2   4 159213. 4222.26   1
  -4  -2  -5 3240.95 612.662   1
   4   2   5 2833.66 522.617   1
  -4  -2  -6 17734.4 1557.07   1
   4   2   6 17064.0 1515.70   1
   4   2   7 3007.05 733.931   1
  -4  -2  -7 2347.54 618.659   1
  -4  -2  -8 136.864 119.990   1
   4   2   8 145.661 219.414   1
  -4  -2  -9 2817.59 696.417   1
   4   3   2 16676.1 1266.36   1
  -4  -3  -2 17724.1 1623.49   1
  -4  -3  -3 217.183 187.200   1
   4   3   3 311.893 218.737   1
  -4  -3  -4 303678. 5637.27   1
   4   3   4 298082. 5738.41   1
  -4  -3  -5 6482.85 954.627   1
   4   3   5 6685.26 921.328   1
  -4  -3  -6 464.831 233.473   1
   4   3   6 262.148 225.207   1
  -4  -3  -7 1209.81 413.507   1
   4   3   7 1252.29 454.681   1
  -4  -3  -8 713.237 317.716   1
   4   3   8 454.529 357.412   1
  -4  -3  -9 1446.84 539.752   1
  -4  -3 -10 908.242 418.092   1
  -4  -3 -11 39.6020 112.552   1
   4   4   1 12191.4 1274.25   1
   4   4   2 116131. 3311.25   1
  -4  -4  -2 112887. 3559.55   1
   4   4   3 72411.4 2741.90   1
  -4  -4  -3 80828.8 2934.51   1
   4   4   4 38568.0 2122.16   1
  -4  -4  -4 37948.8 2088.96   1
  -4  -4  -6 5331.61 856.664   1
   4   4   6 4529.43 778.221   1
  -4  -4  -7 67628.5 3120.74   1
   4   4   8 3860.36 816.982   1
  -4  -4  -8 3410.65 660.366   1
  -4  -4  -9 875.054 369.117   1
   4   4   9 234.097 323.240   1
  -4  -4 -10 2812.62 675.475   1
  -4  -4 -11-83.9915 152.012   1
   4   5   2 21969.2 1939.87   1
   4   5   3 14472.4 1133.85   1
  -4  -5  -3 13130.4 1091.99   1
   4   5   4 20518.8 1377.08   1
  -4  -5  -4 21355.8 1502.94   1
  -4  -5  -5 63630.1 2838.83   1
  -4  -5  -6 13785.3 1301.18   1
   4   5   6 15369.4 1345.58   1
  -4  -5  -7 5880.38 964.806   1
   4   5   7 7023.34 936.180   1
  -4  -5  -8 313.534 194.779   1
   4   5   8 500.915 305.174   1
  -4  -5  -9 1456.63 428.472   1
   4   5   9 386.731 300.475   1
  -4  -5 -10 318.075 233.760   1
  -4  -5 -11 362.202 312.744   1
  -4  -5 -12 1190.50 450.016   1
   4   6   2 212429. 4614.09   1
   4   6   3 3731.32 558.664   1
  -4  -6  -3 2903.38 640.132   1
  -4  -6  -4 28112.7 1694.64   1
   4   6   4 30752.3 1641.19   1
  -4  -6  -5 7406.83 997.129   1
   4   6   5 9123.71 953.078   1
  -4  -6  -6 4349.24 743.290   1
   4   6   6 5547.21 761.813   1
   4   6   7 31896.2 1919.25   1
  -4  -6  -7 28602.4 1938.62   1
  -4  -6  -8 41.2565 120.748   1
   4   6   8-126.795 155.117   1
  -4  -6  -9 49.5775 119.813   1
   4   6   9 89.0632 179.559   1
  -4  -6 -10 3628.88 682.702   1
  -4  -6 -11 116.076 172.415   1
  -4  -6 -12-321.793 211.407   1
   4   7   2 6022.36 1004.69   1
   4   7   3 33175.1 1744.33   1
   4   7   4 40669.1 1769.10   1
  -4  -7  -4 34821.2 2168.82   1
   4   7   5 7462.60 824.283   1
  -4  -7  -5 7906.86 1011.74   1
  -4  -7  -6 199.626 152.424   1
   4   7   6-425.687 330.562   1
  -4  -7  -7 11306.0 1171.73   1
   4   7   7 12039.5 1137.66   1
  -4  -7  -8 1987.52 512.563   1
   4   7   8 1533.13 469.981   1
  -4  -7  -9 79.8268 108.116   1
   4   7   9 167.060 150.720   1
  -4  -7 -10 443.460 268.145   1
  -4  -7 -11 94.0846 205.152   1
  -4  -7 -12-117.004 225.755   1
  -4  -7 -13 0.11224 125.314   1
   4   8   2 33970.7 3063.86   1
   4   8   3 296.614 204.161   1
   4   8   4 5701.40 672.715   1
   4   8   5 1453.75 524.189   1
  -4  -8  -5 439.016 234.706   1
  -4  -8  -6 47594.2 2620.20   1
   4   8   6 50211.9 2076.18   1
  -4  -8  -7 7967.30 924.177   1
   4   8   7 8399.84 933.252   1
  -4  -8  -8 3812.03 687.970   1
  -4  -8  -9 30.0213 109.949   1
   4   8   9 85.8796 114.514   1
  -4  -8 -11 178.742 189.692   1
  -4  -8 -12 225.385 212.691   1
  -4  -8 -13 71.0749 152.906   1
   4   9   3 1030.80 444.410   1
   4   9   4 383.705 214.541   1
  -4  -9  -6 2258.45 587.341   1
   4   9   6 2268.82 444.048   1
   4   9   7 3349.54 568.687   1
  -4  -9  -7 3558.75 632.417   1
  -4  -9  -8 360.482 168.812   1
   4   9   8 374.319 236.677   1
  -4  -9  -9 5321.70 773.923   1
  -4  -9 -10 415.561 260.774   1
  -4  -9 -11 3227.35 688.912   1
   4  10   4 7554.52 792.894   1
   4  10   5 22095.9 1325.33   1
   4  10   6 90.1016 126.523   1
  -4 -10  -7 1565.56 454.788   1
   4  10   7 1206.18 322.040   1
   4  10   8 172.225 113.133   1
   4  11   4 48.8010 85.7360   1
   4  11   6 12630.2 906.282   1
   4  11   7 4440.56 611.677   1
   4  12   3 4596.50 1014.46   1
  -5   8   2 3974.86 1601.78   1
  -5   8   1 195.193 267.760   1
  -5   8   0 4116.27 1048.74   1
  -5   8  -1 362.487 472.286   1
  -5   8  -2 847.204 319.427   1
  -5   8  -3-28.8955 164.116   1
  -5   8  -4 6640.34 1230.40   1
   5  -7  -3-0.05448 79.1156   1
   5  -7  -2 14937.9 1177.42   1
  -5   7   1 427.550 474.276   1
   5  -7  -1 785.091 316.744   1
  -5   7   0-91.2349 194.218   1
   5  -7   0 27.1765 81.6716   1
   5  -7   1 331.514 225.593   1
  -5   7  -1 5.19466 31.4915   1
   5  -7   2 400.360 272.997   1
  -5   7  -2 439.552 313.857   1
  -5   7  -3 9389.96 1319.64   1
  -5   7  -4 1990.57 615.368   1
   5  -6  -7 2466.24 756.233   1
   5  -6  -6 300.636 284.174   1
   5  -6  -5 6760.20 1009.17   1
   5  -6  -4 1049.46 304.309   1
   5  -6  -3 8474.04 859.429   1
  -5   6   2 4386.85 986.969   1
   5  -6  -2 5275.76 639.017   1
   5  -6   0 393.811 245.768   1
  -5   6   0 425.224 252.870   1
  -5   6  -1 950.995 398.374   1
   5  -6   1 829.239 315.977   1
  -5   6  -2 8591.54 1178.96   1
  -5   6  -3 125.757 228.808   1
   5  -6   3-4.30202 97.0366   1
  -5   6  -4 364.167 169.986   1
  -5   6  -5-442.862 418.952   1
   5  -5  -6 1351.34 474.857   1
   5  -5  -5 2824.22 781.897   1
   5  -5  -4 1906.83 514.791   1
   5  -5  -3 388.939 222.068   1
   5  -5  -2 5093.79 707.095   1
  -5   5   2 5540.57 1069.24   1
  -5   5   1 13024.3 1483.70   1
   5  -5  -1 16399.8 1276.82   1
  -5   5   0 64451.9 3415.31   1
   5  -5   0 72138.3 2830.79   1
  -5   5  -1 8911.94 1237.09   1
   5  -5   1 11177.3 1210.02   1
  -5   5  -2 108.623 130.613   1
   5  -5   2 225.210 164.595   1
  -5   5  -3 13931.9 1518.73   1
  -5   5  -4 97.9982 157.467   1
   5  -5   4 51.9021 317.396   1
  -5   5  -5 193.882 175.994   1
  -5   5  -6 3561.69 1127.09   1
   5  -4  -6 527.014 299.040   1
   5  -4  -5 474.458 400.781   1
   5  -4  -4 350.893 253.948   1
   5  -4  -3 2309.20 545.138   1
   5  -4  -2 32920.2 1891.04   1
  -5   4   2 31013.2 2446.52   1
   5  -4  -1 18172.9 1472.32   1
  -5   4   1 20723.1 1662.81   1
  -5   4   0 2310.39 639.798   1
   5  -4   0 3423.75 609.961   1
  -5   4  -1 183.145 192.474   1
   5  -4   1 9.75604 51.8788   1
   5  -4   2 22944.3 1857.64   1
  -5   4  -3 18346.2 1773.27   1
   5  -4   3 18670.2 1691.19   1
  -5   4  -4 1164.23 500.429   1
   5  -4   4 1197.95 454.413   1
   5  -4   5 9585.20 1339.61   1
  -5   4  -5 8754.29 1324.37   1
  -5   4  -6 4497.19 957.464   1
   5  -3  -5 8988.70 1077.45   1
   5  -3  -4 5683.98 784.874   1
   5  -3  -3 17350.6 1670.31   1
   5  -3  -2 31351.6 1902.14   1
   5  -3  -1 2348.41 532.713   1
  -5   3   1 1179.91 393.098   1
   5  -3   0 136.374 168.518   1
  -5   3   0 202.002 231.509   1
   5  -3   1 14301.9 1296.81   1
  -5   3  -1 14203.7 1543.33   1
  -5   3  -2 19661.6 1924.45   1
   5  -3   2 22639.5 1749.40   1
  -5   3  -3 233.358 193.910   1
   5  -3   3 41.0544 76.2664   1
  -5   3  -4-35.3547 149.936   1
   5  -3   4 76.6937 104.930   1
  -5   3  -5 17947.5 2073.50   1
   5  -3   5 22886.4 2093.18   1
   5  -3   6 19428.7 2009.57   1
  -5   3  -6 27135.5 2507.14   1
  -5   3  -7-263.267 618.428   1
   5  -2  -4 14721.8 1386.78   1
   5  -2  -3 784.197 309.637   1
   5  -2  -2 49377.1 2428.58   1
   5  -2  -1 20621.9 1544.69   1
  -5   2   1 19920.9 1814.35   1
   5  -2   0 31784.9 1900.53   1
  -5   2   0 29201.7 2606.76   1
   5  -2   1 24786.7 1912.34   1
  -5   2  -1 26326.8 1987.37   1
  -5   2  -2 22684.9 1967.03   1
   5  -2   2 20464.0 1664.28   1
  -5   2  -3 1834.40 591.147   1
   5  -2   3 2462.40 572.396   1
   5  -2   4 298.209 297.811   1
  -5   2  -4 1611.11 784.621   1
  -5   2  -5 917.585 424.049   1
   5  -2   5 725.633 333.656   1
  -5   2  -6 13662.1 1689.26   1
   5  -2   6 13205.5 1578.34   1
  -5   2  -7 2920.83 744.053   1
   5  -2   7 1396.69 551.255   1
   5  -1  -3 785.606 325.153   1
   5  -1  -2 85.4376 103.343   1
  -5   1   1 52132.0 2985.51   1
   5  -1  -1 50439.9 2448.14   1
  -5   1   0 1652.18 479.666   1
   5  -1   0 1928.43 540.866   1
   5  -1   1 166742. 4379.52   1
  -5   1  -1 170708. 5030.72   1
   5  -1   2 5102.90 848.297   1
  -5   1  -2 5562.68 940.049   1
  -5   1  -3 39202.6 2477.95   1
   5  -1   3 40486.5 2425.51   1
  -5   1  -4 17050.6 1700.74   1
   5  -1   4 15078.8 1448.32   1
  -5   1  -5 8940.87 1395.33   1
   5  -1   5 8991.82 1154.08   1
  -5   1  -6 34350.6 2506.20   1
   5  -1   7 4635.83 1008.87   1
  -5   1  -7 6267.49 1139.24   1
   5  -1   8 777.174 425.993   1
   5   0  -2 275.642 159.610   1
   5   0  -1 20697.8 1797.23   1
   5   0   0 40674.1 2255.25   1
  -5   0   0 45274.2 2437.13   1
  -5   0  -1 6207.64 1024.47   1
   5   0   1 5316.95 907.712   1
   5   0   2 70430.7 3000.09   1
  -5   0  -2 71840.4 3270.89   1
  -5   0  -3 10377.1 1395.65   1
   5   0   3 11028.0 1192.80   1
  -5   0  -4 437.613 226.210   1
   5   0   4 199.621 194.239   1
  -5   0  -5 5200.72 1037.47   1
   5   0   5 6720.08 1016.75   1
  -5   0  -6-136.884 299.253   1
   5   0   6 4.34883 49.2124   1
  -5   0  -7 1871.70 613.972   1
   5   0   7 1675.91 591.099   1
  -5   0  -8 194.506 288.856   1
   5   0   8 72.5635 223.642   1
  -5   0  -9 14798.8 2100.43   1
   5   1  -1 32696.5 2033.96   1
  -5  -1   0 113.897 167.383   1
   5   1   0 43.8380 87.8338   1
   5   1   1 15444.4 1308.47   1
  -5  -1  -1 11227.8 1331.70   1
   5   1   2 18201.1 1474.29   1
  -5  -1  -2 16183.8 1616.78   1
  -5  -1  -3 37199.6 2466.74   1
   5   1   3 34151.4 2293.18   1
   5   1   4 1480.45 466.695   1
  -5  -1  -4 1193.17 413.976   1
  -5  -1  -5 68584.7 3479.78   1
   5   1   5 75923.3 3287.08   1
  -5  -1  -6 5487.99 1097.27   1
   5   1   6 6639.96 1010.08   1
   5   1   7 708.729 336.583   1
  -5  -1  -7 1360.79 499.459   1
  -5  -1  -8 1324.47 472.308   1
   5   1   8 855.616 596.981   1
  -5  -1  -9 80.7614 147.068   1
   5   1   9 77.2605 236.604   1
   5   2   0 14543.6 1273.52   1
   5   2   1 122096. 3839.97   1
  -5  -2  -1 115601. 3802.51   1
   5   2   2 12638.6 1257.15   1
  -5  -2  -2 11626.5 1411.47   1
   5   2   3 36.6514 60.5191   1
  -5  -2  -3 111.339 153.808   1
  -5  -2  -4 6215.87 1029.06   1
   5   2   4 8220.22 1053.58   1
  -5  -2  -5 31017.8 2139.73   1
   5   2   5 26502.6 1898.58   1
  -5  -2  -6 12660.0 1486.77   1
   5   2   6 15816.1 1671.63   1
  -5  -2  -8 3024.38 739.582   1
   5   2   8 1046.58 842.683   1
  -5  -2  -9 1995.49 625.025   1
   5   2   9 2283.30 736.999   1
  -5  -2 -10 2435.83 910.206   1
   5   3   1 13193.0 1593.77   1
   5   3   2 42629.3 2209.93   1
  -5  -3  -3 141.533 171.671   1
   5   3   3 151.630 139.727   1
   5   3   4 80159.0 3458.51   1
  -5  -3  -4 77506.1 3548.55   1
  -5  -3  -5 13928.5 1417.76   1
   5   3   5 14163.0 1451.20   1
  -5  -3  -6 205.369 271.673   1
   5   3   6-84.5784 58.1433   1
  -5  -3  -9 3303.53 734.371   1
   5   3   9 1545.61 890.705   1
  -5  -3 -10-53.6219 155.327   1
   5   3  10 139.691 270.716   1
   5   4   0 517.277 328.696   1
   5   4   2 256452. 5661.32   1
  -5  -4  -2 258128. 6094.21   1
   5   4   3 34182.2 1984.79   1
  -5  -4  -4 921.913 374.984   1
   5   4   4 922.487 357.825   1
  -5  -4  -5 54544.2 2917.89   1
   5   4   5 58286.8 2712.50   1
   5   4   6 103.119 85.2740   1
  -5  -4  -6 18.4810 59.6779   1
  -5  -4  -7 2625.18 651.859   1
   5   4   7 3072.28 698.645   1
  -5  -4  -8 4614.47 1002.51   1
  -5  -4  -9 2317.61 923.358   1
   5   4   9 669.192 737.264   1
  -5  -4 -10-53.6075 119.746   1
   5   4  10-22.5385 184.312   1
  -5  -4 -11 462.557 382.867   1
   5   5   2 61683.3 3320.61   1
  -5  -5  -2 64582.0 3253.02   1
   5   5   3 3520.71 613.199   1
  -5  -5  -3 3120.07 615.450   1
   5   5   4 18031.8 1448.21   1
  -5  -5  -4 20064.0 1710.85   1
   5   5   5 3842.76 688.870   1
  -5  -5  -6 17642.9 1680.27   1
   5   5   6 20533.3 1632.08   1
  -5  -5  -7 8568.73 1180.56   1
  -5  -5  -8 7881.39 1191.24   1
   5   5   8 8366.17 1151.69   1
  -5  -5  -9 101.441 157.927   1
   5   5   9-337.619 289.439   1
  -5  -5 -10 846.120 367.194   1
   5   5  10 822.689 492.758   1
  -5  -5 -11 169.984 221.750   1
   5   6   2 56833.3 3181.20   1
   5   6   3 14510.9 1362.99   1
  -5  -6  -3 11849.2 1371.92   1
  -5  -6  -4 179.290 123.884   1
   5   6   4 153.463 124.543   1
   5   6   5 59466.0 2861.76   1
  -5  -6  -5 62873.9 3049.34   1
  -5  -6  -6 8702.38 1125.06   1
   5   6   6 6113.65 929.603   1
  -5  -6  -7 816.639 362.741   1
   5   6   7 695.066 319.854   1
  -5  -6  -8 11414.5 1324.94   1
   5   6   8 11148.6 1227.22   1
  -5  -6  -9 287.457 222.150   1
   5   6   9 458.980 331.728   1
   5   6  10 193.052 133.190   1
  -5  -6 -10-9.81881 131.494   1
  -5  -6 -11-13.2308 38.2984   1
  -5  -6 -12 446.605 360.496   1
   5   7   2 30910.1 2265.74   1
   5   7   3 237.252 154.049   1
  -5  -7  -4 3303.16 756.198   1
   5   7   4 4120.69 684.929   1
   5   7   5 15821.6 1297.89   1
  -5  -7  -5 13311.7 1450.18   1
   5   7   6-157.154 140.104   1
  -5  -7  -6 106.382 125.134   1
   5   7   7 3437.47 634.635   1
  -5  -7  -7 2326.65 610.433   1
  -5  -7  -8 34270.6 2523.99   1
   5   7   8 33854.9 2270.09   1
  -5  -7  -9 269.180 234.271   1
   5   7   9 269.554 280.501   1
  -5  -7 -10 696.471 466.768   1
   5   7  10 1070.69 456.982   1
  -5  -7 -11 138.394 233.992   1
  -5  -7 -12-130.441 76.6081   1
   5   8   3 22273.4 1828.05   1
   5   8   4-300.122 233.298   1
   5   8   5 15909.2 1249.74   1
  -5  -8  -5 10630.2 1368.73   1
  -5  -8  -6-20.4918 55.5377   1
   5   8   6 87.9291 57.0326   1
   5   8   7 3273.55 633.505   1
  -5  -8  -7 3202.29 644.827   1
  -5  -8  -8 5389.21 849.339   1
   5   8   8 4818.97 826.252   1
   5   8   9 1430.10 499.693   1
  -5  -8  -9 1906.51 578.160   1
  -5  -8 -10 18.4358 54.6161   1
   5   8  10 93.7123 76.1767   1
  -5  -8 -11 534.581 383.745   1
  -5  -8 -12 85.0608 95.3096   1
  -5  -8 -13 123.830 236.719   1
   5   9   2 1943.18 897.808   1
   5   9   3 3944.55 1019.99   1
   5   9   5 16465.8 1267.73   1
   5   9   6-130.075 119.638   1
  -5  -9  -6-14.7006 165.311   1
  -5  -9  -7 1809.81 495.649   1
   5   9   7 2029.04 535.274   1
  -5  -9  -8 2263.81 537.885   1
   5   9   8 1863.85 583.637   1
  -5  -9  -9 575.583 331.599   1
   5   9   9 291.046 261.369   1
   5   9  10 1762.30 585.915   1
  -5  -9 -10 1439.93 524.053   1
  -5  -9 -11 1182.46 445.228   1
  -5  -9 -12 3281.86 760.422   1
   5  10   2 463.739 466.630   1
   5  10   3 3926.62 966.501   1
   5  10   4 100.713 86.5932   1
   5  10   5 4202.32 629.297   1
   5  10   6 1010.34 354.327   1
  -5 -10  -7 6177.19 1047.72   1
   5  10   7 8837.51 1036.06   1
  -5 -10  -8 3723.90 645.149   1
  -5 -10  -9 3398.76 651.945   1
   5  10   9 22.2126 22.7613   1
   5  10  10 270.833 239.386   1
   5  11   3 5154.58 1065.77   1
   5  11   4 9136.53 1092.34   1
   5  11   5 586.513 313.410   1
   5  11   6 178.693 171.096   1
   5  11   7 235.754 148.026   1
   5  11   8 151.116 158.815   1
   5  11   9 3550.74 776.920   1
   5  12   2 659.454 588.530   1
   5  12   3 1566.25 666.496   1
   5  12   4-502.596 829.110   1
   5  12   5 6533.91 963.833   1
  -6   7   2 2516.05 1417.29   1
  -6   7   1 2904.87 954.388   1
  -6   7   0 649.007 651.010   1
  -6   7  -1 199.170 235.127   1
   6  -7   2 3446.37 696.622   1
  -6   7  -2 3426.94 904.160   1
   6  -7   3 846.166 415.734   1
  -6   7  -3 841.133 438.825   1
   6  -6  -5-1297.68 460.449   1
   6  -6  -3 4653.90 736.132   1
   6  -6  -2 1617.01 433.681   1
  -6   6   2 1199.00 671.014   1
   6  -6  -1 320.318 188.790   1
  -6   6   1 134.203 154.529   1
  -6   6   0 436.788 417.407   1
   6  -6   0 272.218 220.486   1
  -6   6  -1 20909.1 2316.39   1
   6  -6   1 24930.1 1851.09   1
  -6   6  -2 46.6098 291.373   1
   6  -6   2-266.548 181.432   1
   6  -6   3-41.3302 166.340   1
  -6   6  -3-101.710 268.512   1
  -6   6  -4 470.532 288.860   1
   6  -6   4 34.8765 260.977   1
   6  -5  -7 992.944 471.081   1
   6  -5  -6 518.000 321.556   1
   6  -5  -5 20190.5 2105.63   1
   6  -5  -4 2720.68 686.143   1
   6  -5  -3 1011.70 389.503   1
   6  -5  -2 14323.9 1326.88   1
  -6   5   2 12832.9 1835.34   1
  -6   5   1 2497.83 715.031   1
   6  -5  -1 3219.66 634.218   1
  -6   5   0 3967.94 1049.58   1
   6  -5   0 4803.24 772.672   1
  -6   5  -1 526.668 392.738   1
   6  -5   1 3.00717 141.350   1
   6  -5   2 750.686 728.905   1
  -6   5  -2 2142.83 694.311   1
   6  -5   3 6.14278 58.7880   1
  -6   5  -3 56.5176 187.123   1
  -6   5  -4 14562.0 1799.40   1
  -6   5  -5 5611.63 1233.05   1
   6  -5   5 1196.20 1058.07   1
   6  -4  -6 1698.97 557.035   1
   6  -4  -5 205.603 216.653   1
   6  -4  -4 99.3353 86.5789   1
   6  -4  -3 9304.04 1214.48   1
   6  -4  -2 11030.9 1245.68   1
  -6   4   2 8162.64 1400.82   1
   6  -4  -1 3359.47 659.863   1
  -6   4   1 2966.05 776.995   1
   6  -4   0 8103.90 1044.60   1
  -6   4   0 5253.26 1255.47   1
  -6   4  -1 18490.6 2099.50   1
   6  -4   1 19700.0 1691.00   1
   6  -4   2 572.500 517.355   1
  -6   4  -2 1570.19 590.355   1
  -6   4  -4-11.8656 179.219   1
   6  -4   4 45.9196 231.979   1
  -6   4  -5 482.006 367.649   1
   6  -4   5 150.193 278.164   1
   6  -3  -5 1127.59 411.004   1
   6  -3  -4 9048.95 1112.74   1
   6  -3  -3 15360.2 1615.05   1
   6  -3  -2 239.794 172.308   1
  -6   3   1-99.6119 184.886   1
   6  -3  -1 100.831 140.871   1
   6  -3   0 40857.6 2465.77   1
  -6   3   0 33938.9 3047.02   1
  -6   3  -1 57619.3 3459.75   1
   6  -3   1 67751.0 3167.83   1
   6  -3   2 2568.77 617.640   1
  -6   3  -2 2480.33 721.545   1
   6  -3   3 4718.72 885.201   1
  -6   3  -3 4303.84 1009.78   1
  -6   3  -4 15002.2 1855.28   1
   6  -3   4 16149.5 1737.79   1
  -6   3  -5 578.073 394.490   1
   6  -3   5 600.431 294.558   1
  -6   3  -6 6995.47 1281.68   1
   6  -3   6 7699.58 1320.08   1
   6  -2  -4 893.448 364.909   1
   6  -2  -3 7413.29 1058.06   1
   6  -2  -2 80.2860 96.8095   1
  -6   2   1 2718.99 785.159   1
   6  -2  -1 2984.26 673.069   1
   6  -2   0 11337.3 1250.97   1
  -6   2   0 9260.76 1291.94   1
   6  -2   1 88688.6 3779.93   1
  -6   2  -1 84513.4 4171.69   1
  -6   2  -2 14473.5 1665.85   1
   6  -2   2 13279.2 1414.99   1
  -6   2  -3 7673.65 1324.33   1
   6  -2   3 7716.10 1104.42   1
   6  -2   4 25311.8 2111.87   1
  -6   2  -4 20960.6 2137.90   1
  -6   2  -5 525.493 308.123   1
   6  -2   5 261.175 189.280   1
  -6   2  -6 3929.03 951.298   1
   6  -2   6 2997.51 833.968   1
   6  -1  -4 39931.7 2405.19   1
   6  -1  -3 710.770 404.195   1
   6  -1  -2 34992.3 2738.36   1
   6  -1  -1 3540.67 735.050   1
  -6   1   1 4092.98 925.126   1
   6  -1   0 16247.1 1585.36   1
  -6   1   0 15406.5 1552.01   1
  -6   1  -1 19944.8 2089.08   1
   6  -1   1 19900.6 1678.42   1
  -6   1  -2 3417.38 779.979   1
   6  -1   2 2618.22 676.960   1
   6  -1   3 2602.44 591.262   1
  -6   1  -3 2060.18 690.461   1
  -6   1  -4 19588.0 2026.24   1
   6  -1   4 22489.4 1951.96   1
  -6   1  -6 466.299 355.394   1
   6  -1   6 869.683 385.955   1
  -6   1  -7 11643.3 1810.03   1
   6   0  -3 33544.0 2289.85   1
   6   0  -2 1407.09 415.829   1
   6   0  -1 707.734 325.553   1
   6   0   0 11120.7 1223.20   1
  -6   0   0 8922.52 1336.10   1
  -6   0  -1 2317.51 814.891   1
   6   0   1 2768.81 706.190   1
  -6   0  -2 788.942 369.354   1
   6   0   2 1709.33 486.343   1
  -6   0  -3-157.210 201.050   1
   6   0   3 201.327 144.845   1
  -6   0  -4 87936.0 4399.80   1
   6   0   4 89737.5 3773.13   1
  -6   0  -5 536.106 303.161   1
   6   0   5 646.383 309.226   1
  -6   0  -6 608.370 376.269   1
   6   0   6 803.833 404.903   1
  -6   0  -7 10112.2 1780.06   1
  -6   0  -8 1470.30 825.233   1
   6   0   8 291.409 367.274   1
   6   1  -2 9759.90 1329.36   1
   6   1  -1 2365.93 536.981   1
   6   1   0 159068. 4740.47   1
   6   1   1 9484.55 1130.57   1
  -6  -1  -1 9430.55 1254.17   1
   6   1   2 10260.5 1179.71   1
  -6  -1  -2 8552.16 1260.63   1
  -6  -1  -3 11930.6 1479.81   1
   6   1   4 392.871 251.458   1
  -6  -1  -4 380.101 257.691   1
  -6  -1  -5-216.902 230.135   1
   6   1   5-150.318 136.928   1
  -6  -1  -6 5066.93 994.216   1
   6   1   6 5762.95 996.898   1
   6   1   7 22599.4 1919.67   1
  -6  -1  -8 619.409 342.621   1
   6   1   8 1053.83 481.468   1
   6   2  -1 1073.19 436.705   1
   6   2   0 6663.04 1223.20   1
   6   2   1 14043.1 1456.28   1
  -6  -2  -1 10879.6 1510.55   1
   6   2   2 67314.5 3136.46   1
  -6  -2  -2 51605.2 3814.31   1
   6   2   3 62285.0 2915.00   1
  -6  -2  -3 54183.2 3263.12   1
   6   2   4 19948.5 1861.90   1
  -6  -2  -4 19387.7 1909.18   1
  -6  -2  -5 6861.46 1200.08   1
   6   2   5 6853.82 1023.22   1
  -6  -2  -6 2225.00 664.602   1
   6   2   6 2234.51 575.009   1
  -6  -2  -7 1615.36 606.917   1
   6   2   7 1835.18 550.190   1
  -6  -2  -8 2164.47 711.714   1
   6   2   8 5130.10 975.763   1
  -6  -2  -9 220.982 268.575   1
   6   2   9 755.714 440.518   1
   6   3  -1 98512.5 4297.93   1
   6   3   0 28406.7 1960.69   1
  -6  -3  -1 278.740 215.768   1
   6   3   1 196.164 149.066   1
   6   3   2 82844.5 3304.24   1
  -6  -3  -2 83638.7 3484.84   1
   6   3   3 53050.5 2674.06   1
  -6  -3  -3 57899.1 3317.59   1
   6   3   4 13141.3 1417.99   1
  -6  -3  -4 15460.8 1656.68   1
  -6  -3  -5 3049.33 806.135   1
   6   3   5 3998.98 781.315   1
  -6  -3  -6-28.1541 72.5715   1
   6   3   6 94.8148 175.982   1
  -6  -3  -7 9390.87 1409.25   1
  -6  -3  -8 823.631 448.418   1
   6   3   8 398.635 525.189   1
  -6  -3  -9 205.443 185.743   1
   6   3   9-337.182 380.800   1
   6   4   1 1381.96 627.415   1
   6   4   2 2810.12 739.020   1
  -6  -4  -2 2743.71 745.507   1
   6   4   3 32034.1 2250.44   1
  -6  -4  -4 1629.25 572.072   1
   6   4   4 1332.79 435.969   1
  -6  -4  -5 306.032 250.656   1
   6   4   5 202.905 141.065   1
   6   4   6 836.142 710.640   1
  -6  -4  -6 1851.50 482.170   1
  -6  -4  -8 768.318 407.106   1
   6   4   8 322.001 497.928   1
  -6  -4  -9-81.0793 201.479   1
   6   4   9 265.673 436.817   1
  -6  -4 -10 472.296 537.788   1
   6   4  10 4624.45 1228.03   1
   6   5   0 1366.32 691.125   1
   6   5   2 5335.28 963.199   1
  -6  -5  -2 5290.47 1041.26   1
   6   5   4 6036.48 943.353   1
  -6  -5  -4 4474.43 1053.12   1
   6   5   5 11134.9 1321.23   1
  -6  -5  -5 10534.8 1464.88   1
  -6  -5  -6 3868.84 913.479   1
   6   5   6 3915.52 772.999   1
  -6  -5  -7 4160.28 1011.02   1
  -6  -5  -8 593.072 323.816   1
   6   5   8 737.706 511.639   1
  -6  -5  -9 50.7362 119.367   1
   6   5   9-29.6840 95.5813   1
  -6  -5 -10-50.3831 107.568   1
   6   5  10 425.921 399.424   1
   6   6   1 3675.16 1060.52   1
   6   6   2 3913.20 1093.35   1
   6   6   3 19876.2 1636.61   1
  -6  -6  -3 17313.0 1895.03   1
   6   6   4 9683.00 1180.07   1
  -6  -6  -4 11565.8 1320.32   1
   6   6   5 154.641 144.170   1
  -6  -6  -5 276.964 221.042   1
  -6  -6  -6 18825.5 1892.64   1
   6   6   6 21546.6 1788.11   1
   6   6   7-1156.40 564.063   1
  -6  -6  -7-266.343 360.223   1
  -6  -6  -8-172.155 188.979   1
   6   6   8 3788.30 916.305   1
  -6  -6  -9 1981.83 641.230   1
   6   6   9 2487.61 682.921   1
  -6  -6 -10 1536.09 587.273   1
   6   6  10 1503.74 760.703   1
  -6  -6 -11-308.922 384.766   1
   6   6  11 75.9113 125.391   1
   6   7   1 3393.90 1218.12   1
   6   7   2 14158.6 1742.18   1
   6   7   3 255010. 6497.69   1
  -6  -7  -4 4319.64 961.098   1
   6   7   4 4353.83 903.366   1
   6   7   5 8288.73 1044.62   1
   6   7   6 8363.68 1120.06   1
  -6  -7  -6 8842.42 1280.34   1
   6   7   7 290.969 199.628   1
  -6  -7  -7 460.785 290.990   1
   6   7   8 773.931 364.627   1
  -6  -7  -8 271.603 303.287   1
  -6  -7  -9 25.3415 63.7608   1
   6   7   9 48.6829 66.2493   1
  -6  -7 -10 94.8266 159.606   1
   6   7  10 208.579 263.313   1
  -6  -7 -11-162.714 227.484   1
   6   7  11 383.983 329.341   1
   6   8   1 5313.08 1863.65   1
   6   8   2 192.187 290.639   1
   6   8   3 5451.29 953.564   1
   6   8   4 564.223 234.959   1
   6   8   5 450.127 231.569   1
  -6  -8  -5 367.561 328.875   1
   6   8   6 31531.7 2240.99   1
  -6  -8  -6 24452.2 2026.53   1
   6   8   7 1229.92 437.875   1
  -6  -8  -7 916.398 407.494   1
  -6  -8  -8 119.954 199.668   1
   6   8   8 302.183 219.388   1
   6   8   9 1025.09 343.824   1
  -6  -8  -9 1052.41 492.721   1
   6   8  10-151.519 226.989   1
  -6  -8 -10-139.699 132.742   1
  -6  -8 -11-45.5581 66.7098   1
   6   8  11 704.817 449.874   1
  -6  -8 -12-221.702 215.819   1
   6   9   2 1289.89 718.587   1
   6   9   3 1325.18 461.872   1
   6   9   4 363.695 257.907   1
   6   9   5 14269.6 1306.99   1
   6   9   6 22128.4 1807.00   1
  -6  -9  -6 20091.0 2000.94   1
   6   9   7 330.996 237.086   1
  -6  -9  -7 49.9630 177.313   1
  -6  -9  -8 1516.84 504.686   1
   6   9   8 2593.60 651.706   1
  -6  -9  -9 4137.07 808.427   1
   6   9   9 4153.12 917.975   1
   6   9  10 103.444 156.112   1
  -6  -9 -10-177.116 179.319   1
   6   9  11 504.294 328.927   1
  -6  -9 -11 353.738 273.525   1
  -6  -9 -12-117.564 208.894   1
   6  10   3 21027.3 2779.70   1
   6  10   4 1927.77 532.176   1
   6  10   5 2810.01 624.612   1
   6  10   6 8369.54 1112.75   1
   6  10   7 0.11443 137.121   1
  -6 -10  -7 37.8252 179.393   1
  -6 -10  -8 1406.21 504.050   1
   6  10   8 3007.62 674.587   1
  -6 -10  -9 641.635 319.464   1
   6  10   9 677.095 360.844   1
  -6 -10 -10 2011.29 610.958   1
   6  10  10 47.8385 192.159   1
   6  10  11-78.9901 82.6323   1
   6  11   2 474.982 590.659   1
   6  11   3-235.901 226.563   1
   6  11   4 2206.98 655.375   1
   6  11   5 333.644 364.482   1
   6  11   6 50662.3 2616.19   1
   6  11   7 507.148 303.965   1
   6  11   8-26.3362 46.4981   1
   6  11   9-12.4351 100.800   1
   6  11  10 3776.79 935.110   1
   6  12   2 2664.45 1647.90   1
   6  12   3 28.4782 349.222   1
   6  12   4 3148.03 787.923   1
   6  12   5 2337.05 633.508   1
   6  12   6 104.017 77.1153   1
  -7   7   1 1218.63 1531.23   1
  -7   7   0-7.99101 292.231   1
  -7   7  -1-278.490 171.459   1
  -7   7  -2 1784.63 1100.74   1
  -7   6   2 234.160 264.890   1
   7  -6  -1 1192.15 363.005   1
  -7   6   1 502.678 734.833   1
  -7   6   0 915.269 539.201   1
   7  -6   0 1205.58 374.505   1
  -7   6  -1 94.8553 166.501   1
   7  -6   1 64.6435 149.752   1
  -7   6  -2-20.0774 141.478   1
   7  -6   2-37.0921 154.902   1
   7  -6   3 79.5063 201.109   1
  -7   6  -3 482.011 391.305   1
   7  -5  -6 1867.89 864.608   1
   7  -5  -5 6108.69 1366.99   1
   7  -5  -4 1050.86 549.187   1
   7  -5  -3 1431.96 487.860   1
   7  -5  -2 42.3040 118.337   1
   7  -5  -1 16403.3 1454.25   1
  -7   5   1 13592.7 2071.47   1
   7  -5   0 569.564 663.853   1
  -7   5   0 2235.40 785.530   1
  -7   5  -1 1312.51 595.830   1
   7  -5   1 346.938 458.311   1
  -7   5  -2 732.599 435.022   1
   7  -5   2 124.110 213.980   1
   7  -5   3 301.074 464.350   1
  -7   5  -3 963.093 469.533   1
   7  -4  -6 1167.38 386.326   1
   7  -4  -5 84.2682 126.659   1
   7  -4  -3 4328.97 967.165   1
   7  -4  -2 702.039 543.832   1
   7  -4  -1 159.632 308.976   1
  -7   4   1 263.744 314.041   1
   7  -4   0-106.820 178.064   1
  -7   4   0 133.697 203.100   1
  -7   4  -1 7017.56 1400.89   1
  -7   4  -2 15862.4 2184.95   1
   7  -4   3 1152.27 1025.78   1
  -7   4  -3 3803.08 1012.16   1
   7  -4   4 63.2252 138.230   1
  -7   4  -4 236.138 264.332   1
   7  -3  -4 8006.85 1332.41   1
   7  -3  -3 5788.16 1027.29   1
   7  -3  -2 1367.03 519.751   1
   7  -3  -1 23073.4 1942.08   1
  -7   3   1 20051.4 2337.93   1
  -7   3   0 11132.0 1450.73   1
  -7   3  -1 3818.76 1142.51   1
   7  -3   2 2761.08 695.605   1
  -7   3  -2 2221.49 811.715   1
  -7   3  -3 606.974 404.484   1
   7  -3   3 1045.98 458.059   1
  -7   3  -4 10.5718 245.168   1
   7  -3   4 86.0152 166.926   1
  -7   3  -5 2685.81 858.224   1
   7  -3   5 3447.74 847.293   1
   7  -2  -5 1055.84 595.665   1
   7  -2  -4 36743.2 2157.06   1
   7  -2  -3 7366.04 1180.42   1
   7  -2  -2 8240.16 1188.59   1
   7  -2  -1 25036.2 2242.77   1
  -7   2   1 26840.4 2571.03   1
   7  -2   0 440.216 274.650   1
  -7   2   0 1076.40 460.981   1
   7  -2   1 1564.17 530.626   1
  -7   2  -1 1928.80 787.949   1
  -7   2  -2 13729.9 1949.46   1
   7  -2   2 16733.4 1817.95   1
   7  -2   3-113.858 177.444   1
  -7   2  -3 241.553 338.533   1
  -7   2  -4 23604.8 2638.90   1
   7  -2   4 28652.2 2328.46   1
  -7   2  -5 1137.76 569.446   1
   7  -2   5 1524.45 518.936   1
   7  -1  -4 90.8315 162.311   1
   7  -1  -3 186.424 193.893   1
   7  -1  -2-1288.79 834.001   1
   7  -1  -1 70902.9 3307.02   1
  -7   1   1 66508.4 4002.47   1
   7  -1   0 7074.00 1076.51   1
  -7   1   0 5941.64 1155.95   1
  -7   1  -1 2977.90 995.484   1
   7  -1   1 4812.25 861.358   1
   7  -1   2 43260.4 2965.11   1
  -7   1  -2 46855.2 3366.38   1
  -7   1  -3 1486.40 564.224   1
   7  -1   3 1667.37 532.587   1
  -7   1  -4 5199.48 1335.69   1
   7  -1   4 4844.77 940.031   1
  -7   1  -5 7617.64 1429.49   1
   7  -1   5 9050.07 1302.26   1
  -7   1  -6 1721.27 683.551   1
   7  -1   6 2039.64 662.925   1
   7   0  -3 2300.88 619.785   1
   7   0  -2 625.686 322.840   1
   7   0  -1 72141.3 3405.77   1
   7   0   0 1930.29 519.692   1
  -7   0   0 1132.73 569.986   1
  -7   0  -1 1833.17 661.349   1
   7   0   1 2339.49 637.272   1
   7   0   2 94922.3 3845.65   1
  -7   0  -2 86692.2 4562.89   1
  -7   0  -3 295.609 116.402   1
   7   0   3 649.355 356.673   1
   7   0   4 3933.38 864.291   1
  -7   0  -4 3998.17 986.163   1
  -7   0  -5 11984.4 1792.96   1
   7   0   5 14090.6 1658.15   1
  -7   0  -6 106.656 166.759   1
   7   0   6 268.734 289.002   1
  -7   0  -7 5329.82 1384.77   1
   7   1  -3 2746.06 770.879   1
   7   1  -2 3552.89 730.889   1
   7   1  -1 1816.51 699.117   1
   7   1   0 4461.09 906.473   1
  -7  -1   0 4432.43 1172.46   1
   7   1   1 10555.7 1341.11   1
   7   1   2 43328.8 2615.72   1
  -7  -1  -2 27906.3 3284.58   1
  -7  -1  -3 34.4398 162.387   1
   7   1   3 279.386 294.646   1
  -7  -1  -4 3350.48 905.515   1
   7   1   4 4293.07 820.432   1
  -7  -1  -5 9022.24 1577.84   1
   7   1   5 9228.96 1322.31   1
  -7  -1  -6 9.48441 132.281   1
   7   1   6 13.6280 203.720   1
  -7  -1  -7 1685.03 559.756   1
   7   1   7 2045.99 744.512   1
   7   2  -1 20168.9 1617.16   1
   7   2   0 23768.3 2212.03   1
   7   2   1 12245.5 1346.94   1
  -7  -2  -2 1422.70 590.539   1
   7   2   2 2579.62 660.932   1
   7   2   3 7156.50 1049.73   1
  -7  -2  -3 5141.85 1112.33   1
  -7  -2  -4 5470.43 1060.28   1
   7   2   4 3873.77 883.082   1
  -7  -2  -5 53698.5 3728.34   1
   7   2   5 64861.4 3284.68   1
  -7  -2  -6 311.346 56.1900   1
   7   2   6 177.235 192.340   1
  -7  -2  -7 6938.86 1259.92   1
  -7  -2  -8 1480.73 623.314   1
   7   2   8 1461.93 510.371   1
   7   3  -1 1044.43 490.539   1
   7   3   0 14436.4 1771.07   1
   7   3   1 15457.0 1685.07   1
  -7  -3  -1 13374.1 1808.77   1
   7   3   2 75400.4 3556.51   1
  -7  -3  -2 69407.8 3635.46   1
   7   3   3 41710.4 2588.77   1
  -7  -3  -3 30731.8 3349.81   1
   7   3   4 125.192 193.374   1
   7   3   5 18630.4 1778.32   1
  -7  -3  -5 18235.8 1901.50   1
  -7  -3  -6 8542.41 1408.93   1
   7   3   6 8653.76 1287.10   1
  -7  -3  -7 2957.72 826.900   1
   7   3   7 1122.15 959.342   1
  -7  -3  -8 6804.00 1326.69   1
   7   4  -1 225.680 305.709   1
   7   4   0 51.1616 173.049   1
   7   4   1 1071.00 517.646   1
   7   4   2 35157.6 2462.90   1
  -7  -4  -2 29381.6 2822.40   1
   7   4   3 8523.83 1226.15   1
  -7  -4  -3 7141.50 1208.21   1
   7   4   4 35.2942 121.702   1
  -7  -4  -4 16.1996 146.199   1
  -7  -4  -5 35105.7 2752.86   1
   7   4   6 348.294 435.406   1
  -7  -4  -6 1038.74 471.592   1
  -7  -4  -7 162.301 229.914   1
   7   4   7 256.353 439.245   1
  -7  -4  -8-39.3186 237.549   1
   7   4   8 191.334 246.731   1
  -7  -4  -9 2315.80 806.537   1
   7   4   9 2621.90 768.124   1
   7   5   1 6465.95 1273.24   1
   7   5   2 26531.5 2296.62   1
  -7  -5  -2 24893.5 2522.70   1
  -7  -5  -3 2482.02 782.907   1
   7   5   3 3882.82 801.664   1
  -7  -5  -4 2013.02 916.703   1
   7   5   4 1055.83 630.359   1
  -7  -5  -6-4.13648 123.043   1
   7   5   6 13.3202 86.5938   1
  -7  -5  -8 2476.00 1029.76   1
  -7  -5  -9-25.2962 151.466   1
   7   5   9-79.5487 247.075   1
   7   6   0 904.701 812.931   1
   7   6   2 1483.95 605.537   1
   7   6   3 4846.53 943.136   1
  -7  -6  -3 3085.00 913.688   1
   7   6   4 11902.5 1487.54   1
   7   6   5 29237.7 2105.35   1
   7   6   6-78.2030 137.900   1
  -7  -6  -6 906.244 578.056   1
   7   6   7 501.686 372.866   1
  -7  -6  -7 1529.11 627.008   1
  -7  -6  -8 1963.39 895.541   1
  -7  -6  -9 23.4869 173.277   1
   7   6   9 215.108 259.165   1
  -7  -6 -10 75.6539 136.929   1
   7   6  10 3.03896 110.517   1
   7   7   1 2431.23 980.967   1
   7   7   2 962.426 622.854   1
   7   7   3 4731.05 1004.62   1
  -7  -7  -4 465.743 330.386   1
   7   7   4 178.941 214.867   1
   7   7   5 2464.74 618.573   1
  -7  -7  -5 2589.14 695.453   1
   7   7   6 34.8755 48.0842   1
  -7  -7  -6-180.458 281.981   1
  -7  -7  -7 3275.51 956.986   1
   7   7   7 4485.38 862.921   1
  -7  -7  -8 17885.8 2048.25   1
   7   7   8 20458.4 2004.93   1
   7   7   9 802.114 430.753   1
  -7  -7  -9 254.647 304.357   1
  -7  -7 -10 196.104 285.272   1
   7   7  10 6.47010 61.9413   1
   7   8   2 4882.37 1311.39   1
   7   8   3 4972.32 1124.16   1
   7   8   4 9576.27 1217.95   1
   7   8   5 513.218 269.286   1
  -7  -8  -5 565.858 441.673   1
   7   8   6 4011.47 828.233   1
  -7  -8  -6 3310.45 781.884   1
   7   8   7 2688.19 655.272   1
  -7  -8  -7 1598.73 654.827   1
  -7  -8  -8 1298.97 537.153   1
   7   8   8 2347.14 628.054   1
  -7  -8  -9 391.794 312.094   1
   7   8   9 360.759 258.322   1
   7   8  10 235.421 240.665   1
  -7  -8 -10 427.895 342.606   1
   7   8  11 73.1367 201.760   1
  -7  -8 -11 116.253 122.144   1
   7   9   2 2801.06 1061.93   1
   7   9   3 5234.67 1201.20   1
   7   9   4 41590.9 2763.42   1
  -7  -9  -5 2809.43 863.683   1
   7   9   5 3223.24 740.031   1
   7   9   6 999.459 404.335   1
  -7  -9  -6 716.439 387.932   1
   7   9   7 1359.01 491.225   1
  -7  -9  -7 925.644 428.651   1
   7   9   8 75.0184 90.3095   1
  -7  -9  -8-177.793 212.152   1
  -7  -9  -9-45.3445 97.9570   1
   7   9   9 83.8866 70.4839   1
  -7  -9 -10 468.549 355.638   1
   7   9  10 955.086 455.765   1
   7   9  11 721.540 442.891   1
  -7  -9 -11 710.945 469.993   1
   7  10   2 24.2629 399.079   1
   7  10   3 2599.70 1045.81   1
   7  10   4 1629.20 600.118   1
   7  10   5 1985.15 619.855   1
   7  10   6 50.6217 114.287   1
  -7 -10  -6-137.075 338.377   1
   7  10   7 2579.70 698.079   1
  -7 -10  -7 1825.10 660.216   1
   7  10   8 1558.45 593.219   1
  -7 -10  -8 1095.22 454.009   1
  -7 -10  -9 186.966 237.396   1
   7  10   9 540.961 537.372   1
  -7 -10 -10 284.143 226.978   1
   7  10  10 130.390 153.553   1
  -7 -10 -11 2528.31 790.545   1
   7  10  11 145.480 242.985   1
   7  10  12 676.310 493.366   1
   7  11   2 261.696 518.040   1
   7  11   3 506.438 618.189   1
   7  11   4 310.588 317.565   1
   7  11   5 3361.28 802.934   1
   7  11   6 2241.61 583.054   1
   7  11   7 466.827 296.199   1
   7  11   8 72.0015 175.913   1
   7  11   9 152.116 185.736   1
   7  11  10 387.536 310.353   1
   7  11  11 4346.44 1125.54   1
   7  12   2 460.782 874.338   1
   7  12   3 626.648 691.302   1
   7  12   5 1197.77 556.467   1
   7  12   6 1190.81 419.368   1
   7  12   7 586.370 366.875   1
   7  13   2 1980.73 1154.79   1
   7  13   3 17793.1 3339.19   1
  -8   6   1 1.02588 291.529   1
  -8   6   0 685.860 421.647   1
  -8   6  -1 4028.47 1523.21   1
   8  -5  -3 1414.19 536.574   1
   8  -5  -2-123.335 204.725   1
   8  -5  -1 1829.11 531.685   1
  -8   5   1 2227.64 919.920   1
   8  -5   0 58.0370 103.483   1
  -8   5   0-86.6442 54.0463   1
   8  -5   1-116.705 135.959   1
  -8   5  -1 290.072 463.276   1
  -8   5  -2 2299.67 778.659   1
   8  -5   2 493.869 704.866   1
   8  -4  -7 163.587 166.160   1
   8  -4  -6 62.1465 206.397   1
   8  -4  -5-187.614 228.243   1
   8  -4  -4 3340.33 894.337   1
   8  -4  -3 9578.95 1557.53   1
   8  -4  -1 281.087 545.948   1
  -8   4   1 829.821 543.869   1
   8  -4   0 128.521 409.902   1
  -8   4   0 1115.25 532.718   1
  -8   4  -1 6465.02 1862.14   1
  -8   4  -2 1755.30 745.031   1
   8  -4   2 370.385 622.211   1
  -8   4  -3 11555.2 2227.13   1
   8  -3  -6 1552.42 650.888   1
   8  -3  -5 1179.33 846.522   1
   8  -3  -4-37.8345 189.471   1
   8  -3  -3 691.494 784.898   1
   8  -3  -2-167.845 111.072   1
  -8   3   0 3191.72 990.216   1
   8  -3   0 1038.97 925.375   1
  -8   3  -1 9704.28 2083.12   1
   8  -3   2 409.766 264.446   1
  -8   3  -2 112.738 289.777   1
  -8   3  -3 63.4670 259.940   1
   8  -3   3-119.088 135.097   1
   8  -2  -5 449.437 416.289   1
   8  -2  -4 255.350 493.489   1
   8  -2  -2 269.921 470.663   1
   8  -2  -1 19918.4 2048.92   1
  -8   2   1 16285.1 2397.32   1
   8  -2   0 5389.46 992.760   1
  -8   2   0 3703.47 1061.10   1
  -8   2  -1 2090.03 858.702   1
   8  -2   1 3681.83 886.221   1
   8  -2   2 771.885 462.932   1
  -8   2  -2 394.025 322.234   1
   8  -2   3 1584.66 593.931   1
  -8   2  -3 613.640 531.122   1
  -8   2  -4 7940.39 1506.85   1
   8  -2   4 8860.96 1377.62   1
   8  -1  -4 394.792 238.458   1
   8  -1  -3 8496.14 1525.69   1
   8  -1  -2 238.645 210.140   1
   8  -1  -1 3611.91 775.672   1
   8  -1   0 10114.3 1492.85   1
  -8   1   0 8607.15 1768.97   1
   8  -1   1 1183.78 452.795   1
  -8   1  -1 859.678 497.496   1
  -8   1  -2-85.0436 64.2215   1
  -8   1  -3 8522.34 1773.73   1
   8  -1   3 10697.3 1482.75   1
   8  -1   4 425.388 381.639   1
  -8   1  -4 429.118 321.588   1
   8   0  -4 513.859 293.269   1
   8   0  -3 46082.3 2429.02   1
   8   0  -2 572.213 391.432   1
   8   0  -1 69.0782 172.806   1
   8   0   0 19138.9 1995.91   1
  -8   0   0 16873.0 2283.18   1
   8   0   1-195.906 273.978   1
  -8   0  -1 417.743 116.112   1
   8   0   2 2883.10 872.856   1
  -8   0  -2 5935.73 1628.85   1
   8   0   3 62.3373 163.012   1
  -8   0  -3 82.3077 245.305   1
  -8   0  -4 28179.5 2728.23   1
   8   0   4 21564.1 2088.96   1
   8   0   5 551.375 345.696   1
  -8   0  -5 378.413 197.882   1
   8   1  -3 6575.21 1150.70   1
   8   1  -2 1462.21 497.771   1
   8   1  -1 6030.91 1118.48   1
   8   1   0 39985.3 2795.37   1
  -8  -1  -1 100.904 259.587   1
   8   1   1 591.852 358.850   1
  -8  -1  -2 2767.51 903.870   1
   8   1   3 6091.78 1071.81   1
  -8  -1  -3 5582.97 1234.54   1
   8   1   4 482.906 269.401   1
  -8  -1  -4 135.590 221.078   1
  -8  -1  -5 19636.0 2332.68   1
   8   1   5 14876.9 1755.63   1
  -8  -1  -6 33.7657 221.939   1
   8   1   6-194.130 240.053   1
   8   2  -2 268.331 225.643   1
   8   2  -1 1794.03 672.371   1
   8   2   0 41176.0 2840.37   1
   8   2   1 967.536 424.044   1
  -8  -2  -1 699.743 524.312   1
   8   2   2 24805.8 2280.80   1
  -8  -2  -2 28848.0 2553.20   1
   8   2   3 20237.1 1863.77   1
  -8  -2  -3 11093.7 2241.17   1
   8   2   4-87.9435 198.438   1
  -8  -2  -4-230.756 308.003   1
  -8  -2  -5 856.957 580.502   1
   8   2   5 858.836 385.847   1
   8   2   6 3627.91 861.421   1
  -8  -2  -6 2463.17 872.981   1
   8   3  -1 40.6486 152.645   1
   8   3   0 26234.2 2668.93   1
   8   3   1 8942.61 1406.45   1
   8   3   2 9163.39 1398.32   1
  -8  -3  -2 6074.67 1371.69   1
   8   3   3 29964.0 2325.06   1
  -8  -3  -3 21174.5 2775.76   1
   8   3   4 2507.12 666.157   1
  -8  -3  -4 1449.36 660.784   1
   8   3   5 352.392 216.507   1
  -8  -3  -5 571.921 262.229   1
  -8  -3  -6 1769.74 647.446   1
   8   3   6 2126.06 685.451   1
  -8  -3  -7-694.608 361.874   1
   8   3   7 52.9317 113.927   1
   8   4  -1 1364.79 636.700   1
   8   4   1 12143.0 1622.93   1
   8   4   2 44.8858 61.1735   1
  -8  -4  -2 352.767 372.683   1
  -8  -4  -3 569.013 391.497   1
   8   4   3 345.319 299.288   1
   8   4   4 22115.5 1968.90   1
  -8  -4  -4 18586.3 2894.89   1
   8   4   5 290.210 484.864   1
  -8  -4  -5 680.472 333.506   1
   8   4   6 4878.92 897.441   1
  -8  -4  -6 5699.96 1226.46   1
  -8  -4  -7 3138.49 1043.52   1
   8   5  -1 5431.21 1436.05   1
   8   5   0 1978.63 1025.35   1
   8   5   1-54.1063 266.427   1
   8   5   2 521.742 671.894   1
  -8  -5  -2 1235.85 631.754   1
   8   5   4 1558.23 950.263   1
  -8  -5  -4 4242.50 1113.69   1
   8   5   5 866.459 814.729   1
  -8  -5  -5 1785.24 954.581   1
   8   5   6 759.361 841.916   1
  -8  -5  -6 3355.08 1029.53   1
   8   5   7 966.885 764.612   1
  -8  -5  -7 1321.14 779.402   1
  -8  -5  -8 1049.41 700.114   1
   8   6   1 77.3938 210.702   1
  -8  -6  -3 3679.89 1053.59   1
  -8  -6  -4 574.095 422.026   1
   8   6   4 228.326 332.210   1
  -8  -6  -5 1088.37 632.568   1
   8   6   5 45.5333 340.816   1
   8   6   6 403.448 445.145   1
  -8  -6  -6 513.966 460.845   1
   8   6   7 107.706 232.976   1
  -8  -6  -7-72.8860 291.002   1
  -8  -6  -8-371.598 592.504   1
   8   7   0 239.256 583.739   1
   8   7   1 593.950 490.316   1
   8   7   2 3720.28 1465.77   1
  -8  -7  -4 1508.86 832.036   1
   8   7   4 1550.99 732.956   1
   8   7   5 129.414 184.413   1
  -8  -7  -5 44.9715 68.3441   1
   8   7   6 8804.10 1315.03   1
  -8  -7  -6 4962.93 1624.10   1
  -8  -7  -7 2277.56 908.883   1
   8   7   7 4027.40 971.368   1
   8   7   8 220.542 245.537   1
  -8  -7  -8-10.9494 142.091   1
  -8  -7  -9-463.886 354.185   1
   8   7   9 179.339 193.416   1
   8   8   1-642.160 548.172   1
   8   8   2 2485.21 1254.15   1
   8   8   4 10492.0 1487.17   1
   8   8   5 8928.33 1295.12   1
  -8  -8  -5 4818.17 1332.70   1
   8   8   6 17911.3 1874.53   1
  -8  -8  -6 21233.3 2063.64   1
   8   8   7 1475.68 546.973   1
  -8  -8  -7 667.866 574.509   1
   8   8   8-33.0404 105.237   1
  -8  -8  -8-73.0720 215.028   1
  -8  -8  -9-81.7705 205.432   1
   8   8   9-292.663 245.302   1
   8   9   1-27.2685 355.001   1
   8   9   2 1531.39 847.830   1
   8   9   3 319.294 429.539   1
   8   9   4 215.446 193.839   1
   8   9   5 6635.80 1252.35   1
  -8  -9  -5 4892.84 1269.71   1
   8   9   6 10633.7 1336.59   1
  -8  -9  -6 7899.85 1568.40   1
   8   9   7 403.173 305.400   1
  -8  -9  -7 329.084 308.220   1
   8   9   8 1177.15 459.747   1
  -8  -9  -8 333.097 385.778   1
  -8  -9  -9 242.478 128.616   1
   8   9   9 1339.40 550.974   1
  -8  -9 -10 431.316 372.360   1
   8   9  10 513.532 398.352   1
   8  10   2 8245.38 1907.15   1
   8  10   3 7450.37 1691.00   1
   8  10   4 1400.47 620.185   1
   8  10   5 3473.25 806.292   1
  -8 -10  -6-614.603 403.463   1
   8  10   6-111.379 187.508   1
   8  10   7 3549.23 880.721   1
  -8 -10  -7 1926.14 853.420   1
   8  10   8 82.9502 158.613   1
  -8 -10  -8 230.864 147.343   1
  -8 -10  -9-11.7310 176.323   1
   8  10   9 39.7334 112.032   1
  -8 -10 -10 439.768 395.518   1
   8  10  10 327.564 319.981   1
   8  11   2 725.628 579.706   1
   8  11   3 964.827 811.056   1
   8  11   4 414.585 382.574   1
   8  11   5 5706.34 1139.31   1
   8  11   6 11986.2 1457.22   1
   8  11   7 1964.47 636.147   1
  -8 -11  -7 1456.84 684.726   1
   8  11   8 528.055 350.998   1
  -8 -11  -8-130.766 250.529   1
   8  11   9 7.83786 92.5340   1
   8  11  10 646.066 489.737   1
   8  11  11 81.1065 199.163   1
   8  12   2 2948.63 1481.64   1
   8  12   3 1888.01 1203.92   1
   8  12   4 6559.62 1405.49   1
   8  12   5 5063.82 1140.33   1
   8  12   6 73.4810 117.807   1
   8  12   7 264.645 297.918   1
   8  12   8 107.928 21.5240   1
   8  13   2 6227.70 2138.86   1
   8  13   3 171.031 516.516   1
   8  13   4 1250.89 684.187   1
   9  -5  -1 0.15306 509.676   1
  -9   5   1 3309.82 1289.19   1
  -9   5   0 5170.52 1751.66   1
   9  -4  -5 1527.57 694.479   1
   9  -4  -4 1843.98 1391.40   1
   9  -4  -3 1199.43 1317.90   1
   9  -4  -2 246.957 538.746   1
   9  -4  -1 481.309 699.470   1
  -9   4   1 1423.07 738.245   1
   9  -4   0 963.221 1018.61   1
  -9   4   0 3801.89 1278.07   1
   9  -3  -6 32.7380 120.283   1
   9  -3  -5 68.5273 260.399   1
   9  -3  -4 919.979 988.241   1
   9  -3  -3 173.591 383.798   1
   9  -3  -2 110.531 493.848   1
  -9   3   1 409.864 415.833   1
   9  -3  -1-27.3504 208.604   1
   9  -3   0 96.1189 436.108   1
  -9   3   0-108.234 77.8036   1
   9  -3   1 390.628 266.995   1
  -9   3  -1 746.914 514.700   1
   9  -2  -5 321.598 381.526   1
   9  -2  -4 443.601 455.831   1
   9  -2  -3 36.6439 394.926   1
   9  -2  -2 226.540 349.015   1
  -9   2   0 2558.70 1085.86   1
   9  -2   0 3843.58 940.200   1
  -9   2  -1 6126.85 1421.76   1
  -9   2  -2 4207.31 1555.39   1
   9  -2   2 1444.76 286.428   1
   9  -1  -5 737.264 523.375   1
   9  -1  -4 111.321 91.4837   1
   9  -1  -3 85.5701 170.493   1
   9  -1  -2 9384.44 1422.07   1
   9  -1  -1 4595.71 1085.43   1
  -9   1   0 217.672 207.820   1
   9  -1   0 85.5583 194.393   1
   9  -1   1 995.563 433.287   1
  -9   1  -1 714.501 428.083   1
  -9   1  -2 323.927 324.528   1
   9  -1   2-102.479 211.257   1
  -9   1  -3 11369.6 2261.55   1
   9   0  -4 242.157 177.892   1
   9   0  -3 802.115 471.879   1
   9   0  -2 135.389 173.224   1
   9   0  -1 10857.4 1426.86   1
  -9   0   0 414.347 463.709   1
   9   0   0 415.900 319.679   1
   9   0   1 19499.6 2040.43   1
   9   0   2 4097.00 1006.14   1
  -9   0  -2 2185.26 907.346   1
   9   0   3 3522.58 858.180   1
  -9   0  -3 2991.75 1100.34   1
   9   1  -3 2357.22 634.444   1
   9   1  -2 2104.33 808.426   1
   9   1  -1 840.407 434.855   1
   9   1   0 11513.7 1607.47   1
   9   1   1-92.8209 160.107   1
  -9  -1  -1 208.049 131.477   1
   9   1   2 4339.24 961.734   1
  -9  -1  -2 5590.79 1173.19   1
   9   1   3 361.393 267.318   1
  -9  -1  -3 4.99840 300.677   1
   9   1   4 11902.3 1635.93   1
  -9  -1  -4 8892.04 1729.78   1
   9   2  -1 275.083 263.176   1
   9   2   0 2559.32 789.076   1
   9   2   1 1816.35 642.154   1
  -9  -2  -1 721.463 602.623   1
  -9  -2  -2 3373.94 1107.57   1
   9   2   2 2547.14 816.477   1
   9   2   3 21147.3 2051.68   1
  -9  -2  -3 12965.6 2265.10   1
   9   2   4 313.532 250.925   1
  -9  -2  -4 179.457 257.346   1
   9   3  -2 4155.79 958.912   1
   9   3  -1-21.8780 102.354   1
   9   3   0 5500.00 1186.26   1
   9   3   1 12485.7 1788.97   1
  -9  -3  -2 1607.29 828.751   1
   9   3   2 1510.42 644.425   1
  -9  -3  -3 792.358 446.668   1
   9   3   3 1048.82 495.391   1
   9   3   4 4004.76 907.295   1
  -9  -3  -4 1858.71 1002.13   1
   9   3   5 2460.38 827.871   1
  -9  -3  -5 2094.51 845.832   1
   9   4   0 340.829 465.997   1
   9   4   1 2011.02 724.732   1
   9   4   2 5439.94 1090.07   1
  -9  -4  -2 3191.28 1197.83   1
   9   4   3 9044.80 1530.73   1
   9   4   4 11619.6 1583.26   1
  -9  -4  -4 6984.70 1737.76   1
   9   4   5 336.191 270.175   1
  -9  -4  -5-215.121 325.289   1
   9   4   6 2048.12 848.181   1
  -9  -4  -6 4772.44 1541.94   1
   9   5  -1 2606.88 1024.37   1
   9   5   0 412.413 419.025   1
   9   5   1 5869.93 1282.40   1
  -9  -5  -2 6716.87 1632.65   1
   9   5   4 27.3097 141.558   1
  -9  -5  -4 26.1299 194.087   1
   9   5   5 11519.3 1573.42   1
  -9  -5  -5 4286.00 1835.47   1
   9   5   6 328.914 322.797   1
  -9  -5  -6-237.138 313.048   1
   9   6   0 885.103 1049.62   1
   9   6   1 334.151 1078.80   1
   9   6   2 807.809 754.978   1
   9   6   3 1324.43 893.378   1
  -9  -6  -3 1002.66 889.038   1
   9   6   5 3053.67 1031.16   1
  -9  -6  -5 816.585 642.809   1
  -9  -6  -6 3876.07 2160.80   1
   9   6   7 624.367 429.516   1
  -9  -6  -7 2297.18 1245.97   1
   9   7   0 669.202 933.656   1
   9   7   1 1737.86 1285.27   1
   9   7   2 1464.95 949.129   1
   9   7   3 472.134 588.431   1
  -9  -7  -4 2257.63 1019.94   1
   9   7   4 1527.95 1018.11   1
  -9  -7  -5 150.248 354.198   1
   9   7   5 47.4059 248.793   1
   9   7   7 9090.85 1436.83   1
  -9  -7  -7 2354.90 1399.47   1
   9   8   2 444.434 526.216   1
   9   8   3 120.712 119.812   1
  -9  -8  -4 826.377 740.485   1
   9   8   4 700.931 536.367   1
  -9  -8  -5 520.452 444.445   1
   9   8   5 369.021 348.137   1
   9   8   6 16232.5 1937.45   1
  -9  -8  -7-20.4683 422.583   1
   9   8   7 295.970 65.3114   1
   9   8   8 422.473 393.394   1
  -9  -8  -8 3292.15 1432.63   1
   9   9   1 4783.99 1606.63   1
   9   9   2 2916.89 1426.28   1
   9   9   3 2688.23 950.590   1
   9   9   4 9205.98 1582.07   1
  -9  -9  -5 3141.71 1126.19   1
   9   9   5 4777.65 1068.64   1
   9   9   6 33.5265 79.0532   1
  -9  -9  -6 0.26788 201.892   1
   9   9   7-44.8208 153.441   1
  -9  -9  -7-382.141 398.474   1
  -9  -9  -8-144.188 81.5242   1
   9   9   8 365.596 302.437   1
   9  10   2 940.742 755.503   1
   9  10   3 1078.71 761.102   1
   9  10   4 169.828 254.123   1
   9  10   5 4612.85 1071.74   1
  -9 -10  -6 142.898 101.979   1
   9  10   6-181.965 255.920   1
   9  10   7 11024.7 1650.93   1
  -9 -10  -7 9187.36 1682.81   1
   9  10   8-57.1116 100.969   1
  -9 -10  -8 68.2715 155.469   1
   9  10   9 1421.56 740.695   1
  -9 -10  -9 4230.79 1402.62   1
   9  11   2 3697.86 1693.38   1
   9  11   3 2210.77 1030.08   1
   9  11   4 247.323 344.601   1
   9  11   5 1708.34 773.123   1
   9  11   6 397.083 300.403   1
  -9 -11  -7 428.977 433.753   1
   9  11   7 832.893 441.920   1
   9  11   8-90.9894 173.851   1
  -9 -11  -8-57.1865 159.662   1
   9  11   9 246.316 290.820   1
  -9 -11  -9 248.111 262.490   1
   9  12   2-191.718 171.946   1
   9  12   3 1446.95 1099.18   1
   9  12   4 7861.92 1703.75   1
   9  12   5 161.371 252.226   1
   9  12   6 474.275 334.009   1
   9  12   7 2610.86 825.023   1
   9  12   8 4395.58 1037.47   1
   9  12   9 1002.72 560.617   1
   9  13   2 3444.35 1654.18   1
   9  13   3 3255.27 1503.86   1
   9  13   4 1502.16 695.782   1
   9  13   5 3385.88 1040.04   1
   9  13   6 4468.90 1202.80   1
  10   1  -2 1602.70 665.793   1
  10   1  -1 9850.94 1634.37   1
  10   1   0 15713.9 1994.06   1
  10   2  -2 4169.74 1230.16   1
  10   2  -1 185.064 279.121   1
  10   2   0 91.1427 142.688   1
 -10  -2  -1 5524.67 1834.19   1
  10   2   1 2736.86 935.899   1
  10   3  -1 866.455 612.323   1
  10   3   0 451.526 303.410   1
  10   3   1 12070.3 1737.76   1
 -10  -3  -1 6995.73 1887.98   1
 -10  -3  -2 6203.19 2023.26   1
  10   3   2 2621.83 958.119   1
  10   4   0 138.174 150.228   1
  10   4   1 65.2457 166.960   1
  10   4   2 107.174 196.301   1
 -10  -4  -2 85.7412 394.613   1
  10   5  -1 2738.51 849.843   1
  10   5   0 4189.89 1324.63   1
  10   5   1 789.867 494.541   1
  10   5   2 6365.85 1328.29   1
 -10  -5  -3 1909.89 1148.48   1
  10   5   3 1487.43 652.073   1
  10   6   0 534.482 402.279   1
  10   6   1 33019.1 3568.68   1
  10   6   2 170.039 362.949   1
  10   6   3 1002.85 514.232   1
 -10  -6  -3 1034.50 594.241   1
 -10  -6  -4 7572.47 1956.36   1
  10   6   4 3394.37 1137.22   1
  10   7   0 3025.05 1179.55   1
  10   7   1 1028.96 819.367   1
  10   7   3 1453.93 723.921   1
  10   7   4 6056.23 1448.64   1
 -10  -7  -4 5807.67 1906.24   1
  10   8   1 2320.13 1207.01   1
  10   8   2 1120.50 699.923   1
  10   8   3 415.144 453.013   1
  10   8   4 158.291 301.311   1
  10   9   2 282.950 461.316   1
  10   9   3 104.353 280.250   1
  10   9   4 12403.3 2053.86   1
 -10  -9  -5 2543.61 1310.27   1
  10   9   5 1256.55 684.157   1
  10  10   3-274.567 386.404   1
  10  10   4 3227.58 1030.60   1
  10  10   5 6.60043 53.6798   1
 -10 -10  -6 13959.7 2574.58   1
  10  11   3 2399.25 1318.94   1
  10  11   4 1412.03 775.396   1
  10  11   5 9250.67 1839.92   1
  10  11   6 1755.19 913.335   1
  10  12   4 2139.84 901.805   1
  10  12   5-51.9290 245.094   1
  10  12   6 1004.09 506.263   1
  10  13   4 5310.91 1945.95   1
  10  13   5 4469.41 1218.37   1
  10  13   6 419.659 547.391   1
  10  13   7 13965.8 2240.45   1
   0   0   0    0.00    0.00   0

TITL LD011_p08_s2 in P-1
REM P-1 (#2 in standard setting)
CELL 0.29070   6.273684   6.730444   6.989607  74.1416  85.0353  64.8635
ZERR    1.00   0.001239   0.001501   0.001636   0.0200   0.0176   0.0204
LATT  1
SFAC C H N O
UNIT 11.00 10.00 1.00 1.00
TREF
HKLF 4
END
;
_shelx_hkl_checksum   69378
