# Supplementary material for: Polymorphism of feldspars above 10 GPa
Source: Nat Commun. 2020 Jun 1;11:2721. doi: 10.1038/s41467-020-16547-4 (PMC7264230; doi:10.1038/s41467-020-16547-4)
Supplement: Supplementary file 4 — Supplementary Data 1 [file 41467_2020_16547_MOESM4_ESM.zip › CIFs/Microcline-II_p09_16i1GPa.cif]

 
data_Microcline-II_16_1GPa


_publ_requested_journal          'Nature Communications' 

_publ_contact_author_name        'Anna Pakhomova'
_publ_contact_author_address     
;Deutsches Elektronen-Synchrotron (DESY)
Notkestrasse 85
22607 Hamburg
Germany
;
_publ_contact_author_email       anna.pakhomova@desy.de
_publ_contact_author_phone       00494089985457
loop_
_publ_author_name
_publ_author_address
'Pakhomova, Anna'
;Deutsches Elektronen-Synchrotron (DESY)
Notkestrasse 85
22607 Hamburg
Germany
;
 
 
_audit_creation_method            'SHELXL-2016/6'
_shelx_SHELXL_version_number      '2016/6'
_chemical_name_systematic         microcline
_chemical_name_common             microcline
_chemical_melting_point           ?
_chemical_formula_moiety          ?
_chemical_formula_sum
 'Al K O8 Si3' 
_chemical_formula_weight          278.35

loop_
 _atom_type_symbol
 _atom_type_description
 _atom_type_scat_dispersion_real
 _atom_type_scat_dispersion_imag
 _atom_type_scat_source
 'O'  'O'  -0.0009   0.0008
 'International Tables Vol C Tables 4.2.6.8 and 6.1.1.4'
 'K'  'K'   0.0342   0.0411
 'International Tables Vol C Tables 4.2.6.8 and 6.1.1.4'
 'Al'  'Al'   0.0053   0.0078
 'International Tables Vol C Tables 4.2.6.8 and 6.1.1.4'
 'Si'  'Si'   0.0082   0.0108
 'International Tables Vol C Tables 4.2.6.8 and 6.1.1.4'
 
_space_group_crystal_system       triclinic
_space_group_IT_number            2
_space_group_name_H-M_alt         'P -1'
_space_group_name_Hall            '-P 1'
 
_shelx_space_group_comment
;
The symmetry employed for this shelxl refinement is uniquely defined
by the following loop, which should always be used as a source of
symmetry information in preference to the above space-group names.
They are only intended as comments.
;
 
loop_
 _space_group_symop_operation_xyz
 'x, y, z'
 '-x, -y, -z'
 
_cell_length_a                    6.2497(11)
_cell_length_b                    6.7162(14)
_cell_length_c                    6.9953(13)
_cell_angle_alpha                 74.011(17)
_cell_angle_beta                  85.108(15)
_cell_angle_gamma                 64.899(18)
_cell_volume                      255.44(9)
_cell_formula_units_Z             2
_cell_measurement_temperature     293(2)
_cell_measurement_reflns_used     782
_cell_measurement_theta_min     1.7770
_cell_measurement_theta_max     17.9310
 
_exptl_crystal_description        'plate crystal'
_exptl_crystal_colour             colorless
_exptl_crystal_density_meas       ?
_exptl_crystal_density_method     ?
_exptl_crystal_density_diffrn     3.619          
_exptl_crystal_F_000              276
_exptl_absorpt_correction_T_min                   0.62448
_exptl_absorpt_correction_T_max                   1.00000
_exptl_crystal_size_max           0.02
_exptl_crystal_size_mid           0.015
_exptl_crystal_size_min           0.01
_exptl_absorpt_coefficient_mu     0.191
_shelx_estimated_absorpt_T_min    ?
_shelx_estimated_absorpt_T_max    ?
_exptl_absorpt_correction_type    'multi-scan'
_exptl_absorpt_process_details    ?
_exptl_absorpt_special_details    ?
_diffrn_ambient_temperature       293(2)
_diffrn_ambient_pressure          16100000
_diffrn_radiation_wavelength      0.2907

_diffrn_radiation_type            synchrotron
_diffrn_source                    synchrotron
_diffrn_source_type               'PETRA III, Beamline P02.2'
_diffrn_measurement_device_type   'esperanto-CrysAlisPro-abstract goniometer imported esperanto images'
_diffrn_measurement_method        '\w scans'
_diffrn_detector_area_resol_mean  ?
_diffrn_reflns_number             1809
_diffrn_reflns_av_unetI/netI      0.0449
_diffrn_reflns_av_R_equivalents   0.0257
_diffrn_reflns_limit_h_min        -10
_diffrn_reflns_limit_h_max        10
_diffrn_reflns_limit_k_min        -10
_diffrn_reflns_limit_k_max        11
_diffrn_reflns_limit_l_min        -11
_diffrn_reflns_limit_l_max        10
_diffrn_reflns_theta_min          1.781
_diffrn_reflns_theta_max          14.014
_diffrn_reflns_theta_full         10.045
_diffrn_measured_fraction_theta_max   0.486
_diffrn_measured_fraction_theta_full  0.487
_diffrn_reflns_Laue_measured_fraction_max    0.486
_diffrn_reflns_Laue_measured_fraction_full   0.487
_diffrn_reflns_point_group_measured_fraction_max   0.486
_diffrn_reflns_point_group_measured_fraction_full  0.487
_reflns_number_total              1204
_reflns_number_gt                 978
_reflns_threshold_expression      'I > 2\s(I)'
_reflns_Friedel_coverage          0.000
_reflns_Friedel_fraction_max      .
_reflns_Friedel_fraction_full     .
 
_reflns_special_details
;
 Reflections were merged by SHELXL according to the crystal
 class for the calculation of statistics and refinement.
 
 _reflns_Friedel_fraction is defined as the number of unique
 Friedel pairs measured divided by the number that would be
 possible theoretically, ignoring centric projections and
 systematic absences.
;
 
_computing_data_collection        
;
CrysAlisPro, Agilent Technologies,
Version 1.171.36.28 (release 01-02-2013 CrysAlis171 .NET)
(compiled Feb  1 2013,16:14:44)
;
_computing_cell_refinement        
;
CrysAlisPro, Agilent Technologies,
Version 1.171.36.28 (release 01-02-2013 CrysAlis171 .NET)
(compiled Feb  1 2013,16:14:44)
;
_computing_data_reduction         
;
CrysAlisPro, Agilent Technologies,
Version 1.171.36.28 (release 01-02-2013 CrysAlis171 .NET)
(compiled Feb  1 2013,16:14:44)
;
_computing_structure_solution      'SHELXL-2018/3 (Sheldrick, 2018)'
_computing_structure_refinement 'SHELXL-2018/3 (Sheldrick, 2018)'
_computing_molecular_graphics     ?
_computing_publication_material   ?
_refine_special_details           ?
_refine_ls_structure_factor_coef  Fsqd
_refine_ls_matrix_type            full
_refine_ls_weighting_scheme       calc
_refine_ls_weighting_details
'w=1/[\s^2^(Fo^2^)+(0.1394P)^2^+0.5042P] where P=(Fo^2^+2Fc^2^)/3'
_atom_sites_solution_primary      ?
_atom_sites_solution_secondary    ?
_atom_sites_solution_hydrogens    .
_refine_ls_hydrogen_treatment     undef
_refine_ls_extinction_method      'SHELXL-2016/6 (Sheldrick 2016)'
_refine_ls_extinction_coef        0.28(16)
_refine_ls_extinction_expression
 'Fc^*^=kFc[1+0.001xFc^2^\l^3^/sin(2\q)]^-1/4^'
_refine_ls_number_reflns          1204
_refine_ls_number_parameters      119
_refine_ls_number_restraints      0
_refine_ls_R_factor_all           0.0814
_refine_ls_R_factor_gt            0.0705
_refine_ls_wR_factor_ref          0.2205
_refine_ls_wR_factor_gt           0.2009
_refine_ls_goodness_of_fit_ref    1.063
_refine_ls_restrained_S_all       1.063
_refine_ls_shift/su_max           0.008
_refine_ls_shift/su_mean          0.003
 
loop_
 _atom_site_label
 _atom_site_type_symbol
 _atom_site_fract_x
 _atom_site_fract_y
 _atom_site_fract_z
 _atom_site_U_iso_or_equiv
 _atom_site_adp_type
 _atom_site_occupancy
 _atom_site_site_symmetry_order  
 _atom_site_calc_flag
 _atom_site_refinement_flags_posn
 _atom_site_refinement_flags_adp
 _atom_site_refinement_flags_occupancy
 _atom_site_disorder_assembly
 _atom_site_disorder_group
K1 K 0.77947(19) 0.69344(19) 0.4564(3) 0.0244(5) Uani 1 1 d . . . . .
Si1 Si 0.1569(2) 0.6615(2) 0.1259(3) 0.0205(6) Uani 1 1 d . . . . .
Si2 Si 0.2403(2) 0.9483(2) 0.3271(3) 0.0201(6) Uani 1 1 d . . . . .
Si3 Si 0.2749(2) 0.7254(2) 0.7351(3) 0.0207(6) Uani 1 1 d . . . . .
Al1 Al 0.3865(3) 0.2409(3) 0.9796(4) 0.0195(7) Uani 1 1 d . . . . .
O1 O -0.1089(6) 0.7365(7) 0.0810(9) 0.0230(15) Uani 1 1 d . . . . .
O2 O 0.3569(6) 0.8757(6) 0.5499(9) 0.0223(14) Uani 1 1 d . . . . .
O3 O 0.2764(6) 0.7957(6) -0.0563(9) 0.0229(14) Uani 1 1 d . . . . .
O4 O 0.4407(6) 0.9688(6) 0.1732(8) 0.0192(13) Uani 1 1 d . . . . .
O5 O 0.3098(7) 0.3941(6) 0.1674(9) 0.0220(15) Uani 1 1 d . . . . .
O6 O 0.1656(6) 0.7488(7) 0.3192(9) 0.0231(15) Uani 1 1 d . . . . .
O7 O 0.0091(6) 1.1787(7) 0.3177(9) 0.0217(14) Uani 1 1 d . . . . .
O8 O 0.3801(7) 0.4623(6) 0.7625(9) 0.0213(14) Uani 1 1 d . . . . .
 
loop_
 _atom_site_aniso_label
 _atom_site_aniso_U_11
 _atom_site_aniso_U_22
 _atom_site_aniso_U_33
 _atom_site_aniso_U_23
 _atom_site_aniso_U_13
 _atom_site_aniso_U_12
K1 0.0174(5) 0.0184(5) 0.0376(13) -0.0077(7) -0.0034(6) -0.0067(4)
Si1 0.0144(5) 0.0117(6) 0.0350(15) -0.0049(8) -0.0054(8) -0.0047(4)
Si2 0.0138(5) 0.0134(6) 0.0336(15) -0.0057(8) -0.0031(7) -0.0055(5)
Si3 0.0163(6) 0.0118(6) 0.0336(15) -0.0049(8) -0.0038(8) -0.0052(5)
Al1 0.0139(6) 0.0119(7) 0.0322(17) -0.0053(9) -0.0023(8) -0.0047(5)
O1 0.0133(12) 0.0197(16) 0.037(4) -0.009(2) -0.0010(19) -0.0066(12)
O2 0.0151(13) 0.0159(16) 0.036(4) -0.007(2) -0.005(2) -0.0053(12)
O3 0.0169(13) 0.0133(14) 0.038(4) -0.004(2) -0.007(2) -0.0054(11)
O4 0.0147(12) 0.0126(14) 0.030(4) -0.005(2) -0.0001(19) -0.0061(11)
O5 0.0197(14) 0.0122(14) 0.034(4) -0.006(2) -0.002(2) -0.0061(12)
O6 0.0184(13) 0.0161(16) 0.036(4) -0.010(2) -0.003(2) -0.0061(12)
O7 0.0135(12) 0.0152(15) 0.034(4) -0.008(2) -0.0025(18) -0.0022(11)
O8 0.0178(13) 0.0111(14) 0.033(4) -0.002(2) -0.004(2) -0.0060(11)
 
_geom_special_details
;
 All esds (except the esd in the dihedral angle between two l.s. planes)
 are estimated using the full covariance matrix.  The cell esds are taken
 into account individually in the estimation of esds in distances, angles
 and torsion angles; correlations between esds in cell parameters are only
 used when they are defined by crystal symmetry.  An approximate (isotropic)
 treatment of cell esds is used for estimating esds involving l.s. planes.
;
 
loop_
 _geom_bond_atom_site_label_1
 _geom_bond_atom_site_label_2
 _geom_bond_distance
 _geom_bond_site_symmetry_2
 _geom_bond_publ_flag
K1 O2 2.511(5) . ?
K1 O8 2.542(3) 2_666 ?
K1 O5 2.599(6) 2_666 ?
K1 O1 2.628(6) 1_655 ?
K1 O2 2.635(4) 2_676 ?
K1 O7 2.655(3) 2_676 ?
K1 O6 2.656(6) 1_655 ?
K1 O4 2.684(4) . ?
K1 K1 2.839(2) 2_766 ?
K1 O6 2.840(5) 2_666 ?
K1 Si2 3.1340(17) 2_676 ?
K1 Si1 3.142(3) 1_655 ?
Si1 O1 1.551(3) . ?
Si1 O5 1.590(4) . ?
Si1 O6 1.628(4) . ?
Si1 O3 1.665(7) . ?
Si1 Si3 2.735(3) 1_554 ?
Si2 O7 1.597(3) . ?
Si2 O4 1.607(6) . ?
Si2 O6 1.610(4) . ?
Si2 O2 1.634(5) . ?
Si2 Si3 2.812(3) . ?
Si3 O8 1.562(4) . ?
Si3 O2 1.602(6) . ?
Si3 O7 1.647(3) 2_576 ?
Si3 O3 1.654(5) 1_556 ?
Al1 O1 1.755(4) 2_566 ?
Al1 O5 1.798(5) 1_556 ?
Al1 O8 1.799(6) . ?
Al1 O4 1.865(6) 1_546 ?
Al1 O4 1.906(4) 2_666 ?
Al1 O3 2.114(4) 2_666 ?
Al1 Al1 2.868(3) 2_657 ?
 
loop_
 _geom_angle_atom_site_label_1
 _geom_angle_atom_site_label_2
 _geom_angle_atom_site_label_3
 _geom_angle
 _geom_angle_site_symmetry_1
 _geom_angle_site_symmetry_3
 _geom_angle_publ_flag
O2 K1 O8 84.70(14) . 2_666 ?
O2 K1 O5 62.62(14) . 2_666 ?
O8 K1 O5 117.24(17) 2_666 2_666 ?
O2 K1 O1 120.72(14) . 1_655 ?
O8 K1 O1 59.82(17) 2_666 1_655 ?
O5 K1 O1 174.12(12) 2_666 1_655 ?
O2 K1 O2 67.34(18) . 2_676 ?
O8 K1 O2 127.18(12) 2_666 2_676 ?
O5 K1 O2 89.15(16) 2_666 2_676 ?
O1 K1 O2 96.62(17) 1_655 2_676 ?
O2 K1 O7 101.02(13) . 2_676 ?
O8 K1 O7 173.92(12) 2_666 2_676 ?
O5 K1 O7 64.48(17) 2_666 2_676 ?
O1 K1 O7 117.87(17) 1_655 2_676 ?
O2 K1 O7 57.79(11) 2_676 2_676 ?
O2 K1 O6 147.35(13) . 1_655 ?
O8 K1 O6 113.27(18) 2_666 1_655 ?
O5 K1 O6 123.09(14) 2_666 1_655 ?
O1 K1 O6 57.26(13) 1_655 1_655 ?
O2 K1 O6 80.29(14) 2_676 1_655 ?
O7 K1 O6 62.73(17) 2_676 1_655 ?
O2 K1 O4 59.88(16) . . ?
O8 K1 O4 58.11(11) 2_666 . ?
O5 K1 O4 122.50(14) 2_666 . ?
O1 K1 O4 61.11(13) 1_655 . ?
O2 K1 O4 69.08(11) 2_676 . ?
O7 K1 O4 126.60(12) 2_676 . ?
O6 K1 O4 105.35(17) 1_655 . ?
O2 K1 K1 146.82(17) . 2_766 ?
O8 K1 K1 94.61(9) 2_666 2_766 ?
O5 K1 K1 89.00(11) 2_666 2_766 ?
O1 K1 K1 86.26(11) 1_655 2_766 ?
O2 K1 K1 133.07(9) 2_676 2_766 ?
O7 K1 K1 79.48(8) 2_676 2_766 ?
O6 K1 K1 62.13(10) 1_655 2_766 ?
O4 K1 K1 144.47(13) . 2_766 ?
O2 K1 O6 92.82(15) . 2_666 ?
O8 K1 O6 73.19(15) 2_666 2_666 ?
O5 K1 O6 58.12(13) 2_666 2_666 ?
O1 K1 O6 116.15(14) 1_655 2_666 ?
O2 K1 O6 147.19(19) 2_676 2_666 ?
O7 K1 O6 104.24(14) 2_676 2_666 ?
O6 K1 O6 117.90(13) 1_655 2_666 ?
O4 K1 O6 124.47(12) . 2_666 ?
K1 K1 O6 55.77(10) 2_766 2_666 ?
O2 K1 Si2 74.53(9) . 2_676 ?
O8 K1 Si2 155.34(8) 2_666 2_676 ?
O5 K1 Si2 64.56(10) 2_666 2_676 ?
O1 K1 Si2 120.44(11) 1_655 2_676 ?
O2 K1 Si2 31.42(11) 2_676 2_676 ?
O7 K1 Si2 30.62(7) 2_676 2_676 ?
O6 K1 Si2 80.12(9) 1_655 2_676 ?
O4 K1 Si2 99.18(8) . 2_676 ?
K1 K1 Si2 110.05(6) 2_766 2_676 ?
O6 K1 Si2 120.21(11) 2_666 2_676 ?
O2 K1 Si1 148.22(14) . 1_655 ?
O8 K1 Si1 82.07(14) 2_666 1_655 ?
O5 K1 Si1 148.36(8) 2_666 1_655 ?
O1 K1 Si1 29.50(7) 1_655 1_655 ?
O2 K1 Si1 98.59(15) 2_676 1_655 ?
O7 K1 Si1 93.88(14) 2_676 1_655 ?
O6 K1 Si1 31.21(10) 1_655 1_655 ?
O4 K1 Si1 88.71(13) . 1_655 ?
K1 K1 Si1 63.37(7) 2_766 1_655 ?
O6 K1 Si1 110.61(11) 2_666 1_655 ?
Si2 K1 Si1 108.85(6) 2_676 1_655 ?
O1 Si1 O5 113.5(2) . . ?
O1 Si1 O6 105.6(3) . . ?
O5 Si1 O6 110.9(2) . . ?
O1 Si1 O3 111.7(3) . . ?
O5 Si1 O3 109.0(3) . . ?
O6 Si1 O3 105.8(3) . . ?
O1 Si1 Si3 94.6(3) . 1_554 ?
O5 Si1 Si3 90.9(2) . 1_554 ?
O6 Si1 Si3 140.2(2) . 1_554 ?
O3 Si1 Si3 34.38(14) . 1_554 ?
O1 Si1 K1 56.6(2) . 1_455 ?
O5 Si1 K1 102.5(3) . 1_455 ?
O6 Si1 K1 57.7(2) . 1_455 ?
O3 Si1 K1 148.27(14) . 1_455 ?
Si3 Si1 K1 151.11(5) 1_554 1_455 ?
O1 Si1 K1 99.7(3) . 2_666 ?
O5 Si1 K1 55.3(2) . 2_666 ?
O6 Si1 K1 63.9(2) . 2_666 ?
O3 Si1 K1 148.52(12) . 2_666 ?
Si3 Si1 K1 146.15(6) 1_554 2_666 ?
K1 Si1 K1 53.63(5) 1_455 2_666 ?
O7 Si2 O4 116.0(3) . . ?
O7 Si2 O6 109.8(2) . . ?
O4 Si2 O6 113.1(3) . . ?
O7 Si2 O2 104.6(2) . . ?
O4 Si2 O2 106.5(2) . . ?
O6 Si2 O2 106.0(3) . . ?
O7 Si2 Si3 101.1(2) . . ?
O4 Si2 Si3 130.82(15) . . ?
O6 Si2 Si3 80.2(2) . . ?
O2 Si2 Si3 29.32(19) . . ?
O7 Si2 K1 57.86(13) . 2_676 ?
O4 Si2 K1 97.59(13) . 2_676 ?
O6 Si2 K1 148.7(3) . 2_676 ?
O2 Si2 K1 57.20(13) . 2_676 ?
Si3 Si2 K1 75.16(6) . 2_676 ?
O7 Si2 K1 143.41(13) . . ?
O4 Si2 K1 58.65(14) . . ?
O6 Si2 K1 104.49(12) . . ?
O2 Si2 K1 52.58(17) . . ?
Si3 Si2 K1 72.25(6) . . ?
K1 Si2 K1 86.07(4) 2_676 . ?
O7 Si2 K1 81.32(19) . 1_455 ?
O4 Si2 K1 143.52(13) . 1_455 ?
O6 Si2 K1 32.73(19) . 1_455 ?
O2 Si2 K1 98.9(2) . 1_455 ?
Si3 Si2 K1 69.59(6) . 1_455 ?
K1 Si2 K1 118.30(6) 2_676 1_455 ?
K1 Si2 K1 125.95(7) . 1_455 ?
O8 Si3 O2 118.1(3) . . ?
O8 Si3 O7 105.8(2) . 2_576 ?
O2 Si3 O7 102.1(3) . 2_576 ?
O8 Si3 O3 113.4(3) . 1_556 ?
O2 Si3 O3 112.2(2) . 1_556 ?
O7 Si3 O3 103.0(2) 2_576 1_556 ?
O8 Si3 Si1 89.7(2) . 1_556 ?
O2 Si3 Si1 146.37(15) . 1_556 ?
O7 Si3 Si1 86.4(2) 2_576 1_556 ?
O3 Si3 Si1 34.6(2) 1_556 1_556 ?
O8 Si3 Si2 109.3(2) . . ?
O2 Si3 Si2 29.98(12) . . ?
O7 Si3 Si2 77.6(2) 2_576 . ?
O3 Si3 Si2 135.09(19) 1_556 . ?
Si1 Si3 Si2 157.77(6) 1_556 . ?
O8 Si3 K1 84.4(2) . . ?
O2 Si3 K1 39.86(12) . . ?
O7 Si3 K1 135.3(2) 2_576 . ?
O3 Si3 K1 112.56(18) 1_556 . ?
Si1 Si3 K1 137.88(5) 1_556 . ?
Si2 Si3 K1 58.22(6) . . ?
O8 Si3 K1 38.31(13) . 2_666 ?
O2 Si3 K1 104.42(16) . 2_666 ?
O7 Si3 K1 74.51(13) 2_576 2_666 ?
O3 Si3 K1 142.8(2) 1_556 2_666 ?
Si1 Si3 K1 109.21(8) 1_556 2_666 ?
Si2 Si3 K1 81.45(6) . 2_666 ?
K1 Si3 K1 91.38(5) . 2_666 ?
O8 Si3 K1 157.8(2) . 2_676 ?
O2 Si3 K1 40.63(14) . 2_676 ?
O7 Si3 K1 88.48(18) 2_576 2_676 ?
O3 Si3 K1 78.65(19) 1_556 2_676 ?
Si1 Si3 K1 108.43(6) 1_556 2_676 ?
Si2 Si3 K1 56.44(5) . 2_676 ?
K1 Si3 K1 73.51(5) . 2_676 ?
K1 Si3 K1 137.28(8) 2_666 2_676 ?
O8 Si3 K1 80.48(12) . 1_455 ?
O2 Si3 K1 97.89(13) . 1_455 ?
O7 Si3 K1 31.90(14) 2_576 1_455 ?
O3 Si3 K1 131.97(18) 1_556 1_455 ?
Si1 Si3 K1 105.49(7) 1_556 1_455 ?
Si2 Si3 K1 67.97(5) . 1_455 ?
K1 Si3 K1 114.49(7) . 1_455 ?
K1 Si3 K1 44.32(3) 2_666 1_455 ?
K1 Si3 K1 105.84(5) 2_676 1_455 ?
O1 Al1 O5 100.9(2) 2_566 1_556 ?
O1 Al1 O8 93.1(2) 2_566 . ?
O5 Al1 O8 100.7(2) 1_556 . ?
O1 Al1 O4 90.3(2) 2_566 1_546 ?
O5 Al1 O4 90.7(2) 1_556 1_546 ?
O8 Al1 O4 167.3(2) . 1_546 ?
O1 Al1 O4 95.00(18) 2_566 2_666 ?
O5 Al1 O4 162.05(16) 1_556 2_666 ?
O8 Al1 O4 86.6(2) . 2_666 ?
O4 Al1 O4 81.0(3) 1_546 2_666 ?
O1 Al1 O3 178.5(2) 2_566 2_666 ?
O5 Al1 O3 79.54(18) 1_556 2_666 ?
O8 Al1 O3 88.2(2) . 2_666 ?
O4 Al1 O3 88.30(19) 1_546 2_666 ?
O4 Al1 O3 84.33(16) 2_666 2_666 ?
O1 Al1 Al1 93.49(15) 2_566 2_657 ?
O5 Al1 Al1 129.8(2) 1_556 2_657 ?
O8 Al1 Al1 126.5(2) . 2_657 ?
O4 Al1 Al1 41.02(15) 1_546 2_657 ?
O4 Al1 Al1 39.95(17) 2_666 2_657 ?
O3 Al1 Al1 85.13(11) 2_666 2_657 ?
O1 Al1 K1 56.3(2) 2_566 2_666 ?
O5 Al1 K1 139.11(14) 1_556 2_666 ?
O8 Al1 K1 53.53(12) . 2_666 ?
O4 Al1 K1 119.80(12) 1_546 2_666 ?
O4 Al1 K1 57.83(12) 2_666 2_666 ?
O3 Al1 K1 124.2(2) 2_666 2_666 ?
Al1 Al1 K1 88.24(8) 2_657 2_666 ?
Si1 O1 Al1 166.8(3) . 2_566 ?
Si1 O1 K1 93.9(2) . 1_455 ?
Al1 O1 K1 90.0(2) 2_566 1_455 ?
Si3 O2 Si2 120.7(2) . . ?
Si3 O2 K1 116.01(18) . . ?
Si2 O2 K1 96.3(3) . . ?
Si3 O2 K1 116.1(3) . 2_676 ?
Si2 O2 K1 91.37(18) . 2_676 ?
K1 O2 K1 112.66(18) . 2_676 ?
Si3 O3 Si1 111.0(2) 1_554 . ?
Si3 O3 Al1 112.6(3) 1_554 2_666 ?
Si1 O3 Al1 113.8(2) . 2_666 ?
Si2 O4 Al1 120.71(19) . 1_564 ?
Si2 O4 Al1 125.7(2) . 2_666 ?
Al1 O4 Al1 99.0(3) 1_564 2_666 ?
Si2 O4 K1 90.6(2) . . ?
Al1 O4 K1 134.15(18) 1_564 . ?
Al1 O4 K1 85.21(12) 2_666 . ?
Si1 O5 Al1 124.4(3) . 1_554 ?
Si1 O5 K1 94.5(2) . 2_666 ?
Al1 O5 K1 135.9(3) 1_554 2_666 ?
Si2 O6 Si1 127.5(4) . . ?
Si2 O6 K1 128.1(2) . 1_455 ?
Si1 O6 K1 91.09(17) . 1_455 ?
Si2 O6 K1 140.5(2) . 2_666 ?
Si1 O6 K1 85.16(17) . 2_666 ?
K1 O6 K1 62.10(13) 1_455 2_666 ?
Si2 O7 Si3 136.6(2) . 2_576 ?
Si2 O7 K1 91.52(13) . 2_676 ?
Si3 O7 K1 129.0(2) 2_576 2_676 ?
Si3 O8 Al1 129.0(4) . . ?
Si3 O8 K1 119.30(19) . 2_666 ?
Al1 O8 K1 91.79(16) . 2_666 ?
 
_refine_diff_density_max    1.054
_refine_diff_density_min   -1.066
_refine_diff_density_rms    0.190

_shelx_res_file
;

TITL LD011_p09_s1 in P-1
    ld011_p09_s1.res
    created by SHELXL-2016/6 at 21:54:36 on 01-Mar-2020
REM P-1 (#2 in standard setting)
CELL 0.29070   6.249653   6.716183   6.995281  74.0110  85.1080  64.8991
ZERR    2  0.001064   0.001393   0.001316   0.0174   0.0146   0.0184
Latt 1
SFAC O K AL SI
DISP $O -0.00093  0.00083  6.66301!source kissel
DISP $K  0.03424  0.04113 83.75699!source kissel
DISP $Al  0.00525  0.00777 22.28499!source kissel
DISP $Si  0.00815  0.01082 28.25500!source kissel
UNIT 16 2 2 6
L.S. 10
BOND
LIST 6
shel 0.6 5
FMAP 2
acta
PLAN 20
WGHT    0.139400    0.504200
EXTI    0.284295
FVAR      11.98669
K1    2    0.779469    0.693440    0.456415    11.00000    0.01744    0.01845 =
         0.03761   -0.00770   -0.00341   -0.00671
SI1   4    0.156937    0.661494    0.125926    11.00000    0.01445    0.01168 =
         0.03501   -0.00491   -0.00543   -0.00474
SI2   4    0.240287    0.948256    0.327129    11.00000    0.01376    0.01337 =
         0.03356   -0.00572   -0.00307   -0.00549
SI3   4    0.274941    0.725374    0.735101    11.00000    0.01628    0.01178 =
         0.03359   -0.00489   -0.00376   -0.00519
AL1   3    0.386490    0.240863    0.979599    11.00000    0.01389    0.01192 =
         0.03224   -0.00530   -0.00233   -0.00471
O1    1   -0.108870    0.736456    0.080962    11.00000    0.01334    0.01972 =
         0.03667   -0.00862   -0.00096   -0.00662
O2    1    0.356898    0.875736    0.549912    11.00000    0.01514    0.01585 =
         0.03587   -0.00669   -0.00534   -0.00531
O3    1    0.276426    0.795658   -0.056350    11.00000    0.01685    0.01328 =
         0.03781   -0.00450   -0.00690   -0.00543
O4    1    0.440654    0.968774    0.173208    11.00000    0.01466    0.01256 =
         0.03040   -0.00482   -0.00010   -0.00609
O5    1    0.309779    0.394060    0.167436    11.00000    0.01974    0.01222 =
         0.03375   -0.00576   -0.00210   -0.00614
O6    1    0.165630    0.748826    0.319157    11.00000    0.01835    0.01612 =
         0.03626   -0.00977   -0.00337   -0.00611
O7    1    0.009126    1.178721    0.317652    11.00000    0.01348    0.01521 =
         0.03416   -0.00842   -0.00248   -0.00223
O8    1    0.380071    0.462310    0.762512    11.00000    0.01782    0.01112 =
         0.03349   -0.00229   -0.00402   -0.00603

HKLF 4


REM  LD011_p09_s1 in P-1
REM R1 =  0.0705 for     978 Fo > 4sig(Fo)  and  0.0814 for all    1204 data
REM    119 parameters refined using      0 restraints

END

WGHT      0.1354      0.5552

REM Highest difference peak  1.054,  deepest hole -1.066,  1-sigma level  0.190
Q1    1   0.6712  0.7882  0.4284  11.00000  0.05    1.05
Q2    1   0.8585  0.5811  0.5217  11.00000  0.05    0.80
Q3    1   0.1240  1.0395  0.3159  11.00000  0.05    0.80
Q4    1   0.2649  0.5605  0.1604  11.00000  0.05    0.74
Q5    1   0.4221  0.1366  1.0724  11.00000  0.05    0.73
Q6    1   0.8958  0.5935  0.4794  11.00000  0.05    0.68
Q7    1   0.2878  0.3447  0.9440  11.00000  0.05    0.68
Q8    1   0.0828  0.7857  0.0690  11.00000  0.05    0.63
Q9    1   0.3116  0.2523  1.0505  11.00000  0.05    0.62
Q10   1  -0.0624  0.8776  0.3669  11.00000  0.05    0.61
Q11   1   0.0552  0.9243  0.0806  11.00000  0.05    0.61
Q12   1   0.1955  1.0596  0.2447  11.00000  0.05    0.60
Q13   1   0.3324  0.6348  0.8015  11.00000  0.05    0.60
Q14   1   0.3596  0.8401  0.3654  11.00000  0.05    0.57
Q15   1   0.1997  0.5024  0.1252  11.00000  0.05    0.57
Q16   1   0.3772  0.2407  0.2329  11.00000  0.05    0.56
Q17   1   0.3816  0.3317  0.8706  11.00000  0.05    0.56
Q18   1   0.3152  0.3152  0.3351  11.00000  0.05    0.55
Q19   1   0.3843  1.0755  0.1007  11.00000  0.05    0.54
Q20   1   0.1445  1.0190  0.6787  11.00000  0.05    0.54
;
_shelx_res_checksum   31216

_shelx_hkl_file
;
   0   5   1 147380. 2314.82   1
   0   6   1 874.921 185.549   1
   0  -6  -5 18135.4 678.140   1
   0  -6  -6 1149.31 190.123   1
   0  -6  -7-282.197 138.403   1
   0  -6  -8 2361.85 509.276   1
   0   7   0 42.0852 85.9431   1
   0   7   1 1760.38 312.674   1
   0   7   2 421.833 109.657   1
   0  -7  -6 40800.6 1016.56   1
   0  -7  -7 430.604 143.479   1
   0  -7  -9 393.456 215.136   1
   0   8   1 629.698 179.818   1
   0   8   2 3085.30 353.687   1
   0  -8  -7 7461.50 430.824   1
   0  -8  -8 64.9202 60.0464   1
   0   9  -1 52.6328 132.829   1
   0   9   0 1992.62 457.752   1
   0   9   1 25604.4 1411.46   1
   0   9   2 37261.2 1352.99   1
   0  10   0 3579.70 622.987   1
   0  10   1-137.954 150.028   1
   0  10   2 5802.37 543.948   1
  -1  10   2 2627.79 463.106   1
  -1  10   1 6206.78 744.345   1
  -1  10   0 251.480 193.006   1
  -1  10  -2 461.317 341.119   1
  -1  10  -3 5378.99 1150.18   1
  -1   9   2 39.0567 56.0702   1
  -1   9   1 14084.5 1047.36   1
  -1   9   0 7021.05 895.154   1
  -1   9  -2 1209.22 614.384   1
  -1   9  -3 804.830 400.910   1
   1  -8  -7 1089.86 257.985   1
   1  -8  -7 795.257 166.147   1
  -1   8   2 805.967 209.950   1
  -1   8   1 370.366 233.000   1
  -1   8   0 7955.08 861.788   1
  -1   8  -3 11426.1 1516.37   1
   1  -7  -6 1165.07 257.751   1
  -1   7   2 13507.0 737.438   1
  -1   7   1 183864. 3538.80   1
  -1   7   0 3601.93 527.396   1
  -1   7  -1 2913.29 477.593   1
  -1   7  -2 1097.90 343.914   1
  -1   7  -3 6605.23 1086.12   1
  -1   6   2 15381.5 795.166   1
  -1   6   1 25016.5 1169.75   1
  -1   6   0 3.30718 14.4772   1
  -1   6  -1 14676.8 1163.49   1
  -1   6  -2 34313.7 2121.01   1
  -1   6  -3 1991.02 606.135   1
   1  -5  -4 4211.29 428.591   1
   1  -5  -2 2971.34 278.257   1
  -1   5   2 2768.29 315.115   1
  -1   5   1 53702.5 1576.81   1
  -1   5   0 14554.7 969.822   1
  -1   5  -1 2697.89 465.740   1
  -1   5  -2 106027. 3630.01   1
  -1   5  -3-53.5786 17.7448   1
   1  -4  -3 21013.1 876.229   1
   1  -4  -1 117743. 1978.98   1
  -1   4   1 117972. 2125.64   1
  -1   4   0 97395.8 2325.34   1
  -1   4  -1 57799.3 2122.67   1
  -1   4  -2 302699. 5661.99   1
  -1   4  -3 32236.9 2181.18   1
   1  -3  -1 42595.7 1076.21   1
  -1   3   1 46063.1 1113.38   1
  -1   3   0 33.9381 61.2377   1
   1  -3   0 65.3580 68.7160   1
  -1   3  -1 1665.92 317.555   1
  -1   3  -2 137963. 3522.06   1
  -1   3  -3 56651.8 2666.51   1
   1  -2   0 373227. 3666.13   1
  -1   2   0 363954. 3600.34   1
  -1   2  -1 47347.0 1590.76   1
   1  -2   1 47962.7 1616.24   1
  -1   2  -2 70896.2 2373.75   1
  -1   2  -3 16685.0 1401.40   1
   1  -1   0 66527.6 1323.00   1
  -1   1   0 66536.5 1295.68   1
  -1   1  -1 187156. 2894.39   1
   1  -1   1 193025. 2875.73   1
  -1   1  -2 236636. 3855.38   1
   1  -1   2 236780. 3990.99   1
  -1   1  -3 155.759 118.691   1
  -1   0  -1 60544.1 1399.77   1
   1   0   1 61026.3 1408.21   1
  -1   0  -2 23439.6 1106.39   1
   1   0   2 23396.3 1080.77   1
  -1  -1  -1 3386.03 266.747   1
   1   1   1 3874.43 295.624   1
   1   1   2 56440.7 1517.88   1
  -1  -1  -2 56538.2 1545.87   1
  -1  -1  -3 635603. 6271.50   1
   1   2   2 144457. 2187.13   1
  -1  -2  -2 144310. 2114.53   1
  -1  -2  -3 7020.60 612.803   1
   1   2   3 6997.04 617.088   1
  -1  -2  -5 214.223 134.655   1
  -1  -3  -3 1891.50 249.817   1
  -1  -3  -4 49225.8 1701.40   1
  -1  -3  -6 1188.08 379.539   1
  -1  -4  -3 19970.4 738.994   1
   1   4   3 19839.5 731.090   1
  -1  -4  -4 4789.45 452.698   1
  -1  -4  -5 18.6377 11.4555   1
  -1  -4  -6 1489.74 416.064   1
  -1  -4  -8 3293.90 713.298   1
  -1  -5  -4 165310. 2237.84   1
  -1  -5  -5 121843. 2440.70   1
  -1  -5  -6 27738.9 1422.14   1
  -1  -5  -7 12215.7 1087.17   1
  -1  -6  -5 13030.5 658.528   1
  -1  -6  -6 19960.2 996.573   1
  -1  -6  -7 6509.72 694.881   1
  -1  -6  -8 13734.6 1205.93   1
  -1  -6  -9 4325.12 738.584   1
  -1  -6 -10 812.429 348.336   1
  -1  -7  -6 656.721 142.239   1
  -1  -7  -7 2596.91 360.189   1
  -1  -7  -8 645.836 230.211   1
  -1  -7 -10 4090.82 723.853   1
  -1  -7 -11 142.522 153.568   1
  -1  -8  -7 5141.95 423.936   1
  -1  -8  -8 1403.60 264.422   1
  -1  -8  -9 528.675 215.794   1
  -1  -8 -10 2445.64 509.483   1
   1  10   2 1559.47 271.900   1
   1  11   1 12014.5 1026.37   1
  -2  10  -4 1228.30 492.119   1
  -2   9   2 1612.12 308.738   1
  -2   9   1 211.782 80.7518   1
  -2   9   0 370.156 236.528   1
  -2   9  -3 2762.97 820.632   1
  -2   8   2 4664.62 582.928   1
  -2   8   1 2934.89 510.051   1
  -2   8   0 40314.0 2129.17   1
  -2   8  -1 512.763 382.210   1
  -2   8  -2 2022.58 544.439   1
  -2   8  -3 107.606 251.432   1
  -2   8  -4 298.998 723.422   1
  -2   8  -5 336.073 830.312   1
   2  -7  -6 39742.7 1809.10   1
   2  -7  -5 1802.75 241.527   1
   2  -7  -4 2846.51 281.659   1
   2  -7  -3 286.201 112.587   1
  -2   7   2 2718.16 448.426   1
  -2   7   1 4702.24 610.410   1
  -2   7   0-189.407 178.282   1
  -2   7  -1 54110.1 2698.63   1
  -2   7  -2 2777.11 633.932   1
  -2   7  -3 28883.5 2429.18   1
  -2   7  -4 117.776 349.788   1
  -2   7  -5 307.608 727.703   1
   2  -6  -5 506.286 203.411   1
   2  -6  -4 23899.8 958.852   1
   2  -6  -3 75806.2 1688.82   1
   2  -6  -2 1270.68 249.432   1
  -2   6   2 948.167 270.941   1
   2  -6  -1 3455.35 452.360   1
  -2   6   1 4505.08 549.942   1
  -2   6   0 2936.28 482.390   1
  -2   6  -1 6912.37 859.986   1
  -2   6  -2 187907. 5237.38   1
  -2   6  -3 4180.09 849.934   1
  -2   6  -5 325.854 346.572   1
   2  -5  -4 8780.57 796.489   1
   2  -5  -3 25974.9 1007.42   1
   2  -5  -2-24.1044 7.30044   1
  -2   5   2 109.132 69.9181   1
   2  -5  -1 20882.6 1064.72   1
  -2   5   1 20084.1 1164.24   1
  -2   5   0 27994.7 1486.59   1
  -2   5  -1 4566.05 658.182   1
  -2   5  -2 24992.5 1767.74   1
  -2   5  -3 42025.4 2632.82   1
  -2   5  -4 2045.13 619.375   1
  -2   5  -5 59152.0 3945.56   1
   2  -4  -3 246149. 4110.43   1
   2  -4  -2 7263.55 560.136   1
  -2   4   2 5552.74 671.452   1
   2  -4  -1 172.902 129.329   1
   2  -4   0 393.169 167.622   1
  -2   4   0 312.168 145.926   1
   2  -4   1 5170.65 650.283   1
  -2   4  -1 5911.00 728.365   1
  -2   4  -2 9327.74 1016.50   1
  -2   4  -3 25448.5 1912.53   1
  -2   4  -4 3122.13 767.305   1
  -2   4  -5 8163.42 1329.52   1
   2  -3  -2 133625. 2713.74   1
  -2   3   1 8805.68 750.888   1
   2  -3  -1 9260.78 694.606   1
   2  -3   0 115674. 2687.08   1
  -2   3   0 113265. 2727.19   1
   2  -3   1 138937. 3292.63   1
  -2   3  -1 139178. 3306.03   1
  -2   3  -2 2574.34 478.548   1
   2  -3   2 2219.11 476.858   1
  -2   3  -3 350.588 255.941   1
  -2   3  -4 28349.2 2170.31   1
  -2   3  -5 113896. 4730.89   1
   2  -2  -2 1600.18 337.256   1
  -2   2   1 38723.9 1373.55   1
   2  -2  -1 37195.2 1366.97   1
   2  -2   0 278592. 4073.49   1
  -2   2   0 278863. 3994.85   1
  -2   2  -1 90899.5 2537.13   1
   2  -2   1 91503.8 2562.02   1
   2  -2   2 1133.24 310.132   1
  -2   2  -2 1030.27 275.753   1
  -2   2  -3 284426. 5681.64   1
   2  -2   3 283898. 5656.56   1
  -2   2  -4 71851.7 3222.94   1
  -2   2  -5 38474.8 2588.04   1
  -2   2  -6 3173.03 854.910   1
   2  -1  -1 163600. 2775.13   1
  -2   1   0 1808.17 377.376   1
   2  -1   0 1472.86 326.859   1
  -2   1  -2 1231.72 312.123   1
   2  -1   2 1470.43 350.121   1
  -2   1  -3 93192.9 3030.26   1
   2  -1   3 94746.3 3033.71   1
  -2   1  -4 245.740 149.975   1
   2  -1   4 248.481 234.246   1
  -2   1  -5 19517.5 1724.86   1
   2   0   0 554505. 5310.87   1
  -2   0   0 583378. 5482.21   1
  -2   0  -1 2163.68 310.450   1
   2   0   1 2532.11 359.994   1
   2   0   2 2489.72 449.368   1
  -2   0  -2 2428.85 408.830   1
   2   0   3 1883.68 422.329   1
  -2   0  -3 1949.46 403.094   1
  -2   0  -4 62938.7 2643.21   1
  -2   0  -5 11104.8 1199.55   1
  -2   0  -6 2991.03 731.683   1
  -2   0  -7 370.426 278.828   1
   2   1   0 111181. 2509.50   1
   2   1   1 331803. 4179.96   1
  -2  -1  -1 345131. 4125.79   1
   2   1   2 205122. 3541.60   1
  -2  -1  -2 205058. 3471.77   1
  -2  -1  -3 223928. 4002.08   1
   2   1   3 224404. 4322.59   1
  -2  -1  -4 2308.16 492.726   1
   2   1   4 1776.39 440.032   1
  -2  -1  -5 39689.8 2224.75   1
  -2  -1  -6 96751.5 3791.46   1
  -2  -1  -7 5439.40 1064.65   1
   2   2   1 47910.1 1621.18   1
  -2  -2  -1 47816.6 1427.95   1
   2   2   2 144704. 2749.40   1
  -2  -2  -2 144983. 2786.47   1
  -2  -2  -3 70273.2 2150.20   1
   2   2   3 67136.8 2211.79   1
  -2  -2  -4 52671.2 2156.99   1
   2   2   4 55262.4 2210.79   1
  -2  -2  -5 8991.90 1005.97   1
  -2  -2  -6 41464.2 2345.84   1
  -2  -2  -7 5609.50 998.324   1
  -2  -2  -8 7623.80 1237.52   1
   2   3   1 130835. 2687.13   1
  -2  -3  -2 40781.5 1395.47   1
   2   3   2 38007.6 1354.94   1
  -2  -3  -3 16566.2 930.685   1
   2   3   3 16170.3 981.534   1
  -2  -3  -4 369947. 5092.45   1
   2   3   4 370710. 5249.09   1
  -2  -3  -5 39526.9 1999.41   1
  -2  -3  -7 1573.55 495.542   1
  -2  -3  -8 1082.57 427.690   1
  -2  -3  -9 21500.8 2068.79   1
  -2  -4  -2 128962. 2634.33   1
   2   4   2 127385. 2411.31   1
   2   4   3 78685.3 2014.56   1
  -2  -4  -3 80216.1 1953.08   1
   2   4   4 208254. 3762.68   1
  -2  -4  -4 208575. 3571.11   1
  -2  -4  -5 5815.01 690.654   1
  -2  -4  -6 1257.42 367.163   1
  -2  -4  -8 3361.27 731.153   1
  -2  -4  -9 1624.10 568.904   1
  -2  -4 -10 462.060 339.792   1
   2   5   2 132192. 2384.79   1
  -2  -5  -3 13098.8 834.655   1
   2   5   3 14336.9 738.561   1
  -2  -5  -4 47042.7 1573.05   1
   2   5   4 49161.7 1681.42   1
  -2  -5  -5 12894.9 883.595   1
  -2  -5  -6 754.372 247.443   1
  -2  -5  -7 2855.52 572.694   1
  -2  -5  -8 2357.19 591.902   1
  -2  -5 -11 209.795 220.644   1
   2   6   2 23509.6 1138.48   1
   2   6   3 71394.9 1665.48   1
   2   6   4 22097.2 1019.01   1
  -2  -6  -4 20725.4 994.314   1
  -2  -6  -5 17950.9 1022.76   1
  -2  -6  -6 28133.6 1328.63   1
  -2  -6  -7 78769.0 2593.28   1
  -2  -6  -8-119.580 133.267   1
  -2  -6  -9 842.615 337.017   1
  -2  -6 -10 1373.77 487.969   1
  -2  -6 -11 866.007 409.856   1
  -2  -6 -12 833.333 403.733   1
   2   7   3 3084.53 334.549   1
   2   7   4 56785.1 1448.49   1
  -2  -7  -5 39288.1 1488.31   1
  -2  -7  -6 3441.75 431.438   1
  -2  -7  -7 21391.1 1146.20   1
  -2  -7  -8 4388.13 596.079   1
  -2  -7  -9 329.273 171.569   1
  -2  -7 -10 579.506 289.425   1
  -2  -7 -11 1816.89 550.166   1
  -2  -7 -12 14.8247 29.6275   1
  -2  -7 -13 424.005 273.712   1
   2   8   4 1700.28 232.205   1
  -2  -8  -6 1315.41 254.406   1
  -2  -8  -7 50505.2 1722.25   1
  -2  -8  -8-580.821 436.762   1
  -2  -8  -9 226.265 137.769   1
  -2  -8 -10 7995.99 890.687   1
  -2  -8 -11 62.4650 86.1881   1
   2   9   3 3072.34 415.851   1
  -2  -9  -7 4386.26 467.269   1
  -2  -9  -8 73.9895 67.9937   1
   2  11   3 726.460 168.043   1
   2  11   3 770.572 181.473   1
  -3   9   2 5345.99 767.548   1
  -3   9   1 1294.64 344.252   1
  -3   9   0 361.180 288.409   1
  -3   9  -1 1506.80 473.638   1
  -3   9  -2 4811.71 965.689   1
  -3   9  -3-83.6725 82.0750   1
  -3   9  -4 2286.44 730.049   1
  -3   8   2 158.177 89.9017   1
  -3   8   1 2968.23 571.338   1
  -3   8   0 1682.24 508.496   1
  -3   8  -1 516.200 340.860   1
  -3   8  -2 144.809 236.031   1
  -3   8  -3 593.946 347.849   1
  -3   8  -4 917.172 450.717   1
  -3   8  -5 243.372 879.799   1
   3  -7  -7 3404.91 691.561   1
   3  -7  -6 118.196 62.3665   1
   3  -7  -5 206.319 103.828   1
   3  -7  -4 8036.77 609.819   1
   3  -7  -3 7061.24 600.317   1
   3  -7  -2 56921.5 1893.58   1
  -3   7   2 57002.2 2217.85   1
  -3   7   1 1779.26 446.690   1
   3  -7  -1 2049.93 400.173   1
  -3   7   0 712.193 312.041   1
  -3   7  -2 1771.74 593.508   1
  -3   7  -3 14888.6 1732.73   1
  -3   7  -4 648.286 752.140   1
  -3   7  -5 686.136 1117.30   1
  -3   7  -6-0.54044 578.416   1
   3  -6  -6 514.576 248.956   1
   3  -6  -5 1389.78 347.522   1
   3  -6  -4 1280.97 286.781   1
   3  -6  -3 91517.2 2288.60   1
  -3   6   2 1749.51 356.875   1
   3  -6  -2 1410.66 278.833   1
   3  -6  -1 26119.3 1401.49   1
  -3   6   1 26029.5 1595.63   1
   3  -6   0 1350.92 289.438   1
  -3   6   0 1173.69 350.739   1
  -3   6  -1 27484.3 1929.71   1
  -3   6  -2 15218.7 1533.75   1
  -3   6  -3 498.348 286.922   1
  -3   6  -4 119.996 271.556   1
  -3   6  -6 7743.85 1543.39   1
   3  -5  -4 2498.58 463.578   1
   3  -5  -3 49973.5 1850.29   1
   3  -5  -2 36936.3 1597.40   1
  -3   5   2 41047.8 2003.04   1
   3  -5  -1 629.632 203.783   1
  -3   5   1 512.576 211.208   1
  -3   5   0 164499. 4329.85   1
   3  -5   0 167702. 3765.46   1
  -3   5  -1 3923.62 680.392   1
   3  -5   1 3392.83 626.333   1
  -3   5  -2 8566.49 1110.37   1
  -3   5  -3 174.977 176.535   1
  -3   5  -4 1419.29 625.166   1
  -3   5  -5 330.058 345.191   1
  -3   5  -6 121.291 262.821   1
  -3   5  -7 1153.80 729.372   1
   3  -4  -4 1218.83 385.889   1
   3  -4  -3 4072.52 546.295   1
  -3   4   2 72050.6 2622.67   1
   3  -4  -2 71592.5 2128.14   1
   3  -4  -1 5117.64 592.753   1
  -3   4   1 4990.84 683.682   1
   3  -4   0 627.711 211.796   1
   3  -4   1 29741.3 1701.39   1
  -3   4  -1 34284.8 1980.24   1
   3  -4   2 9658.95 1028.92   1
  -3   4  -2 6348.97 669.237   1
  -3   4  -3 90910.9 3651.63   1
  -3   4  -4 21.0486 168.433   1
  -3   4  -5 1282.35 539.614   1
  -3   4  -6 1704.38 678.652   1
  -3   4  -7 72.5141 39.8178   1
   3  -3  -2 39168.5 1730.97   1
   3  -3  -1 18571.4 1179.37   1
  -3   3   1 17427.1 1411.01   1
   3  -3   0 213615. 4136.22   1
  -3   3   0 211602. 4255.22   1
  -3   3  -1 157086. 3965.69   1
   3  -3   1 156306. 4031.19   1
   3  -3   2 2960.73 551.714   1
  -3   3  -2 2860.93 586.993   1
   3  -3   3 10403.0 1202.31   1
  -3   3  -3 11693.1 1224.14   1
   3  -3   4 2477.85 702.141   1
  -3   3  -4 3501.44 791.329   1
  -3   3  -5 20850.0 2085.96   1
  -3   3  -6 17413.4 2160.72   1
  -3   3  -7 701.793 421.276   1
   3  -2  -2 309683. 4697.68   1
   3  -2  -1 114581. 2909.05   1
  -3   2   1 116931. 3091.34   1
   3  -2   0 41471.9 1743.91   1
  -3   2   0 40713.1 1852.49   1
   3  -2   1 1132.45 327.775   1
  -3   2  -1 1150.65 326.938   1
  -3   2  -2 86022.9 3130.41   1
   3  -2   2 86006.6 3082.90   1
   3  -2   3 124282. 4184.55   1
  -3   2  -3 122971. 4045.52   1
  -3   2  -4 3078.81 742.797   1
   3  -2   4 1970.96 552.444   1
   3  -2   5 597.811 313.108   1
  -3   2  -5 319.210 258.407   1
  -3   2  -6-2.49566 156.077   1
  -3   2  -7 732.582 433.360   1
   3  -1  -1 21902.1 1519.46   1
  -3   1   1 21375.2 1438.02   1
  -3   1   0 97528.5 2780.84   1
   3  -1   0 94642.6 2734.05   1
   3  -1   1 528345. 6602.18   1
  -3   1  -1 529006. 6714.13   1
   3  -1   2 30102.0 1737.33   1
  -3   1  -2 31814.3 1715.35   1
   3  -1   3 214290. 5063.85   1
  -3   1  -3 212850. 4853.95   1
  -3   1  -4 34118.5 2137.65   1
   3  -1   4 33655.5 2196.10   1
  -3   1  -5 10042.4 1270.37   1
  -3   1  -6 99650.1 4500.22   1
  -3   1  -8 326.827 331.304   1
   3   0  -1 5453.92 683.786   1
  -3   0   0 1965.31 357.146   1
   3   0   0 1975.82 368.753   1
  -3   0  -1 1013.90 295.550   1
   3   0   1 978.339 293.648   1
  -3   0  -2 8461.70 847.109   1
   3   0   2 8141.05 885.429   1
  -3   0  -3 28841.4 1728.09   1
   3   0   3 32841.1 1936.90   1
  -3   0  -4 214533. 4973.15   1
   3   0   4 214083. 5284.33   1
  -3   0  -5-90.4864 109.986   1
   3   0   5 21.6704 52.4277   1
  -3   0  -6 10227.6 1371.35   1
  -3   0  -7 909.135 417.269   1
  -3   0  -8 256.123 347.366   1
  -3  -1   0 76729.1 2498.02   1
   3   1   0 74824.3 2271.20   1
  -3  -1  -1 999999. 8548.10   1
   3   1   1 950914. 8449.89   1
   3   1   2 3340.29 520.228   1
  -3  -1  -2 3541.48 551.610   1
  -3  -1  -3 235119. 4669.87   1
   3   1   3 236554. 4759.18   1
  -3  -1  -4 7202.16 874.592   1
   3   1   4 5692.43 836.560   1
  -3  -1  -5 4262.46 745.677   1
   3   1   5 5303.04 934.362   1
  -3  -1  -6 18198.3 1781.14   1
  -3  -1  -8 1937.95 704.339   1
  -3  -1  -9 3667.61 1011.83   1
   3   2   0 40788.5 2050.48   1
   3   2   1 144754. 3263.14   1
  -3  -2  -1 146115. 3153.21   1
  -3  -2  -2 32991.2 1545.67   1
   3   2   2 31131.5 1464.74   1
   3   2   3 94601.3 2929.98   1
  -3  -2  -3 95657.2 2829.37   1
  -3  -2  -4 17492.6 1360.67   1
   3   2   4 17967.7 1456.29   1
  -3  -2  -5 32.8838 38.8907   1
   3   2   5-31.8765 120.372   1
  -3  -2  -6 142040. 4580.96   1
  -3  -2  -7 3460.58 774.877   1
   3   2   7 2654.15 674.931   1
  -3  -2  -8 729.334 674.539   1
  -3  -2  -9 5076.72 1172.66   1
  -3  -2 -10-0.77657 191.626   1
   3   3   1 239616. 3976.81   1
  -3  -3  -2 25206.2 1481.98   1
   3   3   2 21733.4 1132.76   1
   3   3   3 1199.85 298.763   1
  -3  -3  -3 1637.95 368.436   1
   3   3   4 478587. 6647.06   1
  -3  -3  -4 473581. 6691.46   1
   3   3   5 12444.8 1265.23   1
  -3  -3  -5 13196.0 1203.84   1
   3   3   6 1591.21 531.638   1
  -3  -3  -6 1825.19 483.782   1
  -3  -3  -7 1442.76 473.788   1
   3   3   7 1255.52 483.275   1
  -3  -3  -8 783.046 351.813   1
  -3  -3 -10 655.522 370.323   1
  -3  -3 -11 97.4185 303.948   1
   3   4   1 368.173 157.219   1
   3   4   2 101880. 2742.00   1
  -3  -4  -2 104866. 2922.08   1
  -3  -4  -3 40608.6 1761.89   1
   3   4   3 35889.0 1585.17   1
  -3  -4  -4 204145. 4200.59   1
   3   4   4 206874. 4194.34   1
   3   4   5 1135.58 356.984   1
  -3  -4  -5 1161.59 317.620   1
  -3  -4  -6 11677.9 1141.36   1
  -3  -4  -7 20277.9 1567.41   1
  -3  -4  -8 13439.6 1539.11   1
  -3  -4  -9 4274.11 909.612   1
  -3  -4 -10-497.315 793.377   1
  -3  -4 -11 197.629 304.512   1
   3   5   2 25415.2 1441.66   1
   3   5   3 25482.6 1270.65   1
  -3  -5  -3 25438.2 1327.70   1
  -3  -5  -4 197325. 3889.37   1
   3   5   4 199732. 3920.04   1
  -3  -5  -5 30634.8 1562.43   1
   3   5   5 28949.6 1723.53   1
  -3  -5  -6 17226.4 1258.85   1
   3   5   6 17035.2 1451.66   1
  -3  -5  -7 84.4348 23.7055   1
   3   5   7 118.234 104.895   1
  -3  -5  -8 2958.50 608.788   1
  -3  -5  -9 6868.52 1058.74   1
  -3  -5 -10 1857.53 579.694   1
  -3  -5 -11 1189.00 569.478   1
  -3  -5 -12 23.1361 125.376   1
   3   6   2 274950. 4675.19   1
   3   6   4 990.760 243.371   1
  -3  -6  -4 1310.33 323.895   1
  -3  -6  -5 35394.4 1643.26   1
   3   6   5 33926.3 1757.82   1
   3   6   6 40407.6 2059.56   1
  -3  -6  -6 40949.2 1838.10   1
  -3  -6  -7 46369.9 2065.10   1
  -3  -6  -8 372.663 235.979   1
  -3  -6  -9 8104.00 1013.86   1
  -3  -6 -10-199.352 240.809   1
  -3  -6 -11 1125.57 551.053   1
  -3  -6 -12 4076.45 1027.97   1
  -3  -6 -13 615.692 450.768   1
   3   7   2 19942.8 1273.88   1
   3   7   3 28181.3 1335.20   1
   3   7   4 343.563 152.788   1
   3   7   5 1509.04 324.972   1
  -3  -7  -5 1375.43 368.802   1
   3   7   6 5219.11 698.168   1
  -3  -7  -6 5399.32 640.186   1
  -3  -7  -7 1583.03 336.052   1
   3   7   7 1193.10 361.077   1
  -3  -7  -8 9167.40 905.697   1
  -3  -7  -9 6557.94 866.614   1
  -3  -7 -10 2259.70 536.043   1
  -3  -7 -11 18.4634 75.6874   1
  -3  -7 -12 1238.05 437.532   1
  -3  -7 -13 372.351 238.576   1
   3   8   3 9159.43 818.539   1
   3   8   4 842.790 203.539   1
   3   8   5 73448.1 2121.42   1
  -3  -8  -6-21.7417 119.135   1
   3   8   6 307.689 164.135   1
  -3  -8  -7 3203.01 477.853   1
   3   8   7 2814.56 603.402   1
  -3  -8  -8 234.332 137.908   1
  -3  -8  -9 4320.06 627.288   1
  -3  -8 -10 578.657 276.203   1
  -3  -8 -12 478.574 262.179   1
   3   9   3 524.604 218.093   1
   3   9   4 8305.70 624.096   1
   3   9   5 81600.5 2104.51   1
   3   9   6 666.198 244.026   1
  -3  -9  -7 15294.8 1194.64   1
  -3  -9  -8 128.156 87.3187   1
  -3  -9  -9 454.603 216.194   1
   3  10   3 26571.3 1318.40   1
   3  10   4 2969.08 382.100   1
   3  10   5 31380.1 1242.97   1
   3  10   6 656.761 203.367   1
   3  11   3 941.278 214.994   1
   3  11   4-211.055 148.441   1
   3  11   5 2737.37 319.110   1
  -4   9  -4 2914.14 906.196   1
  -4   8   2-55.4771 133.130   1
  -4   8   1 2479.68 530.029   1
  -4   8  -1 578.235 406.730   1
  -4   8  -2 14572.7 1775.38   1
  -4   8  -3 4289.17 972.635   1
  -4   8  -4 1653.04 651.487   1
   4  -7  -5 3427.24 497.458   1
   4  -7  -4 1281.34 295.549   1
   4  -7  -3 2112.52 379.462   1
  -4   7   2 2341.48 534.241   1
   4  -7  -2 3224.91 470.782   1
   4  -7  -1 6157.04 724.637   1
  -4   7   1 3425.62 851.743   1
   4  -7   0 1223.48 445.014   1
  -4   7   0 1905.09 502.490   1
   4  -7   1 927.563 369.643   1
  -4   7  -1 1084.05 417.272   1
  -4   7  -2 46.1724 135.165   1
  -4   7  -3 1041.89 1194.60   1
  -4   7  -4-64.4063 328.561   1
  -4   7  -5-63.0992 295.122   1
   4  -6  -7 90.7823 112.776   1
   4  -6  -6 1943.76 490.839   1
   4  -6  -5 1194.31 432.405   1
   4  -6  -4 34380.7 1785.66   1
   4  -6  -3 29375.3 1560.45   1
   4  -6  -2 2572.70 448.884   1
  -4   6   2 2230.49 528.542   1
   4  -6  -1 598.594 241.899   1
  -4   6   1 331.579 213.436   1
  -4   6  -1 14423.6 1483.01   1
  -4   6  -2 39579.0 2635.28   1
  -4   6  -4 22.0887 405.023   1
  -4   6  -5 31.9157 353.511   1
  -4   6  -6 160.515 815.503   1
   4  -5  -6-404.469 354.562   1
   4  -5  -5 43209.5 2239.54   1
   4  -5  -4 427.580 248.809   1
   4  -5  -3 328.051 234.048   1
  -4   5   2 11.8380 141.677   1
   4  -5  -2 197.092 165.983   1
   4  -5  -1 1982.53 423.187   1
  -4   5   1 1788.59 511.957   1
   4  -5   0 3066.43 573.486   1
  -4   5   0 3462.22 674.161   1
   4  -5   1 3121.97 601.996   1
  -4   5  -1 2902.79 610.197   1
  -4   5  -2 928.516 374.361   1
   4  -5   2 361.226 56.7521   1
  -4   5  -3 2705.66 699.638   1
   4  -5   3 2768.11 724.993   1
  -4   5  -5 38520.9 3133.50   1
  -4   5  -6 4362.10 1084.41   1
   4  -4  -5 466.814 297.348   1
   4  -4  -3 2303.69 506.409   1
  -4   4   2 65464.9 2929.94   1
   4  -4  -2 70959.1 2529.29   1
  -4   4   1 464.495 273.584   1
   4  -4  -1 518.951 242.906   1
   4  -4   0 966.272 258.240   1
  -4   4   0 871.069 275.049   1
   4  -4   1 723.725 300.943   1
  -4   4  -1 429.505 247.681   1
   4  -4   2 1154.18 406.052   1
  -4   4  -2 1070.22 372.437   1
  -4   4  -3 22072.2 1952.44   1
   4  -4   3 22684.0 1889.19   1
  -4   4  -4 14132.0 1715.69   1
  -4   4  -5 12438.7 1629.96   1
  -4   4  -6-113.779 91.5193   1
  -4   4  -7 4397.00 1295.35   1
   4  -3  -3 507.218 224.307   1
   4  -3  -2 24925.0 1580.86   1
   4  -3  -1 4103.51 624.977   1
  -4   3   1-107.747 498.880   1
   4  -3   0 72694.0 2885.61   1
  -4   3   0 71190.0 2972.20   1
   4  -3   1 48142.5 2305.84   1
  -4   3  -1 48768.6 2584.24   1
  -4   3  -2 17840.8 1554.70   1
   4  -3   2 17076.5 1505.58   1
  -4   3  -3 4483.80 830.483   1
   4  -3   3 4197.77 768.596   1
  -4   3  -4 2397.84 649.469   1
   4  -3   4 1987.96 598.930   1
  -4   3  -5 5229.16 1034.10   1
   4  -3   5 3157.84 866.558   1
  -4   3  -6-45.0942 109.710   1
  -4   3  -7 2973.32 1104.22   1
   4  -2  -2 41731.4 2463.54   1
   4  -2  -1 64823.0 2475.11   1
  -4   2   1 61855.8 2853.38   1
   4  -2   0 229.849 221.656   1
  -4   2   0 93.4012 23.8549   1
   4  -2   1 25282.2 1638.00   1
  -4   2  -1 26178.7 1754.06   1
   4  -2   2-434.530 420.406   1
  -4   2  -2-381.959 354.191   1
  -4   2  -3 78288.9 3306.03   1
   4  -2   3 76994.5 3443.21   1
  -4   2  -4 24375.9 1968.88   1
   4  -2   4 22783.8 1952.38   1
  -4   2  -5 6073.61 1028.61   1
   4  -2   5 4614.25 948.982   1
  -4   2  -6 27606.8 2411.61   1
  -4   2  -7 9184.63 1691.62   1
  -4   2  -8 1862.41 774.658   1
   4  -1  -2 283719. 5838.71   1
  -4   1   1 17148.7 1511.11   1
   4  -1  -1 16313.1 1256.79   1
   4  -1   0 16283.1 1312.90   1
  -4   1   0 16416.9 1562.59   1
   4  -1   1 252592. 5165.52   1
  -4   1  -1 250444. 5173.91   1
   4  -1   2 10860.1 1132.29   1
  -4   1  -2 10229.7 1051.81   1
   4  -1   3 2051.22 523.209   1
  -4   1  -3 1992.18 469.875   1
   4  -1   4 13265.4 1468.04   1
  -4   1  -4 12215.3 1347.64   1
  -4   1  -5 7566.25 1123.03   1
   4  -1   5 6321.45 1133.34   1
  -4   1  -6 33587.4 2561.42   1
  -4   1  -7 667.193 387.055   1
   4  -1   7 228.709 157.931   1
  -4   1  -8 7883.07 1545.53   1
  -4   1  -9 3507.88 1173.33   1
   4   0  -1 419086. 6324.51   1
   4   0   0 4590.73 663.836   1
  -4   0   0 5075.60 695.872   1
  -4   0  -1 26511.4 1667.42   1
   4   0   1 25704.2 1606.69   1
   4   0   2 8982.47 969.814   1
  -4   0  -2 9367.99 1006.85   1
   4   0   3 3487.56 619.712   1
  -4   0  -3 3540.47 605.744   1
  -4   0  -5 41119.7 2524.05   1
   4   0   5 39064.8 2605.00   1
  -4   0  -6 136.171 187.738   1
   4   0   6 117.666 212.110   1
  -4   0  -7 6177.14 1142.60   1
   4   0   7 3802.64 985.721   1
  -4   0  -8 3578.71 968.475   1
  -4   0  -9 811.793 464.550   1
   4   1  -1 9060.02 1010.20   1
   4   1   0 90383.9 3356.77   1
  -4  -1   0 86553.5 3169.42   1
   4   1   1 72567.1 2612.41   1
  -4  -1  -1 75328.8 3112.36   1
   4   1   2 106618. 3313.90   1
  -4  -1  -2 110842. 3396.23   1
   4   1   3 59375.5 2697.01   1
  -4  -1  -3 56140.7 2483.28   1
   4   1   4 48563.9 2671.49   1
  -4  -1  -4 49585.2 2466.07   1
   4   1   5 1121.54 365.434   1
  -4  -1  -5 1779.92 390.939   1
  -4  -1  -6 3842.86 782.130   1
   4   1   6 2518.87 690.658   1
  -4  -1  -7 22511.7 2087.86   1
  -4  -1  -8 10411.4 1731.12   1
  -4  -1  -9-242.244 89.8800   1
  -4  -1 -10 6735.94 1456.74   1
   4   2   0 11544.3 1180.12   1
   4   2   1 323900. 5811.10   1
  -4  -2  -1 323912. 5559.07   1
  -4  -2  -2 27371.2 1673.67   1
   4   2   2 25496.1 1566.50   1
  -4  -2  -3 38951.4 2126.88   1
   4   2   3 36198.3 2011.78   1
   4   2   4 195370. 4871.42   1
  -4  -2  -4 192925. 4752.95   1
  -4  -2  -5 3912.16 630.798   1
   4   2   5 4167.76 593.860   1
  -4  -2  -6 24912.0 1926.47   1
   4   2   6 23680.0 1980.31   1
  -4  -2  -7 3944.71 828.908   1
   4   2   7 2793.16 805.956   1
  -4  -2  -8 94.3027 185.221   1
   4   2   8-66.0996 173.958   1
  -4  -2  -9 2165.23 763.889   1
  -4  -2 -10 7802.46 1450.80   1
  -4  -3  -1 9284.65 1086.58   1
  -4  -3  -2 25055.5 1795.83   1
   4   3   2 23247.6 1467.47   1
  -4  -3  -3 146.526 94.5493   1
   4   3   3 184.732 203.719   1
  -4  -3  -4 325058. 5866.95   1
   4   3   4 324350. 6178.00   1
  -4  -3  -5 10650.3 1159.66   1
   4   3   5 9050.11 1173.84   1
  -4  -3  -6 889.988 390.372   1
   4   3   6 452.236 252.390   1
  -4  -3  -7 2194.25 614.574   1
   4   3   7 1337.56 502.184   1
  -4  -3  -8 1118.19 465.131   1
   4   3   8 400.581 383.077   1
  -4  -3  -9 3325.03 811.333   1
  -4  -3 -10 474.353 710.997   1
  -4  -3 -11 135.499 283.382   1
   4   4   1 15357.9 1343.42   1
   4   4   2 150897. 3862.89   1
  -4  -4  -2 155964. 4219.39   1
   4   4   3 93015.3 3093.31   1
  -4  -4  -3 95110.4 3150.40   1
   4   4   4 44589.0 2166.89   1
  -4  -4  -4 43533.4 2082.04   1
  -4  -4  -5 5549.98 783.181   1
   4   4   5 5004.36 776.835   1
  -4  -4  -6 9692.13 1058.29   1
   4   4   6 7445.65 1038.37   1
  -4  -4  -7 109340. 4103.28   1
   4   4   7 106378. 4344.44   1
  -4  -4  -8 6940.06 1044.99   1
   4   4   8 4456.71 952.183   1
   4   4   9 1078.55 561.984   1
  -4  -4  -9 2749.53 674.063   1
  -4  -4 -10 2054.92 1107.05   1
  -4  -4 -11 106.125 113.010   1
   4   5   2 30244.8 1997.15   1
   4   5   3 19286.5 1258.93   1
  -4  -5  -3 19197.7 1352.68   1
   4   5   4 22807.1 1511.90   1
  -4  -5  -4 25647.5 1624.16   1
   4   5   5 87823.7 3227.30   1
  -4  -5  -5 92121.1 3230.68   1
  -4  -5  -6 22125.0 1562.27   1
   4   5   6 20444.7 1732.93   1
  -4  -5  -7 12286.8 1271.58   1
   4   5   7 12899.4 1466.32   1
  -4  -5  -8 619.694 327.789   1
   4   5   8 446.048 272.210   1
  -4  -5  -9 3931.99 775.043   1
   4   5   9 2680.97 770.627   1
  -4  -5 -10 2873.83 702.918   1
  -4  -5 -11 1485.54 691.182   1
  -4  -5 -12 1291.76 939.002   1
   4   6   2 234287. 4619.48   1
   4   6   3 5691.04 694.418   1
  -4  -6  -3 5327.90 864.718   1
   4   6   4 44643.6 2011.44   1
  -4  -6  -4 45758.9 2146.62   1
   4   6   5 14285.1 1209.85   1
  -4  -6  -5 14836.5 1231.08   1
  -4  -6  -6 10464.5 1046.17   1
   4   6   6 9871.83 1171.01   1
   4   6   7 44254.8 2654.24   1
  -4  -6  -7 53825.0 2466.65   1
   4   6   8-501.656 273.825   1
  -4  -6  -8-54.3232 81.1709   1
  -4  -6  -9-27.2072 26.0939   1
   4   6   9 147.338 205.589   1
  -4  -6 -11 1289.13 515.627   1
  -4  -6 -12-196.445 231.204   1
   4   7   2 6371.55 818.697   1
   4   7   3 44849.3 2007.27   1
   4   7   4 55823.5 2101.14   1
  -4  -7  -4 50581.3 2470.98   1
   4   7   5 15571.7 1206.19   1
  -4  -7  -5 15375.0 1379.21   1
   4   7   6 312.165 221.728   1
  -4  -7  -6-897.004 478.036   1
   4   7   7 21994.3 1755.19   1
  -4  -7  -7 22333.0 1529.09   1
  -4  -7  -8 4043.31 660.856   1
   4   7   8 2259.68 642.273   1
  -4  -7  -9 15.9368 134.461   1
   4   7   9-76.2996 206.592   1
  -4  -7 -10 3362.44 710.016   1
  -4  -7 -11 628.378 383.431   1
  -4  -7 -12 137.223 83.4953   1
  -4  -7 -13 1617.96 649.319   1
   4   8   2 34000.1 2025.67   1
   4   8   3 613.433 241.060   1
   4   8   4 8004.08 780.310   1
   4   8   5 1872.16 532.696   1
  -4  -8  -5 229.766 155.843   1
  -4  -8  -6 81213.3 3308.69   1
   4   8   6 83888.2 3023.98   1
  -4  -8  -7 16009.1 1278.96   1
   4   8   7 13915.5 1379.45   1
  -4  -8  -8 10108.1 1074.39   1
   4   8   9 371.371 256.953   1
  -4  -8  -9 102.096 139.005   1
  -4  -8 -11 370.246 234.990   1
  -4  -8 -12 816.300 420.115   1
  -4  -8 -13 1580.99 557.274   1
   4   9   2 12940.2 1325.07   1
   4   9   3 770.748 303.860   1
   4   9   4 218.660 110.455   1
  -4  -9  -6 2473.81 560.123   1
   4   9   6 3869.39 616.794   1
  -4  -9  -7 5488.41 806.570   1
  -4  -9  -8 1155.47 343.535   1
   4   9   8 575.936 310.086   1
  -4  -9  -9 12251.7 1212.34   1
  -4  -9 -10 1338.80 377.977   1
   4  10   3 13495.4 1141.15   1
   4  10   4 9241.60 750.810   1
   4  10   5 30121.8 1441.69   1
   4  10   6 227.441 148.291   1
   4  10   7 1424.10 402.648   1
  -4 -10  -7 1654.66 472.337   1
   4  10   8 310.801 204.786   1
   4  11   3 7929.40 807.484   1
   4  11   4 437.470 145.117   1
   4  11   6 17621.3 1212.75   1
   4  11   7 6318.61 745.694   1
  -5   8   1 419.564 324.955   1
  -5   8   0 7653.47 1115.32   1
  -5   8  -1 2014.73 623.092   1
  -5   8  -2 2097.89 589.642   1
  -5   8  -3 543.472 418.509   1
  -5   8  -4 15076.0 2073.28   1
   5  -7  -2 27401.2 1720.10   1
  -5   7   1 45.9075 300.154   1
   5  -7  -1 873.438 336.680   1
  -5   7   0-48.3180 64.2294   1
   5  -7   0 238.942 185.116   1
  -5   7  -1 124.348 37.3205   1
   5  -7   1 210.880 268.125   1
   5  -7   2 579.753 397.617   1
  -5   7  -2 747.340 465.302   1
  -5   7  -3 19399.2 2075.42   1
  -5   7  -4 354.706 941.869   1
   5  -6  -6 15.8265 82.2325   1
   5  -6  -4 1781.50 421.247   1
   5  -6  -3 13936.4 1229.58   1
   5  -6  -2 7696.45 845.817   1
  -5   6   2 2781.96 854.216   1
  -5   6   0 288.273 252.806   1
   5  -6   0 474.113 255.711   1
  -5   6  -1 848.237 384.172   1
   5  -6   1 937.265 334.698   1
  -5   6  -3 45.6143 266.995   1
   5  -6   3-35.6563 166.388   1
  -5   6  -4 95.5297 455.145   1
  -5   6  -5-111.418 561.759   1
   5  -5  -6 1431.62 650.013   1
   5  -5  -5 3237.92 802.206   1
   5  -5  -4 2702.03 595.580   1
   5  -5  -3 972.818 383.471   1
  -5   5   2 5957.86 995.682   1
   5  -5  -1 21696.7 1589.61   1
  -5   5   1 17735.7 1634.01   1
  -5   5   0 73237.9 3576.39   1
   5  -5   0 77145.2 3206.44   1
  -5   5  -1 11051.7 1324.80   1
   5  -5   1 10625.6 1169.36   1
   5  -5   2 185.190 196.477   1
  -5   5  -2-64.0522 156.059   1
  -5   5  -4-112.039 53.5361   1
   5  -5   4 108.287 339.596   1
  -5   5  -5-36.2778 148.832   1
   5  -4  -5 271.354 422.338   1
   5  -4  -4-35.7963 25.4286   1
   5  -4  -3 2219.93 518.358   1
   5  -4  -2 35396.4 2057.86   1
  -5   4   2 32337.0 2488.34   1
   5  -4  -1 25630.6 1750.85   1
  -5   4   1 28163.1 1954.57   1
   5  -4   0 4408.94 733.178   1
  -5   4   0 3073.53 721.070   1
   5  -4   1 259.534 246.830   1
  -5   4  -1 88.5108 62.6457   1
  -5   4  -2 27578.3 2273.36   1
   5  -4   2 23687.6 1930.47   1
  -5   4  -3 20803.2 1993.00   1
   5  -4   3 17679.7 1765.62   1
  -5   4  -4 1681.40 556.205   1
   5  -4   4 1069.87 476.924   1
  -5   4  -5 15770.9 1926.43   1
  -5   4  -6 6741.01 1362.19   1
   5  -3  -4 10111.5 1186.53   1
   5  -3  -3 26563.1 2033.79   1
   5  -3  -2 35942.5 2057.31   1
  -5   3   1 1146.24 397.806   1
   5  -3  -1 1954.97 561.917   1
   5  -3   0 171.313 206.568   1
  -5   3   0 295.975 302.616   1
   5  -3   1 14320.6 1357.91   1
  -5   3  -1 13774.3 1394.95   1
  -5   3  -2 26773.2 2090.99   1
   5  -3   2 29146.8 2094.44   1
  -5   3  -3 122.901 72.6050   1
   5  -3   3 319.672 225.864   1
  -5   3  -4 487.876 303.230   1
   5  -3   4 240.022 239.431   1
  -5   3  -5 28776.9 2504.20   1
   5  -2  -3 845.343 324.361   1
   5  -2  -2 64428.0 2866.83   1
   5  -2  -1 20054.5 1536.17   1
  -5   2   1 19293.9 1804.24   1
   5  -2   0 34700.2 2042.95   1
  -5   2   0 31032.7 2487.10   1
   5  -2   1 29969.7 1983.01   1
  -5   2  -1 27095.4 1980.73   1
   5  -2   2 27308.6 1963.41   1
  -5   2  -2 27971.7 2123.38   1
   5  -2   3 1932.51 576.662   1
  -5   2  -3 2061.06 591.607   1
  -5   2  -4 246.377 227.854   1
   5  -2   4-17.8786 73.5373   1
  -5   2  -5 1356.64 549.588   1
   5  -2   5 819.498 394.412   1
  -5   2  -6 15114.8 1910.14   1
   5  -2   6 13686.5 1789.22   1
  -5   2  -7 4197.21 1056.98   1
   5  -2   7 2659.27 844.477   1
   5  -1  -3 1080.29 448.521   1
   5  -1  -2-163.722 239.754   1
   5  -1  -1 61928.7 2913.39   1
  -5   1   1 65964.7 3376.22   1
   5  -1   0 3674.61 714.813   1
  -5   1   0 3149.41 692.283   1
   5  -1   1 189217. 4991.39   1
  -5   1  -1 194124. 5386.60   1
   5  -1   2 5291.17 829.797   1
  -5   1  -2 5403.71 823.751   1
  -5   1  -3 38214.9 2414.80   1
   5  -1   3 38238.1 2479.83   1
  -5   1  -4 14861.5 1587.19   1
   5  -1   4 12901.0 1555.26   1
  -5   1  -5 12239.4 1494.33   1
   5  -1   5 12051.0 1608.02   1
  -5   1  -6 36511.2 2859.80   1
   5  -1   6 31581.9 2793.60   1
  -5   1  -7 7076.47 1319.04   1
   5  -1   7 3653.26 977.930   1
  -5   1  -8 1904.86 681.300   1
   5  -1   8 678.835 438.013   1
   5   0  -2 1051.93 419.105   1
   5   0  -1 29307.7 2159.05   1
   5   0   0 47524.2 2421.53   1
  -5   0   0 51683.1 2701.86   1
   5   0   1 5874.29 892.905   1
  -5   0  -1 6851.74 1016.36   1
  -5   0  -2 82303.8 3341.54   1
   5   0   2 83221.0 3338.20   1
   5   0   3 13139.0 1373.56   1
  -5   0  -3 13546.5 1395.08   1
   5   0   4-126.503 227.852   1
  -5   0  -4 262.887 181.837   1
  -5   0  -5 8007.03 1171.81   1
   5   0   5 4998.25 984.174   1
   5   0   6 261.474 247.141   1
  -5   0  -6-180.328 208.771   1
  -5   0  -7 1293.07 471.261   1
   5   0   7 857.778 439.714   1
  -5   0  -8 377.864 427.024   1
   5   0   8-5.62224 67.5583   1
  -5   0  -9 31656.9 3204.67   1
   5   1  -1 48836.1 2650.03   1
  -5  -1   0 100.098 245.741   1
   5   1   0-22.5325 98.3970   1
   5   1   1 17479.1 1405.95   1
  -5  -1  -1 15517.0 1527.82   1
   5   1   2 21843.6 1653.68   1
  -5  -1  -2 19905.0 1647.48   1
   5   1   3 41833.1 2478.50   1
  -5  -1  -3 44933.5 2609.50   1
   5   1   4 1840.87 538.232   1
  -5  -1  -4 1381.87 436.177   1
  -5  -1  -5 94285.4 4068.84   1
   5   1   5 87423.1 4138.18   1
   5   1   6 5059.69 1104.86   1
  -5  -1  -7 2084.87 675.824   1
   5   1   7 1491.33 604.696   1
  -5  -1  -9-351.733 387.849   1
   5   1   9 365.366 330.349   1
   5   2  -1 471994. 8799.66   1
   5   2   0 24680.2 1743.52   1
   5   2   1 154203. 4437.38   1
  -5  -2  -1 151775. 4552.81   1
  -5  -2  -2 16891.7 1559.96   1
   5   2   2 16642.7 1438.51   1
  -5  -2  -3 206.282 219.373   1
   5   2   3-74.1039 133.161   1
   5   2   4 7016.57 1031.35   1
  -5  -2  -4 7202.95 1022.91   1
  -5  -2  -5 38359.3 2398.08   1
   5   2   5 32774.9 2397.58   1
  -5  -2  -6 18389.5 1826.33   1
   5   2   6 15341.9 1834.13   1
   5   2   7 12913.6 1691.71   1
  -5  -2  -8 4115.70 948.386   1
   5   2   8 1585.96 666.590   1
  -5  -2  -9 3430.22 915.178   1
   5   2   9 962.453 628.135   1
   5   3   1 21193.3 1881.88   1
  -5  -3  -1 21515.9 1839.89   1
   5   3   2 50588.0 2469.46   1
  -5  -3  -2 43867.6 2468.14   1
  -5  -3  -3-24.5344 92.0192   1
   5   3   3 132.523 135.761   1
   5   3   4 106521. 3889.41   1
  -5  -3  -4 108709. 3931.61   1
  -5  -3  -5 21650.3 1731.26   1
   5   3   5 22469.8 1844.15   1
   5   3   6-166.151 33.6778   1
  -5  -3  -6 326.978 307.093   1
  -5  -3  -7 19369.2 1903.90   1
  -5  -3  -9 3966.15 974.333   1
   5   3   9 2026.26 862.951   1
  -5  -3 -10-116.066 11.1967   1
   5   3  10 153.990 366.043   1
   5   4   0 685.255 374.583   1
   5   4   1 7951.99 985.728   1
   5   4   2 311727. 6133.14   1
  -5  -4  -2 308707. 6724.73   1
  -5  -4  -3 43931.2 2697.93   1
   5   4   3 46360.6 2346.01   1
  -5  -4  -4 1472.16 490.514   1
   5   4   4 1850.53 596.325   1
   5   4   5 78851.0 3384.37   1
  -5  -4  -5 81049.1 3404.20   1
   5   4   6 93.8609 122.317   1
  -5  -4  -6 463.603 248.854   1
   5   4   7 2040.12 581.277   1
  -5  -4  -7 3787.44 748.285   1
  -5  -4  -8 13552.0 1584.16   1
   5   4   9 926.969 612.514   1
   5   4  10 220.541 254.403   1
  -5  -4 -10-100.812 154.321   1
  -5  -4 -11 3328.22 1342.77   1
   5   5   2 82205.1 3480.41   1
  -5  -5  -3 2552.35 554.497   1
   5   5   3 2988.26 560.843   1
   5   5   4 26375.0 1741.92   1
  -5  -5  -4 27735.4 1894.69   1
   5   5   5 6501.85 876.882   1
  -5  -5  -5 7248.34 923.264   1
  -5  -5  -6 30611.8 2067.98   1
   5   5   6 31302.2 2190.67   1
  -5  -5  -7 17680.2 1587.48   1
   5   5   7 11869.0 1540.27   1
  -5  -5  -8 19555.8 1789.84   1
   5   5   8 13919.3 1697.30   1
  -5  -5  -9 300.963 19.3366   1
   5   5   9 462.476 341.505   1
  -5  -5 -10 1698.86 770.805   1
   5   5  10 811.082 663.812   1
  -5  -5 -11 66.4343 146.735   1
   5   6   1 47037.1 2717.57   1
   5   6   2 72474.3 3222.71   1
   5   6   3 22808.6 1604.60   1
  -5  -6  -3 20240.5 1779.59   1
  -5  -6  -4 355.446 216.410   1
   5   6   4 317.442 153.246   1
   5   6   5 84062.5 3229.04   1
  -5  -6  -5 84940.8 3512.81   1
   5   6   6 10267.0 1190.74   1
  -5  -6  -6 11317.8 1138.06   1
  -5  -6  -7 1869.65 514.728   1
   5   6   7 1575.51 520.626   1
  -5  -6  -8 23621.8 1834.43   1
   5   6   8 20339.8 1888.26   1
  -5  -6  -9 1502.11 483.182   1
   5   6   9 460.269 352.812   1
  -5  -6 -10-274.098 321.915   1
   5   6  10 126.738 155.596   1
  -5  -6 -11 2009.37 622.785   1
  -5  -6 -12 3534.49 1176.09   1
   5   7   2 32802.6 1916.02   1
   5   7   3 31.3440 40.8189   1
   5   7   4 7595.11 881.498   1
  -5  -7  -4 5565.85 929.252   1
   5   7   5 22199.9 1610.23   1
  -5  -7  -5 20881.3 1759.25   1
   5   7   6-102.254 188.019   1
  -5  -7  -6-42.2591 106.903   1
  -5  -7  -7 6153.13 855.755   1
   5   7   7 6059.09 957.253   1
  -5  -7  -8 76741.2 3359.41   1
  -5  -7  -9 461.394 270.037   1
   5   7   9 1098.72 513.466   1
  -5  -7 -10 2159.28 601.363   1
   5   7  10 1264.17 582.069   1
  -5  -7 -11 2001.56 582.404   1
  -5  -7 -12-152.016 208.184   1
   5   8   2 38653.9 2370.91   1
   5   8   3 29677.5 1886.08   1
   5   8   4-324.352 224.643   1
   5   8   5 21103.4 1469.85   1
  -5  -8  -5 17001.1 1637.32   1
  -5  -8  -6 924.839 360.218   1
   5   8   6 1493.39 546.365   1
  -5  -8  -7 5558.26 844.252   1
   5   8   7 4415.21 835.000   1
  -5  -8  -8 11365.9 1137.33   1
   5   8   8 9472.87 1274.18   1
  -5  -8  -9 4395.75 756.786   1
   5   8   9 2755.50 813.104   1
   5   8  10 704.410 390.431   1
  -5  -8 -10 225.682 149.606   1
  -5  -8 -11 3126.08 712.471   1
  -5  -8 -12-46.0469 145.322   1
  -5  -8 -13 2628.39 943.592   1
   5   9   2 1078.80 405.758   1
   5   9   3 3986.50 755.004   1
   5   9   4 89549.8 3017.11   1
   5   9   5 24092.7 1524.89   1
   5   9   6-229.628 196.127   1
  -5  -9  -6 303.896 224.563   1
   5   9   7 3304.23 724.429   1
  -5  -9  -7 4145.97 783.283   1
  -5  -9  -8 3802.63 726.947   1
   5   9   8 3884.86 785.326   1
  -5  -9  -9 796.068 380.176   1
   5   9   9 319.258 362.143   1
  -5  -9 -10 4800.11 778.348   1
   5   9  10 3013.95 1061.50   1
  -5  -9 -11 5118.92 861.922   1
   5  10   2-18.0922 145.367   1
   5  10   3 4200.66 749.995   1
   5  10   4 60.7163 99.8892   1
   5  10   5 4585.19 655.367   1
   5  10   6 1871.22 415.374   1
  -5 -10  -7 10132.1 1270.41   1
   5  10   7 14669.8 1449.05   1
   5  10   9 303.521 306.352   1
   5  10  10 395.240 358.714   1
   5  11   3 4264.68 712.239   1
   5  11   4 10651.6 1006.20   1
   5  11   5 270.745 221.545   1
   5  11   6-113.829 163.178   1
   5  11   7 386.987 270.872   1
   5  11   8 502.547 326.332   1
   5  12   2 579.620 309.828   1
   5  12   3 1492.55 420.495   1
   5  12   4 3988.28 585.382   1
  -6   7   2 6670.20 1119.04   1
  -6   7   1 4150.99 812.947   1
  -6   7   0 1320.72 607.984   1
  -6   7  -1 93.3534 245.342   1
   6  -7   2 7848.09 1255.34   1
  -6   7  -2 6057.00 1168.58   1
  -6   7  -3 1707.17 754.149   1
   6  -7   3 1107.22 455.080   1
   6  -6  -5 0.08348 494.434   1
   6  -6  -2 3470.49 681.465   1
  -6   6   2 1823.89 663.296   1
   6  -6  -1 510.101 287.399   1
  -6   6   1 397.002 288.453   1
   6  -6   0 135.822 86.5923   1
  -6   6   0 108.636 240.289   1
  -6   6  -1 33447.9 2733.47   1
   6  -6   1 36430.7 2480.37   1
  -6   6  -2 171.355 197.169   1
   6  -6   2 5.17359 97.1628   1
  -6   6  -3-39.7181 187.976   1
   6  -6   3-75.5628 188.814   1
   6  -6   4 81.8887 359.338   1
  -6   6  -4 76.4960 374.073   1
   6  -5  -7 1932.01 818.929   1
   6  -5  -6 1549.76 578.675   1
   6  -5  -4 1932.14 604.190   1
   6  -5  -3 1576.78 535.998   1
   6  -5  -2 20118.9 1769.83   1
  -6   5   1 2688.24 753.683   1
   6  -5  -1 4247.42 787.947   1
  -6   5   0 4063.28 945.845   1
   6  -5   0 6015.77 938.080   1
   6  -5   1-4.28626 339.673   1
  -6   5  -1-7.80888 480.006   1
  -6   5  -2 147.535 676.237   1
   6  -5   2 494.821 723.948   1
  -6   5  -3 100.017 202.681   1
   6  -5   3 36.8827 257.105   1
   6  -4  -6 2909.59 910.571   1
   6  -4  -5 159.230 134.824   1
   6  -4  -4 438.217 242.474   1
   6  -4  -3 9838.44 1210.57   1
   6  -4  -2 11267.9 1312.93   1
   6  -4  -1 4815.86 815.314   1
  -6   4   1 3204.33 785.742   1
  -6   4   0 4909.17 1049.85   1
   6  -4   0 9626.20 1162.24   1
   6  -4   1 25677.7 2001.47   1
  -6   4  -1 25998.9 2278.53   1
   6  -4   2 762.057 577.755   1
  -6   4  -2 460.939 665.248   1
  -6   4  -3 1166.88 1358.39   1
   6  -4   3 1591.41 996.373   1
  -6   4  -4-5.01163 248.923   1
   6  -4   4 35.1684 451.731   1
  -6   4  -5 218.481 344.840   1
   6  -4   5-108.899 143.987   1
   6  -3  -5 1993.11 659.855   1
   6  -3  -2 170.752 142.905   1
  -6   3   1 671.309 350.385   1
   6  -3  -1 481.046 263.730   1
   6  -3   0 51363.5 2803.37   1
  -6   3   0 42608.4 3094.08   1
   6  -3   1 71714.8 3387.78   1
  -6   3  -1 71482.2 3711.16   1
   6  -3   2 3190.87 779.329   1
  -6   3  -2 3026.75 741.678   1
  -6   3  -3 5974.74 1117.08   1
   6  -3   3 3825.37 1009.95   1
  -6   3  -4 24657.7 2378.11   1
  -6   3  -5 703.906 422.105   1
   6  -3   5 155.579 484.205   1
  -6   3  -6 12437.1 1797.84   1
   6  -3   6 1801.66 1393.64   1
   6  -2  -4 723.519 414.554   1
   6  -2  -3 11740.5 1437.37   1
   6  -2  -2 368.651 239.232   1
   6  -2  -1 2248.23 574.329   1
  -6   2   1 2146.39 640.126   1
   6  -2   0 16015.7 1504.11   1
  -6   2   0 13070.4 1434.01   1
   6  -2   1 101335. 4009.93   1
  -6   2  -1 99727.0 4137.59   1
   6  -2   2 19315.0 1809.94   1
  -6   2  -2 20592.9 1915.85   1
  -6   2  -3 8959.25 1319.37   1
   6  -2   3 8105.93 1248.91   1
  -6   2  -4 26667.3 2340.99   1
  -6   2  -5 617.721 370.642   1
   6  -2   5 143.088 166.235   1
  -6   2  -6 5670.66 1156.04   1
   6  -2   6 661.234 918.292   1
   6  -1  -3 2066.39 672.488   1
   6  -1  -2 47197.9 3109.54   1
   6  -1  -1 3674.59 719.014   1
  -6   1   1 3187.45 824.920   1
   6  -1   0 20418.9 1779.71   1
  -6   1   0 18870.7 1709.04   1
   6  -1   1 21412.2 1759.70   1
  -6   1  -1 17601.2 1834.59   1
  -6   1  -2 2635.90 672.632   1
   6  -1   2 2766.64 659.384   1
  -6   1  -3 2226.69 634.682   1
   6  -1   3 2211.85 598.192   1
  -6   1  -4 26173.3 2170.74   1
   6  -1   4 26867.1 2345.33   1
  -6   1  -6 843.842 423.451   1
   6  -1   6 636.540 407.104   1
  -6   1  -7 15869.6 1994.64   1
   6   0  -2 2993.09 687.881   1
   6   0  -1 1134.22 464.095   1
   6   0   0 13060.8 1311.77   1
  -6   0   0 11122.8 1452.88   1
   6   0   1 3008.28 702.239   1
  -6   0  -1 2170.79 673.701   1
  -6   0  -2 596.549 280.404   1
   6   0   2 435.495 241.685   1
  -6   0  -3-0.79023 156.881   1
   6   0   3 123.783 73.4351   1
  -6   0  -4 115885. 4813.28   1
   6   0   4 111411. 4545.72   1
   6   0   5 102.771 174.987   1
  -6   0  -5 376.082 275.340   1
  -6   0  -6 732.579 398.358   1
   6   0   6 522.685 333.001   1
  -6   0  -7 16080.5 1888.25   1
   6   0   7 15469.8 2073.12   1
  -6   0  -8 5336.74 1507.69   1
   6   0   8 2457.16 958.373   1
   6   1  -1 2542.20 642.501   1
   6   1   0 199032. 5642.13   1
  -6  -1   0 205671. 6130.05   1
   6   1   1 12893.8 1355.13   1
  -6  -1  -1 15572.3 1557.45   1
   6   1   2 13357.9 1386.95   1
  -6  -1  -2 13300.7 1446.02   1
  -6  -1  -4 718.842 352.219   1
   6   1   4 749.931 352.849   1
   6   1   5 79.5607 115.643   1
  -6  -1  -5-205.024 234.694   1
   6   1   6 4229.77 1000.52   1
  -6  -1  -6 5201.98 1015.08   1
  -6  -1  -7 31818.4 2743.60   1
   6   1   7 23096.6 2498.13   1
  -6  -1  -8 1506.92 581.922   1
   6   1   8 703.032 466.344   1
   6   2  -1 2424.05 613.507   1
   6   2   0 10783.8 1405.82   1
   6   2   1 17314.3 1609.40   1
  -6  -2  -1 17116.6 1791.77   1
   6   2   2 87845.6 3640.18   1
  -6  -2  -2 82056.5 4241.57   1
   6   2   3 73841.1 3465.78   1
  -6  -2  -3 72729.3 3519.65   1
   6   2   4 25501.8 2153.01   1
  -6  -2  -4 24593.4 1987.26   1
   6   2   5 11517.0 1443.38   1
  -6  -2  -5 11822.2 1517.97   1
   6   2   6 1094.74 440.183   1
  -6  -2  -6 2286.87 655.606   1
  -6  -2  -7 3051.47 781.930   1
   6   2   7 1703.21 638.245   1
  -6  -2  -8 4614.35 1039.39   1
   6   2   8 4240.31 1138.92   1
  -6  -2  -9 813.592 514.482   1
   6   2   9 653.761 503.089   1
   6   3   0 42610.5 2469.98   1
  -6  -3  -1 30.9441 84.3118   1
   6   3   1 272.883 102.336   1
   6   3   2 89785.8 3589.84   1
  -6  -3  -2 91589.3 3749.32   1
   6   3   3 69775.1 3104.51   1
  -6  -3  -3 69629.8 3378.30   1
   6   3   4 15623.7 1531.90   1
  -6  -3  -4 18671.2 1684.89   1
   6   3   5 5527.36 989.798   1
   6   3   6 741.648 393.156   1
  -6  -3  -6 604.524 297.948   1
  -6  -3  -7 14379.5 1736.00   1
   6   3   7 10319.0 1689.25   1
   6   3   8 2250.74 773.162   1
  -6  -3  -8 3206.50 860.588   1
  -6  -3  -9 67.1467 184.191   1
   6   3   9-830.258 442.521   1
   6   4   1 3080.33 773.521   1
   6   4   2 4989.73 849.474   1
  -6  -4  -2 4772.31 923.399   1
   6   4   3 48744.9 2737.54   1
  -6  -4  -3 45459.4 3010.47   1
  -6  -4  -4 2607.70 664.842   1
   6   4   4 2042.54 556.075   1
  -6  -4  -5 9.55096 108.657   1
   6   4   5 133.802 156.079   1
   6   4   6 5455.70 936.482   1
  -6  -4  -6 6162.42 983.430   1
  -6  -4  -7 35298.4 2551.49   1
   6   4   7 34162.3 2802.01   1
  -6  -4  -8 1591.87 528.208   1
   6   4   8 885.512 404.937   1
  -6  -4  -9 142.014 403.448   1
   6   4   9 464.453 492.824   1
  -6  -4 -10 4283.46 1391.95   1
   6   4  10 692.282 951.460   1
   6   5   0 2966.76 776.967   1
   6   5   1 56453.5 2929.54   1
   6   5   2 6533.55 963.879   1
  -6  -5  -2 7151.48 1169.04   1
   6   5   3 90145.3 3379.04   1
  -6  -5  -3 88852.8 3794.20   1
   6   5   4 10456.7 1164.17   1
  -6  -5  -4 7590.28 1255.36   1
   6   5   5 17650.8 1607.04   1
  -6  -5  -5 16627.8 1657.92   1
   6   5   6 7112.95 1106.53   1
  -6  -5  -6 7404.99 1097.20   1
  -6  -5  -7 13095.7 1590.73   1
   6   5   7 11474.6 1579.69   1
   6   5   8 1064.56 484.148   1
  -6  -5  -8 1463.95 429.354   1
  -6  -5  -9-113.560 212.017   1
   6   5   9 213.797 266.882   1
  -6  -5 -10 1331.11 760.796   1
   6   5  10-166.120 449.397   1
   6   6   2 5578.85 1027.79   1
   6   6   3 27344.1 1909.32   1
  -6  -6  -3 23406.8 2034.28   1
   6   6   4 13286.7 1346.13   1
  -6  -6  -4 15916.9 1558.51   1
   6   6   5 1007.84 373.387   1
  -6  -6  -5 1003.15 397.682   1
   6   6   6 30800.8 2259.31   1
  -6  -6  -6 35652.4 2405.87   1
  -6  -6  -7-926.183 759.456   1
   6   6   7-390.967 237.439   1
  -6  -6  -8-6.51054 88.1483   1
  -6  -6  -9 5454.04 1061.89   1
   6   6   9 4461.24 1054.63   1
  -6  -6 -10 3098.83 995.011   1
   6   6  10 1703.52 816.553   1
  -6  -6 -11 943.523 613.800   1
   6   6  11 228.480 710.578   1
   6   7   1 4602.60 1015.77   1
   6   7   2 20115.4 1734.11   1
   6   7   3 334517. 6975.77   1
   6   7   4 6766.01 962.069   1
  -6  -7  -4 5492.11 1040.96   1
   6   7   5 10894.6 1223.68   1
  -6  -7  -5 10825.6 1302.70   1
   6   7   6 18852.4 1726.47   1
  -6  -7  -6 20599.7 1797.86   1
   6   7   7 1241.23 417.980   1
  -6  -7  -7 1223.25 410.678   1
   6   7   8 286.475 265.904   1
  -6  -7  -8 506.701 346.465   1
   6   7   9 662.369 394.210   1
  -6  -7  -9 813.428 396.966   1
  -6  -7 -10 1132.10 462.717   1
   6   7  10 781.518 495.839   1
  -6  -7 -11 242.594 239.571   1
   6   7  11 289.448 296.990   1
   6   8   1 8294.20 1384.52   1
   6   8   2-122.498 124.347   1
   6   8   3 6407.92 917.859   1
   6   8   4 823.356 316.101   1
  -6  -8  -5 837.795 407.125   1
   6   8   5 1068.19 373.752   1
   6   8   6 58453.6 2900.30   1
  -6  -8  -6 51317.5 3069.01   1
   6   8   7 2430.02 594.630   1
  -6  -8  -7 2470.63 574.226   1
   6   8   8 313.371 313.645   1
  -6  -8  -8 249.387 176.495   1
  -6  -8  -9 4208.34 800.640   1
   6   8   9 1629.52 691.094   1
   6   8  10-37.9287 209.344   1
  -6  -8 -10-35.0162 135.164   1
   6   8  11 536.713 498.456   1
  -6  -8 -11 992.655 439.280   1
  -6  -8 -12 183.973 220.582   1
   6   9   2 1092.03 446.333   1
   6   9   3 1932.67 373.187   1
   6   9   4 1130.51 364.084   1
   6   9   5 16834.1 1388.42   1
   6   9   6 40523.6 2337.67   1
  -6  -9  -6 34355.0 2637.85   1
   6   9   7 101.410 154.183   1
  -6  -9  -7 167.702 198.095   1
  -6  -9  -8 6530.33 998.140   1
   6   9   8 5642.01 1049.09   1
  -6  -9  -9 10866.4 1328.80   1
  -6  -9 -10-174.955 202.454   1
   6   9  10-2.76262 153.550   1
  -6  -9 -11-156.060 257.797   1
   6   9  11 331.642 475.044   1
  -6  -9 -12 261.114 167.388   1
   6  10   3 19867.0 1931.38   1
   6  10   4 2284.53 510.771   1
   6  10   5 5444.79 788.821   1
   6  10   6 11665.8 1226.15   1
   6  10   7 153.859 128.888   1
  -6 -10  -7-81.6855 126.872   1
  -6 -10  -8 4581.49 866.602   1
   6  10   8 4510.65 938.461   1
  -6 -10  -9 1970.86 608.201   1
   6  10   9 1491.41 639.703   1
   6  10  10 392.533 314.890   1
   6  10  11 186.842 289.643   1
   6  11   2-414.247 298.676   1
   6  11   3-16.3552 118.290   1
   6  11   4 2756.31 565.970   1
   6  11   5 275.828 254.644   1
   6  11   6 70156.7 2880.48   1
   6  11   7 502.979 219.231   1
   6  11   8-79.8799 158.615   1
   6  11   9 362.506 174.413   1
   6  12   2 1778.55 595.392   1
   6  12   3-230.068 262.192   1
   6  12   4 2647.56 570.291   1
   6  12   5 3062.05 568.916   1
   6  12   6 284.887 156.193   1
  -7   7   0 984.804 566.843   1
  -7   7  -1 53.9588 121.649   1
   7  -6  -1 2227.95 570.584   1
  -7   6   1 1740.16 634.087   1
   7  -6   0 2257.68 632.833   1
  -7   6   0 1028.24 443.840   1
  -7   6  -1 320.313 379.693   1
   7  -6   1 307.139 269.880   1
  -7   6  -2-342.381 385.382   1
   7  -6   2 277.296 261.995   1
  -7   6  -3 150.516 726.403   1
   7  -6   3 1674.95 598.595   1
   7  -5  -6 4839.77 1239.34   1
   7  -5  -5 4378.25 1117.14   1
   7  -5  -4 1677.78 688.529   1
   7  -5  -3 1903.64 609.212   1
   7  -5  -2 31.7620 161.158   1
   7  -5  -1 24026.4 2015.09   1
  -7   5   1 15323.0 1908.09   1
   7  -5   0 769.895 800.250   1
  -7   5   0 247.393 785.700   1
   7  -5   1 511.509 648.329   1
  -7   5  -1 192.102 756.080   1
   7  -5   2 129.846 499.463   1
  -7   5  -2 86.0519 238.531   1
  -7   5  -3 172.435 637.004   1
   7  -5   3 174.163 546.536   1
   7  -4  -6 2094.27 677.867   1
   7  -4  -5-23.6773 140.427   1
   7  -4  -4 19153.7 1887.45   1
   7  -4  -3 6752.76 1103.98   1
   7  -4  -2 1099.00 545.813   1
  -7   4   1 58.3215 276.804   1
   7  -4  -1 200.313 288.756   1
   7  -4   0 4.73894 135.512   1
  -7   4   0 34.0467 303.929   1
  -7   4  -1 123.855 1192.84   1
  -7   4  -3 404.978 1140.36   1
   7  -4   3 1201.41 1143.80   1
  -7   4  -4-60.1235 54.4867   1
   7  -4   4-83.1955 88.2911   1
   7  -3  -4 15046.1 1894.04   1
   7  -3  -3 7155.39 1119.36   1
   7  -3  -2 1949.84 606.028   1
   7  -3  -1 29700.3 2261.13   1
  -7   3   1 23184.0 2417.92   1
   7  -3   1 1591.78 1068.74   1
  -7   3  -1 638.826 1032.74   1
   7  -3   2 3803.78 823.371   1
  -7   3  -2 2996.70 783.731   1
   7  -3   3 972.731 469.655   1
  -7   3  -3 991.664 408.123   1
   7  -3   4 103.853 283.795   1
  -7   3  -4 353.576 310.296   1
  -7   3  -5 7897.73 1585.86   1
   7  -3   5 1465.85 1209.58   1
   7  -2  -4 60856.1 3374.06   1
   7  -2  -3 14847.5 1809.27   1
   7  -2  -2 9821.92 1306.28   1
   7  -2  -1 31587.6 2405.11   1
  -7   2   1 28780.4 2577.18   1
  -7   2   0 471.259 236.660   1
   7  -2   0 326.538 228.110   1
  -7   2  -1 473.486 256.220   1
   7  -2   1 1739.53 468.717   1
  -7   2  -2 18507.9 1984.56   1
   7  -2   3-608.603 353.740   1
  -7   2  -3 193.904 212.756   1
  -7   2  -4 37763.4 3137.10   1
  -7   2  -5 1712.27 632.252   1
   7  -2   5 132.934 541.375   1
   7  -1  -4-299.277 317.106   1
   7  -1  -3 215.474 202.781   1
   7  -1  -1 88233.4 3747.44   1
  -7   1   1 82749.8 4717.82   1
   7  -1   0 11027.1 1356.11   1
  -7   1   0 9829.04 1490.52   1
   7  -1   1 5839.17 970.051   1
  -7   1  -1 4060.53 983.583   1
   7  -1   2 46250.5 2999.51   1
  -7   1  -2 47088.4 3291.11   1
   7  -1   3 1657.91 747.669   1
  -7   1  -3 2657.33 767.466   1
  -7   1  -4 5511.60 1196.69   1
   7  -1   4 2586.87 1030.04   1
  -7   1  -5 10416.9 1752.39   1
   7  -1   5 7659.52 1454.19   1
  -7   1  -6 2525.34 861.991   1
   7  -1   6 2130.17 839.844   1
   7   0  -3 5917.56 1141.77   1
   7   0  -2 997.184 458.449   1
   7   0  -1 97706.1 4267.56   1
   7   0   0 2705.01 624.380   1
  -7   0   0 1666.69 555.490   1
   7   0   1 3491.20 787.833   1
  -7   0  -1 3443.88 817.285   1
   7   0   2 108723. 4468.32   1
  -7   0  -2 107079. 4856.38   1
   7   0   3 891.929 379.913   1
  -7   0  -3 769.261 370.129   1
  -7   0  -4 3531.63 819.493   1
   7   0   4 3872.02 875.021   1
  -7   0  -5 16550.9 1950.18   1
   7   0   5 15400.4 1921.85   1
   7   0   6-144.493 120.805   1
  -7   0  -6 172.555 152.595   1
  -7   0  -7 15779.6 2427.09   1
   7   1  -2 6045.82 1091.08   1
   7   1  -1 4215.95 1015.80   1
   7   1   0 7640.63 1177.44   1
   7   1   1 14898.4 1621.76   1
  -7  -1  -1 13474.8 1628.59   1
   7   1   2 50438.8 3011.90   1
  -7  -1  -2 40341.2 3425.61   1
   7   1   3 308.355 281.762   1
  -7  -1  -3 36.6734 88.4106   1
  -7  -1  -4 5249.87 1029.05   1
   7   1   4 4874.62 992.627   1
  -7  -1  -5 15094.5 1820.72   1
   7   1   5 15025.5 1804.42   1
   7   1   6 146.041 179.080   1
  -7  -1  -6 324.736 300.324   1
  -7  -1  -7 1561.45 509.439   1
   7   2   0 35420.6 2719.79   1
   7   2   1 9760.21 1274.64   1
  -7  -2  -1 8083.32 1365.10   1
   7   2   2 3891.33 852.063   1
  -7  -2  -2 2392.43 681.625   1
   7   2   3 7621.63 1164.16   1
  -7  -2  -3 7003.64 1193.48   1
  -7  -2  -4 4184.44 893.162   1
   7   2   4 4150.79 892.856   1
   7   2   5 85002.5 4234.17   1
  -7  -2  -5 83611.7 4176.21   1
   7   2   6 3764.38 1438.98   1
  -7  -2  -7 14329.2 1708.10   1
   7   2   7 9288.73 1645.96   1
  -7  -2  -8 3681.53 1079.05   1
   7   2   8 1268.22 643.908   1
   7   3  -1 1757.37 636.990   1
   7   3   1 22852.7 2070.49   1
  -7  -3  -1 20405.7 2176.57   1
   7   3   2 83479.7 3627.39   1
  -7  -3  -2 80248.5 3931.21   1
   7   3   3 51684.5 2964.72   1
  -7  -3  -3 44686.2 3538.16   1
  -7  -3  -4 71.4742 38.7066   1
   7   3   4 495.824 355.167   1
   7   3   5 26686.4 2409.92   1
  -7  -3  -5 29384.4 2399.71   1
   7   3   6 14739.3 1776.83   1
  -7  -3  -6 13824.2 1753.79   1
   7   3   7 4571.23 1069.39   1
  -7  -3  -7 5057.49 985.060   1
   7   4  -1 627.636 345.210   1
   7   4   0 428.709 244.619   1
   7   4   1 1406.85 555.753   1
   7   4   2 46221.1 2750.13   1
  -7  -4  -2 44220.0 3122.86   1
   7   4   3 12695.5 1460.23   1
  -7  -4  -3 11182.2 1451.46   1
   7   4   4 127.587 132.219   1
  -7  -4  -4-175.212 223.855   1
   7   4   5 64465.4 3529.58   1
  -7  -4  -5 61564.4 3519.12   1
  -7  -4  -6 2125.01 669.957   1
   7   4   6 1892.58 614.206   1
  -7  -4  -7 943.258 418.987   1
   7   4   7 1026.63 457.455   1
   7   4   8 793.487 411.708   1
  -7  -4  -8 351.187 328.471   1
  -7  -4  -9 7040.80 1287.95   1
   7   4   9 3033.77 969.279   1
   7   5   1 9928.06 1412.87   1
   7   5   2 35680.6 2571.98   1
  -7  -5  -2 32158.1 2854.86   1
   7   5   3 3289.57 681.198   1
  -7  -5  -3 2334.36 693.777   1
   7   5   4 3839.62 818.203   1
  -7  -5  -4 3314.98 943.287   1
   7   5   5 18580.4 1784.29   1
  -7  -5  -5 17568.0 1842.12   1
  -7  -5  -6 319.110 331.741   1
   7   5   6 190.117 234.319   1
  -7  -5  -9 32.7675 150.606   1
   7   5   9-415.257 325.424   1
   7   6   0 4482.77 1076.66   1
   7   6   1 53340.7 3046.74   1
   7   6   2 2849.50 755.356   1
   7   6   3 7925.47 1087.78   1
  -7  -6  -3 4940.44 1032.60   1
   7   6   4 19140.1 1777.42   1
   7   6   5 37670.6 2582.29   1
  -7  -6  -5 31829.3 3031.61   1
   7   6   6 179.176 77.5067   1
  -7  -6  -6 142.858 284.192   1
   7   6   7 1636.51 551.759   1
  -7  -6  -7 1673.94 579.586   1
  -7  -6  -9 468.984 477.759   1
   7   6   9 130.102 232.133   1
  -7  -6 -10 155.788 277.363   1
   7   6  10 40.4730 65.0635   1
   7   7   1 3515.42 937.247   1
   7   7   2 1684.00 626.836   1
   7   7   3 12171.3 1395.85   1
   7   7   4 275.287 257.225   1
  -7  -7  -4-60.4489 199.656   1
   7   7   5 4227.57 814.576   1
  -7  -7  -5 3162.58 732.147   1
  -7  -7  -6-228.325 257.613   1
   7   7   6 7.84350 144.436   1
   7   7   7 11651.3 1465.76   1
  -7  -7  -7 9733.35 1476.86   1
   7   7   8 33344.1 2930.79   1
   7   7   9 539.669 389.241   1
  -7  -7  -9 1251.51 619.271   1
   7   7  10-44.2484 170.578   1
  -7  -7 -10 0.14403 199.357   1
   7   8   1 78291.6 4221.67   1
   7   8   2 6662.51 1070.76   1
   7   8   3 4984.14 903.442   1
   7   8   4 10313.8 1145.53   1
  -7  -8  -5 913.070 472.344   1
   7   8   5 1060.98 376.816   1
   7   8   6 4715.93 880.716   1
  -7  -8  -6 4804.38 923.445   1
   7   8   7 3727.86 851.646   1
  -7  -8  -7 1839.07 654.429   1
   7   8   8 4179.84 943.575   1
  -7  -8  -8 5297.10 962.382   1
   7   8   9 583.386 376.823   1
  -7  -8  -9 469.383 305.539   1
  -7  -8 -10 1361.42 519.445   1
   7   8  10 1387.03 665.388   1
  -7  -8 -11 461.369 361.775   1
   7   8  11 522.260 407.483   1
   7   9   2 2674.34 683.512   1
   7   9   3 7472.65 1154.09   1
   7   9   4 50360.4 2797.24   1
   7   9   5 6147.04 968.141   1
   7   9   6 646.985 335.482   1
  -7  -9  -6 607.066 371.077   1
   7   9   7 2584.24 693.083   1
  -7  -9  -7 2529.99 702.243   1
   7   9   8 106.125 245.458   1
  -7  -9  -8 112.851 157.225   1
   7   9   9 227.520 285.846   1
  -7  -9  -9 29.5044 56.8207   1
  -7  -9 -10 2277.66 630.497   1
   7   9  10 1648.49 784.194   1
  -7  -9 -11 3213.11 832.361   1
   7   9  11 1761.52 839.540   1
   7  10   2 877.746 375.417   1
   7  10   3 1829.62 632.525   1
   7  10   4 2198.38 551.309   1
   7  10   5 3109.68 664.949   1
   7  10   6 531.519 254.658   1
   7  10   7 6707.09 1034.91   1
  -7 -10  -7 4106.20 970.487   1
   7  10   8 3604.45 820.056   1
  -7 -10  -8 4326.47 868.914   1
   7  10   9 1207.96 827.239   1
  -7 -10  -9 112.914 164.571   1
  -7 -10 -10 276.966 224.502   1
   7  10  10 423.628 314.387   1
   7  10  11 400.194 418.395   1
   7  10  12 2198.98 1176.37   1
   7  11   2 167.018 180.039   1
   7  11   3 313.982 374.308   1
   7  11   4 33.6697 191.624   1
   7  11   5 4114.15 739.612   1
   7  11   6 1780.50 500.894   1
   7  11   7 1309.04 483.104   1
   7  11   8 117.596 230.583   1
   7  11   9 396.187 335.932   1
   7  11  10 2027.69 751.889   1
   7  12   2 89.3097 108.821   1
   7  12   3-31.7127 138.321   1
   7  12   4 50514.7 2767.77   1
   7  12   5 774.989 320.840   1
   7  12   6 1536.97 441.592   1
   7  12   7 1158.68 460.071   1
  -8   6   1 111.273 241.922   1
  -8   6   0 814.295 463.423   1
  -8   6  -1 5097.48 1389.78   1
   8  -5  -4 0.12337 292.406   1
   8  -5  -3 2160.07 688.725   1
   8  -5  -2-285.997 310.134   1
   8  -5  -1 3398.53 792.075   1
  -8   5   1 1815.19 763.140   1
  -8   5   0 261.951 200.038   1
   8  -5   0-81.3850 61.3244   1
   8  -5   1 103.929 170.649   1
  -8   5  -1 154.381 489.944   1
   8  -5   2 372.543 826.147   1
  -8   5  -2 247.407 1077.94   1
   8  -4  -7 9.23148 58.4765   1
   8  -4  -6-125.022 35.4491   1
   8  -4  -5-31.6420 236.346   1
   8  -4  -4 3607.23 869.115   1
   8  -4  -3 12536.8 1641.54   1
  -8   4   1 44.6409 454.833   1
   8  -4  -1 1752.22 596.090   1
  -8   4   0 164.941 563.257   1
   8  -4   0 31.1438 492.351   1
  -8   4  -1 512.334 1499.61   1
   8  -4   2 240.148 764.086   1
  -8   4  -2 15.5408 707.764   1
   8  -3  -6 1978.87 1240.02   1
   8  -3  -5 860.572 1257.37   1
   8  -3  -4 37.2559 232.155   1
   8  -3  -3 503.147 956.224   1
   8  -3  -2 11.6569 109.234   1
   8  -3   0 748.592 1075.28   1
  -8   3   0 338.184 970.505   1
   8  -3   2 595.320 370.893   1
  -8   3  -2 86.2327 476.617   1
   8  -3   3 61.3255 230.836   1
  -8   3  -3 197.839 246.106   1
   8  -2  -5 494.170 723.605   1
   8  -2  -4 196.229 527.751   1
   8  -2  -2 76.9497 458.039   1
   8  -2  -1 28611.3 2366.03   1
  -8   2   1 20850.8 2490.90   1
   8  -2   0 7701.99 1215.08   1
  -8   2   0 6480.50 1315.70   1
   8  -2   1 4300.13 976.282   1
  -8   2  -1 2830.02 838.445   1
   8  -2   2 337.245 574.821   1
  -8   2  -2 803.209 551.722   1
   8  -2   3 1033.14 622.248   1
  -8   2  -3 1253.98 605.236   1
  -8   2  -4 11302.9 1758.79   1
   8  -1  -4 755.921 416.258   1
   8  -1  -2 369.235 416.172   1
   8  -1  -1 1995.65 865.145   1
  -8   1   0 11991.5 1855.60   1
   8  -1   1 619.220 512.088   1
  -8   1  -1 1582.51 633.351   1
  -8   1  -2 365.000 389.335   1
   8  -1   4 17.2040 591.321   1
  -8   1  -4-221.982 132.415   1
   8   0  -2 285.411 432.213   1
   8   0  -1-117.488 160.843   1
  -8   0   0 17819.7 2283.01   1
  -8   0  -1 196.190 237.731   1
   8   0   1 1422.11 787.289   1
   8   0   3 185.736 112.314   1
  -8   0  -3 364.913 224.140   1
  -8   0  -5 382.711 302.107   1
   8   0   5 376.097 303.966   1
   8   1  -2 3248.84 799.985   1
   8   1  -1 11373.8 1557.98   1
   8   1   0 59262.8 3459.24   1
  -8  -1   0 62563.1 4440.33   1
   8   1   1 605.999 358.110   1
  -8  -1  -1 744.815 484.408   1
  -8  -1  -2 2441.01 798.193   1
   8   1   3 7450.55 1221.47   1
  -8  -1  -3 6179.99 1198.01   1
   8   1   4 1.94600 237.844   1
  -8  -1  -4 37.0060 58.9843   1
   8   1   5 21764.8 2288.41   1
  -8  -1  -5 30044.7 2721.43   1
  -8  -1  -6 1762.16 858.478   1
   8   1   6 348.164 338.387   1
   8   2  -2 532.378 344.249   1
   8   2  -1 4151.42 999.694   1
   8   2   0 62358.0 3636.78   1
   8   2   1 1082.94 455.713   1
  -8  -2  -1 1014.39 545.541   1
   8   2   2 34263.7 2637.76   1
  -8  -2  -2 34385.3 2787.07   1
   8   2   3 26687.8 2352.91   1
  -8  -2  -3 14787.2 2288.08   1
   8   2   4 303.462 66.5777   1
  -8  -2  -4 51.7573 275.051   1
   8   2   5 1697.09 627.032   1
  -8  -2  -5 1394.85 539.068   1
  -8  -2  -6 5897.17 1189.71   1
   8   2   6 4650.57 1122.09   1
   8   3  -1 120.218 223.804   1
   8   3   0 49349.5 3671.36   1
   8   3   1 12861.7 1628.76   1
  -8  -3  -1 11251.6 1844.35   1
   8   3   2 10800.4 1407.69   1
  -8  -3  -2 6965.37 1382.98   1
   8   3   3 39013.5 2693.73   1
  -8  -3  -3 27283.4 2756.43   1
   8   3   4 2803.91 755.030   1
  -8  -3  -4 2130.48 709.552   1
   8   3   5 2029.13 917.590   1
  -8  -3  -5 449.933 454.372   1
  -8  -3  -6 4044.40 956.594   1
   8   3   6 4682.90 1114.78   1
  -8  -3  -7 278.713 316.714   1
   8   3   7 327.313 240.218   1
   8   4  -1 3260.15 942.000   1
   8   4   0 59923.9 3734.93   1
   8   4   1 21661.6 2131.38   1
   8   4   2 128.758 155.232   1
  -8  -4  -2-175.617 217.384   1
  -8  -4  -3 926.980 447.129   1
   8   4   3 1102.64 469.837   1
   8   4   4 35701.5 2644.97   1
  -8  -4  -4 26175.7 2918.47   1
   8   4   5 1382.78 578.659   1
  -8  -4  -5 1037.17 489.736   1
   8   4   6 7423.40 1283.14   1
  -8  -4  -6 9444.92 1432.66   1
  -8  -4  -7 8512.50 1348.94   1
   8   4   7 9102.09 1576.76   1
   8   5   0 8780.18 1365.55   1
   8   5   1 338.217 268.889   1
   8   5   2 3775.63 841.795   1
  -8  -5  -2 3044.31 953.682   1
   8   5   3 106635. 4525.74   1
  -8  -5  -3 92944.0 5169.46   1
   8   5   4 8127.56 1223.44   1
  -8  -5  -4 6911.39 1247.65   1
  -8  -5  -5 2497.81 807.605   1
   8   5   5 4674.53 1014.17   1
   8   5   6 8407.37 1395.04   1
  -8  -5  -6 7534.51 1332.36   1
   8   5   7 7170.25 1253.63   1
  -8  -5  -7 6801.28 1203.85   1
  -8  -5  -8 5950.74 1596.57   1
   8   5   8 9565.54 1751.87   1
   8   6   1 1164.71 574.054   1
   8   6   2 13355.5 1609.51   1
   8   6   3 11304.5 1337.89   1
  -8  -6  -3 5610.67 1035.91   1
   8   6   4 651.877 382.770   1
  -8  -6  -4 327.648 333.614   1
  -8  -6  -5 1417.34 643.278   1
   8   6   5 1515.64 418.351   1
   8   6   6 1549.16 643.792   1
  -8  -6  -6 1591.02 646.722   1
   8   6   7 61.4456 105.000   1
  -8  -6  -7-87.6110 222.076   1
   8   6   8 458.622 543.058   1
  -8  -6  -8-379.368 973.558   1
   8   7   0 749.770 542.644   1
   8   7   1 1671.29 606.189   1
   8   7   2 12146.7 1736.16   1
   8   7   3 102954. 4546.93   1
   8   7   4 2875.92 737.250   1
  -8  -7  -4 2250.06 786.127   1
  -8  -7  -5 586.627 421.227   1
   8   7   5 279.323 245.081   1
   8   7   6 17883.1 1835.85   1
  -8  -7  -6 12635.3 1963.06   1
   8   7   7 4510.32 1243.37   1
  -8  -7  -7 5557.11 1220.73   1
   8   7   8 105.775 218.363   1
  -8  -7  -8 117.880 273.383   1
   8   7   9 513.869 524.497   1
  -8  -7  -9 742.891 513.265   1
   8   8   1-90.3628 240.755   1
   8   8   2 3578.07 945.132   1
   8   8   4 14343.8 1543.93   1
   8   8   5 13897.6 1523.39   1
  -8  -8  -5 9189.22 1706.10   1
   8   8   6 33782.6 2728.97   1
  -8  -8  -7 2337.00 861.958   1
   8   8   7 3161.71 782.643   1
   8   8   8 893.468 395.785   1
  -8  -8  -8 704.982 485.885   1
   8   8   9-2.72510 57.3717   1
  -8  -8  -9-138.069 295.531   1
   8   9   1-165.721 247.472   1
   8   9   2 2209.56 709.028   1
   8   9   3 638.279 370.632   1
   8   9   4-471.801 773.219   1
   8   9   5 8877.92 1242.51   1
   8   9   6 15658.8 1671.92   1
  -8  -9  -6 12223.6 1950.27   1
   8   9   7 1370.81 527.566   1
  -8  -9  -7 1344.07 546.592   1
  -8  -9  -8 1068.09 564.721   1
   8   9   8 1885.38 700.701   1
   8   9   9 2940.61 948.243   1
  -8  -9  -9 3648.89 825.174   1
   8   9  10 1409.36 674.128   1
  -8  -9 -10 1764.30 604.773   1
   8  10   2 7057.24 1182.85   1
   8  10   3 8133.07 1292.52   1
   8  10   4-209.082 211.128   1
   8  10   5 6985.62 1087.75   1
  -8 -10  -6-620.287 586.368   1
   8  10   6 119.292 73.1815   1
  -8 -10  -7 4489.53 1116.39   1
   8  10   7 5700.50 1041.13   1
   8  10   8 1138.69 512.983   1
  -8 -10  -8-1146.81 716.426   1
   8  10   9 274.344 218.426   1
  -8 -10  -9 537.500 423.648   1
   8  10  10 650.675 526.015   1
  -8 -10 -10 542.082 347.840   1
   8  11   2-7.21074 78.5022   1
   8  11   3 1140.16 606.311   1
   8  11   4 201.623 243.442   1
   8  11   5 9872.10 1298.71   1
   8  11   6 16384.1 1659.37   1
   8  11   7 4116.82 887.363   1
  -8 -11  -8 268.347 181.115   1
   8  11   8 1330.60 508.222   1
   8  11   9-216.992 222.397   1
   8  11  10 1612.15 705.383   1
   8  11  11 411.336 445.834   1
   8  12   2 1102.43 552.397   1
   8  12   3 1538.84 656.551   1
   8  12   4 5232.78 915.854   1
   8  12   5 7118.81 1035.03   1
   8  12   6 441.985 284.227   1
   8  12   7 30.8137 183.082   1
   8  12   8 507.875 284.029   1
   8  13   3 184.253 125.198   1
   8  13   4 1023.24 404.366   1
  -9   5   1 3384.10 991.750   1
   9  -4  -5 4418.27 1155.44   1
   9  -4  -4 6625.62 1267.64   1
   9  -4  -3 7841.87 1452.22   1
   9  -4  -2 2118.05 696.854   1
   9  -4  -1 4690.61 1041.11   1
  -9   4   1 37.9326 780.083   1
   9  -4   0 609.708 1291.80   1
  -9   4   0 255.753 1186.08   1
   9  -3  -6-77.4133 169.597   1
   9  -3  -5 561.177 384.434   1
   9  -3  -4 520.714 1175.29   1
   9  -3  -3 50.8050 346.285   1
   9  -3  -2 59.1289 453.778   1
   9  -3  -1 103.017 410.066   1
  -9   3   1 72.3894 198.948   1
  -9   3   0 166.223 265.717   1
   9  -3   0 219.953 516.194   1
   9  -3   1 75.5515 54.2828   1
  -9   3  -1 88.6200 604.165   1
   9  -2  -5 349.408 655.217   1
   9  -2  -4 137.339 630.045   1
   9  -2  -3 92.8792 423.180   1
   9  -2  -2 122.441 366.215   1
  -9   2   0 3535.37 1068.78   1
   9  -2   0 4678.27 1016.43   1
  -9   2  -1 637.873 1395.32   1
   9  -2   2 5147.90 753.816   1
   9  -1  -4-29.0212 284.588   1
   9  -1  -3-359.924 356.328   1
   9  -1  -2 16952.9 1996.61   1
   9  -1  -1 6625.09 1201.96   1
  -9   1   0 97.4794 234.798   1
   9  -1   0-25.0680 325.320   1
  -9   1  -1 471.775 279.967   1
   9  -1   1 201.701 572.736   1
  -9   1  -2-283.795 222.701   1
   9  -1   2-8.30601 201.520   1
   9   0  -4 7.96796 218.114   1
   9   0  -3 579.575 851.513   1
   9   0  -2 0.12803 121.950   1
   9   0   0 159.277 509.863   1
  -9   0   0-1.66000 206.791   1
   9   0   2 956.596 995.230   1
  -9   0  -2 3512.54 1069.34   1
  -9   0  -3 642.785 616.235   1
   9   0   3 5388.81 1221.45   1
   9   1  -3 1314.83 1020.72   1
   9   1  -2 2666.02 1196.70   1
   9   1  -1 653.128 503.179   1
   9   1   0 17054.6 1981.71   1
   9   1   1 62.9099 122.412   1
  -9  -1  -1 228.523 344.405   1
   9   1   2 5349.65 1238.21   1
  -9  -1  -2 4340.57 1307.29   1
  -9  -1  -3-44.1304 242.697   1
   9   1   3 433.450 383.223   1
   9   1   4 14830.2 2043.74   1
  -9  -1  -4 14328.5 2065.98   1
   9   2  -2 31310.0 2717.55   1
   9   2  -1 904.230 559.572   1
   9   2   0 6279.82 1232.91   1
   9   2   1 3105.78 755.742   1
  -9  -2  -1 1052.42 614.796   1
   9   2   2 4615.26 1031.71   1
  -9  -2  -2 4304.32 1131.60   1
   9   2   3 25978.3 2448.83   1
  -9  -2  -3 16513.3 2275.47   1
   9   2   4 800.576 366.371   1
  -9  -2  -4 588.318 372.489   1
   9   3  -2 6574.76 1337.89   1
   9   3  -1 93.1185 239.653   1
   9   3   0 11575.7 1669.53   1
   9   3   1 20010.8 2190.99   1
  -9  -3  -2 1108.68 572.833   1
   9   3   2 2201.61 700.389   1
  -9  -3  -3 1394.79 576.416   1
   9   3   3 1533.85 556.749   1
   9   3   4 6019.07 1186.87   1
  -9  -3  -4 2130.02 949.792   1
   9   3   5 4369.77 1052.54   1
  -9  -3  -5 3439.46 1007.34   1
   9   4   0 1105.31 714.388   1
   9   4   1 2928.02 810.306   1
   9   4   2 9536.75 1441.32   1
  -9  -4  -2 3259.90 1048.37   1
   9   4   3 11898.5 1729.97   1
  -9  -4  -3 11581.1 1930.26   1
   9   4   4 22527.1 2274.11   1
  -9  -4  -4 16408.2 2336.61   1
   9   4   5 176.835 234.928   1
  -9  -4  -5 455.335 318.913   1
   9   5  -1 5697.23 1431.03   1
   9   5   0 550.644 413.259   1
   9   5   1 9656.28 1556.86   1
   9   5   2 12003.4 1664.36   1
  -9  -5  -2 12462.5 2096.04   1
   9   5   3 17906.7 2065.98   1
  -9  -5  -3 14481.8 2175.18   1
  -9  -5  -4-38.7719 132.930   1
   9   5   4-145.997 96.0334   1
   9   5   5 19020.2 2133.40   1
  -9  -5  -5 13569.0 2227.28   1
   9   5   6 505.152 476.916   1
  -9  -5  -6-122.965 280.422   1
   9   6   0 8207.25 1395.29   1
   9   6   1 2774.56 994.750   1
   9   6   2 2386.34 771.119   1
   9   6   3 3825.85 890.142   1
  -9  -6  -3 2536.47 938.704   1
   9   6   4 24464.5 2426.15   1
   9   6   5 3537.73 1178.32   1
  -9  -6  -5 2433.82 814.530   1
   9   6   7 3299.65 1280.71   1
   9   7   0 1869.79 864.966   1
   9   7   1 6400.31 1269.77   1
   9   7   2 1671.54 757.648   1
   9   7   3 1411.62 691.909   1
  -9  -7  -4 1847.23 1181.68   1
   9   7   4 3977.83 1213.15   1
  -9  -7  -5 16.3812 315.872   1
   9   7   5 201.508 212.866   1
   9   8   2 449.032 552.775   1
   9   8   3 200.245 226.549   1
   9   8   4 1024.43 585.927   1
  -9  -8  -5 605.886 531.864   1
   9   8   5 148.514 130.482   1
   9   8   7 850.034 542.223   1
  -9  -8  -7 379.431 587.836   1
   9   8   8 2867.29 1108.08   1
   9   9   2 3205.83 1049.35   1
   9   9   3 3426.78 911.172   1
   9   9   4 11480.1 1587.03   1
   9   9   5 8705.97 1335.27   1
  -9  -9  -5 5384.04 1370.07   1
  -9  -9  -6 172.295 251.644   1
   9   9   6 283.681 160.193   1
  -9  -9  -7 81.7761 181.271   1
   9   9   7-78.6064 234.146   1
   9   9   8-184.264 249.815   1
  -9  -9  -8 200.393 190.723   1
   9  10   2 424.976 402.827   1
   9  10   3 918.032 442.058   1
   9  10   4 359.930 343.112   1
   9  10   5 6805.66 1175.35   1
  -9 -10  -6 392.167 374.420   1
   9  10   6 17.0734 96.5759   1
   9  10   7 25114.6 2354.49   1
  -9 -10  -7 20719.9 2518.86   1
  -9 -10  -8 150.014 108.934   1
   9  10   8 248.566 276.001   1
   9  11   2 2654.32 847.680   1
   9  11   3 2052.90 857.513   1
   9  11   4 208.466 301.120   1
   9  11   5 2326.99 662.448   1
   9  11   6 293.832 148.871   1
  -9 -11  -7 1225.28 700.033   1
   9  11   7 1422.59 595.107   1
  -9 -11  -8 119.002 215.726   1
   9  11   8 182.337 246.735   1
  -9 -11  -9 199.937 249.722   1
   9  11   9 376.104 303.629   1
   9  12   2 180.414 279.584   1
   9  12   3 1408.16 658.742   1
   9  12   4 7610.88 1283.69   1
   9  12   5 139.806 230.316   1
   9  12   6 440.537 221.844   1
   9  12   7 4597.16 886.972   1
   9  12   8 5655.99 1081.20   1
   9  12   9 2607.36 749.581   1
   9  13   3 2714.66 784.444   1
   9  13   4 1698.97 528.804   1
   9  13   5 4202.15 845.339   1
  10   2   0 165.385 308.877   1
  10   3  -1 4500.06 1224.32   1
  10   3   0 493.599 312.835   1
  10   3   1 17829.8 2176.44   1
  10   4  -1 21950.0 2741.29   1
  10   4   0 178.999 137.478   1
  10   4   1-19.2022 151.804   1
  10   4   2 550.145 360.812   1
 -10  -4  -2 1619.80 860.532   1
  10   5   0 4484.03 1462.61   1
  10   5   1 1211.83 639.654   1
  10   5   2 10363.7 1467.63   1
  10   5   3 4154.14 1168.15   1
  10   6   0 1548.72 762.943   1
  10   6   1 45985.3 3709.76   1
  10   6   2 517.352 483.064   1
 -10  -6  -3 1616.52 788.474   1
  10   6   3 1043.79 445.310   1
 -10  -6  -4 21912.5 3092.35   1
  10   7   1 2272.97 1038.92   1
  10   7   2 27151.0 2809.49   1
  10   7   3 1441.65 652.834   1
  10   8   1 4282.74 1527.44   1
  10   8   2 904.093 692.349   1
  10   8   3 250.017 390.721   1
  10   8   4 78.4978 142.733   1
  10   9   2 1532.97 854.429   1
  10   9   3 204.069 318.568   1
  10   9   5 4370.43 1345.17   1
  10  10   3 124.977 182.534   1
  10  10   4 3795.11 930.467   1
  10  10   5 843.273 521.460   1
  10  11   4 856.994 439.412   1
  10  11   5 16314.4 2024.22   1
  10  12   4 4003.37 1132.05   1
  10  12   5 471.646 357.539   1
  10  12   6 3263.99 997.487   1
  10  13   5 8059.00 1365.39   1
  10  13   6 739.700 386.721   1
   0   0   0    0.00    0.00   0

TITL LD011_p09_s1 in P-1
REM P-1 (#2 in standard setting)
CELL 0.29070   6.249653   6.716183   6.995281  74.0110  85.1080  64.8991
ZERR    1.00   0.001064   0.001393   0.001316   0.0174   0.0146   0.0184
LATT  1
SFAC C H N O
UNIT 11.00 10.00 1.00 1.00
TREF
HKLF 4
END
;
_shelx_hkl_checksum   83498
