# Supplementary material for: Polymorphism of feldspars above 10 GPa
Source: Nat Commun. 2020 Jun 1;11:2721. doi: 10.1038/s41467-020-16547-4 (PMC7264230; doi:10.1038/s41467-020-16547-4)
Supplement: Supplementary file 4 — Supplementary Data 1 [file 41467_2020_16547_MOESM4_ESM.zip › CIFs/Microcline-II_p10_17i8GPa.cif]

 
data_Microcline-II_17_8GPa


_publ_requested_journal          'Nature Communications' 

_publ_contact_author_name        'Anna Pakhomova'
_publ_contact_author_address     
;Deutsches Elektronen-Synchrotron (DESY)
Notkestrasse 85
22607 Hamburg
Germany
;
_publ_contact_author_email       anna.pakhomova@desy.de
_publ_contact_author_phone       00494089985457
loop_
_publ_author_name
_publ_author_address
'Pakhomova, Anna'
;Deutsches Elektronen-Synchrotron (DESY)
Notkestrasse 85
22607 Hamburg
Germany
;
 
 
_audit_creation_method            'SHELXL-2016/6'
_shelx_SHELXL_version_number      '2016/6'
_chemical_name_systematic         microcline
_chemical_name_common             microcline
_chemical_melting_point           ?
_chemical_formula_moiety          ?
_chemical_formula_sum
 'Al K O8 Si3' 
_chemical_formula_weight          278.35

loop_
 _atom_type_symbol
 _atom_type_description
 _atom_type_scat_dispersion_real
 _atom_type_scat_dispersion_imag
 _atom_type_scat_source
 'O'  'O'  -0.0009   0.0008
 'International Tables Vol C Tables 4.2.6.8 and 6.1.1.4'
 'K'  'K'   0.0342   0.0411
 'International Tables Vol C Tables 4.2.6.8 and 6.1.1.4'
 'Al'  'Al'   0.0053   0.0078
 'International Tables Vol C Tables 4.2.6.8 and 6.1.1.4'
 'Si'  'Si'   0.0082   0.0108
 'International Tables Vol C Tables 4.2.6.8 and 6.1.1.4'
 
_space_group_crystal_system       triclinic
_space_group_IT_number            2
_space_group_name_H-M_alt         'P -1'
_space_group_name_Hall            '-P 1'
 
_shelx_space_group_comment
;
The symmetry employed for this shelxl refinement is uniquely defined
by the following loop, which should always be used as a source of
symmetry information in preference to the above space-group names.
They are only intended as comments.
;
 
loop_
 _space_group_symop_operation_xyz
 'x, y, z'
 '-x, -y, -z'
 
_cell_length_a                    6.2233(8)
_cell_length_b                    6.6957(10)
_cell_length_c                    6.9787(10)
_cell_angle_alpha                 74.120(13)
_cell_angle_beta                  85.229(11)
_cell_angle_gamma                 64.844(13)
_cell_volume                      252.99(7)
_cell_formula_units_Z             2
_cell_measurement_temperature     293(2)
_cell_measurement_reflns_used     854
_cell_measurement_theta_min     1.7820
_cell_measurement_theta_max     18.0830
 
_exptl_crystal_description        'plate crystal'
_exptl_crystal_colour             colorless
_exptl_crystal_density_meas       ?
_exptl_crystal_density_method     ?
_exptl_crystal_density_diffrn     3.654          
_exptl_crystal_F_000              276
_exptl_transmission_factor_min    ?
_exptl_transmission_factor_max    ?
_exptl_crystal_size_max           0.02
_exptl_crystal_size_mid           0.015
_exptl_crystal_size_min           0.01
_exptl_absorpt_coefficient_mu     0.193
_shelx_estimated_absorpt_T_min    ?
_shelx_estimated_absorpt_T_max    ?
_exptl_absorpt_correction_type    'multi-scan'
_exptl_absorpt_correction_T_min                   0.56047
_exptl_absorpt_correction_T_max                   1.00000
_exptl_absorpt_process_details    ?
_exptl_absorpt_special_details    ?
_diffrn_ambient_temperature       293(2)
_diffrn_radiation_wavelength      0.2907
_diffrn_radiation_type            synchrotron
_diffrn_source                    synchrotron
_diffrn_source_type               'PETRA III, Beamline P02.2'
_diffrn_measurement_device_type   'esperanto-CrysAlisPro-abstract goniometer imported esperanto images'
_diffrn_measurement_method        '\w scans'
_diffrn_detector_area_resol_mean  ?
_diffrn_reflns_number             2345
_diffrn_reflns_av_unetI/netI      0.0383
_diffrn_reflns_av_R_equivalents   0.0187
_diffrn_reflns_limit_h_min        -10
_diffrn_reflns_limit_h_max        10
_diffrn_reflns_limit_k_min        -11
_diffrn_reflns_limit_k_max        13
_diffrn_reflns_limit_l_min        -13
_diffrn_reflns_limit_l_max        12
_diffrn_reflns_theta_min          1.788
_diffrn_reflns_theta_max          18.277
_diffrn_reflns_theta_full         10.045
_diffrn_measured_fraction_theta_max   0.304
_diffrn_measured_fraction_theta_full  0.506
_diffrn_reflns_Laue_measured_fraction_max    0.304
_diffrn_reflns_Laue_measured_fraction_full   0.506
_diffrn_reflns_point_group_measured_fraction_max   0.304
_diffrn_reflns_point_group_measured_fraction_full  0.506
_reflns_number_total              1614
_reflns_number_gt                 1324
_reflns_threshold_expression      'I > 2\s(I)'
_reflns_Friedel_coverage          0.000
_reflns_Friedel_fraction_max      .
_reflns_Friedel_fraction_full     .
 
_reflns_special_details
;
 Reflections were merged by SHELXL according to the crystal
 class for the calculation of statistics and refinement.
 
 _reflns_Friedel_fraction is defined as the number of unique
 Friedel pairs measured divided by the number that would be
 possible theoretically, ignoring centric projections and
 systematic absences.
;
 
_computing_data_collection        
;
CrysAlisPro, Agilent Technologies,
Version 1.171.36.28 (release 01-02-2013 CrysAlis171 .NET)
(compiled Feb  1 2013,16:14:44)
;
_computing_cell_refinement        
;
CrysAlisPro, Agilent Technologies,
Version 1.171.36.28 (release 01-02-2013 CrysAlis171 .NET)
(compiled Feb  1 2013,16:14:44)
;
_computing_data_reduction         
;
CrysAlisPro, Agilent Technologies,
Version 1.171.36.28 (release 01-02-2013 CrysAlis171 .NET)
(compiled Feb  1 2013,16:14:44)
;
_computing_structure_solution      'SHELXL-2018/3 (Sheldrick, 2018)'
_computing_structure_refinement 'SHELXL-2018/3 (Sheldrick, 2018)'
_computing_molecular_graphics     ?
_computing_publication_material   ?
_refine_special_details           ?
_refine_ls_structure_factor_coef  Fsqd
_refine_ls_matrix_type            full
_refine_ls_weighting_scheme       calc
_refine_ls_weighting_details
'w=1/[\s^2^(Fo^2^)+(0.1205P)^2^+0.7958P] where P=(Fo^2^+2Fc^2^)/3'
_atom_sites_solution_primary      ?
_atom_sites_solution_secondary    ?
_atom_sites_solution_hydrogens    .
_refine_ls_hydrogen_treatment     undef
_refine_ls_extinction_method      none
_refine_ls_extinction_coef        .
_refine_ls_number_reflns          1614
_refine_ls_number_parameters      118
_refine_ls_number_restraints      0
_refine_ls_R_factor_all           0.0811
_refine_ls_R_factor_gt            0.0689
_refine_ls_wR_factor_ref          0.2127
_refine_ls_wR_factor_gt           0.1927
_refine_ls_goodness_of_fit_ref    1.066
_refine_ls_restrained_S_all       1.066
_refine_ls_shift/su_max           0.000
_refine_ls_shift/su_mean          0.000
 
loop_
 _atom_site_label
 _atom_site_type_symbol
 _atom_site_fract_x
 _atom_site_fract_y
 _atom_site_fract_z
 _atom_site_U_iso_or_equiv
 _atom_site_adp_type
 _atom_site_occupancy
 _atom_site_site_symmetry_order  
 _atom_site_calc_flag
 _atom_site_refinement_flags_posn
 _atom_site_refinement_flags_adp
 _atom_site_refinement_flags_occupancy
 _atom_site_disorder_assembly
 _atom_site_disorder_group
K1 K 0.77946(15) 0.69187(16) 0.4561(2) 0.0180(4) Uani 1 1 d . . . . .
Si1 Si 0.15721(18) 0.6618(2) 0.1260(3) 0.0135(4) Uani 1 1 d . . . . .
Si2 Si 0.23904(19) 0.9507(2) 0.3269(3) 0.0141(4) Uani 1 1 d . . . . .
Si3 Si 0.2777(2) 0.7247(2) 0.7357(3) 0.0142(4) Uani 1 1 d . . . . .
Al1 Al 0.3882(2) 0.2409(2) 0.9789(3) 0.0135(5) Uani 1 1 d . . . . .
O1 O -0.1085(5) 0.7328(6) 0.0825(8) 0.0179(11) Uani 1 1 d . . . . .
O2 O 0.3576(5) 0.8781(5) 0.5487(7) 0.0160(10) Uani 1 1 d . . . . .
O3 O 0.2750(5) 0.7976(5) -0.0566(7) 0.0136(10) Uani 1 1 d . . . . .
O4 O 0.4401(4) 0.9694(5) 0.1732(7) 0.0137(10) Uani 1 1 d . . . . .
O5 O 0.3129(5) 0.3936(5) 0.1683(7) 0.0160(11) Uani 1 1 d . . . . .
O6 O 0.1630(5) 0.7514(5) 0.3192(7) 0.0136(10) Uani 1 1 d . . . . .
O7 O 0.0071(5) 1.1827(5) 0.3160(7) 0.0160(10) Uani 1 1 d . . . . .
O8 O 0.3831(5) 0.4616(5) 0.7611(7) 0.0143(10) Uani 1 1 d . . . . .
 
loop_
 _atom_site_aniso_label
 _atom_site_aniso_U_11
 _atom_site_aniso_U_22
 _atom_site_aniso_U_33
 _atom_site_aniso_U_23
 _atom_site_aniso_U_13
 _atom_site_aniso_U_12
K1 0.0135(3) 0.0174(4) 0.0260(9) -0.0056(5) 0.0036(4) -0.0098(3)
Si1 0.0102(4) 0.0115(4) 0.0214(11) -0.0034(6) 0.0038(5) -0.0081(3)
Si2 0.0104(4) 0.0127(4) 0.0217(11) -0.0039(6) 0.0033(5) -0.0081(3)
Si3 0.0128(4) 0.0116(4) 0.0203(12) -0.0031(6) 0.0045(6) -0.0083(4)
Al1 0.0102(4) 0.0113(5) 0.0210(13) -0.0032(7) 0.0041(6) -0.0078(4)
O1 0.0100(9) 0.0186(12) 0.028(3) -0.0074(18) 0.0049(14) -0.0088(9)
O2 0.0121(9) 0.0162(12) 0.022(3) -0.0045(16) 0.0029(14) -0.0093(9)
O3 0.0119(9) 0.0126(10) 0.020(3) -0.0022(15) 0.0050(14) -0.0100(8)
O4 0.0103(8) 0.0125(10) 0.022(3) -0.0042(15) 0.0068(13) -0.0091(8)
O5 0.0166(10) 0.0111(10) 0.022(3) -0.0030(15) 0.0033(15) -0.0089(9)
O6 0.0144(9) 0.0147(11) 0.017(3) -0.0024(15) 0.0074(14) -0.0134(9)
O7 0.0104(8) 0.0142(11) 0.024(3) -0.0061(16) 0.0051(14) -0.0063(8)
O8 0.0120(9) 0.0109(10) 0.021(3) -0.0013(14) 0.0039(14) -0.0083(8)
 
_geom_special_details
;
 All esds (except the esd in the dihedral angle between two l.s. planes)
 are estimated using the full covariance matrix.  The cell esds are taken
 into account individually in the estimation of esds in distances, angles
 and torsion angles; correlations between esds in cell parameters are only
 used when they are defined by crystal symmetry.  An approximate (isotropic)
 treatment of cell esds is used for estimating esds involving l.s. planes.
;
 
loop_
 _geom_bond_atom_site_label_1
 _geom_bond_atom_site_label_2
 _geom_bond_distance
 _geom_bond_site_symmetry_2
 _geom_bond_publ_flag
K1 O2 2.498(4) . ?
K1 O8 2.523(3) 2_666 ?
K1 O5 2.595(5) 2_666 ?
K1 O1 2.613(5) 1_655 ?
K1 O2 2.624(3) 2_676 ?
K1 O6 2.644(4) 1_655 ?
K1 O7 2.652(3) 2_676 ?
K1 O4 2.676(3) . ?
K1 K1 2.8168(17) 2_766 ?
K1 O6 2.835(4) 2_666 ?
K1 Si2 3.1234(14) 2_676 ?
K1 Si2 3.1340(13) . ?
Si1 O1 1.546(3) . ?
Si1 O5 1.590(3) . ?
Si1 O6 1.627(4) . ?
Si1 O3 1.663(5) . ?
Si1 Si3 2.731(3) 1_554 ?
Si2 O7 1.597(3) . ?
Si2 O4 1.603(5) . ?
Si2 O6 1.609(3) . ?
Si2 O2 1.628(4) . ?
Si2 Si3 2.816(3) . ?
Si3 O8 1.559(3) . ?
Si3 O2 1.612(5) . ?
Si3 O7 1.645(3) 2_576 ?
Si3 O3 1.648(4) 1_556 ?
Al1 O1 1.751(3) 2_566 ?
Al1 O8 1.798(5) . ?
Al1 O5 1.801(4) 1_556 ?
Al1 O4 1.864(5) 1_546 ?
Al1 O4 1.897(3) 2_666 ?
Al1 O3 2.099(3) 2_666 ?
Al1 Al1 2.857(2) 2_657 ?
 
loop_
 _geom_angle_atom_site_label_1
 _geom_angle_atom_site_label_2
 _geom_angle_atom_site_label_3
 _geom_angle
 _geom_angle_site_symmetry_1
 _geom_angle_site_symmetry_3
 _geom_angle_publ_flag
O2 K1 O8 84.68(11) . 2_666 ?
O2 K1 O5 62.31(12) . 2_666 ?
O8 K1 O5 116.80(13) 2_666 2_666 ?
O2 K1 O1 120.82(12) . 1_655 ?
O8 K1 O1 60.05(13) 2_666 1_655 ?
O5 K1 O1 174.14(10) 2_666 1_655 ?
O2 K1 O2 66.63(14) . 2_676 ?
O8 K1 O2 127.03(10) 2_666 2_676 ?
O5 K1 O2 88.78(13) 2_666 2_676 ?
O1 K1 O2 97.02(14) 1_655 2_676 ?
O2 K1 O6 146.16(11) . 1_655 ?
O8 K1 O6 113.94(14) 2_666 1_655 ?
O5 K1 O6 123.44(11) 2_666 1_655 ?
O1 K1 O6 57.30(11) 1_655 1_655 ?
O2 K1 O6 79.82(11) 2_676 1_655 ?
O2 K1 O7 100.71(11) . 2_676 ?
O8 K1 O7 174.12(9) 2_666 2_676 ?
O5 K1 O7 64.50(13) 2_666 2_676 ?
O1 K1 O7 118.09(14) 1_655 2_676 ?
O2 K1 O7 58.03(9) 2_676 2_676 ?
O6 K1 O7 62.59(13) 1_655 2_676 ?
O2 K1 O4 59.78(13) . . ?
O8 K1 O4 58.19(9) 2_666 . ?
O5 K1 O4 122.09(11) 2_666 . ?
O1 K1 O4 61.29(11) 1_655 . ?
O2 K1 O4 68.87(9) 2_676 . ?
O6 K1 O4 104.84(13) 1_655 . ?
O7 K1 O4 126.62(10) 2_676 . ?
O2 K1 K1 147.32(14) . 2_766 ?
O8 K1 K1 95.36(7) 2_666 2_766 ?
O5 K1 K1 89.29(9) 2_666 2_766 ?
O1 K1 K1 86.20(9) 1_655 2_766 ?
O2 K1 K1 132.71(7) 2_676 2_766 ?
O6 K1 K1 62.47(8) 1_655 2_766 ?
O7 K1 K1 78.84(7) 2_676 2_766 ?
O4 K1 K1 144.88(11) . 2_766 ?
O2 K1 O6 93.54(12) . 2_666 ?
O8 K1 O6 73.40(12) 2_666 2_666 ?
O5 K1 O6 58.26(11) 2_666 2_666 ?
O1 K1 O6 115.96(11) 1_655 2_666 ?
O2 K1 O6 146.99(15) 2_676 2_666 ?
O6 K1 O6 118.24(10) 1_655 2_666 ?
O7 K1 O6 103.70(12) 2_676 2_666 ?
O4 K1 O6 125.02(9) . 2_666 ?
K1 K1 O6 55.77(8) 2_766 2_666 ?
O2 K1 Si2 74.12(7) . 2_676 ?
O8 K1 Si2 155.10(7) 2_666 2_676 ?
O5 K1 Si2 64.49(8) 2_666 2_676 ?
O1 K1 Si2 120.63(9) 1_655 2_676 ?
O2 K1 Si2 31.40(9) 2_676 2_676 ?
O6 K1 Si2 79.61(8) 1_655 2_676 ?
O7 K1 Si2 30.73(6) 2_676 2_676 ?
O4 K1 Si2 99.02(7) . 2_676 ?
K1 K1 Si2 109.53(5) 2_766 2_676 ?
O6 K1 Si2 120.02(9) 2_666 2_676 ?
O2 K1 Si2 31.07(10) . . ?
O8 K1 Si2 61.73(7) 2_666 . ?
O5 K1 Si2 92.35(8) 2_666 . ?
O1 K1 Si2 90.17(7) 1_655 . ?
O2 K1 Si2 72.37(6) 2_676 . ?
O6 K1 Si2 133.94(10) 1_655 . ?
O7 K1 Si2 124.15(7) 2_676 . ?
O4 K1 Si2 30.75(10) . . ?
K1 K1 Si2 154.91(5) 2_766 . ?
O6 K1 Si2 104.64(7) 2_666 . ?
Si2 K1 Si2 93.66(4) 2_676 . ?
O1 Si1 O5 113.11(18) . . ?
O1 Si1 O6 105.2(2) . . ?
O5 Si1 O6 111.0(2) . . ?
O1 Si1 O3 112.1(2) . . ?
O5 Si1 O3 109.2(2) . . ?
O6 Si1 O3 105.91(19) . . ?
O1 Si1 Si3 95.3(2) . 1_554 ?
O5 Si1 Si3 90.8(2) . 1_554 ?
O6 Si1 Si3 140.14(17) . 1_554 ?
O3 Si1 Si3 34.23(11) . 1_554 ?
O1 Si1 K1 56.2(2) . 1_455 ?
O5 Si1 K1 102.4(2) . 1_455 ?
O6 Si1 K1 57.49(14) . 1_455 ?
O3 Si1 K1 148.21(11) . 1_455 ?
Si3 Si1 K1 151.42(4) 1_554 1_455 ?
O1 Si1 K1 98.9(2) . 2_666 ?
O5 Si1 K1 55.39(19) . 2_666 ?
O6 Si1 K1 63.93(15) . 2_666 ?
O3 Si1 K1 148.94(10) . 2_666 ?
Si3 Si1 K1 146.19(5) 1_554 2_666 ?
K1 Si1 K1 53.31(4) 1_455 2_666 ?
O7 Si2 O4 115.9(2) . . ?
O7 Si2 O6 109.68(16) . . ?
O4 Si2 O6 113.1(2) . . ?
O7 Si2 O2 105.0(2) . . ?
O4 Si2 O2 106.17(19) . . ?
O6 Si2 O2 106.1(2) . . ?
O7 Si2 Si3 101.9(2) . . ?
O4 Si2 Si3 130.37(13) . . ?
O6 Si2 Si3 79.98(18) . . ?
O2 Si2 Si3 29.46(15) . . ?
O7 Si2 K1 58.07(11) . 2_676 ?
O4 Si2 K1 97.87(11) . 2_676 ?
O6 Si2 K1 148.5(2) . 2_676 ?
O2 Si2 K1 57.12(11) . 2_676 ?
Si3 Si2 K1 75.28(5) . 2_676 ?
O7 Si2 K1 143.86(11) . . ?
O4 Si2 K1 58.62(12) . . ?
O6 Si2 K1 104.24(11) . . ?
O2 Si2 K1 52.36(13) . . ?
Si3 Si2 K1 71.82(5) . . ?
K1 Si2 K1 86.34(4) 2_676 . ?
O7 Si2 K1 81.87(15) . 1_455 ?
O4 Si2 K1 143.05(11) . 1_455 ?
O6 Si2 K1 32.14(14) . 1_455 ?
O2 Si2 K1 99.05(16) . 1_455 ?
Si3 Si2 K1 69.65(5) . 1_455 ?
K1 Si2 K1 118.58(5) 2_676 1_455 ?
K1 Si2 K1 125.26(6) . 1_455 ?
O8 Si3 O2 118.1(2) . . ?
O8 Si3 O7 104.92(16) . 2_576 ?
O2 Si3 O7 102.2(2) . 2_576 ?
O8 Si3 O3 114.4(2) . 1_556 ?
O2 Si3 O3 112.32(19) . 1_556 ?
O7 Si3 O3 102.32(19) 2_576 1_556 ?
O8 Si3 Si1 90.27(19) . 1_556 ?
O2 Si3 Si1 146.40(12) . 1_556 ?
O7 Si3 Si1 85.80(19) 2_576 1_556 ?
O3 Si3 Si1 34.59(15) 1_556 1_556 ?
O8 Si3 Si2 109.10(19) . . ?
O2 Si3 Si2 29.78(10) . . ?
O7 Si3 Si2 77.71(19) 2_576 . ?
O3 Si3 Si2 134.61(15) 1_556 . ?
Si1 Si3 Si2 157.14(5) 1_556 . ?
O8 Si3 K1 84.11(17) . . ?
O2 Si3 K1 40.31(10) . . ?
O7 Si3 K1 135.3(2) 2_576 . ?
O3 Si3 K1 113.59(13) 1_556 . ?
Si1 Si3 K1 138.55(4) 1_556 . ?
Si2 Si3 K1 58.31(5) . . ?
O8 Si3 K1 38.14(11) . 2_666 ?
O2 Si3 K1 104.49(13) . 2_666 ?
O7 Si3 K1 73.65(11) 2_576 2_666 ?
O3 Si3 K1 142.87(17) 1_556 2_666 ?
Si1 Si3 K1 109.06(6) 1_556 2_666 ?
Si2 Si3 K1 81.54(5) . 2_666 ?
K1 Si3 K1 91.27(4) . 2_666 ?
O8 Si3 K1 157.60(19) . 2_676 ?
O2 Si3 K1 40.37(12) . 2_676 ?
O7 Si3 K1 89.09(14) 2_576 2_676 ?
O3 Si3 K1 78.44(14) 1_556 2_676 ?
Si1 Si3 K1 108.41(5) 1_556 2_676 ?
Si2 Si3 K1 56.20(4) . 2_676 ?
K1 Si3 K1 73.72(4) . 2_676 ?
K1 Si3 K1 137.10(7) 2_666 2_676 ?
O8 Si3 K1 80.11(10) . 1_455 ?
O2 Si3 K1 97.59(11) . 1_455 ?
O7 Si3 K1 31.52(12) 2_576 1_455 ?
O3 Si3 K1 131.20(13) 1_556 1_455 ?
Si1 Si3 K1 105.16(5) 1_556 1_455 ?
Si2 Si3 K1 67.87(4) . 1_455 ?
K1 Si3 K1 114.14(6) . 1_455 ?
K1 Si3 K1 44.00(3) 2_666 1_455 ?
K1 Si3 K1 105.76(4) 2_676 1_455 ?
O1 Al1 O8 92.81(19) 2_566 . ?
O1 Al1 O5 100.85(17) 2_566 1_556 ?
O8 Al1 O5 101.16(19) . 1_556 ?
O1 Al1 O4 90.41(19) 2_566 1_546 ?
O8 Al1 O4 167.40(18) . 1_546 ?
O5 Al1 O4 90.2(2) 1_556 1_546 ?
O1 Al1 O4 95.21(15) 2_566 2_666 ?
O8 Al1 O4 86.43(19) . 2_666 ?
O5 Al1 O4 161.80(14) 1_556 2_666 ?
O4 Al1 O4 81.1(2) 1_546 2_666 ?
O1 Al1 O3 178.8(2) 2_566 2_666 ?
O8 Al1 O3 88.36(16) . 2_666 ?
O5 Al1 O3 79.30(14) 1_556 2_666 ?
O4 Al1 O3 88.36(15) 1_546 2_666 ?
O4 Al1 O3 84.47(13) 2_666 2_666 ?
O1 Al1 Al1 93.72(12) 2_566 2_657 ?
O8 Al1 Al1 126.53(16) . 2_657 ?
O5 Al1 Al1 129.27(18) 1_556 2_657 ?
O4 Al1 Al1 41.01(12) 1_546 2_657 ?
O4 Al1 Al1 40.13(14) 2_666 2_657 ?
O3 Al1 Al1 85.26(9) 2_666 2_657 ?
O1 Al1 K1 56.20(17) 2_566 2_666 ?
O8 Al1 K1 53.34(10) . 2_666 ?
O5 Al1 K1 139.27(12) 1_556 2_666 ?
O4 Al1 K1 119.96(10) 1_546 2_666 ?
O4 Al1 K1 57.99(11) 2_666 2_666 ?
O3 Al1 K1 124.41(15) 2_666 2_666 ?
Al1 Al1 K1 88.49(7) 2_657 2_666 ?
Si1 O1 Al1 168.2(2) . 2_566 ?
Si1 O1 K1 94.3(2) . 1_455 ?
Al1 O1 K1 90.0(2) 2_566 1_455 ?
Si3 O2 Si2 120.76(18) . . ?
Si3 O2 K1 115.02(15) . . ?
Si2 O2 K1 96.6(2) . . ?
Si3 O2 K1 116.2(2) . 2_676 ?
Si2 O2 K1 91.48(15) . 2_676 ?
K1 O2 K1 113.38(14) . 2_676 ?
Si3 O3 Si1 111.18(17) 1_554 . ?
Si3 O3 Al1 111.8(2) 1_554 2_666 ?
Si1 O3 Al1 113.2(2) . 2_666 ?
Si2 O4 Al1 120.92(16) . 1_564 ?
Si2 O4 Al1 125.79(19) . 2_666 ?
Al1 O4 Al1 98.9(2) 1_564 2_666 ?
Si2 O4 K1 90.6(2) . . ?
Al1 O4 K1 134.10(14) 1_564 . ?
Al1 O4 K1 85.05(10) 2_666 . ?
Si1 O5 Al1 123.8(3) . 1_554 ?
Si1 O5 K1 94.3(2) . 2_666 ?
Al1 O5 K1 136.2(2) 1_554 2_666 ?
Si2 O6 Si1 127.3(3) . . ?
Si2 O6 K1 128.96(19) . 1_455 ?
Si1 O6 K1 91.25(12) . 1_455 ?
Si2 O6 K1 140.3(2) . 2_666 ?
Si1 O6 K1 85.04(13) . 2_666 ?
K1 O6 K1 61.76(10) 1_455 2_666 ?
Si2 O7 Si3 135.9(2) . 2_576 ?
Si2 O7 K1 91.19(12) . 2_676 ?
Si3 O7 K1 129.55(17) 2_576 2_676 ?
Si3 O8 Al1 128.3(3) . . ?
Si3 O8 K1 119.43(16) . 2_666 ?
Al1 O8 K1 91.79(13) . 2_666 ?
 
_refine_diff_density_max    1.130
_refine_diff_density_min   -1.247
_refine_diff_density_rms    0.227

_shelx_res_file
;

TITL LD011_p10_s1 in P-1
    ld011_p10_s1.res
    created by SHELXL-2016/6 at 22:01:34 on 01-Mar-2020
REM P-1 (#2 in standard setting)
CELL 0.29070   6.223314   6.695663   6.978718  74.1204  85.2288  64.8442
ZERR    2   0.000753   0.000983   0.000966   0.0125   0.0106   0.0130
Latt 1
SFAC O K AL SI
DISP $O -0.00093  0.00083  6.66301!source kissel
DISP $K  0.03424  0.04113 83.75699!source kissel
DISP $Al  0.00525  0.00777 22.28499!source kissel
DISP $Si  0.00815  0.01082 28.25500!source kissel
UNIT 16 2 2 6
L.S. 10
BOND
LIST 6
FMAP 2
acta
PLAN 20
WGHT    0.120500    0.795800
FVAR      12.34256
K1    2    0.779460    0.691868    0.456074    11.00000    0.01353    0.01737 =
         0.02605   -0.00564    0.00360   -0.00984
SI1   4    0.157212    0.661835    0.126032    11.00000    0.01017    0.01154 =
         0.02135   -0.00337    0.00383   -0.00815
SI2   4    0.239042    0.950721    0.326851    11.00000    0.01043    0.01267 =
         0.02166   -0.00387    0.00330   -0.00812
SI3   4    0.277720    0.724674    0.735725    11.00000    0.01278    0.01160 =
         0.02027   -0.00309    0.00446   -0.00835
AL1   3    0.388194    0.240911    0.978858    11.00000    0.01024    0.01133 =
         0.02103   -0.00324    0.00414   -0.00784
O1    1   -0.108529    0.732832    0.082534    11.00000    0.01005    0.01861 =
         0.02819   -0.00741    0.00495   -0.00885
O2    1    0.357567    0.878051    0.548677    11.00000    0.01207    0.01625 =
         0.02246   -0.00451    0.00288   -0.00932
O3    1    0.275039    0.797566   -0.056593    11.00000    0.01189    0.01262 =
         0.01951   -0.00223    0.00504   -0.01003
O4    1    0.440129    0.969365    0.173169    11.00000    0.01027    0.01249 =
         0.02161   -0.00421    0.00682   -0.00908
O5    1    0.312903    0.393637    0.168338    11.00000    0.01655    0.01115 =
         0.02233   -0.00301    0.00329   -0.00886
O6    1    0.162984    0.751372    0.319183    11.00000    0.01437    0.01473 =
         0.01722   -0.00239    0.00737   -0.01343
O7    1    0.007125    1.182668    0.316010    11.00000    0.01038    0.01419 =
         0.02445   -0.00607    0.00507   -0.00633
O8    1    0.383064    0.461645    0.761059    11.00000    0.01198    0.01089 =
         0.02126   -0.00131    0.00388   -0.00831

HKLF 4


REM  LD011_p10_s1 in P-1
REM R1 =  0.0689 for    1324 Fo > 4sig(Fo)  and  0.0811 for all    1614 data
REM    118 parameters refined using      0 restraints

END

WGHT      0.1198      0.8104

REM Highest difference peak  1.130,  deepest hole -1.247,  1-sigma level  0.227
Q1    1   0.6645  0.7778  0.4463  11.00000  0.05    1.13
Q2    1   0.8981  0.6160  0.4469  11.00000  0.05    1.04
Q3    1   0.1165  1.0268  0.3487  11.00000  0.05    1.01
Q4    1  -0.0117  0.6851  0.0702  11.00000  0.05    0.97
Q5    1   0.4847  0.8140  0.5346  11.00000  0.05    0.85
Q6    1   0.4540  0.3277  0.1494  11.00000  0.05    0.81
Q7    1  -0.0990  1.2590  0.3019  11.00000  0.05    0.81
Q8    1   0.6064  0.7055  0.4177  11.00000  0.05    0.77
Q9    1   0.0990  0.7180 -0.0303  11.00000  0.05    0.73
Q10   1   0.5359  0.5841  0.6827  11.00000  0.05    0.70
Q11   1   0.0818  0.8581 -0.0340  11.00000  0.05    0.70
Q12   1   0.0650  0.7450  0.1078  11.00000  0.05    0.69
Q13   1   0.2240  0.9210  0.2488  11.00000  0.05    0.68
Q14   1   0.5203  0.1413  1.0025  11.00000  0.05    0.67
Q15   1   0.4997  0.9425  0.5612  11.00000  0.05    0.66
Q16   1   0.1833  0.8822 -0.2034  11.00000  0.05    0.65
Q17   1   0.1337  1.0159  0.6510  11.00000  0.05    0.65
Q18   1   0.9344  0.5161  0.5788  11.00000  0.05    0.65
Q19   1   0.0257  0.5995  0.1865  11.00000  0.05    0.64
Q20   1   0.4668  0.7636 -0.0862  11.00000  0.05    0.64
;
_shelx_res_checksum   17588

_shelx_hkl_file
;
   0   5   0 28348.2 1078.39   1
   0   5   1 145720. 2033.93   1
   0  -5  -5 7079.11 494.194   1
   0  -5  -6 150695. 3050.00   1
   0   6   0 2406.33 381.710   1
   0   6   1 1186.68 209.221   1
   0  -6  -5 21860.5 623.252   1
   0  -6  -6 652.027 120.175   1
   0  -6  -7-11.9149 105.670   1
   0  -6  -8 4315.71 634.224   1
   0   7  -1 103632. 3088.24   1
   0   7   0 176.480 122.398   1
   0   7   1 4450.84 406.306   1
   0   7   2 803.229 130.565   1
   0  -7  -6 48192.5 993.159   1
   0  -7  -7 591.350 148.319   1
   0  -7  -8 3533.01 498.537   1
   0  -7  -9 434.219 180.312   1
   0   8  -1 47513.3 2106.37   1
   0   8   1 741.198 114.149   1
   0   8   2 3630.77 307.744   1
   0  -8  -7 8835.28 435.581   1
   0  -8  -8 301.650 107.382   1
   0   9  -1 778.702 346.405   1
   0   9   0 804.637 240.108   1
   0   9   1 28813.2 1192.99   1
   0   9   2 32761.1 998.695   1
   0  10  -1 19737.1 1622.90   1
   0  10   0 3090.14 521.621   1
   0  10   1 331.792 115.580   1
   0  10   2 5037.25 394.173   1
  -1  10   1 6830.46 584.787   1
  -1  10   0 517.055 183.912   1
  -1  10  -2 104.396 74.8910   1
  -1  10  -3 6851.58 1191.88   1
  -1   9   2 97.4085 80.4601   1
  -1   9   1 14607.4 860.322   1
  -1   9   0 6344.02 737.762   1
  -1   9  -1 12900.5 1249.76   1
  -1   9  -2 1241.86 388.929   1
  -1   9  -3 1156.60 431.000   1
   1  -8  -7 1375.79 188.902   1
   1  -8  -7 1350.07 184.237   1
  -1   8   2 795.130 146.413   1
  -1   8   1 316.181 152.526   1
  -1   8   0 10358.2 838.721   1
  -1   8  -1 4723.32 674.204   1
  -1   8  -2 7242.75 940.759   1
  -1   8  -3 9602.93 1292.84   1
   1  -7  -6 985.429 169.422   1
  -1   7   2 19887.2 703.807   1
  -1   7   1 168563. 2691.45   1
  -1   7   0 5503.63 545.164   1
  -1   7  -1 2487.55 404.635   1
  -1   7  -2 131.886 113.512   1
  -1   7  -3 8390.53 1088.53   1
  -1   6   2 20912.1 673.000   1
  -1   6   1 26788.0 1001.36   1
  -1   6   0 86.5647 13.1824   1
  -1   6  -1 13426.4 1010.37   1
  -1   6  -2 27192.9 1700.02   1
  -1   6  -3 1469.99 422.010   1
   1  -5  -4 5563.66 361.267   1
   1  -5  -2 6881.31 388.365   1
  -1   5   2 6281.56 342.736   1
  -1   5   1 63251.6 1424.30   1
  -1   5   0 14204.1 812.205   1
  -1   5  -1 1577.38 302.699   1
  -1   5  -2 101120. 2970.38   1
  -1   5  -3 367.192 202.568   1
   1  -4  -3 19129.8 590.513   1
  -1   4   1 113094. 1718.97   1
   1  -4  -1 113017. 1695.69   1
  -1   4   0 97083.2 1919.04   1
  -1   4  -1 72655.8 2000.58   1
  -1   4  -2 302703. 4743.31   1
  -1   4  -3 26595.4 1598.63   1
  -1   3   1 58877.1 1078.50   1
   1  -3  -1 57874.7 1059.02   1
  -1   3   0 135.627 53.5848   1
   1  -3   0 168.673 68.5789   1
  -1   3  -1 1558.87 268.027   1
  -1   3  -2 137324. 2954.65   1
  -1   3  -3 53209.7 2175.44   1
  -1   2   1 223889. 1854.94   1
   1  -2   0 508473. 3561.83   1
  -1   2   0 503913. 3652.19   1
  -1   2  -1 55680.7 1460.19   1
   1  -2   1 57632.2 1483.68   1
  -1   2  -2 82544.6 2128.78   1
  -1   2  -3 20349.3 1309.29   1
  -1   1   0 74798.6 1194.99   1
   1  -1   0 75543.0 1215.77   1
  -1   1  -1 260953. 2819.70   1
   1  -1   1 266906. 2819.00   1
   1  -1   2 275071. 3708.35   1
  -1   1  -2 276416. 3634.96   1
  -1   1  -3 94.0549 100.464   1
   1   0   1 75112.6 1319.13   1
  -1   0  -1 75104.5 1332.24   1
  -1   0  -2 26896.0 1004.82   1
   1   0   2 27448.6 992.452   1
  -1   0  -3 78159.1 2088.93   1
   1   1   1 3194.46 233.343   1
  -1  -1  -1 3115.34 216.881   1
   1   1   2 66519.4 1380.34   1
  -1  -1  -2 66825.2 1388.36   1
  -1  -1  -3 747846. 5912.55   1
   1   1   3 765157. 5912.32   1
  -1  -1  -4 56907.8 1983.47   1
  -1  -2  -2 167568. 1976.44   1
   1   2   2 168087. 1942.64   1
  -1  -2  -3 9148.00 585.300   1
   1   2   3 8114.02 575.925   1
  -1  -2  -4 16445.5 978.280   1
  -1  -2  -5 265.189 144.660   1
   1   3   3 1121.24 198.701   1
  -1  -3  -3 1251.76 181.857   1
  -1  -3  -4 64181.1 1614.47   1
  -1  -3  -5 71927.8 2174.55   1
  -1  -3  -6 1506.01 387.068   1
   1   4   3 19732.8 683.331   1
  -1  -4  -3 20549.7 638.725   1
  -1  -4  -4 5305.97 420.850   1
  -1  -4  -5 117.760 61.9732   1
  -1  -4  -6 1456.11 349.821   1
  -1  -4  -7 21926.6 1478.70   1
  -1  -4  -8 9475.45 1093.17   1
  -1  -5  -4 188825. 2121.26   1
  -1  -5  -5 129975. 2158.15   1
  -1  -5  -6 47131.8 1591.97   1
  -1  -5  -7 17983.5 1249.25   1
  -1  -5  -8 21231.4 1494.13   1
  -1  -5  -9 24841.2 1854.22   1
  -1  -6  -5 14637.8 630.408   1
  -1  -6  -6 22314.0 945.653   1
  -1  -6  -7 8444.81 690.436   1
  -1  -6  -8 26323.8 1421.15   1
  -1  -6  -9 6038.24 845.063   1
  -1  -6 -10 1181.83 453.886   1
  -1  -7  -6 543.289 121.618   1
  -1  -7  -7 4816.56 443.164   1
  -1  -7  -8 633.847 206.650   1
  -1  -7  -9 6974.27 754.466   1
  -1  -7 -10 9213.71 991.013   1
  -1  -7 -11 344.999 202.796   1
   1   8   2 53964.3 1422.32   1
  -1  -8  -7 7877.78 489.161   1
  -1  -8  -8 1312.99 241.694   1
  -1  -8  -9 515.763 172.031   1
  -1  -8 -10 2851.81 465.011   1
   1   9   1 26297.8 1359.67   1
   1   9   2 24188.7 963.708   1
   1  10   1 18206.4 1146.23   1
   1  10   2 3867.45 393.022   1
   1  11   1 17306.7 1264.46   1
  -2   9   2 2490.51 283.104   1
  -2   9   1 494.040 166.918   1
  -2   9   0 320.047 151.608   1
  -2   9  -1 6111.45 809.092   1
  -2   9  -2 11415.3 1330.65   1
  -2   9  -3 2675.06 676.348   1
  -2   9  -5 537.353 151.697   1
  -2   8   2 6507.40 493.477   1
  -2   8   1 4041.10 478.803   1
  -2   8   0 37830.8 1722.41   1
  -2   8  -1 424.507 248.425   1
  -2   8  -2 1032.95 490.311   1
  -2   8  -3 310.586 446.214   1
  -2   8  -4 785.749 596.753   1
  -2   8  -5 614.399 753.504   1
   2  -7  -6 56050.3 1532.97   1
   2  -7  -5 3698.12 319.079   1
   2  -7  -4 3772.44 291.700   1
   2  -7  -3 147.892 68.8829   1
  -2   7   2 6076.62 480.841   1
  -2   7   1 4325.83 458.139   1
  -2   7   0-988.218 280.457   1
  -2   7  -1 51001.0 2109.01   1
  -2   7  -2 2367.93 508.665   1
  -2   7  -3 22744.9 1866.96   1
  -2   7  -4 119.256 326.838   1
  -2   7  -5 278.977 609.802   1
   2  -6  -5 293.374 112.665   1
   2  -6  -4 32230.5 986.753   1
   2  -6  -3 84777.4 1573.60   1
  -2   6   2 629.946 146.378   1
   2  -6  -2 437.912 140.747   1
   2  -6  -1 6268.49 555.013   1
  -2   6   1 6643.21 556.695   1
  -2   6   0 7185.83 676.880   1
  -2   6  -1 9230.03 840.932   1
  -2   6  -2 167849. 4048.13   1
  -2   6  -3 5126.68 815.909   1
  -2   6  -4 19235.0 1811.30   1
  -2   6  -5 556.359 350.818   1
   2  -5  -4 12291.6 680.491   1
   2  -5  -3 30254.4 963.298   1
   2  -5  -2 44.0525 44.2179   1
  -2   5   2 130.084 43.6711   1
  -2   5   1 21187.8 962.910   1
   2  -5  -1 21124.7 1041.17   1
  -2   5   0 25697.3 1217.67   1
  -2   5  -1 2999.00 463.346   1
  -2   5  -2 22864.4 1398.09   1
  -2   5  -3 47242.8 2279.20   1
  -2   5  -4 1459.22 434.954   1
   2  -4  -3 273703. 3254.48   1
   2  -4  -2 8766.59 554.566   1
  -2   4   2 9060.20 555.199   1
   2  -4  -1 447.541 139.936   1
  -2   4   0 362.760 136.451   1
   2  -4   0 264.031 138.209   1
  -2   4  -1 4258.20 539.216   1
   2  -4   1 3688.35 528.928   1
  -2   4  -2 10501.0 910.171   1
  -2   4  -3 25077.8 1628.70   1
  -2   4  -4 2266.03 535.058   1
  -2   4  -5 6606.66 1030.93   1
   2  -3  -2 152725. 2238.93   1
  -2   3   1 12901.0 681.259   1
   2  -3  -1 13541.5 730.386   1
  -2   3   0 129529. 2463.97   1
   2  -3   0 131661. 2402.30   1
  -2   3  -1 156159. 3045.25   1
   2  -3   1 153007. 3208.89   1
   2  -3   2 4823.96 646.334   1
  -2   3  -2 5918.55 634.983   1
  -2   3  -3 208.267 200.163   1
  -2   3  -4 21754.7 1593.31   1
  -2   3  -5 108157. 3920.24   1
  -2   3  -6 14340.4 1537.30   1
   2  -2  -2 1190.97 202.122   1
   2  -2  -1 39929.1 1115.80   1
  -2   2   1 39061.0 1069.49   1
   2  -2   0 305673. 3618.89   1
  -2   2   0 298549. 3595.03   1
  -2   2  -1 109298. 2437.77   1
   2  -2   1 109860. 2392.30   1
   2  -2   2 654.484 219.927   1
  -2   2  -2 754.198 220.089   1
  -2   2  -3 336950. 5172.00   1
   2  -2   3 336914. 5324.31   1
  -2   2  -4 74474.8 2726.79   1
  -2   2  -5 31471.6 2073.63   1
  -2   2  -6 3507.73 730.913   1
   2  -1  -1 170671. 2267.12   1
   2  -1   0 1923.53 303.268   1
  -2   1   0 1905.84 301.727   1
  -2   1  -2 1054.86 260.224   1
   2  -1   2 960.965 230.314   1
  -2   1  -3 109917. 2806.72   1
   2  -1   3 111390. 2738.15   1
   2  -1   4-185.797 277.444   1
  -2   1  -4 260.669 133.412   1
   2   0   0 499043. 4089.45   1
  -2   0   0 518287. 4006.37   1
  -2   0  -1 2704.38 305.496   1
   2   0   1 2758.73 319.827   1
  -2   0  -2 3172.93 399.721   1
   2   0   2 2523.29 395.204   1
  -2   0  -3 3090.90 469.794   1
   2   0   3 3000.03 528.293   1
   2   0   4 78198.4 2587.56   1
  -2   0  -4 79081.3 2546.57   1
  -2   0  -5 12198.1 1156.75   1
  -2   0  -6 3866.06 758.801   1
  -2   0  -7 605.627 339.049   1
   2   1   0 107215. 1844.18   1
   2   1   1 313943. 3378.29   1
  -2  -1  -1 320675. 3292.24   1
  -2  -1  -2 244964. 3290.34   1
   2   1   2 244434. 3364.38   1
  -2  -1  -3 271410. 3904.07   1
   2   1   3 270418. 3999.55   1
   2   1   4 2256.34 418.713   1
  -2  -1  -4 2759.86 451.433   1
   2   1   5 51135.7 2263.92   1
  -2  -1  -5 51242.1 2133.66   1
  -2  -2  -1 38811.5 1024.48   1
   2   2   1 39761.0 1147.31   1
  -2  -2  -2 162721. 2539.69   1
   2   2   2 160459. 2533.74   1
   2   2   3 73840.5 1904.58   1
  -2  -2  -3 75285.1 1927.70   1
   2   2   4 61989.0 2087.53   1
  -2  -2  -4 58728.3 1880.51   1
  -2  -2  -5 12220.8 998.989   1
  -2  -2  -6 58694.1 2446.25   1
   2   3   1 149424. 2205.22   1
   2   3   2 46046.1 1279.98   1
  -2  -3  -2 46118.9 1189.90   1
  -2  -3  -3 17692.5 841.284   1
   2   3   3 17234.4 877.472   1
  -2  -3  -4 417790. 4720.99   1
   2   3   4 419221. 4627.65   1
  -2  -3  -5 48214.4 1816.30   1
   2   3   5 47089.2 1878.78   1
  -2  -3  -6 30294.4 1702.31   1
  -2  -3  -7 1859.77 434.073   1
  -2  -3  -8 1122.40 400.546   1
  -2  -3  -9 42650.0 2769.34   1
   2   4   2 136132. 2035.93   1
  -2  -4  -2 136561. 1993.39   1
   2   4   3 95123.5 1854.30   1
  -2  -4  -3 94606.4 1779.06   1
  -2  -4  -4 239880. 3310.60   1
   2   4   4 241098. 3333.74   1
  -2  -4  -5 7484.72 679.047   1
   2   4   5 7057.61 699.101   1
  -2  -4  -6 2146.65 408.931   1
  -2  -4  -7 62121.7 2466.79   1
  -2  -4  -8 7006.61 894.228   1
  -2  -4  -9 2896.39 621.027   1
  -2  -4 -10 658.444 352.981   1
   2   5   2 125583. 1917.44   1
   2   5   3 13351.7 637.555   1
  -2  -5  -3 12295.2 568.055   1
  -2  -5  -4 39903.1 1208.43   1
   2   5   4 40542.6 1253.72   1
  -2  -5  -5 17853.8 935.645   1
  -2  -5  -6 1979.73 346.658   1
  -2  -5  -7 3997.33 536.112   1
  -2  -5  -8 4270.99 671.640   1
  -2  -5  -9 55344.9 2700.32   1
  -2  -5 -11 1698.06 533.834   1
   2   6   2 30988.1 1051.32   1
   2   6   3 82509.9 1574.28   1
   2   6   4 26079.9 914.324   1
  -2  -6  -4 23806.5 789.602   1
   2   6   5 25204.5 1021.80   1
  -2  -6  -5 26342.6 1047.36   1
  -2  -6  -6 33352.7 1307.89   1
  -2  -6  -7 92159.9 2485.75   1
  -2  -6  -8 44.3826 39.1061   1
  -2  -6  -9 568.585 205.399   1
  -2  -6 -10 2401.97 589.096   1
  -2  -6 -11 2074.34 612.360   1
  -2  -6 -12 3667.24 844.465   1
   2   7   3 2528.64 265.289   1
   2   7   4 48415.4 1137.82   1
  -2  -7  -5 35164.6 1023.95   1
   2   7   5 35910.8 1096.66   1
  -2  -7  -6 4656.32 442.028   1
  -2  -7  -7 27723.6 1216.18   1
  -2  -7  -8 7133.84 704.755   1
  -2  -7  -9 373.025 165.580   1
  -2  -7 -10 249.437 137.915   1
  -2  -7 -11 2804.99 628.714   1
  -2  -7 -12-203.933 204.325   1
  -2  -7 -13 906.687 390.029   1
   2   8   3 6940.92 425.438   1
   2   8   4 1748.82 187.595   1
   2   8   5 4630.57 339.562   1
  -2  -8  -6 949.043 163.654   1
  -2  -8  -7 60313.8 1629.50   1
  -2  -8  -8-1299.20 567.830   1
  -2  -8  -9 451.323 186.142   1
  -2  -8 -10 12882.4 1054.82   1
  -2  -8 -11 189.530 117.163   1
   2   9   3 5355.33 423.667   1
  -2  -9  -7 3531.96 314.177   1
  -2  -9  -8-17.5758 41.3740   1
   2  10   3 27955.6 913.040   1
   2  11   3 1715.01 254.276   1
   2  11   3 1325.27 194.990   1
  -3   9   2 5854.62 585.313   1
  -3   9   1 2153.63 343.761   1
  -3   9   0 373.573 201.489   1
  -3   9  -1 1550.23 378.995   1
  -3   9  -2 4333.21 746.078   1
  -3   9  -3 85.2186 110.542   1
  -3   9  -4 1936.73 649.376   1
  -3   8   2 302.597 60.2435   1
  -3   8   1 4178.52 504.944   1
  -3   8   0 2205.06 454.602   1
  -3   8  -1 465.659 249.587   1
  -3   8  -2 399.295 205.267   1
  -3   8  -3 71.0438 60.9916   1
  -3   8  -4 1295.41 498.457   1
  -3   8  -5 365.470 637.462   1
   3  -7  -7 3163.66 478.114   1
   3  -7  -6 289.449 130.078   1
   3  -7  -5 694.225 182.439   1
   3  -7  -4 9621.24 625.295   1
   3  -7  -3 7229.88 557.054   1
   3  -7  -2 57404.3 1718.45   1
  -3   7   1 1510.50 313.697   1
   3  -7  -1 1258.79 309.824   1
  -3   7   0 684.443 217.717   1
  -3   7  -1 5758.27 746.993   1
  -3   7  -2 2117.01 540.247   1
  -3   7  -3 13701.8 1407.54   1
  -3   7  -4 257.222 461.640   1
  -3   7  -5 1239.52 896.590   1
  -3   7  -6 3161.84 890.531   1
   3  -6  -6 1240.58 294.805   1
   3  -6  -5 4281.20 458.798   1
   3  -6  -4 2567.11 327.587   1
   3  -6  -3 118704. 2412.80   1
   3  -6  -2 2831.94 339.082   1
  -3   6   2 3130.83 359.427   1
   3  -6  -1 24217.8 1291.64   1
  -3   6   1 24559.6 1169.50   1
  -3   6   0 2171.83 357.299   1
   3  -6   0 1906.46 345.222   1
   3  -6   1 23430.3 1400.25   1
  -3   6  -1 24905.3 1496.11   1
  -3   6  -2 10503.3 1085.48   1
  -3   6  -3 282.686 136.818   1
  -3   6  -4 388.865 325.747   1
  -3   6  -6 7521.44 1191.16   1
   3  -5  -5 27219.6 1290.60   1
   3  -5  -4 2342.32 344.132   1
   3  -5  -3 59153.0 1731.83   1
  -3   5   2 56499.1 1594.69   1
   3  -5  -2 57138.5 1793.26   1
   3  -5  -1 208.934 90.5825   1
  -3   5   1 360.190 168.081   1
   3  -5   0 157252. 3280.00   1
  -3   5   0 154274. 3344.06   1
   3  -5   1 4896.29 690.916   1
  -3   5  -1 4873.20 627.427   1
   3  -5   2 8454.60 918.899   1
  -3   5  -2 9440.12 967.565   1
  -3   5  -3-40.9877 159.216   1
  -3   5  -4 1224.70 444.547   1
  -3   5  -5 302.801 255.513   1
  -3   5  -6-388.697 324.538   1
  -3   5  -7 1687.55 599.425   1
   3  -4  -4 1898.25 332.176   1
   3  -4  -3 4120.35 441.634   1
  -3   4   2 84506.5 2042.73   1
   3  -4  -2 83601.8 2073.15   1
   3  -4  -1 2863.12 418.826   1
  -3   4   1 3079.11 426.698   1
  -3   4   0-448.192 372.787   1
   3  -4   0 682.037 207.460   1
   3  -4   1 31920.5 1569.88   1
  -3   4  -1 35273.2 1657.09   1
  -3   4  -2 6187.79 594.705   1
   3  -4   2 10183.1 944.440   1
   3  -4   3 88819.5 3218.14   1
  -3   4  -3 88214.2 3152.21   1
  -3   4  -4 103.314 153.640   1
  -3   4  -5 1015.69 412.646   1
  -3   4  -6 1391.53 470.943   1
  -3   4  -7-11.1541 129.914   1
   3  -3  -2 51026.6 1586.16   1
  -3   3   1 19141.9 1005.92   1
   3  -3  -1 18796.5 1019.59   1
  -3   3   0 232372. 3696.72   1
   3  -3   0 230316. 3873.53   1
   3  -3   1 169332. 3577.55   1
  -3   3  -1 167772. 3518.20   1
  -3   3  -2 4308.76 624.840   1
   3  -3   2 4026.73 630.418   1
  -3   3  -3 11660.2 1107.76   1
   3  -3   3 11894.8 1120.42   1
   3  -3   4 3697.00 694.926   1
  -3   3  -4 4370.69 748.826   1
  -3   3  -5 19077.4 1647.73   1
  -3   3  -6 17433.6 1725.97   1
  -3   3  -7 892.206 390.379   1
   3  -2  -2 388826. 4342.03   1
   3  -2  -1 119280. 2425.90   1
  -3   2   1 118734. 2239.67   1
   3  -2   0 39494.8 1486.20   1
  -3   2   0 37278.1 1392.58   1
   3  -2   1 1059.79 264.064   1
  -3   2  -1 1097.21 267.712   1
  -3   2  -2 82715.5 2587.73   1
   3  -2   2 82725.1 2568.90   1
  -3   2  -3 155709. 3907.86   1
   3  -2   3 159638. 4044.08   1
   3  -2   4 1404.03 424.205   1
  -3   2  -4 2129.11 571.227   1
  -3   2  -5 481.763 242.005   1
   3  -2   5 624.847 303.131   1
  -3   2  -6-165.189 232.534   1
  -3   2  -7 932.173 465.693   1
  -3   2  -8 14525.5 1719.36   1
   3  -1  -1 24238.0 1152.51   1
  -3   1   1 25845.8 1083.00   1
   3  -1   0 100436. 2370.55   1
  -3   1   0 102019. 2258.78   1
   3  -1   1 654528. 6254.16   1
  -3   1  -1 651684. 6442.60   1
  -3   1  -2 29981.0 1496.10   1
   3  -1   2 28676.6 1431.73   1
   3  -1   3 229602. 4441.07   1
  -3   1  -3 230065. 4442.60   1
  -3   1  -4 36011.4 1888.79   1
   3  -1   4 36142.2 1953.93   1
  -3   1  -5 9250.42 1020.73   1
  -3   1  -7 10950.9 1361.07   1
  -3   1  -8 304.033 202.122   1
   3   0  -1 5631.44 526.408   1
  -3   0   0 1945.57 258.127   1
   3   0   0 2023.88 273.137   1
  -3   0  -1 1448.40 280.295   1
   3   0   1 1288.71 272.903   1
   3   0   2 11808.9 881.308   1
  -3   0  -2 12556.3 908.868   1
  -3   0  -3 27491.4 1492.48   1
   3   0   3 30775.5 1569.97   1
  -3   0  -4 258701. 4959.75   1
   3   0   4 260614. 5018.73   1
   3   0   5 123.283 92.0898   1
  -3   0  -5 87.7893 108.638   1
  -3   0  -6 11162.8 1218.18   1
  -3   0  -7 1515.47 440.057   1
  -3   0  -8 688.484 362.687   1
  -3  -1   0 78653.0 1890.89   1
   3   1   0 79415.6 1878.15   1
  -3  -1  -1 999999. 7162.42   1
   3   1   1 985873. 7164.58   1
   3   1   2 3040.61 431.470   1
  -3  -1  -2 2983.54 426.692   1
  -3  -1  -3 259518. 4333.04   1
   3   1   3 260800. 4357.69   1
  -3  -1  -4 8403.05 868.115   1
   3   1   4 7619.18 814.991   1
  -3  -1  -5 6108.76 806.531   1
   3   1   5 7087.74 909.278   1
  -3  -1  -6 21618.4 1623.08   1
  -3  -1  -8 3323.16 817.543   1
   3   2   0 44514.1 1664.13   1
   3   2   1 167320. 2872.41   1
  -3  -2  -1 167461. 2637.59   1
   3   2   2 31576.2 1286.82   1
  -3  -2  -2 30166.0 1260.82   1
  -3  -2  -3 110392. 2676.36   1
   3   2   3 110776. 2711.76   1
  -3  -2  -4 24033.7 1375.74   1
   3   2   4 25999.2 1423.69   1
  -3  -2  -5 224.993 152.803   1
   3   2   5 124.890 61.0181   1
  -3  -2  -6 190487. 4407.93   1
   3   2   7 3601.13 709.337   1
  -3  -2  -7 4240.21 735.998   1
  -3  -2  -8 1502.83 578.542   1
  -3  -2 -10 88.0045 73.6410   1
   3   3   1 268921. 3510.77   1
  -3  -3  -2 23980.3 1110.59   1
   3   3   2 22032.6 1020.95   1
   3   3   3 1426.68 280.452   1
  -3  -3  -3 1661.67 306.517   1
  -3  -3  -4 546325. 6017.98   1
   3   3   4 550938. 6026.50   1
   3   3   5 16690.4 1222.46   1
  -3  -3  -5 15632.4 1143.95   1
  -3  -3  -6 1811.44 416.274   1
   3   3   6 2052.26 470.231   1
  -3  -3  -7 2882.63 555.674   1
   3   3   7 2010.09 543.244   1
  -3  -3  -8 1140.99 379.726   1
  -3  -3  -9 117559. 4343.30   1
  -3  -3 -10 2537.07 586.533   1
  -3  -3 -11 464.582 557.066   1
   3   4   1-43.5077 104.699   1
   3   4   2 96912.5 2142.06   1
  -3  -4  -2 96367.7 2024.78   1
  -3  -4  -3 40285.7 1399.32   1
   3   4   3 39921.5 1416.29   1
   3   4   4 251817. 3936.51   1
  -3  -4  -4 248467. 3947.65   1
  -3  -4  -5 1047.00 288.490   1
   3   4   5 1216.58 320.587   1
  -3  -4  -6 13562.9 1092.86   1
  -3  -4  -7 29170.5 1711.04   1
  -3  -4  -8 23158.7 1651.02   1
  -3  -4  -9 6303.24 916.807   1
  -3  -4 -10-692.102 545.143   1
  -3  -4 -11 706.676 598.730   1
   3   5   2 22523.5 1074.08   1
   3   5   3 27390.1 1187.56   1
  -3  -5  -3 24751.1 996.221   1
  -3  -5  -4 222212. 3389.88   1
   3   5   4 221523. 3582.33   1
   3   5   5 30799.7 1461.15   1
  -3  -5  -5 31642.5 1391.41   1
  -3  -5  -6 21063.3 1253.11   1
  -3  -5  -7 153.909 115.881   1
   3   5   7 241.034 194.488   1
  -3  -5  -8 3960.71 624.152   1
  -3  -5  -9 12982.0 1241.28   1
  -3  -5 -10 5110.47 856.214   1
  -3  -5 -11 1615.29 554.825   1
  -3  -5 -12 533.086 353.984   1
   3   6   2 303783. 3819.36   1
   3   6   4 539.812 174.091   1
  -3  -6  -4 546.094 159.661   1
  -3  -6  -5 32427.9 1365.11   1
   3   6   5 31793.6 1428.80   1
   3   6   6 44279.2 1895.75   1
  -3  -6  -6 47677.2 1719.97   1
   3   6   7 62749.9 2418.80   1
  -3  -6  -7 64933.1 2239.86   1
  -3  -6  -8 628.347 227.148   1
  -3  -6  -9 11100.5 1064.45   1
  -3  -6 -10-115.965 133.965   1
  -3  -6 -11 801.162 360.319   1
  -3  -6 -12 12785.4 1538.48   1
  -3  -6 -13 1344.44 537.237   1
   3   7   2 26762.3 1242.60   1
   3   7   3 36815.3 1271.85   1
   3   7   4 1032.62 213.936   1
   3   7   5 771.698 189.978   1
  -3  -7  -5 902.898 195.851   1
  -3  -7  -6 5213.02 512.697   1
   3   7   6 5167.27 577.099   1
   3   7   7 2156.69 406.809   1
  -3  -7  -7 2433.78 393.137   1
  -3  -7  -8 11385.1 956.952   1
  -3  -7  -9 6973.98 830.665   1
  -3  -7 -10 4188.63 685.038   1
  -3  -7 -11 799.468 349.268   1
  -3  -7 -12 3147.82 607.205   1
  -3  -7 -13 784.937 389.163   1
   3   8   3 13725.0 789.896   1
   3   8   4 754.121 147.901   1
   3   8   5 68350.4 1700.64   1
   3   8   6 681.040 189.009   1
  -3  -8  -6 451.095 134.519   1
   3   8   7 6102.45 654.556   1
  -3  -8  -7 5839.41 577.715   1
  -3  -8  -8 160.628 106.403   1
  -3  -8  -9 5824.82 676.092   1
  -3  -8 -10 611.987 237.071   1
  -3  -8 -11 15413.4 1304.60   1
  -3  -8 -12 765.439 350.286   1
   3   9   3 1294.79 257.573   1
   3   9   4 8311.21 536.927   1
   3   9   5 66258.3 1550.13   1
   3   9   6 467.936 225.335   1
  -3  -9  -7 16316.1 878.764   1
  -3  -9  -8 58.0138 17.9013   1
  -3  -9  -9 542.192 183.415   1
   3  10   3 40475.7 1386.64   1
   3  10   4 2872.21 317.632   1
   3  10   5 27695.9 902.029   1
   3  10   6 1030.30 185.392   1
   3  11   3 1542.91 254.814   1
   3  11   4 49.6281 57.1176   1
   3  11   5 1979.63 199.601   1
  -4   8   2 161.119 113.637   1
  -4   8   1 4599.51 577.421   1
  -4   8   0 16950.2 1202.03   1
  -4   8  -1 545.930 271.901   1
  -4   8  -2 10912.2 1224.13   1
  -4   8  -3 3455.75 730.420   1
  -4   8  -4 1524.38 551.396   1
   4  -7  -5 3522.15 492.913   1
   4  -7  -4 921.459 238.248   1
   4  -7  -3 2915.36 406.483   1
  -4   7   2 4636.04 498.688   1
   4  -7  -2 4463.67 529.083   1
   4  -7  -1 3134.03 599.163   1
   4  -7   0 1386.69 376.960   1
  -4   7   0 1392.77 420.440   1
   4  -7   1 1080.55 407.523   1
  -4   7  -1 675.592 419.949   1
  -4   7  -2 136.512 200.175   1
  -4   7  -3 2533.17 888.057   1
  -4   7  -4 39.8755 170.727   1
  -4   7  -5-79.3205 249.989   1
   4  -6  -7 54.6384 96.9320   1
   4  -6  -6 2722.96 442.208   1
   4  -6  -5 1298.51 335.484   1
   4  -6  -4 39968.2 1628.48   1
   4  -6  -3 28474.1 1427.81   1
   4  -6  -2 3383.71 470.060   1
  -4   6   2 5061.63 530.901   1
   4  -6  -1 76.6551 83.7913   1
  -4   6   1 392.292 196.355   1
  -4   6   0 32236.8 1621.36   1
  -4   6  -1 15654.0 1221.37   1
   4  -6   1 13230.2 1111.18   1
  -4   6  -2 29454.5 1918.12   1
   4  -6   2 22904.4 1759.70   1
  -4   6  -4-14.4549 101.770   1
  -4   6  -5 61.1058 269.243   1
  -4   6  -6 1649.24 1104.23   1
   4  -5  -6-301.931 221.197   1
   4  -5  -5 70750.9 2224.08   1
   4  -5  -4 481.872 182.833   1
   4  -5  -3 432.736 278.181   1
   4  -5  -2-77.5874 132.951   1
  -4   5   2-7.14782 67.1171   1
  -4   5   1 1337.49 310.692   1
   4  -5  -1 1155.81 291.435   1
   4  -5   0 2192.20 443.381   1
  -4   5   0 3050.07 440.216   1
  -4   5  -1 4353.06 606.296   1
   4  -5   1 3346.92 575.008   1
  -4   5  -2 858.054 298.065   1
   4  -5   2 773.941 240.800   1
   4  -5   3 2570.97 591.661   1
  -4   5  -3 2639.19 597.351   1
  -4   5  -5 22582.1 2037.98   1
  -4   5  -6 2949.65 712.551   1
   4  -4  -5 975.314 309.222   1
   4  -4  -4 22013.3 1216.19   1
   4  -4  -3 3573.99 478.478   1
   4  -4  -2 89454.6 2517.93   1
  -4   4   2 86085.0 2344.83   1
   4  -4  -1 521.748 199.828   1
  -4   4   1 926.582 223.411   1
   4  -4   0 1219.43 311.743   1
  -4   4   0 1288.20 285.336   1
  -4   4  -1 984.541 298.607   1
   4  -4   1 948.318 299.466   1
  -4   4  -2 711.963 244.168   1
   4  -4   2 672.405 281.187   1
  -4   4  -3 18520.0 1552.60   1
   4  -4   3 21142.3 1551.86   1
  -4   4  -4 13658.3 1467.87   1
  -4   4  -5 12310.9 1344.93   1
  -4   4  -6 4.07664 76.6265   1
  -4   4  -7 6605.11 1148.17   1
   4  -3  -4 162664. 3851.31   1
   4  -3  -3 2352.04 384.481   1
   4  -3  -2 32010.4 1431.43   1
  -4   3   1 1964.82 202.329   1
   4  -3  -1 6368.53 654.741   1
   4  -3   0 80416.4 2625.61   1
  -4   3   0 84811.4 2440.44   1
  -4   3  -1 50920.2 2172.26   1
   4  -3   1 48910.8 2120.66   1
  -4   3  -2 17017.6 1323.79   1
   4  -3   2 15130.9 1262.44   1
  -4   3  -3 3604.89 671.031   1
   4  -3   3 3394.95 660.730   1
  -4   3  -4 3066.03 653.400   1
   4  -3   4 3532.10 659.307   1
   4  -3   5 2893.77 732.112   1
  -4   3  -5 3314.12 736.952   1
  -4   3  -6 93.0126 83.1208   1
  -4   3  -7 4657.23 940.388   1
   4  -2  -3 24962.9 1498.98   1
   4  -2  -2 41160.2 1907.56   1
   4  -2  -1 66468.3 2082.47   1
  -4   2   1 65063.4 1952.33   1
  -4   2   0 197.490 97.6047   1
   4  -2   0 290.184 138.832   1
   4  -2   1 26529.0 1517.83   1
  -4   2  -1 32169.1 1584.30   1
   4  -2   2-394.962 284.268   1
  -4   2  -2-159.280 211.259   1
  -4   2  -3 89914.9 3196.15   1
   4  -2   3 90575.0 3260.17   1
   4  -2   4 18932.1 1593.44   1
  -4   2  -4 22060.5 1612.39   1
   4  -2   5 3632.36 727.910   1
  -4   2  -5 4328.87 772.014   1
   4  -2   6 22760.9 1954.95   1
  -4   2  -6 24575.4 1897.93   1
  -4   2  -7 12372.8 1456.74   1
  -4   2  -8 1501.65 497.152   1
   4  -1  -2 327820. 4842.95   1
   4  -1  -1 21003.2 1132.14   1
  -4   1   1 21907.2 1151.85   1
   4  -1   0 14377.7 1038.17   1
  -4   1   0 14772.0 1054.74   1
   4  -1   1 286587. 4734.60   1
  -4   1  -1 280863. 4648.93   1
  -4   1  -2 13795.1 1060.34   1
   4  -1   2 12737.5 1076.03   1
   4  -1   3 1589.56 381.300   1
  -4   1  -3 1350.94 339.790   1
  -4   1  -4 13438.1 1253.67   1
   4  -1   4 13924.5 1290.40   1
  -4   1  -5 6813.65 983.455   1
  -4   1  -6 28834.1 2141.18   1
   4  -1   7 513.735 355.875   1
  -4   1  -7 513.263 291.575   1
  -4   1  -8 6969.15 1123.48   1
  -4   1  -9 4312.80 993.018   1
   4   0  -1 511063. 5793.93   1
   4   0   0 4017.21 485.460   1
  -4   0   0 4730.02 496.694   1
   4   0   1 23300.9 1302.42   1
  -4   0  -1 24592.0 1304.86   1
   4   0   2 8543.86 823.989   1
  -4   0  -2 9254.27 875.229   1
   4   0   3 3511.92 571.965   1
  -4   0  -3 3222.97 541.907   1
   4   0   5 45371.6 2551.11   1
  -4   0  -5 45394.9 2423.69   1
   4   0   6 368.071 238.849   1
  -4   0  -6 530.017 302.080   1
  -4   0  -7 10125.9 1302.27   1
  -4   0  -8 5667.29 1009.83   1
  -4   0  -9 805.185 384.650   1
   4   1  -1 12358.7 955.361   1
  -4  -1   0 110689. 2628.33   1
   4   1   0 112257. 2883.29   1
   4   1   1 66531.7 2082.00   1
  -4  -1  -1 64568.8 2162.60   1
  -4  -1  -2 122823. 3007.69   1
   4   1   2 121382. 3121.08   1
   4   1   3 62157.3 2382.77   1
  -4  -1  -3 63259.0 2346.40   1
  -4  -1  -4 53610.4 2336.63   1
   4   1   4 55767.0 2359.40   1
   4   1   5 719.674 173.807   1
  -4  -1  -5 2282.31 482.043   1
  -4  -1  -6 4416.14 806.362   1
   4   1   6 3325.90 726.021   1
   4   1   8 13411.8 1610.12   1
  -4  -1  -8 15368.4 1612.89   1
  -4  -1  -9 146.871 228.202   1
  -4  -1 -10 8258.85 1340.47   1
   4   2   0 14212.1 949.545   1
   4   2   1 332144. 4685.56   1
  -4  -2  -1 332854. 4321.45   1
   4   2   2 25278.9 1353.34   1
  -4  -2  -2 26394.3 1328.58   1
   4   2   3 48728.2 2028.46   1
  -4  -2  -3 48765.5 2032.32   1
   4   2   4 230397. 4602.64   1
  -4  -2  -4 227786. 4597.30   1
  -4  -2  -5 1746.11 984.068   1
   4   2   5 6231.43 733.099   1
  -4  -2  -6 33859.1 2039.79   1
   4   2   6 31118.5 2025.64   1
  -4  -2  -8 606.408 336.022   1
   4   2   8 453.506 341.357   1
  -4  -2  -9 4111.56 848.799   1
   4   3   0 17701.9 1236.11   1
   4   3   1 6652.58 700.352   1
  -4  -3  -1 6936.54 652.576   1
   4   3   2 27475.8 1329.53   1
  -4  -3  -2 27618.0 1366.64   1
  -4  -3  -3 195.937 138.006   1
   4   3   3-10.4212 56.7905   1
   4   3   4 372038. 5618.97   1
  -4  -3  -4 370779. 5552.60   1
  -4  -3  -5 12605.3 1073.87   1
   4   3   5 12492.4 1099.18   1
   4   3   6 711.858 322.376   1
  -4  -3  -6 807.874 301.999   1
  -4  -3  -7 2063.37 521.925   1
   4   3   7 1999.07 510.522   1
  -4  -3  -8 1022.43 388.952   1
   4   3   8 504.591 286.939   1
   4   3   9 7024.01 1136.72   1
  -4  -3  -9 7375.64 1082.99   1
  -4  -3 -10 1298.77 674.765   1
  -4  -3 -11 203.253 243.476   1
   4   4   1 15671.7 1010.09   1
   4   4   2 172896. 3356.16   1
  -4  -4  -2 173109. 3132.59   1
   4   4   3 107975. 2839.54   1
  -4  -4  -3 107260. 2648.71   1
  -4  -4  -4 44237.1 1752.50   1
   4   4   4 45133.4 1890.98   1
  -4  -4  -5 3745.44 556.738   1
   4   4   5 3442.87 578.116   1
  -4  -4  -6 12440.9 1077.07   1
   4   4   6 11213.9 1079.55   1
  -4  -4  -7 128804. 3846.53   1
   4   4   7 120725. 3995.15   1
   4   4   8 8636.48 1078.40   1
  -4  -4  -8 10854.1 1122.81   1
  -4  -4  -9 3352.64 671.643   1
   4   4   9 2584.87 689.734   1
  -4  -4 -11 0.33448 164.953   1
   4   5   1 55141.4 2153.05   1
   4   5   2 37225.2 1734.10   1
   4   5   3 24062.1 1247.01   1
  -4  -5  -3 24795.9 1178.86   1
   4   5   4 20572.3 1221.66   1
  -4  -5  -4 21322.7 1191.89   1
   4   5   5 109471. 3125.05   1
  -4  -5  -5 110352. 2961.53   1
  -4  -5  -6 25396.9 1488.98   1
   4   5   6 23665.8 1567.73   1
  -4  -5  -7 15253.4 1270.76   1
  -4  -5  -8 145.859 141.301   1
   4   5   8 163.245 142.162   1
  -4  -5  -9 7351.50 992.146   1
   4   5   9 6082.52 963.951   1
  -4  -5 -10 4126.16 778.601   1
  -4  -5 -11 3533.84 790.514   1
  -4  -5 -12 4361.56 1189.72   1
   4   6   2 287625. 4315.85   1
   4   6   3 7144.09 679.179   1
  -4  -6  -3 6830.59 672.659   1
   4   6   4 49114.4 1838.89   1
  -4  -6  -4 46393.9 1678.08   1
   4   6   5 18818.3 1206.61   1
  -4  -6  -5 19545.1 1141.77   1
  -4  -6  -6 14923.9 1098.02   1
   4   6   6 13413.3 1108.70   1
  -4  -6  -7 60002.3 2300.80   1
   4   6   8-297.656 171.465   1
  -4  -6  -8 224.329 203.245   1
  -4  -6  -9 18.9554 90.2251   1
   4   6   9 467.142 297.748   1
  -4  -6 -10 11413.9 1239.67   1
  -4  -6 -11 1656.49 511.677   1
  -4  -6 -12-108.261 64.3065   1
   4   7   2 11651.7 896.160   1
   4   7   3 49067.3 1761.09   1
   4   7   4 61353.0 2052.80   1
  -4  -7  -4 60923.7 1923.07   1
   4   7   5 18343.4 1151.63   1
  -4  -7  -5 19742.8 1135.08   1
   4   7   6 570.058 232.851   1
  -4  -7  -6-674.524 338.558   1
  -4  -7  -7 28844.8 1574.08   1
   4   7   7 27873.6 1583.05   1
  -4  -7  -8 3169.91 536.124   1
   4   7   8 2566.27 522.777   1
  -4  -7  -9-196.603 110.863   1
   4   7   9-172.586 156.318   1
  -4  -7 -10 3320.25 619.805   1
  -4  -7 -11 1442.75 454.600   1
  -4  -7 -12 514.471 294.277   1
  -4  -7 -13 5404.74 984.786   1
   4   8   2 72741.0 2466.26   1
   4   8   3 1741.28 358.799   1
   4   8   4 8612.60 724.399   1
  -4  -8  -5 592.998 169.636   1
   4   8   5-725.290 383.586   1
  -4  -8  -6 96487.9 2598.23   1
   4   8   6 94449.2 2578.24   1
   4   8   7 19507.8 1221.56   1
  -4  -8  -7 17998.7 1132.23   1
  -4  -8  -8 14980.1 1135.76   1
   4   8   8 13143.7 1151.77   1
   4   8   9 322.166 193.852   1
  -4  -8  -9 217.474 115.585   1
  -4  -8 -11-55.9444 97.7910   1
  -4  -8 -12 1013.03 380.153   1
  -4  -8 -13 3330.02 746.866   1
   4   9   2 27419.3 1603.83   1
   4   9   3 582.069 214.538   1
   4   9   4 284.552 138.230   1
  -4  -9  -6 2974.19 443.422   1
   4   9   6 2812.32 393.567   1
   4   9   7 5482.29 610.139   1
  -4  -9  -7 5223.67 577.915   1
  -4  -9  -8 965.312 252.410   1
   4   9   8 732.280 206.115   1
  -4  -9  -9 19334.8 1282.25   1
  -4  -9 -10 2309.78 408.429   1
   4  10   3 16200.4 1027.85   1
   4  10   4 13327.1 832.480   1
   4  10   5 37400.6 1355.27   1
   4  10   6 200.193 93.5134   1
   4  10   7 1016.92 236.185   1
  -4 -10  -7 883.663 217.530   1
   4  10   8 466.315 170.808   1
   4  11   3 11968.8 899.865   1
   4  11   4 890.690 202.129   1
   4  11   6 18803.1 893.173   1
   4  11   7 6711.27 597.217   1
  -5   8   1 1287.42 345.536   1
  -5   8   0 12030.4 1023.95   1
  -5   8  -1 2152.67 468.279   1
  -5   8  -2 2258.63 524.342   1
  -5   8  -3 186.865 152.634   1
  -5   8  -4 14402.9 1779.81   1
   5  -7  -1 311.025 174.320   1
  -5   7   1 586.640 337.387   1
   5  -7   0 484.027 256.147   1
  -5   7   0 244.822 83.0073   1
  -5   7  -1 114.259 154.612   1
   5  -7   1 64.7485 41.7865   1
  -5   7  -2 653.864 286.893   1
   5  -7   2 651.137 336.996   1
  -5   7  -3 17994.9 1683.72   1
  -5   7  -4 410.925 619.870   1
   5  -6  -6 128.196 121.239   1
   5  -6  -5 16977.9 1211.68   1
   5  -6  -4 1904.26 457.830   1
   5  -6  -2 5035.12 715.634   1
   5  -6   0 599.472 263.739   1
  -5   6   0 723.472 277.165   1
   5  -6   1 377.528 215.854   1
  -5   6  -1 829.807 296.499   1
   5  -6   3 58.2204 46.9605   1
  -5   6  -3 32.3325 330.558   1
  -5   6  -4 459.533 452.908   1
  -5   6  -5-417.655 293.578   1
   5  -5  -6 2682.20 586.913   1
   5  -5  -5 4165.29 670.301   1
   5  -5  -4 5699.45 701.249   1
   5  -5  -3 1006.45 308.321   1
   5  -5  -2 11391.9 1032.54   1
  -5   5   2 12286.5 962.158   1
   5  -5  -1 24871.0 1586.45   1
  -5   5   1 25386.5 1393.99   1
   5  -5   0 64387.7 2627.82   1
  -5   5   0 66749.2 2443.39   1
  -5   5  -1 9550.27 997.742   1
   5  -5   1 9317.62 1042.59   1
  -5   5  -2 235.804 181.229   1
   5  -5   2 188.143 162.644   1
  -5   5  -4 84.9123 130.312   1
   5  -5   4 69.2567 281.423   1
  -5   5  -5 63.6163 82.6017   1
   5  -5   5 8.86023 288.857   1
   5  -4  -5 355.647 240.251   1
   5  -4  -4 114.098 157.038   1
   5  -4  -3 3173.73 459.877   1
   5  -4  -2 41986.1 1910.69   1
  -5   4   2 42976.2 1839.70   1
   5  -4  -1 33550.4 1799.02   1
  -5   4   1 36474.9 1589.65   1
   5  -4   0 5427.52 780.517   1
  -5   4   0 4642.02 603.392   1
   5  -4   1 383.455 178.692   1
  -5   4  -1 501.374 194.987   1
  -5   4  -2 26028.3 1837.19   1
   5  -4   2 27748.9 1905.48   1
  -5   4  -3 15648.7 1513.39   1
   5  -4   3 13768.3 1465.36   1
  -5   4  -4 1545.82 477.886   1
   5  -4   4 811.852 372.401   1
  -5   4  -5 10037.5 1403.22   1
  -5   4  -6 7507.65 1175.73   1
   5  -4   6 5767.62 1108.53   1
   5  -3  -4 15044.8 1153.99   1
   5  -3  -3 37958.6 1894.76   1
   5  -3  -2 42708.9 1824.73   1
   5  -3  -1 1582.31 467.000   1
  -5   3   1 1587.91 312.053   1
  -5   3   0 426.689 203.557   1
   5  -3   0-83.7273 152.594   1
   5  -3   1 8464.62 946.694   1
  -5   3  -1 10747.9 984.644   1
  -5   3  -2 30186.9 1866.57   1
   5  -3   2 34094.3 1976.07   1
   5  -3   3 38.6390 152.969   1
  -5   3  -3 284.915 211.275   1
   5  -3   4 645.353 288.615   1
  -5   3  -4 842.748 352.684   1
  -5   3  -5 24284.5 1991.96   1
   5  -3   5 23180.5 1946.46   1
  -5   3  -6 25331.7 2178.39   1
   5  -3   6 22959.4 2140.69   1
  -5   3  -7-2668.75 1005.56   1
   5  -2  -4 62351.7 2872.62   1
   5  -2  -3 431.957 169.600   1
   5  -2  -2 92808.9 2796.49   1
   5  -2  -1 22111.6 1374.18   1
  -5   2   1 21478.7 1240.79   1
   5  -2   0 32541.6 1706.02   1
  -5   2   0 30618.9 1753.03   1
   5  -2   1 27750.2 1742.50   1
  -5   2  -1 26951.1 1583.54   1
  -5   2  -2 31125.5 1896.11   1
   5  -2   2 31475.0 1915.40   1
   5  -2   3 1287.03 374.598   1
  -5   2  -3 1183.19 401.470   1
  -5   2  -4 94.3970 253.594   1
   5  -2   4 455.303 203.811   1
   5  -2   5 1619.59 539.603   1
  -5   2  -5 1180.07 414.393   1
  -5   2  -6 15419.4 1600.20   1
   5  -2   6 12938.8 1454.75   1
  -5   2  -7 4212.59 893.989   1
   5  -2   7 3076.10 880.054   1
   5  -1  -3 1246.06 413.235   1
   5  -1  -2-54.7066 178.399   1
   5  -1  -1 79754.7 2625.27   1
  -5   1   1 82095.0 2538.73   1
   5  -1   0 6463.19 786.226   1
  -5   1   0 6410.03 685.536   1
   5  -1   1 219518. 4644.61   1
  -5   1  -1 218847. 4468.46   1
   5  -1   2 3818.69 660.527   1
  -5   1  -2 4574.92 669.798   1
  -5   1  -3 32713.4 1982.69   1
   5  -1   3 28956.0 1991.06   1
  -5   1  -4 11368.3 1214.38   1
   5  -1   4 9831.49 1191.64   1
  -5   1  -5 14058.4 1430.33   1
   5  -1   5 14117.8 1478.64   1
  -5   1  -6 33968.8 2346.78   1
   5  -1   6 30775.7 2317.89   1
  -5   1  -7 6220.27 1085.06   1
   5  -1   7 4121.78 942.208   1
  -5   1  -8 1864.71 569.224   1
   5  -1   8 1448.75 592.015   1
   5   0  -2 1701.57 412.025   1
   5   0  -1 34683.7 1781.43   1
   5   0   0 58290.9 2204.88   1
  -5   0   0 58128.0 2010.64   1
   5   0   1 5418.91 719.349   1
  -5   0  -1 6393.91 743.059   1
   5   0   2 95899.1 3131.74   1
  -5   0  -2 97370.9 3091.54   1
   5   0   3 15842.7 1387.35   1
  -5   0  -3 16072.8 1366.77   1
   5   0   4 221.418 157.820   1
  -5   0  -4 47.6976 128.071   1
  -5   0  -5 8460.79 1072.14   1
   5   0   6 106.720 97.7088   1
  -5   0  -6-237.318 206.495   1
  -5   0  -7 1052.98 435.748   1
   5   0   7 593.023 306.305   1
  -5   0  -8 151.077 187.731   1
   5   0   8 270.472 232.849   1
   5   1  -1 60935.7 2303.37   1
  -5  -1   0 793.000 288.698   1
   5   1   0 292.996 160.097   1
   5   1   1 19238.0 1245.59   1
  -5  -1  -1 17614.3 1183.84   1
   5   1   2 20589.9 1383.25   1
  -5  -1  -2 22083.3 1361.22   1
  -5  -1  -3 43310.5 2256.88   1
   5   1   3 41841.1 2194.65   1
  -5  -1  -4 1233.19 358.843   1
   5   1   4 1216.87 379.814   1
  -5  -1  -5 105702. 3573.09   1
   5   1   5 97675.5 3686.33   1
  -5  -1  -6 8755.80 1198.22   1
   5   1   7 2136.43 622.230   1
  -5  -1  -7 3164.28 676.844   1
  -5  -1  -9-368.861 208.659   1
   5   1   9 642.184 412.281   1
   5   2  -1 637355. 8393.49   1
   5   2   0 38919.3 1746.85   1
   5   2   1 176181. 3904.63   1
  -5  -2  -1 175775. 3568.68   1
   5   2   2 23283.6 1498.11   1
  -5  -2  -2 24243.1 1441.82   1
  -5  -2  -3 37.4742 82.8528   1
   5   2   3-22.6111 40.5593   1
   5   2   4 5853.23 819.982   1
  -5  -2  -4 6529.26 846.178   1
  -5  -2  -5 44618.5 2300.54   1
   5   2   5 43198.2 2325.52   1
  -5  -2  -6 19554.5 1681.32   1
   5   2   6 18443.4 1661.86   1
  -5  -2  -8 5262.80 987.707   1
   5   2   8 3683.73 864.262   1
   5   2   9 1643.40 619.573   1
  -5  -2  -9 3240.52 750.931   1
   5   3   0 10504.6 1016.59   1
   5   3   1 27024.1 1632.61   1
  -5  -3  -1 25372.3 1409.76   1
   5   3   2 52472.5 2091.56   1
  -5  -3  -2 51422.5 1962.01   1
   5   3   3-32.5168 73.9057   1
  -5  -3  -3 178.803 150.216   1
   5   3   4 125509. 3574.39   1
  -5  -3  -4 125757. 3521.19   1
   5   3   5 28634.1 1825.17   1
  -5  -3  -5 27703.3 1726.71   1
   5   3   6 153.695 152.524   1
  -5  -3  -6 318.827 265.508   1
  -5  -3  -7 15930.3 1527.01   1
  -5  -3  -9 6465.74 1121.55   1
   5   3   9 3847.11 927.250   1
   5   3  10 75.3911 131.746   1
  -5  -3 -10 201.973 204.378   1
   5   4   0 270.633 171.999   1
   5   4   1 11293.6 966.006   1
   5   4   2 345545. 5416.67   1
  -5  -4  -2 346785. 4986.64   1
   5   4   3 60149.8 2351.36   1
  -5  -4  -3 61292.4 2370.03   1
  -5  -4  -4 927.330 304.205   1
   5   4   4 1200.09 397.097   1
  -5  -4  -5 99355.4 3310.52   1
   5   4   5 96334.7 3287.88   1
  -5  -4  -6 817.889 291.057   1
   5   4   6 827.252 310.397   1
   5   4   7 3058.26 648.168   1
  -5  -4  -7 3295.87 614.617   1
  -5  -4  -8 17843.8 1521.58   1
  -5  -4  -9 4598.61 1046.29   1
   5   4   9 1568.65 593.126   1
  -5  -4 -10 33.5870 169.193   1
   5   4  10-174.680 239.857   1
  -5  -4 -11 2804.46 1114.11   1
   5   5   1 68552.1 2566.98   1
   5   5   2 108491. 3214.59   1
   5   5   3 1926.91 391.926   1
  -5  -5  -3 1788.58 323.468   1
   5   5   4 29067.7 1614.16   1
  -5  -5  -4 30548.1 1579.05   1
   5   5   5 6480.11 788.941   1
  -5  -5  -5 6002.94 702.060   1
   5   5   6 34329.5 1948.13   1
  -5  -5  -6 38191.5 2019.26   1
  -5  -5  -7 18747.4 1459.21   1
   5   5   7 15578.9 1449.84   1
  -5  -5  -8 25864.4 1808.42   1
  -5  -5  -9 562.945 201.616   1
   5   5   9 536.091 328.438   1
  -5  -5 -10 1686.13 686.995   1
   5   5  10 2332.28 715.999   1
  -5  -5 -11 554.537 399.073   1
   5   6   1 83783.0 3078.66   1
   5   6   2 76217.1 2647.59   1
   5   6   3 29410.6 1573.28   1
  -5  -6  -3 27276.1 1441.95   1
   5   6   4 570.142 171.610   1
  -5  -6  -4 584.127 207.568   1
   5   6   5 83290.1 2782.81   1
  -5  -6  -5 85214.9 2704.77   1
   5   6   6 9422.86 1014.66   1
  -5  -6  -6 10895.6 987.492   1
  -5  -6  -7 2968.47 559.935   1
   5   6   7 2292.79 527.805   1
   5   6   8 27319.1 1907.49   1
  -5  -6  -8 30585.3 1849.13   1
  -5  -6  -9 2207.29 488.384   1
   5   6   9 1262.33 450.715   1
  -5  -6 -10-140.092 127.228   1
   5   6  10 158.232 208.900   1
  -5  -6 -11 4439.25 862.560   1
  -5  -6 -12 4223.21 1048.80   1
   5   7   1 23761.3 1732.17   1
   5   7   2 52468.1 2153.09   1
   5   7   3 365.709 179.598   1
   5   7   4 11479.1 992.636   1
  -5  -7  -4 10252.3 896.043   1
   5   7   5 25343.9 1505.07   1
  -5  -7  -5 24860.6 1386.61   1
   5   7   6 394.148 203.499   1
  -5  -7  -6-149.082 127.013   1
  -5  -7  -7 7596.65 833.019   1
   5   7   7 7802.19 867.575   1
  -5  -7  -8 100678. 3377.28   1
   5   7   8 98308.7 3409.45   1
   5   7   9 835.950 313.134   1
  -5  -7  -9 446.764 170.156   1
  -5  -7 -10 2493.81 521.956   1
   5   7  10 1687.96 509.284   1
  -5  -7 -11 3598.03 693.305   1
  -5  -7 -12-506.494 308.313   1
   5   8   2 53209.5 2252.79   1
   5   8   3 46216.6 1985.71   1
   5   8   4-127.718 168.125   1
   5   8   5 24609.5 1429.34   1
  -5  -8  -5 25592.6 1391.62   1
   5   8   6 2679.32 564.423   1
  -5  -8  -6 2610.69 449.280   1
  -5  -8  -7 4945.57 650.211   1
   5   8   7 4768.53 652.965   1
  -5  -8  -8 11916.8 1071.27   1
   5   8   8 11505.0 1084.42   1
  -5  -8  -9 5415.78 753.502   1
   5   8   9 4195.21 739.196   1
  -5  -8 -10 289.154 225.851   1
   5   8  10 45.9977 37.4947   1
  -5  -8 -11 5880.48 849.968   1
  -5  -8 -12-137.861 153.346   1
  -5  -8 -13 2946.79 758.542   1
   5   9   2 1800.00 460.994   1
   5   9   3 5843.27 769.777   1
   5   9   4 107540. 2891.90   1
   5   9   5 28552.7 1469.46   1
  -5  -9  -6 253.993 134.336   1
   5   9   6 47.5716 81.1628   1
  -5  -9  -7 5325.61 647.843   1
   5   9   7 4063.45 596.538   1
   5   9   8 3660.96 600.576   1
  -5  -9  -8 3625.46 542.028   1
  -5  -9  -9 396.098 184.681   1
   5   9   9-101.314 99.6190   1
  -5  -9 -10 5434.74 773.930   1
   5   9  10 4500.45 831.671   1
   5  10   2 23.2747 125.234   1
   5  10   3 9997.84 972.402   1
   5  10   4 429.864 233.445   1
   5  10   5 4371.97 540.483   1
   5  10   6 1734.76 334.991   1
  -5 -10  -7 15340.9 1074.07   1
   5  10   7 16469.8 1140.30   1
  -5 -10  -8 11787.7 956.715   1
   5  10   8 12444.1 1050.61   1
   5  10   9 324.901 193.116   1
   5  10  10 872.531 348.579   1
   5  11   3 8819.49 913.322   1
   5  11   4 13886.2 1042.92   1
   5  11   5-120.386 130.498   1
   5  11   6 587.495 217.571   1
   5  11   7 169.968 131.783   1
   5  11   8 555.252 223.909   1
   5  12   2 1877.46 496.012   1
   5  12   3 3021.86 547.940   1
   5  12   4 6956.18 708.246   1
  -6   7   2 16764.1 1217.92   1
  -6   7   1 4953.36 648.576   1
  -6   7   0 1098.51 359.727   1
  -6   7  -1-121.640 62.9645   1
  -6   7  -2 4933.18 822.350   1
  -6   7  -3 2222.97 632.106   1
   6  -7   3 2949.20 764.897   1
   6  -6  -3 6748.01 894.298   1
  -6   6   2 5304.14 701.317   1
   6  -6  -2 4682.07 688.943   1
  -6   6   1 899.342 258.521   1
   6  -6  -1 502.948 162.001   1
   6  -6   0-156.543 134.487   1
  -6   6   0 313.633 223.019   1
  -6   6  -1 33721.6 1963.69   1
   6  -6   1 32411.9 2134.21   1
   6  -6   2 558.897 390.083   1
  -6   6  -2 64.6069 113.394   1
  -6   6  -3 57.5518 227.341   1
   6  -6   3 69.7918 157.739   1
  -6   6  -4 41.2406 384.140   1
   6  -6   4 50.5671 237.929   1
   6  -5  -7 5047.70 874.052   1
   6  -5  -6 1850.97 545.132   1
   6  -5  -4 1947.60 497.596   1
   6  -5  -3 1992.89 516.723   1
   6  -5  -2 25051.2 1700.42   1
   6  -5  -1 4888.60 772.755   1
  -6   5   1 4272.66 649.284   1
  -6   5   0 4600.91 709.188   1
   6  -5   0 4368.50 741.852   1
   6  -5   1 844.405 518.727   1
  -6   5  -1 665.117 529.477   1
   6  -5   2 676.856 496.499   1
  -6   5  -2 373.352 538.187   1
   6  -5   3-21.0389 224.499   1
  -6   5  -3 38.3973 201.448   1
   6  -4  -5 199.019 155.587   1
   6  -4  -4 887.911 267.140   1
   6  -4  -3 16217.2 1323.28   1
   6  -4  -2 11727.1 1111.11   1
   6  -4  -1 5471.39 770.507   1
  -6   4   1 5580.41 636.935   1
   6  -4   0 9590.97 1071.39   1
  -6   4   0 7048.01 927.466   1
  -6   4  -1 31296.5 1839.39   1
   6  -4   1 26712.1 1889.01   1
   6  -4   2 1210.08 475.782   1
  -6   4  -2 1362.13 509.653   1
   6  -4   3 839.655 553.814   1
  -6   4  -3 628.321 565.343   1
   6  -4   4-32.9218 24.6071   1
  -6   4  -4-56.8950 173.270   1
  -6   4  -5 169.245 407.267   1
   6  -4   5 139.928 94.7015   1
   6  -3  -5 4418.61 792.817   1
   6  -3  -4 15213.6 1335.00   1
   6  -3  -2 422.408 179.245   1
   6  -3  -1 2553.89 512.370   1
  -6   3   1 1999.82 371.817   1
   6  -3   0 54585.4 2570.82   1
  -6   3   0 49963.3 2318.35   1
   6  -3   1 72353.4 3137.69   1
  -6   3  -1 72118.4 2823.07   1
   6  -3   2 1704.09 533.097   1
  -6   3  -2 2307.89 544.151   1
   6  -3   3 4613.66 867.260   1
  -6   3  -3 5514.35 930.287   1
  -6   3  -4 22902.3 1878.87   1
   6  -3   4 21973.8 1953.02   1
   6  -3   5 293.624 285.226   1
  -6   3  -5 335.434 91.0571   1
  -6   3  -6 9410.92 1400.39   1
   6  -3   6 7179.84 1269.87   1
   6  -2  -4 264.596 197.975   1
   6  -2  -3 17935.7 1419.54   1
   6  -2  -2 1147.34 293.799   1
  -6   2   1 873.914 231.151   1
   6  -2  -1 910.745 311.816   1
   6  -2   0 20559.6 1502.42   1
  -6   2   0 21482.6 1394.13   1
   6  -2   1 103244. 3642.28   1
  -6   2  -1 111690. 3464.04   1
   6  -2   2 26683.5 1990.46   1
  -6   2  -2 28409.4 1869.10   1
  -6   2  -3 7841.46 1115.79   1
   6  -2   3 7599.59 1100.93   1
  -6   2  -4 21307.8 1751.10   1
   6  -2   4 21354.3 1941.42   1
   6  -2   5 803.805 411.681   1
  -6   2  -5 1352.80 499.370   1
   6  -2   6 3183.70 829.161   1
  -6   2  -6 4161.63 932.364   1
   6  -1  -4 166374. 5447.84   1
   6  -1  -3 2040.14 594.769   1
   6  -1  -2 49167.1 2536.97   1
  -6   1   1 3319.29 549.940   1
   6  -1  -1 2678.04 468.383   1
   6  -1   0 24041.9 1667.16   1
  -6   1   0 24502.0 1425.01   1
   6  -1   1 21221.3 1589.05   1
  -6   1  -1 20018.9 1489.81   1
   6  -1   2 2458.36 582.271   1
  -6   1  -2 2891.21 522.406   1
  -6   1  -3 1571.95 435.537   1
   6  -1   3 1194.27 414.061   1
  -6   1  -4 29560.2 2034.00   1
   6  -1   4 27558.6 2064.15   1
  -6   1  -5 6365.17 1064.71   1
   6  -1   6 1700.66 605.168   1
  -6   1  -6 1622.08 547.226   1
  -6   1  -7 15660.8 1753.29   1
   6   0  -3 123438. 4469.22   1
   6   0  -2 7735.44 862.229   1
   6   0  -1 1461.94 368.409   1
   6   0   0 15248.0 1244.63   1
  -6   0   0 14658.4 1106.79   1
   6   0   1 1797.92 487.332   1
  -6   0  -1 1962.06 463.681   1
   6   0   2 127.539 123.625   1
  -6   0  -2 66.4221 89.8274   1
  -6   0  -3 176.131 77.8399   1
   6   0   3 177.143 212.025   1
   6   0   4 111456. 4293.34   1
  -6   0  -4 120946. 4278.50   1
  -6   0  -5 252.924 200.955   1
   6   0   5 108.582 150.416   1
   6   0   6 623.898 315.898   1
  -6   0  -6 701.489 279.765   1
  -6   0  -7 16450.9 1677.08   1
  -6   0  -8 5596.18 1251.26   1
   6   0   8 4747.47 1148.62   1
   6   1  -1 2876.74 576.143   1
   6   1   0 241069. 5079.51   1
  -6  -1   0 242331. 4828.67   1
   6   1   1 17721.3 1460.35   1
  -6  -1  -1 20909.4 1379.36   1
   6   1   2 15811.4 1360.70   1
  -6  -1  -2 18392.0 1418.30   1
  -6  -1  -4 1254.35 406.579   1
   6   1   4 1334.96 429.157   1
  -6  -1  -5 160.772 114.768   1
   6   1   5 158.962 166.622   1
  -6  -1  -6 5455.19 891.938   1
   6   1   6 5050.29 942.070   1
  -6  -1  -7 29772.3 2348.95   1
   6   1   8 833.901 472.091   1
  -6  -1  -8 1933.75 608.998   1
   6   2  -1 3874.42 640.420   1
   6   2   0 13673.1 1283.89   1
   6   2   1 17108.6 1322.20   1
  -6  -2  -1 18518.9 1230.16   1
   6   2   2 112322. 3664.83   1
  -6  -2  -2 106813. 3558.66   1
   6   2   3 90734.5 3336.14   1
  -6  -2  -3 85218.6 3043.62   1
   6   2   4 21107.9 1707.24   1
  -6  -2  -4 25265.1 1751.50   1
   6   2   5 16772.9 1546.11   1
  -6  -2  -5 19173.6 1645.90   1
  -6  -2  -6 1508.16 448.232   1
   6   2   6 1020.33 382.989   1
   6   2   7 3295.31 756.161   1
  -6  -2  -7 3370.88 710.936   1
   6   2   8 3694.17 905.425   1
  -6  -2  -8 4306.98 868.550   1
  -6  -2  -9 57.4609 203.120   1
   6   2   9 181.698 383.364   1
   6   3  -1 238051. 5955.31   1
   6   3   0 71684.8 2755.90   1
   6   3   1 254.042 80.3445   1
  -6  -3  -1 88.3964 127.723   1
   6   3   2 84538.0 2954.62   1
  -6  -3  -2 87608.2 2751.08   1
   6   3   3 79456.4 2977.24   1
  -6  -3  -3 85368.2 2983.73   1
   6   3   4 15447.5 1367.25   1
  -6  -3  -4 16805.1 1398.95   1
   6   3   5 7846.94 1042.27   1
  -6  -3  -6 989.850 372.564   1
   6   3   6 1011.06 386.025   1
  -6  -3  -7 19859.6 1785.63   1
   6   3   7 15729.9 1670.14   1
   6   3   8 3155.99 840.470   1
  -6  -3  -8 4164.39 950.989   1
   6   3   9-764.422 407.666   1
  -6  -3  -9 7.80068 72.2617   1
   6   4   0 212465. 5175.42   1
   6   4   1 5629.81 796.066   1
   6   4   2 7691.39 867.332   1
  -6  -4  -2 8910.67 850.268   1
   6   4   3 53171.2 2486.11   1
  -6  -4  -3 49633.9 2233.82   1
  -6  -4  -4 3349.81 603.426   1
   6   4   4 3068.74 597.337   1
  -6  -4  -5 336.532 195.510   1
   6   4   5 409.982 226.013   1
   6   4   6 5932.54 910.104   1
  -6  -4  -6 6773.39 927.709   1
  -6  -4  -7 44744.5 2508.90   1
   6   4   7 38895.9 2518.23   1
   6   4   8 1948.75 595.825   1
  -6  -4  -8 2300.23 588.747   1
   6   4   9 773.117 419.357   1
  -6  -4  -9 1069.57 425.201   1
   6   4  10 4706.71 1216.87   1
   6   5   0 4662.07 876.543   1
   6   5   1 93896.7 3240.69   1
   6   5   2 5338.03 745.839   1
  -6  -5  -2 5574.27 711.140   1
   6   5   3 115193. 3520.46   1
  -6  -5  -3 119659. 3199.33   1
   6   5   4 12550.3 1151.97   1
  -6  -5  -4 11205.8 1105.46   1
   6   5   5 20061.1 1542.14   1
  -6  -5  -5 17893.7 1365.37   1
   6   5   6 9849.94 1123.51   1
  -6  -5  -6 9334.83 1053.81   1
  -6  -5  -7 18203.8 1570.56   1
   6   5   7 16839.1 1541.13   1
  -6  -5  -8 701.098 246.632   1
   6   5   8 770.401 368.555   1
   6   5   9-277.226 256.129   1
  -6  -5  -9 47.5773 145.196   1
  -6  -5 -10 1809.27 989.139   1
   6   5  10 1004.97 616.601   1
   6   6   1 4925.09 771.516   1
   6   6   2 7506.91 982.273   1
   6   6   3 30975.7 1784.24   1
  -6  -6  -3 28300.7 1619.84   1
   6   6   4 16271.8 1338.36   1
  -6  -6  -4 18196.5 1302.75   1
  -6  -6  -5 2896.65 534.268   1
   6   6   5 2553.54 532.299   1
   6   6   6 41906.9 2341.33   1
  -6  -6  -6 41575.8 2105.81   1
   6   6   7 234.899 195.049   1
  -6  -6  -7-1328.69 555.990   1
  -6  -6  -8 304.983 172.070   1
  -6  -6  -9 10551.4 1229.93   1
   6   6   9 7088.68 1126.44   1
  -6  -6 -10 5300.34 1038.16   1
   6   6  10 5525.44 976.497   1
  -6  -6 -11 179.457 360.842   1
   6   6  11 128.658 583.724   1
   6   7   1 9345.19 1161.57   1
   6   7   2 29779.5 1811.36   1
   6   7   3 401562. 6609.20   1
   6   7   4 6894.42 869.124   1
  -6  -7  -4 6593.83 807.070   1
   6   7   5 11069.5 1106.94   1
  -6  -7  -5 8946.61 907.258   1
   6   7   6 21087.9 1604.48   1
  -6  -7  -6 22105.6 1551.11   1
   6   7   7 1076.29 361.053   1
  -6  -7  -7 1272.24 371.227   1
   6   7   8-72.3901 135.716   1
  -6  -7  -8-65.2130 82.5622   1
   6   7   9 6.69056 72.2003   1
  -6  -7  -9 77.2998 17.0109   1
   6   7  10 1115.37 454.667   1
  -6  -7 -10 1402.04 437.268   1
  -6  -7 -11 685.508 295.541   1
   6   7  11 863.510 402.325   1
   6   8   1 23283.6 1946.14   1
   6   8   2 201.291 184.303   1
   6   8   3 7737.36 913.841   1
   6   8   4 797.678 263.947   1
   6   8   5 458.513 172.478   1
  -6  -8  -5 948.029 282.572   1
   6   8   6 67605.8 2709.12   1
  -6  -8  -6 63665.3 2538.60   1
  -6  -8  -7 3594.77 574.857   1
   6   8   7 3433.94 602.271   1
   6   8   8 167.964 181.297   1
  -6  -8  -8 3.54260 75.0495   1
   6   8   9 2776.71 718.233   1
  -6  -8  -9 5782.36 832.509   1
   6   8  10-21.1642 63.7033   1
  -6  -8 -10 266.580 226.996   1
  -6  -8 -11 1242.92 434.786   1
   6   8  11 461.674 253.160   1
  -6  -8 -12 170.912 63.9118   1
   6   9   2 3211.93 638.879   1
   6   9   3 2929.06 451.033   1
   6   9   4 3255.17 598.915   1
   6   9   5 17781.8 1299.16   1
   6   9   6 49965.6 2284.71   1
  -6  -9  -6 46074.2 2170.29   1
   6   9   7 406.987 211.040   1
  -6  -9  -7 292.035 177.806   1
  -6  -9  -8 7956.12 880.439   1
   6   9   8 8156.45 974.735   1
   6   9   9 14704.6 1403.07   1
   6   9  10 134.619 98.1063   1
  -6  -9 -10 202.362 102.345   1
  -6  -9 -11 432.011 240.736   1
   6   9  11 518.323 275.983   1
  -6  -9 -12 792.783 287.860   1
   6  10   2 45161.8 2538.83   1
   6  10   3 36942.4 2253.91   1
   6  10   4 3295.16 575.976   1
   6  10   5 6004.02 748.056   1
   6  10   6 11842.0 1090.56   1
  -6 -10  -7 93.0586 130.646   1
   6  10   7 245.523 209.327   1
  -6 -10  -8 3896.18 574.904   1
   6  10   8 4310.10 672.070   1
   6  10   9 2235.53 509.841   1
  -6 -10  -9 2340.89 488.004   1
   6  10  10 73.8168 88.8807   1
   6  10  11 118.545 105.070   1
   6  11   2 101.556 93.0979   1
   6  11   3 121.657 84.9943   1
   6  11   4 4210.61 670.809   1
   6  11   5 706.712 247.478   1
   6  11   6 76606.7 2607.84   1
   6  11   7 544.449 180.799   1
   6  11   8 303.435 214.785   1
   6  11   9 25.5198 16.9469   1
   6  12   2 5581.78 949.760   1
   6  12   3 688.925 263.104   1
   6  12   4 2757.51 502.812   1
   6  12   5 3039.17 502.811   1
   6  12   6 1169.59 331.245   1
  -7   7   0 3020.61 837.088   1
  -7   7  -1-134.992 172.415   1
  -7   7  -2 675.492 405.641   1
  -7   6   1 2434.98 494.266   1
   7  -6  -1 4283.36 864.425   1
   7  -6   0 2192.86 536.942   1
  -7   6   0 2115.74 460.384   1
  -7   6  -1-93.4307 51.1830   1
   7  -6   1 272.265 262.634   1
   7  -6   2 69.4016 141.206   1
  -7   6  -2 466.225 270.105   1
  -7   6  -3 1191.86 983.465   1
   7  -6   3 4144.12 988.819   1
   7  -5  -6 8678.46 1150.98   1
   7  -5  -4 3115.81 627.994   1
   7  -5  -3 2173.09 494.880   1
   7  -5  -2 756.664 312.960   1
   7  -5  -1 24293.5 1875.78   1
  -7   5   1 23644.9 1557.46   1
   7  -5   0 2515.28 641.909   1
  -7   5   0 1718.68 635.655   1
  -7   5  -1 776.677 578.090   1
   7  -5   1 2398.11 591.420   1
   7  -5   2 280.444 501.281   1
  -7   5  -2-5.25486 224.121   1
   7  -5   3 213.254 519.476   1
  -7   5  -3 203.171 475.665   1
   7  -4  -6 5441.24 910.964   1
   7  -4  -5 277.325 203.968   1
   7  -4  -4 28835.8 1896.50   1
   7  -4  -3 9669.85 1099.32   1
   7  -4  -2 297.751 156.386   1
  -7   4   1 345.014 289.702   1
   7  -4  -1 445.153 360.687   1
  -7   4   0 144.793 225.011   1
   7  -4   0 3.28519 72.8804   1
   7  -4   1 1621.71 833.926   1
  -7   4  -1 1656.95 907.560   1
   7  -4   3 2030.87 950.820   1
  -7   4  -3 680.935 810.544   1
   7  -4   4 65.6813 192.234   1
  -7   4  -4 219.483 295.950   1
   7  -3  -4 23030.8 1896.53   1
   7  -3  -3 8802.15 992.462   1
   7  -3  -2 2690.21 611.529   1
   7  -3  -1 32792.0 2050.12   1
  -7   3   1 35111.4 1927.48   1
   7  -3   0 8647.00 1236.58   1
   7  -3   1 4508.69 982.873   1
  -7   3  -1 2762.08 827.940   1
   7  -3   2 3273.23 696.485   1
  -7   3  -2 4766.98 794.340   1
   7  -3   3 842.689 322.776   1
  -7   3  -3 1100.26 412.507   1
   7  -3   4 708.780 401.628   1
  -7   3  -4 848.975 419.322   1
  -7   3  -5 6820.00 1245.96   1
   7  -2  -4 104717. 3874.72   1
   7  -2  -3 29567.0 2033.30   1
   7  -2  -2 12068.4 1193.40   1
   7  -2  -1 31759.7 2086.53   1
  -7   2   1 32733.5 1876.98   1
   7  -2   0 252.129 191.082   1
  -7   2   0 142.936 86.4525   1
  -7   2  -1 1020.94 494.567   1
   7  -2   1 1401.55 442.610   1
   7  -2   2 24883.0 2045.06   1
  -7   2  -2 23523.7 1757.62   1
   7  -2   3-55.1997 111.910   1
  -7   2  -3 412.309 242.263   1
  -7   2  -4 32882.2 2530.13   1
   7  -2   4 30022.2 2414.05   1
   7  -2   5 1254.60 587.515   1
  -7   2  -5 2071.92 630.377   1
   7  -1  -4-100.329 324.467   1
   7  -1  -3 543.862 296.323   1
   7  -1  -1 110790. 3724.40   1
  -7   1   1 105923. 3541.21   1
   7  -1   0 16893.6 1519.84   1
  -7   1   0 16289.9 1276.71   1
   7  -1   1 6643.39 972.112   1
  -7   1  -1 6437.60 919.111   1
   7  -1   2 39080.7 2603.57   1
  -7   1  -2 43476.3 2395.98   1
   7  -1   3 4113.96 833.022   1
  -7   1  -3 4008.27 736.850   1
  -7   1  -4 3588.72 780.283   1
   7  -1   4 2757.75 604.352   1
  -7   1  -5 10862.5 1404.56   1
   7  -1   5 11292.9 1490.75   1
  -7   1  -6 2324.88 667.001   1
   7  -1   6 2686.28 833.556   1
   7   0  -3 14104.9 1434.92   1
   7   0  -2 1630.54 469.514   1
   7   0  -1 128977. 4070.26   1
   7   0   0 3893.14 655.643   1
  -7   0   0 3674.75 565.887   1
   7   0   1 4789.76 797.197   1
  -7   0  -1 6203.01 802.133   1
   7   0   2 127516. 4303.66   1
  -7   0  -2 120497. 3946.42   1
   7   0   3 809.410 355.363   1
  -7   0  -3 1049.82 319.258   1
  -7   0  -4 2377.47 580.282   1
   7   0   4 2173.03 602.998   1
  -7   0  -5 15487.6 1682.03   1
   7   0   5 13734.0 1593.97   1
  -7   0  -6 117.412 221.623   1
   7   0   6 154.070 193.889   1
   7   1  -2 8749.77 1079.28   1
   7   1  -1 4561.91 837.441   1
   7   1   1 16291.8 1518.61   1
  -7  -1  -1 17741.6 1366.43   1
   7   1   2 52838.0 2802.74   1
  -7  -1  -2 51729.0 2763.00   1
   7   1   3 1.88268 127.536   1
  -7  -1  -3-173.763 128.773   1
   7   1   4 5242.06 927.810   1
  -7  -1  -4 5363.00 851.438   1
   7   1   5 15497.0 1678.61   1
  -7  -1  -5 16307.0 1664.32   1
  -7  -1  -6-11.0834 62.3165   1
   7   1   6-153.168 173.320   1
  -7  -1  -7 436.896 105.610   1
   7   2   0 54397.9 2845.67   1
   7   2   1 7036.06 950.910   1
  -7  -2  -1 8211.25 902.040   1
  -7  -2  -2 3843.13 618.664   1
   7   2   2 4243.96 809.009   1
   7   2   3 5928.35 941.781   1
  -7  -2  -3 7026.24 977.342   1
   7   2   4 3264.54 705.644   1
  -7  -2  -4 3385.87 670.196   1
   7   2   5 117370. 4508.31   1
  -7  -2  -5 118616. 4208.57   1
   7   2   6 2119.12 1099.75   1
  -7  -2  -7 11864.3 1420.24   1
   7   2   8 2292.37 750.073   1
  -7  -2  -8 5939.85 1240.51   1
   7   3  -1 2573.51 634.818   1
   7   3   0 43239.5 2520.32   1
   7   3   1 31790.5 2002.48   1
  -7  -3  -1 29200.3 1809.89   1
   7   3   2 105137. 3752.86   1
  -7  -3  -2 108741. 3319.61   1
   7   3   3 70113.7 3055.96   1
  -7  -3  -3 61151.8 3001.22   1
   7   3   4 694.212 337.932   1
  -7  -3  -4 140.350 100.955   1
   7   3   5 33675.3 2309.96   1
  -7  -3  -5 35095.2 2210.19   1
   7   3   6 11455.1 1410.07   1
  -7  -3  -6 16212.8 1665.98   1
  -7  -3  -7 3865.37 803.734   1
   7   3   7 3434.31 785.112   1
  -7  -3  -8 15520.7 1668.53   1
   7   4  -1 1365.13 549.201   1
   7   4   0 2375.40 552.169   1
   7   4   1 1564.09 440.755   1
   7   4   2 56366.7 2645.56   1
  -7  -4  -2 60651.9 2483.79   1
   7   4   3 16571.5 1487.40   1
  -7  -4  -3 15340.7 1251.46   1
  -7  -4  -4 66.1524 30.5317   1
   7   4   4 69.9011 146.944   1
   7   4   5 65176.2 3133.81   1
  -7  -4  -5 72315.4 3127.92   1
  -7  -4  -6 3249.31 698.801   1
   7   4   6 3079.51 671.348   1
  -7  -4  -7 1246.11 486.872   1
   7   4   7 1156.20 476.181   1
  -7  -4  -8-143.371 172.202   1
   7   4   8 246.878 256.016   1
   7   4   9 5173.08 1069.53   1
  -7  -4  -9 7383.60 1174.34   1
   7   5   0 34467.4 2411.19   1
   7   5   1 13182.8 1372.28   1
   7   5   2 43476.5 2394.93   1
  -7  -5  -2 44792.4 2233.70   1
  -7  -5  -3 1256.55 322.009   1
   7   5   3 1690.39 460.648   1
   7   5   4 5928.11 875.657   1
  -7  -5  -4 5704.93 850.585   1
   7   5   5 23716.3 1846.34   1
  -7  -5  -5 23634.9 1713.01   1
   7   5   6 108.787 44.6208   1
  -7  -5  -6 116.502 56.0004   1
  -7  -5  -9-0.14798 115.825   1
   7   5   9-46.9776 219.525   1
   7   6   0 16594.1 1766.96   1
   7   6   1 89963.2 3584.89   1
   7   6   2 5562.22 884.257   1
   7   6   3 11452.7 1181.70   1
  -7  -6  -3 8883.32 976.557   1
   7   6   4 25663.1 1860.95   1
   7   6   5 47242.8 2563.22   1
  -7  -6  -5 45372.7 2554.96   1
   7   6   6 555.935 299.326   1
  -7  -6  -6 560.827 278.439   1
   7   6   7 1828.07 517.637   1
  -7  -6  -7 2046.66 517.952   1
   7   6   9 794.389 494.113   1
  -7  -6  -9 418.643 399.865   1
   7   6  10 382.244 366.687   1
  -7  -6 -10 6.81228 214.927   1
   7   7   1 8704.98 1127.88   1
   7   7   2 2235.37 593.210   1
   7   7   3 25337.6 1799.34   1
  -7  -7  -4 255.475 117.507   1
   7   7   4 450.212 243.866   1
   7   7   5 4352.50 760.323   1
  -7  -7  -5 4364.78 728.121   1
  -7  -7  -6-36.4394 132.478   1
   7   7   6-89.1355 101.191   1
   7   7   7 15749.9 1526.02   1
  -7  -7  -7 14342.6 1338.42   1
  -7  -7  -8 60384.1 2890.70   1
   7   7   8 58478.4 3029.94   1
   7   7   9 1259.16 430.385   1
  -7  -7  -9 1640.52 443.965   1
   7   7  10 113.300 181.171   1
  -7  -7 -10-1.82578 82.6148   1
   7   8   1 143365. 4872.13   1
   7   8   2 11910.4 1277.31   1
   7   8   3 2917.91 639.694   1
   7   8   4 10903.9 1192.03   1
   7   8   5 922.814 314.873   1
  -7  -8  -5 1056.60 341.555   1
  -7  -8  -6 2543.24 549.153   1
   7   8   6 3217.52 645.994   1
  -7  -8  -7 3825.84 694.390   1
   7   8   7 4494.13 818.103   1
  -7  -8  -8 6907.96 887.712   1
   7   8   8 6557.59 968.545   1
   7   8   9 964.922 413.377   1
  -7  -8  -9 925.373 372.562   1
   7   8  10 2148.54 618.912   1
  -7  -8 -10 3052.86 667.324   1
  -7  -8 -11 1396.78 476.817   1
   7   8  11 1022.98 423.948   1
   7   9   1 55324.1 3256.93   1
   7   9   2 4016.47 767.217   1
   7   9   3 15306.6 1464.97   1
   7   9   4 56530.8 2797.35   1
   7   9   5 8920.05 1069.00   1
  -7  -9  -6-159.089 153.599   1
   7   9   6-320.233 235.406   1
  -7  -9  -7 2437.27 579.932   1
   7   9   7 3309.80 655.273   1
  -7  -9  -8-218.507 201.239   1
   7   9   8 32.9098 36.8972   1
   7   9   9-133.451 139.642   1
  -7  -9  -9-221.879 196.064   1
   7   9  10 2310.09 621.780   1
  -7  -9 -10 2357.91 544.407   1
   7   9  11 3024.09 746.275   1
  -7  -9 -11 5995.23 899.019   1
   7  10   2 3499.01 741.037   1
   7  10   3 3379.45 731.657   1
   7  10   4 3130.02 616.787   1
   7  10   5 4028.76 708.468   1
   7  10   6 1067.36 336.541   1
   7  10   7 8298.49 1004.62   1
  -7 -10  -7 8322.41 939.339   1
  -7 -10  -8 3999.03 719.004   1
   7  10   8 4418.22 766.826   1
   7  10   9 1078.26 574.293   1
  -7 -10  -9 52.8931 85.7382   1
   7  10  10 1042.67 407.741   1
  -7 -10 -10 701.830 226.621   1
   7  10  11-13.9850 27.1821   1
   7  10  12 2846.01 826.345   1
   7  11   2 41.6134 125.992   1
   7  11   3 209.123 152.218   1
   7  11   4 107.074 30.8351   1
   7  11   5 4269.29 726.619   1
   7  11   6 397.190 144.115   1
   7  11   7 1177.56 390.918   1
   7  11   8-184.933 97.6389   1
   7  11   9 613.720 263.221   1
   7  11  10 2160.93 576.147   1
   7  12   2 175.992 157.648   1
   7  12   3 120.174 184.754   1
   7  12   4 79252.3 3261.70   1
   7  12   5 380.018 237.109   1
   7  12   6 1328.90 385.463   1
   7  12   7 1028.26 365.656   1
  -8   6   1 721.390 312.120   1
  -8   6   0 1041.52 321.954   1
  -8   6  -1 6128.15 1016.21   1
   8  -5  -4 0.13878 397.600   1
   8  -5  -3 1912.24 505.440   1
   8  -5  -2-39.3069 118.405   1
  -8   5   1 3346.14 631.709   1
   8  -5  -1 2739.15 624.140   1
   8  -5   0 303.033 229.889   1
  -8   5   0 288.027 176.040   1
   8  -5   1 192.475 188.407   1
  -8   5  -1 25.2532 300.359   1
  -8   5  -2 991.268 1043.06   1
   8  -5   2 977.437 1125.49   1
   8  -4  -7-170.978 141.655   1
   8  -4  -6-153.364 300.118   1
   8  -4  -5 142.704 96.3392   1
   8  -4  -4 4476.15 805.401   1
   8  -4  -3 15075.9 1530.16   1
   8  -4  -2 8070.99 1095.37   1
  -8   4   1 395.960 364.022   1
   8  -4  -1 1530.36 434.567   1
   8  -4   0 58.9285 359.252   1
  -8   4   0 502.605 429.134   1
  -8   4  -2 350.294 554.536   1
   8  -4   2 287.627 518.269   1
   8  -3  -5 2805.98 1295.58   1
   8  -3  -4 50.2485 217.055   1
   8  -3  -3 2296.47 1135.13   1
   8  -3  -2-4.37362 46.5843   1
  -8   3   0 1133.00 737.913   1
   8  -3   0 1359.18 938.433   1
  -8   3  -2 813.126 323.896   1
   8  -3   2 313.416 492.098   1
   8  -3   3-287.597 320.441   1
  -8   3  -3 179.060 222.864   1
   8  -2  -5 1042.12 855.578   1
   8  -2  -4 1004.21 724.766   1
   8  -2  -2-180.759 533.393   1
   8  -2  -1 35920.6 2438.22   1
  -8   2   1 35356.3 2153.05   1
   8  -2   0 10089.2 1251.37   1
  -8   2   0 10961.2 1097.65   1
  -8   2  -1 3284.67 660.140   1
   8  -2   1 2406.46 692.067   1
  -8   2  -2 1109.51 421.920   1
   8  -2   2 1234.13 545.469   1
   8  -2   3 981.565 503.035   1
  -8   2  -3 925.322 387.196   1
  -8   2  -4 8618.83 1245.12   1
   8  -2   4 9068.85 1519.44   1
   8  -1  -4 1443.19 534.932   1
   8  -1  -3 14967.4 1761.02   1
   8  -1  -2 1042.93 411.968   1
   8  -1  -1 3385.16 690.730   1
   8  -1   0 16436.6 1673.96   1
  -8   1   0 18684.7 1537.16   1
  -8   1  -1 1337.18 394.819   1
   8  -1   1 1276.51 457.443   1
  -8   1  -2 37.9214 138.614   1
   8  -1   3 18593.9 1970.10   1
  -8   1  -3 18427.7 1844.65   1
   8   0  -3 158678. 5191.99   1
   8   0  -2 1523.96 483.226   1
   8   0  -1 55.2461 42.0570   1
   8   0   0 27409.1 2066.85   1
  -8   0   0 25498.2 1866.00   1
   8   0   1 3142.85 828.392   1
  -8   0  -1-399.534 186.608   1
  -8   0  -3 436.944 225.099   1
   8   0   3 285.626 269.034   1
   8   0   4 24148.3 2414.48   1
   8   0   5 1028.64 502.195   1
  -8   0  -5 661.578 382.031   1
   8   1  -3 22481.0 2093.53   1
   8   1  -2 5894.53 970.306   1
   8   1  -1 21378.0 1819.22   1
   8   1   0 78841.8 3495.28   1
  -8  -1   0 83231.1 3353.02   1
  -8  -1  -1 717.175 308.365   1
   8   1   1 344.531 232.853   1
  -8  -1  -2 2259.98 552.484   1
   8   1   3 5602.37 999.321   1
  -8  -1  -3 5475.20 909.291   1
   8   1   4 240.940 211.368   1
  -8  -1  -4 190.928 236.497   1
   8   1   5 23155.0 2265.79   1
  -8  -1  -5 28951.2 2214.13   1
   8   1   6 1871.96 698.377   1
  -8  -1  -6 5096.09 1131.22   1
   8   2  -2 1767.46 517.720   1
   8   2  -1 6021.86 1001.84   1
   8   2   0 87226.8 3684.69   1
  -8  -2  -1 839.959 299.098   1
   8   2   1 985.500 359.674   1
   8   2   2 43394.6 2693.83   1
  -8  -2  -2 46761.5 2418.37   1
   8   2   3 30925.7 2307.93   1
  -8  -2  -3 24902.2 2108.74   1
  -8  -2  -4 118.572 136.079   1
   8   2   4 220.138 208.485   1
   8   2   5 2384.41 665.253   1
  -8  -2  -5 3052.16 705.464   1
  -8  -2  -6 7292.38 1102.54   1
   8   2   6 4435.67 975.870   1
   8   3  -2 100238. 4767.37   1
   8   3  -1 794.037 388.976   1
   8   3   0 64328.7 3447.97   1
   8   3   1 14570.2 1448.38   1
  -8  -3  -1 16652.4 1455.84   1
   8   3   2 8480.66 1088.43   1
  -8  -3  -2 8357.80 979.702   1
   8   3   3 43108.1 2616.84   1
  -8  -3  -3 40315.7 2451.44   1
  -8  -3  -4 2641.50 603.006   1
   8   3   4 2939.47 710.562   1
   8   3   5 3525.15 965.344   1
  -8  -3  -5 1053.13 416.233   1
   8   3   6 7055.70 1209.20   1
  -8  -3  -6 5817.93 951.379   1
  -8  -3  -7 51.5069 173.469   1
   8   3   7 325.724 359.270   1
   8   4  -1 9486.29 1367.65   1
   8   4   0 101212. 4145.65   1
   8   4   1 36714.1 2389.03   1
  -8  -4  -2 81.4488 113.783   1
   8   4   2 270.344 174.145   1
   8   4   3 2294.72 603.486   1
  -8  -4  -3 2760.45 583.209   1
   8   4   4 38925.0 2537.97   1
  -8  -4  -4 33322.2 2397.89   1
  -8  -4  -5 321.629 205.365   1
   8   4   5 478.152 359.894   1
   8   4   6 7978.29 1242.20   1
  -8  -4  -6 10859.6 1331.12   1
  -8  -4  -7 9328.36 1283.18   1
   8   4   7 6324.95 1183.79   1
   8   5   0 23767.1 2003.22   1
   8   5   1 628.486 351.454   1
   8   5   2 7564.69 1023.40   1
  -8  -5  -2 8767.22 1027.24   1
   8   5   3 135590. 4635.24   1
  -8  -5  -3 135434. 4124.39   1
   8   5   4 9573.35 1207.88   1
  -8  -5  -4 9224.94 1079.45   1
  -8  -5  -5 3785.22 739.001   1
   8   5   5 3930.46 808.996   1
   8   5   6 9364.71 1300.22   1
  -8  -5  -6 11777.7 1355.96   1
   8   5   7 7862.39 1234.00   1
  -8  -5  -7 7361.84 1092.76   1
  -8  -5  -8 12222.2 1514.34   1
   8   6   0 52284.1 3331.76   1
   8   6   1 2926.20 704.485   1
   8   6   2 24602.9 1955.05   1
   8   6   3 12495.2 1335.85   1
  -8  -6  -3 12848.9 1266.04   1
   8   6   4 369.200 79.7896   1
  -8  -6  -4 287.137 199.169   1
  -8  -6  -5 2916.35 664.054   1
   8   6   5 2767.39 631.378   1
  -8  -6  -6 1599.19 615.990   1
   8   6   6 1929.00 609.893   1
   8   6   7 437.129 307.690   1
  -8  -6  -7-137.679 194.492   1
   8   6   8 761.275 529.367   1
  -8  -6  -8-780.961 759.945   1
   8   7   1 3856.86 812.455   1
   8   7   2 25160.5 2173.15   1
   8   7   3 133079. 4601.73   1
   8   7   4 1949.13 523.968   1
  -8  -7  -4 1850.26 517.504   1
   8   7   5 175.935 146.465   1
  -8  -7  -5 495.777 281.920   1
   8   7   6 24428.6 1982.07   1
  -8  -7  -6 20904.5 1783.88   1
   8   7   7 6176.88 1190.47   1
   8   7   8-139.994 267.871   1
  -8  -7  -8 88.2740 70.3141   1
   8   7   9 1284.23 642.410   1
  -8  -7  -9 1423.38 627.071   1
   8   8   1-194.819 161.415   1
   8   8   2 4589.54 967.992   1
   8   8   4 18968.7 1706.74   1
   8   8   5 18856.3 1700.00   1
  -8  -8  -5 18082.1 1596.45   1
   8   8   6 44908.0 2644.61   1
  -8  -8  -6 41608.6 2455.12   1
  -8  -8  -7 3145.88 676.707   1
   8   8   7 4220.20 799.940   1
  -8  -8  -8 1038.92 399.347   1
   8   8   8 1138.86 455.131   1
   8   8   9 9.48852 125.268   1
  -8  -8  -9-48.0826 123.110   1
   8   9   1 226.263 251.176   1
   8   9   2 7024.02 1102.54   1
   8   9   3 1124.60 456.078   1
   8   9   5 9862.77 1271.99   1
   8   9   6 16347.9 1670.71   1
  -8  -9  -6 21837.3 1747.81   1
  -8  -9  -7 1254.90 393.651   1
   8   9   7 1046.45 383.265   1
   8   9   8 2869.04 709.914   1
  -8  -9  -8 2975.78 682.815   1
   8   9   9 4758.26 902.667   1
  -8  -9  -9 6221.60 922.019   1
   8   9  10 2389.76 670.418   1
  -8  -9 -10 3415.76 679.928   1
   8  10   2 14478.1 1599.50   1
   8  10   3 17432.6 1737.42   1
   8  10   4 1456.15 437.550   1
   8  10   5 11912.9 1368.50   1
   8  10   6 460.771 255.499   1
   8  10   7 5337.87 850.391   1
  -8 -10  -7 5211.55 807.068   1
  -8 -10  -8-462.159 478.540   1
   8  10   8 892.308 381.929   1
   8  10   9 275.312 193.160   1
  -8 -10  -9 341.872 293.999   1
  -8 -10 -10 903.822 358.453   1
   8  10  10 638.891 341.580   1
   8  11   2 112.404 122.098   1
   8  11   3 4027.75 941.939   1
   8  11   4 38.8400 124.166   1
   8  11   5 16693.6 1614.76   1
   8  11   6 21419.2 1768.85   1
   8  11   7 6037.42 898.543   1
   8  11   8 1795.71 510.884   1
  -8 -11  -8 1284.13 370.667   1
   8  11   9-364.818 218.432   1
   8  11  10 2361.88 612.623   1
   8  11  11 225.893 227.256   1
   8  12   2 3684.54 908.608   1
   8  12   3 3722.44 895.432   1
   8  12   4 5253.72 867.503   1
   8  12   5 9787.92 1170.16   1
   8  12   6 419.568 258.594   1
   8  12   7 303.193 198.832   1
   8  12   8 1443.73 413.733   1
   8  13   3-123.264 176.379   1
   8  13   4 3992.24 848.474   1
  -9   5   1 4659.62 813.144   1
   9  -4  -5 5860.50 1119.05   1
   9  -4  -4 7716.65 1147.92   1
   9  -4  -3 6936.20 1070.64   1
   9  -4  -2 2999.66 718.661   1
   9  -4  -1 4959.53 923.895   1
  -9   4   1 1197.77 872.855   1
  -9   4   0 748.162 840.515   1
   9  -4   0 1160.98 962.622   1
   9  -3  -6 25.7679 227.432   1
   9  -3  -5 2033.27 736.913   1
   9  -3  -4 1550.51 1229.42   1
   9  -3  -3-0.78826 93.5603   1
   9  -3  -2 151.259 289.857   1
  -9   3   1-62.0764 220.887   1
   9  -3  -1-49.0631 113.086   1
  -9   3   0-118.926 203.159   1
   9  -3   0 163.258 231.055   1
  -9   3  -1 1279.34 444.774   1
   9  -3   1 285.414 337.619   1
   9  -2  -5 1421.25 1096.29   1
   9  -2  -4 295.068 563.545   1
   9  -2  -3 362.363 401.247   1
   9  -2  -2 179.406 233.350   1
  -9   2   0 5140.01 804.089   1
   9  -2   0 1548.13 916.028   1
   9  -2   1 2196.02 1273.88   1
  -9   2  -2 14393.0 1812.33   1
   9  -1  -4-25.6717 19.5188   1
   9  -1  -3 94.1205 156.528   1
   9  -1  -2 30687.0 2256.40   1
   9  -1  -1 5887.29 999.593   1
  -9   1   0 132.758 66.1770   1
   9  -1   0-75.6751 273.449   1
  -9   1  -1 1103.10 389.019   1
   9  -1   1 791.370 365.509   1
   9  -1   2 161.392 207.983   1
  -9   1  -2-61.0382 211.036   1
   9   0  -4 1188.92 530.491   1
   9   0  -3 4473.76 1026.75   1
   9   0  -2 498.019 321.375   1
   9   0  -1 14830.6 1646.98   1
  -9   0   0 436.343 324.966   1
   9   0   0 639.276 365.159   1
  -9   0  -2 4591.01 883.615   1
   9   0   2 4372.88 912.643   1
  -9   0  -3 3020.20 699.190   1
   9   0   3 3176.20 911.169   1
   9   1  -3 6708.48 1260.82   1
   9   1  -2 5071.27 1139.90   1
   9   1  -1 2271.00 633.942   1
   9   1   0 24228.5 2197.76   1
   9   1   1 334.141 319.754   1
  -9  -1  -1 41.4676 101.590   1
   9   1   2 6302.52 1131.42   1
  -9  -1  -3 737.898 389.043   1
   9   1   3 743.148 347.111   1
   9   1   4 16966.9 2013.67   1
  -9  -1  -4 22783.5 2043.50   1
   9   2  -1 965.308 411.049   1
   9   2   0 10178.6 1333.18   1
   9   2   1 8279.41 1214.20   1
  -9  -2  -1 6077.42 978.872   1
   9   2   2 5447.51 1039.81   1
  -9  -2  -2 6219.24 915.124   1
   9   2   3 25609.1 2266.04   1
  -9  -2  -3 23539.1 1973.36   1
  -9  -2  -4 1032.74 410.698   1
   9   2   4 1173.19 516.403   1
   9   3  -2 15361.3 1848.39   1
   9   3  -1 182.932 61.0160   1
   9   3   0 22671.8 2079.05   1
   9   3   1 32486.3 2420.56   1
  -9  -3  -1 32352.9 2243.20   1
   9   3   2 1986.17 586.604   1
  -9  -3  -2 1871.61 465.734   1
   9   3   3 1472.01 512.948   1
  -9  -3  -3 2110.87 564.698   1
   9   3   4 8293.75 1284.22   1
  -9  -3  -4 4940.07 1006.03   1
  -9  -3  -5 4042.38 812.266   1
   9   3   5 3431.23 902.153   1
   9   4   0-27.3669 305.863   1
   9   4   1 4191.98 838.781   1
   9   4   2 11275.1 1360.32   1
  -9  -4  -2 7896.76 1080.61   1
   9   4   3 14779.4 1696.98   1
  -9  -4  -3 14736.1 1468.34   1
   9   4   4 34309.0 2601.67   1
  -9  -4  -4 30530.8 2295.82   1
  -9  -4  -5 253.619 259.162   1
   9   4   5 341.974 84.3748   1
   9   5   0 1301.33 546.498   1
   9   5   1 20355.6 1982.94   1
   9   5   2 17768.3 1750.24   1
  -9  -5  -2 20797.5 1735.08   1
   9   5   3 20359.0 1984.05   1
  -9  -5  -3 21395.6 1758.56   1
   9   5   4-368.300 411.927   1
  -9  -5  -4 114.567 162.479   1
   9   5   5 21204.2 2068.46   1
  -9  -5  -5 17192.7 1793.11   1
  -9  -5  -6-286.824 283.462   1
   9   5   6 629.469 406.531   1
   9   6   0 22713.3 2270.94   1
   9   6   1 6246.30 1236.99   1
   9   6   2 4187.41 875.328   1
  -9  -6  -3 4795.21 845.733   1
   9   6   3 5645.42 991.761   1
   9   6   4 36127.8 2655.97   1
  -9  -6  -4 32743.3 2263.77   1
  -9  -6  -5 2640.20 639.519   1
   9   6   5 2980.49 951.462   1
   9   6   7 3913.79 1160.19   1
   9   7   0 8597.95 1497.48   1
   9   7   1 14327.3 1734.25   1
   9   7   2 2683.19 866.439   1
   9   7   3 2860.83 881.624   1
   9   7   5 325.398 227.860   1
  -9  -7  -5 125.107 282.032   1
   9   8   2 2010.58 872.054   1
   9   8   3 402.377 393.992   1
   9   8   4 2326.81 743.778   1
   9   8   5 198.910 172.568   1
  -9  -8  -5 324.793 298.325   1
   9   8   7 2237.92 695.105   1
  -9  -8  -7 765.692 467.714   1
   9   9   2 8191.20 1484.90   1
   9   9   3 6685.85 1189.54   1
   9   9   4 19174.9 1928.32   1
   9   9   5 10641.6 1425.57   1
  -9  -9  -6 293.502 137.870   1
   9   9   6 205.793 103.557   1
  -9  -9  -7-75.6927 117.371   1
   9   9   7 341.589 105.758   1
   9   9   8-186.273 227.386   1
  -9  -9  -8 49.6287 95.1444   1
   9  10   2-168.221 263.398   1
   9  10   3 947.140 407.517   1
   9  10   4 3.01376 66.8602   1
   9  10   5 9239.19 1303.35   1
  -9 -10  -6 199.390 85.4051   1
   9  10   6 237.993 239.644   1
   9  10   7 37588.8 2667.48   1
  -9 -10  -7 42622.0 2489.54   1
  -9 -10  -8 246.431 200.745   1
   9  10   8-55.0757 44.6560   1
   9  11   2 8197.34 1376.20   1
   9  11   4 215.166 255.470   1
   9  11   5 2268.17 661.363   1
   9  11   6 411.134 302.230   1
   9  11   7 1818.07 579.441   1
   9  11   8 547.533 360.675   1
  -9 -11  -8 84.5985 103.418   1
   9  11   9 113.505 98.4763   1
  -9 -11  -9 437.131 186.408   1
   9  12   2 702.848 374.739   1
   9  12   3 6144.24 1165.95   1
   9  12   4 16547.1 1738.85   1
   9  12   5 476.781 347.954   1
   9  12   6 450.865 256.089   1
   9  12   7 6065.33 927.218   1
   9  12   8 7390.85 1076.54   1
   9  12   9 3016.61 706.691   1
   9  13   4 2911.05 726.109   1
   9  13   5 5083.85 933.105   1
  10   2   0 4463.92 1077.83   1
 -10  -2  -1 17220.4 1929.74   1
  10   3  -1 11010.5 1865.72   1
  10   3   0 1076.56 531.006   1
  10   3   1 21486.8 2137.29   1
  10   4   0 180.805 206.731   1
  10   4   1 383.413 274.403   1
  10   4   2 2018.01 765.511   1
 -10  -4  -2 5162.52 1096.46   1
  10   5   0 7474.84 1646.34   1
  10   5   1 1528.13 746.823   1
  10   5   2 19507.7 1990.09   1
  10   5   3 5565.56 1298.59   1
 -10  -5  -3 9168.56 1396.81   1
  10   6   0 6778.46 1554.34   1
  10   6   1 85551.9 4604.32   1
  10   6   2-52.4082 166.128   1
 -10  -6  -3 3065.96 748.387   1
  10   6   3 1169.18 435.728   1
  10   7   1 4240.09 1126.72   1
  10   7   2 55275.0 3573.85   1
  10   7   3 1274.51 571.909   1
  10   8   2 5155.48 1170.86   1
  10   8   3 910.097 513.862   1
  10   8   4-20.5055 267.521   1
  10   9   2 3347.63 1285.93   1
  10   9   3 61.6714 211.012   1
  10  10   3 1235.19 569.990   1
  10  10   4 7760.11 1310.52   1
  10  10   5 4100.81 1120.62   1
  10  11   4 2697.89 827.391   1
  10  11   5 27767.8 2601.79   1
  10  12   5 2943.87 907.359   1
  10  13   5 14261.9 1769.61   1
  10  13   6 2932.55 840.250   1
   0   0   0    0.00    0.00   0

TITL LD011_p10_s1 in P-1
REM P-1 (#2 in standard setting)
CELL 0.29070   6.223314   6.695663   6.978718  74.1204  85.2288  64.8442
ZERR    1.00   0.000753   0.000983   0.000966   0.0125   0.0106   0.0130
LATT  1
SFAC C H N O
UNIT 11.00 10.00 1.00 1.00
TREF
HKLF 4
END
;
_shelx_hkl_checksum   11246
