# Supplementary material for: Polymorphism of feldspars above 10 GPa
Source: Nat Commun. 2020 Jun 1;11:2721. doi: 10.1038/s41467-020-16547-4 (PMC7264230; doi:10.1038/s41467-020-16547-4)
Supplement: Supplementary file 4 — Supplementary Data 1 [file 41467_2020_16547_MOESM4_ESM.zip › CIFs/Microcline-II_p11_19i6GPa.cif]

 
data_Microcline-II_19_6GPa
 

_publ_requested_journal          'Nature Communications' 

_publ_contact_author_name        'Anna Pakhomova'
_publ_contact_author_address     
;Deutsches Elektronen-Synchrotron (DESY)
Notkestrasse 85
22607 Hamburg
Germany
;
_publ_contact_author_email       anna.pakhomova@desy.de
_publ_contact_author_phone       00494089985457
loop_
_publ_author_name
_publ_author_address
'Pakhomova, Anna'
;Deutsches Elektronen-Synchrotron (DESY)
Notkestrasse 85
22607 Hamburg
Germany
;
 

_audit_creation_method            'SHELXL-2016/6'
_shelx_SHELXL_version_number      '2016/6'
_chemical_name_systematic         microcline
_chemical_name_common             microcline
_chemical_melting_point           ?
_chemical_formula_moiety          ?
_chemical_formula_sum
 'Al K O8 Si3' 
_chemical_formula_weight          278.35

loop_
 _atom_type_symbol
 _atom_type_description
 _atom_type_scat_dispersion_real
 _atom_type_scat_dispersion_imag
 _atom_type_scat_source
 'O'  'O'  -0.0009   0.0008
 'International Tables Vol C Tables 4.2.6.8 and 6.1.1.4'
 'K'  'K'   0.0342   0.0411
 'International Tables Vol C Tables 4.2.6.8 and 6.1.1.4'
 'Al'  'Al'   0.0053   0.0078
 'International Tables Vol C Tables 4.2.6.8 and 6.1.1.4'
 'Si'  'Si'   0.0082   0.0108
 'International Tables Vol C Tables 4.2.6.8 and 6.1.1.4'
 
_space_group_crystal_system       triclinic
_space_group_IT_number            2
_space_group_name_H-M_alt         'P -1'
_space_group_name_Hall            '-P 1'
 
_shelx_space_group_comment
;
The symmetry employed for this shelxl refinement is uniquely defined
by the following loop, which should always be used as a source of
symmetry information in preference to the above space-group names.
They are only intended as comments.
;
 
loop_
 _space_group_symop_operation_xyz
 'x, y, z'
 '-x, -y, -z'
 
_cell_length_a                    6.1770(12)
_cell_length_b                    6.6728(16)
_cell_length_c                    6.9367(16)
_cell_angle_alpha                 74.36(2)
_cell_angle_beta                  85.072(17)
_cell_angle_gamma                 64.62(2)
_cell_volume                      248.59(11)
_cell_formula_units_Z             2
_cell_measurement_temperature     293(2)
_cell_measurement_reflns_used    582
_cell_measurement_theta_min     1.7970
_cell_measurement_theta_max     18.1600
 
_exptl_crystal_description        'plate crystal'
_exptl_crystal_colour             colorless
_exptl_crystal_density_meas       ?
_exptl_crystal_density_method     ?
_exptl_crystal_density_diffrn     3.719          
_exptl_crystal_F_000              276
_exptl_transmission_factor_min    ?
_exptl_transmission_factor_max    ?
_exptl_crystal_size_max           0.02
_exptl_crystal_size_mid           0.015
_exptl_crystal_size_min           0.01
_exptl_absorpt_coefficient_mu     0.196
_shelx_estimated_absorpt_T_min    ?
_shelx_estimated_absorpt_T_max    ?
_exptl_absorpt_correction_type     'multi-scan'
_exptl_absorpt_correction_T_min                   0.06129
_exptl_absorpt_correction_T_max                   1.00000
_exptl_absorpt_process_details    
;
CrysAlisPro 1.171.40.45a (Rigaku Oxford Diffraction, 2019)
Empirical absorption correction using spherical harmonics,
 implemented in SCALE3 ABSPACK scaling algorithm.
;
_exptl_absorpt_special_details    ?
_diffrn_ambient_temperature       293(2)
_diffrn_ambient_pressure          19600000
_diffrn_radiation_wavelength      0.2907

_diffrn_radiation_type            synchrotron
_diffrn_source                    synchrotron
_diffrn_source_type               'PETRA III, Beamline P02.2'
_diffrn_measurement_device_type   'esperanto-CrysAlisPro-abstract goniometer imported esperanto images'
_diffrn_measurement_method        '\w scans'
_diffrn_detector_area_resol_mean  ?
_diffrn_reflns_number             1319
_diffrn_reflns_av_unetI/netI      0.0350
_diffrn_reflns_av_R_equivalents   0.0264
_diffrn_reflns_limit_h_min        -9
_diffrn_reflns_limit_h_max        9
_diffrn_reflns_limit_k_min        -9
_diffrn_reflns_limit_k_max        10
_diffrn_reflns_limit_l_min        -9
_diffrn_reflns_limit_l_max        9
_diffrn_reflns_theta_min          1.798
_diffrn_reflns_theta_max          12.918
_diffrn_reflns_theta_full         10.045
_diffrn_measured_fraction_theta_max   0.410
_diffrn_measured_fraction_theta_full  0.414
_diffrn_reflns_Laue_measured_fraction_max    0.410
_diffrn_reflns_Laue_measured_fraction_full   0.414
_diffrn_reflns_point_group_measured_fraction_max   0.410
_diffrn_reflns_point_group_measured_fraction_full  0.414
_reflns_number_total              782
_reflns_number_gt                 707
_reflns_threshold_expression      'I > 2\s(I)'
_reflns_Friedel_coverage          0.000
_reflns_Friedel_fraction_max      .
_reflns_Friedel_fraction_full     .
 
_reflns_special_details
;
 Reflections were merged by SHELXL according to the crystal
 class for the calculation of statistics and refinement.
 
 _reflns_Friedel_fraction is defined as the number of unique
 Friedel pairs measured divided by the number that would be
 possible theoretically, ignoring centric projections and
 systematic absences.
;
 
_computing_data_collection        
;
CrysAlisPro, Agilent Technologies,
Version 1.171.36.28 (release 01-02-2013 CrysAlis171 .NET)
(compiled Feb  1 2013,16:14:44)
;
_computing_cell_refinement        
;
CrysAlisPro, Agilent Technologies,
Version 1.171.36.28 (release 01-02-2013 CrysAlis171 .NET)
(compiled Feb  1 2013,16:14:44)
;
_computing_data_reduction         
;
CrysAlisPro, Agilent Technologies,
Version 1.171.36.28 (release 01-02-2013 CrysAlis171 .NET)
(compiled Feb  1 2013,16:14:44)
;
_computing_structure_solution      'SHELXL-2018/3 (Sheldrick, 2018)'
_computing_structure_refinement 'SHELXL-2018/3 (Sheldrick, 2018)'
_computing_molecular_graphics     ?
_computing_publication_material   ?
_refine_special_details           ?
_refine_ls_structure_factor_coef  Fsqd
_refine_ls_matrix_type            full
_refine_ls_weighting_scheme       calc
_refine_ls_weighting_details
'w=1/[\s^2^(Fo^2^)+(0.1929P)^2^+0.3386P] where P=(Fo^2^+2Fc^2^)/3'
_atom_sites_solution_primary      ?
_atom_sites_solution_secondary    ?
_atom_sites_solution_hydrogens    .
_refine_ls_hydrogen_treatment     undef
_refine_ls_extinction_method      'SHELXL-2016/6 (Sheldrick 2016)'
_refine_ls_extinction_coef        0.3(2)
_refine_ls_extinction_expression
 'Fc^*^=kFc[1+0.001xFc^2^\l^3^/sin(2\q)]^-1/4^'
_refine_ls_number_reflns          782
_refine_ls_number_parameters      114
_refine_ls_number_restraints      0
_refine_ls_R_factor_all           0.0852
_refine_ls_R_factor_gt            0.0822
_refine_ls_wR_factor_ref          0.2511
_refine_ls_wR_factor_gt           0.2446
_refine_ls_goodness_of_fit_ref    1.122
_refine_ls_restrained_S_all       1.122
_refine_ls_shift/su_max           0.002
_refine_ls_shift/su_mean          0.000
 
loop_
 _atom_site_label
 _atom_site_type_symbol
 _atom_site_fract_x
 _atom_site_fract_y
 _atom_site_fract_z
 _atom_site_U_iso_or_equiv
 _atom_site_adp_type
 _atom_site_occupancy
 _atom_site_site_symmetry_order  
 _atom_site_calc_flag
 _atom_site_refinement_flags_posn
 _atom_site_refinement_flags_adp
 _atom_site_refinement_flags_occupancy
 _atom_site_disorder_assembly
 _atom_site_disorder_group
K1 K 0.7794(3) 0.6899(3) 0.4561(4) 0.0240(12) Uani 1 1 d . . . . .
Si1 Si 0.1582(3) 0.6617(3) 0.1268(5) 0.0178(13) Uani 1 1 d . . . . .
Si2 Si 0.2366(3) 0.9541(4) 0.3274(5) 0.0176(14) Uani 1 1 d . . . . .
Si3 Si 0.2844(4) 0.7230(4) 0.7349(6) 0.0228(15) Uani 1 1 d . . . . .
Al1 Al 0.3908(3) 0.2400(4) 0.9786(5) 0.0178(14) Uani 1 1 d . . . . .
O1 O -0.1076(9) 0.7264(10) 0.0824(14) 0.019(3) Uani 1 1 d . . . . .
O2 O 0.3567(9) 0.8823(9) 0.5492(14) 0.018(3) Uani 1 1 d . . . . .
O3 O 0.2734(9) 0.8012(9) -0.0562(14) 0.025(4) Uani 1 1 d . . . . .
O4 O 0.4398(8) 0.9709(9) 0.1729(12) 0.015(3) Uani 1 1 d . . . . .
O5 O 0.3198(9) 0.3948(9) 0.1664(14) 0.023(4) Uani 1 1 d . . . . .
O6 O 0.1571(9) 0.7549(10) 0.3216(13) 0.0199(9) Uiso 1 1 d . . . . .
O7 O 0.0046(9) 1.1893(10) 0.3140(14) 0.025(3) Uani 1 1 d . . . . .
O8 O 0.3874(9) 0.4583(10) 0.7615(14) 0.028(3) Uani 1 1 d . . . . .
 
loop_
 _atom_site_aniso_label
 _atom_site_aniso_U_11
 _atom_site_aniso_U_22
 _atom_site_aniso_U_33
 _atom_site_aniso_U_23
 _atom_site_aniso_U_13
 _atom_site_aniso_U_12
K1 0.0196(7) 0.0217(9) 0.033(3) -0.0074(14) 0.0002(13) -0.0106(7)
Si1 0.0151(8) 0.0144(11) 0.026(3) -0.0027(17) 0.0019(15) -0.0098(9)
Si2 0.0143(8) 0.0163(11) 0.025(3) -0.0048(17) 0.0037(15) -0.0097(9)
Si3 0.0195(9) 0.0174(11) 0.033(4) -0.0083(18) -0.0001(16) -0.0080(9)
Al1 0.0141(9) 0.0150(11) 0.026(4) -0.0035(18) 0.0026(16) -0.0091(9)
O1 0.0170(19) 0.021(3) 0.026(8) -0.001(4) 0.006(4) -0.016(2)
O2 0.0186(19) 0.018(3) 0.020(9) 0.001(5) 0.005(4) -0.015(2)
O3 0.0181(19) 0.020(3) 0.039(8) -0.012(4) -0.006(4) -0.005(2)
O4 0.0174(19) 0.013(2) 0.015(8) 0.001(4) 0.005(4) -0.011(2)
O5 0.022(2) 0.017(2) 0.032(9) -0.009(4) 0.000(4) -0.009(2)
O7 0.0163(18) 0.023(3) 0.039(8) -0.015(4) 0.000(4) -0.006(2)
O8 0.0196(19) 0.018(2) 0.047(8) -0.010(4) -0.010(4) -0.005(2)
 
_geom_special_details
;
 All esds (except the esd in the dihedral angle between two l.s. planes)
 are estimated using the full covariance matrix.  The cell esds are taken
 into account individually in the estimation of esds in distances, angles
 and torsion angles; correlations between esds in cell parameters are only
 used when they are defined by crystal symmetry.  An approximate (isotropic)
 treatment of cell esds is used for estimating esds involving l.s. planes.
;
 
loop_
 _geom_bond_atom_site_label_1
 _geom_bond_atom_site_label_2
 _geom_bond_distance
 _geom_bond_site_symmetry_2
 _geom_bond_publ_flag
K1 O2 2.483(7) . ?
K1 O8 2.503(4) 2_666 ?
K1 O2 2.597(5) 2_676 ?
K1 O1 2.600(10) 1_655 ?
K1 O5 2.603(10) 2_666 ?
K1 O6 2.603(9) 1_655 ?
K1 O7 2.637(5) 2_676 ?
K1 O4 2.669(5) . ?
K1 K1 2.784(3) 2_766 ?
K1 O6 2.824(8) 2_666 ?
K1 Si2 3.099(2) 2_676 ?
K1 Si1 3.109(4) 1_655 ?
Si1 O1 1.544(5) . ?
Si1 O5 1.582(5) . ?
Si1 O6 1.631(6) . ?
Si1 O3 1.661(11) . ?
Si1 Si3 2.734(5) 1_554 ?
Si2 O7 1.594(5) . ?
Si2 O4 1.600(10) . ?
Si2 O6 1.613(7) . ?
Si2 O2 1.625(7) . ?
Si2 Si3 2.803(5) . ?
Si3 O8 1.562(6) . ?
Si3 O2 1.600(11) . ?
Si3 O3 1.654(8) 1_556 ?
Si3 O7 1.657(5) 2_576 ?
Si3 O5 2.326(5) 2_666 ?
Al1 O1 1.740(5) 2_566 ?
Al1 O5 1.788(7) 1_556 ?
Al1 O8 1.785(11) . ?
Al1 O4 1.853(9) 1_546 ?
Al1 O4 1.878(6) 2_666 ?
Al1 O3 2.072(5) 2_666 ?
Al1 Al1 2.832(4) 2_657 ?
 
loop_
 _geom_angle_atom_site_label_1
 _geom_angle_atom_site_label_2
 _geom_angle_atom_site_label_3
 _geom_angle
 _geom_angle_site_symmetry_1
 _geom_angle_site_symmetry_3
 _geom_angle_publ_flag
O2 K1 O8 84.7(2) . 2_666 ?
O2 K1 O2 66.0(3) . 2_676 ?
O8 K1 O2 126.26(18) 2_666 2_676 ?
O2 K1 O1 120.8(2) . 1_655 ?
O8 K1 O1 59.7(3) 2_666 1_655 ?
O2 K1 O1 97.2(3) 2_676 1_655 ?
O2 K1 O5 61.9(2) . 2_666 ?
O8 K1 O5 116.2(3) 2_666 2_666 ?
O2 K1 O5 89.2(3) 2_676 2_666 ?
O1 K1 O5 173.61(17) 1_655 2_666 ?
O2 K1 O6 144.3(2) . 1_655 ?
O8 K1 O6 115.0(3) 2_666 1_655 ?
O2 K1 O6 78.5(2) 2_676 1_655 ?
O1 K1 O6 58.02(18) 1_655 1_655 ?
O5 K1 O6 123.86(19) 2_666 1_655 ?
O2 K1 O7 100.37(18) . 2_676 ?
O8 K1 O7 174.38(15) 2_666 2_676 ?
O2 K1 O7 58.66(17) 2_676 2_676 ?
O1 K1 O7 118.6(3) 1_655 2_676 ?
O5 K1 O7 64.9(3) 2_666 2_676 ?
O6 K1 O7 62.0(3) 1_655 2_676 ?
O2 K1 O4 59.8(3) . . ?
O8 K1 O4 57.99(15) 2_666 . ?
O2 K1 O4 68.31(16) 2_676 . ?
O1 K1 O4 61.27(19) 1_655 . ?
O5 K1 O4 121.7(2) 2_666 . ?
O6 K1 O4 104.1(3) 1_655 . ?
O7 K1 O4 126.70(19) 2_676 . ?
O2 K1 K1 147.9(3) . 2_766 ?
O8 K1 K1 96.55(11) 2_666 2_766 ?
O2 K1 K1 132.21(12) 2_676 2_766 ?
O1 K1 K1 86.25(16) 1_655 2_766 ?
O5 K1 K1 89.52(15) 2_666 2_766 ?
O6 K1 K1 63.14(15) 1_655 2_766 ?
O7 K1 K1 77.88(11) 2_676 2_766 ?
O4 K1 K1 145.37(19) . 2_766 ?
O2 K1 O6 95.0(3) . 2_666 ?
O8 K1 O6 73.9(2) 2_666 2_666 ?
O2 K1 O6 147.8(3) 2_676 2_666 ?
O1 K1 O6 115.1(2) 1_655 2_666 ?
O5 K1 O6 58.5(2) 2_666 2_666 ?
O6 K1 O6 118.4(2) 1_655 2_666 ?
O7 K1 O6 103.1(2) 2_676 2_666 ?
O4 K1 O6 125.93(17) . 2_666 ?
K1 K1 O6 55.30(15) 2_766 2_666 ?
O2 K1 Si2 73.73(12) . 2_676 ?
O8 K1 Si2 154.63(11) 2_666 2_676 ?
O2 K1 Si2 31.61(16) 2_676 2_676 ?
O1 K1 Si2 120.86(17) 1_655 2_676 ?
O5 K1 Si2 65.10(15) 2_666 2_676 ?
O6 K1 Si2 78.25(14) 1_655 2_676 ?
O7 K1 Si2 30.96(10) 2_676 2_676 ?
O4 K1 Si2 98.74(11) . 2_676 ?
K1 K1 Si2 108.82(7) 2_766 2_676 ?
O6 K1 Si2 120.37(16) 2_666 2_676 ?
O2 K1 Si1 147.5(2) . 1_655 ?
O8 K1 Si1 83.4(2) 2_666 1_655 ?
O2 K1 Si1 97.7(2) 2_676 1_655 ?
O1 K1 Si1 29.72(10) 1_655 1_655 ?
O5 K1 Si1 149.40(10) 2_666 1_655 ?
O6 K1 Si1 31.63(14) 1_655 1_655 ?
O7 K1 Si1 93.4(2) 2_676 1_655 ?
O4 K1 Si1 88.36(19) . 1_655 ?
K1 K1 Si1 63.83(11) 2_766 1_655 ?
O6 K1 Si1 110.47(17) 2_666 1_655 ?
Si2 K1 Si1 107.74(10) 2_676 1_655 ?
O1 Si1 O5 112.6(3) . . ?
O1 Si1 O6 105.2(4) . . ?
O5 Si1 O6 111.8(4) . . ?
O1 Si1 O3 112.1(4) . . ?
O5 Si1 O3 109.0(4) . . ?
O6 Si1 O3 106.0(4) . . ?
O1 Si1 Si3 95.4(4) . 1_554 ?
O5 Si1 Si3 89.9(4) . 1_554 ?
O6 Si1 Si3 140.3(3) . 1_554 ?
O3 Si1 Si3 34.37(19) . 1_554 ?
O1 Si1 K1 56.6(4) . 1_455 ?
O5 Si1 K1 103.2(4) . 1_455 ?
O6 Si1 K1 56.8(3) . 1_455 ?
O3 Si1 K1 147.63(18) . 1_455 ?
Si3 Si1 K1 151.81(7) 1_554 1_455 ?
O1 Si1 K1 98.3(4) . 2_666 ?
O5 Si1 K1 56.2(4) . 2_666 ?
O6 Si1 K1 64.1(3) . 2_666 ?
O3 Si1 K1 149.60(15) . 2_666 ?
Si3 Si1 K1 146.12(8) 1_554 2_666 ?
K1 Si1 K1 53.03(8) 1_455 2_666 ?
O7 Si2 O4 115.1(5) . . ?
O7 Si2 O6 109.7(3) . . ?
O4 Si2 O6 113.7(4) . . ?
O7 Si2 O2 105.6(4) . . ?
O4 Si2 O2 105.9(3) . . ?
O6 Si2 O2 106.1(4) . . ?
O7 Si2 Si3 103.9(4) . . ?
O4 Si2 Si3 129.3(2) . . ?
O6 Si2 Si3 79.4(3) . . ?
O2 Si2 Si3 29.4(3) . . ?
O7 Si2 K1 58.29(17) . 2_676 ?
O4 Si2 K1 97.70(19) . 2_676 ?
O6 Si2 K1 148.0(4) . 2_676 ?
O2 Si2 K1 56.91(19) . 2_676 ?
Si3 Si2 K1 75.88(9) . 2_676 ?
O7 Si2 K1 144.09(19) . . ?
O4 Si2 K1 58.77(19) . . ?
O6 Si2 K1 104.13(16) . . ?
O2 Si2 K1 52.2(3) . . ?
Si3 Si2 K1 70.55(9) . . ?
K1 Si2 K1 86.48(6) 2_676 . ?
O7 Si2 K1 83.3(3) . 1_455 ?
O4 Si2 K1 142.42(17) . 1_455 ?
O6 Si2 K1 30.7(3) . 1_455 ?
O2 Si2 K1 99.4(3) . 1_455 ?
Si3 Si2 K1 70.13(10) . 1_455 ?
K1 Si2 K1 119.49(10) 2_676 1_455 ?
K1 Si2 K1 124.24(10) . 1_455 ?
O8 Si3 O2 120.7(5) . . ?
O8 Si3 O3 115.0(4) . 1_556 ?
O2 Si3 O3 111.7(4) . 1_556 ?
O8 Si3 O7 102.9(3) . 2_576 ?
O2 Si3 O7 102.1(4) . 2_576 ?
O3 Si3 O7 101.0(4) 1_556 2_576 ?
O8 Si3 O5 78.6(2) . 2_666 ?
O2 Si3 O5 81.3(3) . 2_666 ?
O3 Si3 O5 73.8(3) 1_556 2_666 ?
O7 Si3 O5 174.6(4) 2_576 2_666 ?
O8 Si3 Si1 89.6(4) . 1_556 ?
O2 Si3 Si1 145.6(2) . 1_556 ?
O3 Si3 Si1 34.5(3) 1_556 1_556 ?
O7 Si3 Si1 84.7(4) 2_576 1_556 ?
O5 Si3 Si1 90.1(3) 2_666 1_556 ?
O8 Si3 Si2 110.4(4) . . ?
O2 Si3 Si2 29.88(16) . . ?
O3 Si3 Si2 133.6(3) 1_556 . ?
O7 Si3 Si2 77.7(4) 2_576 . ?
O5 Si3 Si2 106.8(3) 2_666 . ?
Si1 Si3 Si2 155.73(8) 1_556 . ?
O8 Si3 K1 85.1(4) . . ?
O2 Si3 K1 41.93(17) . . ?
O3 Si3 K1 115.0(3) 1_556 . ?
O7 Si3 K1 135.7(4) 2_576 . ?
O5 Si3 K1 49.3(3) 2_666 . ?
Si1 Si3 K1 139.36(7) 1_556 . ?
Si2 Si3 K1 59.07(10) . . ?
O8 Si3 K1 38.27(18) . 2_666 ?
O2 Si3 K1 105.7(2) . 2_666 ?
O3 Si3 K1 142.6(4) 1_556 2_666 ?
O7 Si3 K1 72.00(18) 2_576 2_666 ?
O5 Si3 K1 111.30(12) 2_666 2_666 ?
Si1 Si3 K1 108.43(13) 1_556 2_666 ?
Si2 Si3 K1 81.99(9) . 2_666 ?
K1 Si3 K1 91.77(8) . 2_666 ?
O8 Si3 K1 158.9(4) . 2_676 ?
O2 Si3 K1 39.1(2) . 2_676 ?
O3 Si3 K1 78.0(3) 1_556 2_676 ?
O7 Si3 K1 90.0(3) 2_576 2_676 ?
O5 Si3 K1 90.1(2) 2_666 2_676 ?
Si1 Si3 K1 108.31(8) 1_556 2_676 ?
Si2 Si3 K1 55.74(8) . 2_676 ?
K1 Si3 K1 74.10(9) . 2_676 ?
K1 Si3 K1 137.03(13) 2_666 2_676 ?
O8 Si3 K1 79.60(15) . 1_455 ?
O2 Si3 K1 97.38(18) . 1_455 ?
O3 Si3 K1 129.6(3) 1_556 1_455 ?
O7 Si3 K1 30.7(2) 2_576 1_455 ?
O5 Si3 K1 153.66(15) 2_666 1_455 ?
Si1 Si3 K1 104.38(11) 1_556 1_455 ?
Si2 Si3 K1 67.62(7) . 1_455 ?
K1 Si3 K1 114.13(10) . 1_455 ?
K1 Si3 K1 43.47(4) 2_666 1_455 ?
K1 Si3 K1 105.53(7) 2_676 1_455 ?
O1 Al1 O5 100.9(3) 2_566 1_556 ?
O1 Al1 O8 92.3(4) 2_566 . ?
O5 Al1 O8 100.6(4) 1_556 . ?
O1 Al1 O4 91.0(3) 2_566 1_546 ?
O5 Al1 O4 90.6(4) 1_556 1_546 ?
O8 Al1 O4 167.6(3) . 1_546 ?
O1 Al1 O4 95.8(3) 2_566 2_666 ?
O5 Al1 O4 161.5(2) 1_556 2_666 ?
O8 Al1 O4 86.5(4) . 2_666 ?
O4 Al1 O4 81.2(4) 1_546 2_666 ?
O1 Al1 O3 179.0(5) 2_566 2_666 ?
O5 Al1 O3 78.4(3) 1_556 2_666 ?
O8 Al1 O3 88.5(3) . 2_666 ?
O4 Al1 O3 88.4(3) 1_546 2_666 ?
O4 Al1 O3 84.8(2) 2_666 2_666 ?
O1 Al1 Al1 94.4(2) 2_566 2_657 ?
O5 Al1 Al1 129.4(3) 1_556 2_657 ?
O8 Al1 Al1 126.8(3) . 2_657 ?
O4 Al1 Al1 40.9(2) 1_546 2_657 ?
O4 Al1 Al1 40.3(3) 2_666 2_657 ?
O3 Al1 Al1 85.48(15) 2_666 2_657 ?
O1 Al1 K1 56.2(3) 2_566 2_666 ?
O5 Al1 K1 139.0(2) 1_556 2_666 ?
O8 Al1 K1 53.12(16) . 2_666 ?
O4 Al1 K1 120.29(17) 1_546 2_666 ?
O4 Al1 K1 58.25(18) 2_666 2_666 ?
O3 Al1 K1 124.7(3) 2_666 2_666 ?
Al1 Al1 K1 88.91(11) 2_657 2_666 ?
Si1 O1 Al1 171.2(3) . 2_566 ?
Si1 O1 K1 93.7(4) . 1_455 ?
Al1 O1 K1 89.9(4) 2_566 1_455 ?
Si3 O2 Si2 120.7(3) . . ?
Si3 O2 K1 112.6(3) . . ?
Si2 O2 K1 96.7(4) . . ?
Si3 O2 K1 118.1(4) . 2_676 ?
Si2 O2 K1 91.5(3) . 2_676 ?
K1 O2 K1 114.0(3) . 2_676 ?
Si3 O3 Si1 111.1(3) 1_554 . ?
Si3 O3 Al1 110.3(4) 1_554 2_666 ?
Si1 O3 Al1 112.5(4) . 2_666 ?
Si2 O4 Al1 121.3(3) . 1_564 ?
Si2 O4 Al1 125.4(4) . 2_666 ?
Al1 O4 Al1 98.8(4) 1_564 2_666 ?
Si2 O4 K1 90.4(4) . . ?
Al1 O4 K1 134.3(3) 1_564 . ?
Al1 O4 K1 85.00(16) 2_666 . ?
Si1 O5 Al1 124.2(5) . 1_554 ?
Si1 O5 Si3 115.0(3) . 2_666 ?
Al1 O5 Si3 95.5(3) 1_554 2_666 ?
Si1 O5 K1 93.5(4) . 2_666 ?
Al1 O5 K1 135.1(4) 1_554 2_666 ?
Si3 O5 K1 88.0(3) 2_666 2_666 ?
Si2 O6 Si1 126.1(6) . . ?
Si2 O6 K1 130.8(3) . 1_455 ?
Si1 O6 K1 91.5(3) . 1_455 ?
Si2 O6 K1 140.3(3) . 2_666 ?
Si1 O6 K1 84.7(2) . 2_666 ?
K1 O6 K1 61.6(2) 1_455 2_666 ?
Si2 O7 Si3 134.3(4) . 2_576 ?
Si2 O7 K1 90.75(18) . 2_676 ?
Si3 O7 K1 130.5(3) 2_576 2_676 ?
Si2 O7 K1 143.7(2) . 1_465 ?
Si3 O7 K1 80.46(18) 2_576 1_465 ?
K1 O7 K1 52.99(10) 2_676 1_465 ?
Si3 O8 Al1 128.7(6) . . ?
Si3 O8 K1 119.0(3) . 2_666 ?
Al1 O8 K1 92.1(3) . 2_666 ?
 
_refine_diff_density_max    0.940
_refine_diff_density_min   -1.200
_refine_diff_density_rms    0.238

_shelx_res_file
;
TITL LD011_p11_s1 in P-1
    LD011_p11_s1.res
    created by SHELXL-2016/6 at 22:09:30 on 01-Mar-2020
REM P-1 (#2 in standard setting)
CELL 0.29070   6.177016   6.672753   6.936657  74.3556  85.0723  64.6156
ZERR    2  0.001202   0.001583   0.001625   0.0206   0.0174   0.0211
LATT  1
SFAC O K AL SI
DISP $O -0.00093  0.00083  6.66301!source kissel
DISP $K  0.03424  0.04113 83.75699!source kissel
DISP $Al  0.00525  0.00777 22.28499!source kissel
DISP $Si  0.00815  0.01082 28.25500!source kissel
UNIT 16 2 2 6
OMIT 5 3 8
OMIT 7 5 7
OMIT 8 -1 4
OMIT 6 1 3
L.S. 10
BOND
LIST 6
FMAP 2
shel 0.65 5
acta
omit      -3   3   3
omit          5  11   2
omit         3   7  12
omit 9   7   6
omit     3   6   3
omit    5   1   8
PLAN 20
WGHT    0.192900    0.338600
EXTI    0.300054
FVAR       8.29846
K1    2    0.779421    0.689915    0.456102    11.00000    0.01957    0.02174 =
         0.03292   -0.00739    0.00022   -0.01058
SI1   4    0.158206    0.661719    0.126805    11.00000    0.01514    0.01436 =
         0.02590   -0.00273    0.00192   -0.00983
SI2   4    0.236597    0.954084    0.327429    11.00000    0.01431    0.01627 =
         0.02478   -0.00476    0.00369   -0.00972
SI3   4    0.284385    0.723042    0.734938    11.00000    0.01948    0.01741 =
         0.03311   -0.00826   -0.00012   -0.00799
AL1   3    0.390761    0.240039    0.978587    11.00000    0.01410    0.01499 =
         0.02608   -0.00355    0.00258   -0.00912
O1    1   -0.107618    0.726390    0.082418    11.00000    0.01697    0.02071 =
         0.02573   -0.00106    0.00617   -0.01649
O2    1    0.356704    0.882339    0.549175    11.00000    0.01856    0.01847 =
         0.01980    0.00059    0.00462   -0.01498
O3    1    0.273360    0.801244   -0.056226    11.00000    0.01814    0.02038 =
         0.03869   -0.01156   -0.00586   -0.00546
O4    1    0.439761    0.970902    0.172893    11.00000    0.01736    0.01325 =
         0.01474    0.00062    0.00486   -0.01095
O5    1    0.319830    0.394818    0.166406    11.00000    0.02186    0.01718 =
         0.03243   -0.00915    0.00049   -0.00888
O6    1    0.157069    0.754856    0.321643    11.00000    0.01985
O7    1    0.004589    1.189298    0.314028    11.00000    0.01634    0.02274 =
         0.03875   -0.01468    0.00023   -0.00637
O8    1    0.387402    0.458270    0.761528    11.00000    0.01959    0.01809 =
         0.04721   -0.01023   -0.01009   -0.00475

HKLF 4


REM  LD011_p11_s1 in P-1
REM R1 =  0.0822 for     707 Fo > 4sig(Fo)  and  0.0852 for all     782 data
REM    114 parameters refined using      0 restraints

END

WGHT      0.2000      0.0000

REM Highest difference peak  0.940,  deepest hole -1.200,  1-sigma level  0.238
Q1    1   0.1789  0.7741  0.2138  11.00000  0.05    0.94
Q2    1   0.1847  0.4354  0.2949  11.00000  0.05    0.87
Q3    1  -0.0967  0.6443  0.2837  11.00000  0.05    0.84
Q4    1   0.4784  1.0559  0.3455  11.00000  0.05    0.72
Q5    1   0.7899  0.6824  0.5596  11.00000  0.05    0.72
Q6    1   0.3494  0.2996  0.3580  11.00000  0.05    0.71
Q7    1   0.0736  1.0207 -0.1842  11.00000  0.05    0.69
Q8    1   0.1326  0.7405  0.4364  11.00000  0.05    0.65
Q9    1   0.3218  0.3995  0.0588  11.00000  0.05    0.65
Q10   1   0.0259  0.8746  0.3774  11.00000  0.05    0.64
Q11   1   0.4177  0.3598  0.9964  11.00000  0.05    0.64
Q12   1   0.2891  0.3422  0.9317  11.00000  0.05    0.63
Q13   1   0.5442  0.8601  0.4149  11.00000  0.05    0.63
Q14   1   0.4234  0.2994  0.2041  11.00000  0.05    0.63
Q15   1   0.4276  1.1192  0.2446  11.00000  0.05    0.63
Q16   1  -0.1278  0.7235  0.1413  11.00000  0.05    0.62
Q17   1   0.1818  0.9015  0.2803  11.00000  0.05    0.62
Q18   1  -0.0976  1.3432  0.2230  11.00000  0.05    0.62
Q19   1   0.5541  0.8242  0.4854  11.00000  0.05    0.61
Q20   1  -0.1081  0.7424 -0.0117  11.00000  0.05    0.61
;
_shelx_res_checksum   68526

_shelx_hkl_file
;
   0   5   1 86812.5 1236.76   1
   0   6   1 920.546 133.197   1
   0  -6  -5 12441.8 322.853   1
   0   7   1 3320.33 288.773   1
   0   7   2 1135.02 97.9847   1
   0  -7  -6 28557.7 515.339   1
   0  -7  -7 282.187 69.3363   1
   0   8   1 463.166 106.326   1
   0   8   2 1856.31 129.060   1
   0  -8  -7 5282.69 238.482   1
   0  -8  -8 338.324 92.2535   1
   0   9   1 8194.46 425.702   1
   0   9   2 9007.55 290.946   1
   0  10   1 324.775 82.3271   1
   0  10   2 890.500 88.3525   1
  -1  10   1 1709.07 168.979   1
  -1  10   0 54.3381 11.5139   1
  -1   9   2 32.8655 18.2909   1
  -1   9   1 3615.95 244.526   1
  -1   9   0 1685.17 212.738   1
  -1   8   2 129.141 39.0649   1
  -1   8   1 421.769 83.8418   1
  -1   8   0 3603.85 316.804   1
  -1   7   2 10340.3 344.202   1
  -1   7   1 56296.2 1075.92   1
  -1   7   0 2317.35 238.489   1
  -1   6   2 8109.40 297.673   1
  -1   6   1 11380.0 485.290   1
  -1   6   0 13.5239 17.9042   1
  -1   6  -1 20717.7 1820.95   1
  -1   5   2 6895.19 242.575   1
   1  -5  -2 6798.11 230.487   1
  -1   5   1 32504.0 751.262   1
  -1   5   0 6017.87 369.541   1
  -1   5  -1 774.031 223.542   1
   1  -4  -3 6531.67 258.730   1
  -1   4   1 37995.6 709.695   1
   1  -4  -1 38211.0 687.533   1
  -1   4   0 36668.3 840.614   1
  -1   4  -1 57129.3 1536.37   1
   1  -3  -1 25529.3 514.692   1
  -1   3   1 25023.0 495.481   1
   1  -3   0 184.313 56.7817   1
  -1   3   0 154.824 42.5114   1
  -1   3  -1 595.378 123.552   1
  -1   2   1 101353. 883.079   1
   1  -2  -1 100964. 935.474   1
   1  -2   0 245443. 1904.42   1
  -1   2   0 259787. 1972.30   1
   1  -2   1 24227.7 732.148   1
  -1   2  -1 23520.8 679.353   1
   1  -1   0 29139.7 523.522   1
  -1   1   0 28855.6 513.865   1
  -1   1  -1 108683. 1298.19   1
   1  -1   1 110762. 1289.81   1
  -1   1  -2 140489. 2118.73   1
  -1   0  -1 30083.7 587.286   1
   1   0   1 29280.8 550.259   1
   1   0   2 10719.8 466.255   1
  -1   0  -2 10250.2 450.788   1
   1   1   1 610.211 68.4225   1
  -1  -1  -1 718.380 71.0018   1
  -1  -1  -2 27233.7 622.796   1
   1   1   2 26519.8 584.922   1
  -1  -1  -3 228855. 2095.56   1
   1   2   2 67629.1 861.957   1
  -1  -2  -2 65282.2 859.116   1
  -1  -2  -3 2567.30 208.894   1
   1   2   3 2535.86 216.457   1
  -1  -3  -3 90.7148 37.5611   1
   1   3   3 67.8397 30.6369   1
  -1  -3  -4 20250.8 571.684   1
  -1  -4  -3 7101.09 266.126   1
   1   4   3 7048.25 261.650   1
  -1  -4  -4 2446.44 200.448   1
  -1  -4  -5 163.053 53.6270   1
  -1  -5  -4 67070.0 886.537   1
  -1  -5  -5 49571.3 938.764   1
  -1  -5  -6 12961.2 515.992   1
  -1  -6  -5 4397.77 231.077   1
  -1  -6  -6 6837.72 349.707   1
  -1  -6  -7 1971.42 210.772   1
  -1  -7  -6 95.0899 36.0327   1
  -1  -7  -7 2687.73 229.410   1
  -1  -7  -8 136.467 62.6439   1
  -1  -8  -7 4096.40 250.132   1
  -1  -8  -8 808.288 136.094   1
  -1  -8  -9 180.265 68.8393   1
   1  10   2 5557.40 490.936   1
  -2   9   2 676.181 134.742   1
  -2   9   1 157.216 51.2015   1
  -2   9   0 165.292 66.5278   1
  -2   9  -1 885.737 180.188   1
  -2   8   2 1860.36 217.840   1
  -2   8   1 1367.62 171.167   1
  -2   8   0 11001.2 538.095   1
  -2   8  -1 26.6602 8.24062   1
  -2   8  -2 1216.70 446.451   1
   2  -7  -6 8934.01 313.356   1
   2  -7  -5 3081.21 192.495   1
   2  -7  -4 1965.88 141.472   1
   2  -7  -3 1143.23 128.100   1
  -2   7   2 3137.29 247.656   1
  -2   7   1 865.300 137.784   1
  -2   7   0 400.416 136.568   1
  -2   7  -1 14958.0 748.756   1
  -2   7  -2 1500.51 380.576   1
   2  -6  -5 36.0249 24.9945   1
   2  -6  -4 14597.8 440.618   1
   2  -6  -3 28054.9 603.739   1
   2  -6  -2 48.0362 30.0096   1
  -2   6   2 23.9749 23.8350   1
  -2   6   1 3420.24 284.938   1
  -2   6   0 7799.91 519.861   1
  -2   6  -1 4562.55 411.230   1
  -2   6  -2 80431.2 2381.23   1
   2  -5  -4 3951.86 260.951   1
   2  -5  -3 11822.2 414.634   1
   2  -5  -2 64.9787 36.5115   1
  -2   5   2 67.4743 34.0228   1
   2  -5  -1 9674.39 481.018   1
  -2   5   1 8806.12 432.791   1
   2  -5   0 11136.9 617.613   1
  -2   5   0 11822.4 668.628   1
  -2   5  -1 778.157 174.866   1
  -2   5  -2 9639.19 707.153   1
   2  -4  -3 119153. 1769.64   1
  -2   4   2 3199.70 259.599   1
   2  -4  -2 2893.32 221.860   1
  -2   4   1 593.012 108.338   1
   2  -4  -1 548.262 113.922   1
   2  -4   0 1287.63 210.615   1
  -2   4   0 1736.74 241.992   1
   2  -4   1 1167.49 212.143   1
  -2   4  -1 1041.12 200.267   1
  -2   4  -2 5023.41 458.003   1
   2  -3  -2 67651.5 1131.00   1
  -2   3   1 8756.06 421.518   1
   2  -3  -1 7288.35 361.679   1
  -2   3   0 60193.4 1225.37   1
   2  -3   0 59237.5 1169.14   1
  -2   3  -1 68863.8 1543.41   1
   2  -3   1 66207.7 1525.02   1
  -2   3  -2 4454.70 390.954   1
   2  -3   2 5942.32 533.839   1
  -2   3  -3 338.700 152.520   1
   2  -2  -2 206.255 64.3489   1
   2  -2  -1 15817.3 510.909   1
  -2   2   1 14939.0 476.849   1
  -2   2   0 100711. 1427.86   1
   2  -2   0 100611. 1477.25   1
   2  -2   1 52972.7 1250.92   1
  -2   2  -1 52703.2 1301.54   1
  -2   2  -2 115.772 61.9503   1
   2  -2   2 96.2282 61.6384   1
  -2   2  -3 186091. 3054.07   1
   2  -2   3 185277. 3086.24   1
   2  -1  -1 72968.3 1094.11   1
  -2   1   0 1169.71 157.755   1
   2  -1   0 1009.52 153.835   1
  -2   1  -1 6230.03 380.501   1
   2  -1   1 6273.33 382.454   1
   2  -1   2 164.380 67.0403   1
  -2   1  -2 195.443 74.8857   1
   2  -1   3 50835.3 1368.27   1
  -2   1  -3 50606.5 1422.93   1
  -2   0   0 199895. 1724.27   1
   2   0   0 197201. 1794.04   1
  -2   0  -1 986.182 134.054   1
   2   0   1 1006.27 129.173   1
  -2   0  -2 1029.54 162.484   1
   2   0   2 906.900 152.677   1
  -2   0  -3 1973.13 263.532   1
   2   0   3 2043.87 289.253   1
   2   0   4 31738.3 1182.49   1
  -2   0  -4 31585.8 1195.14   1
   2   1   0 60821.8 1204.98   1
  -2  -1  -1 134256. 1493.09   1
   2   1   1 129612. 1481.34   1
   2   1   2 105992. 1502.81   1
  -2  -1  -2 106136. 1491.33   1
  -2  -1  -3 108703. 1700.75   1
   2   1   3 108119. 1731.81   1
   2   1   4 837.955 173.211   1
  -2  -1  -4 986.808 202.301   1
   2   2   1 10465.0 406.186   1
  -2  -2  -1 10214.2 359.345   1
   2   2   2 71889.6 1150.34   1
  -2  -2  -2 71915.8 1149.90   1
   2   2   3 29114.7 852.579   1
  -2  -2  -3 29482.4 860.823   1
  -2  -2  -4 19017.6 757.573   1
   2   2   4 19490.8 765.032   1
  -2  -2  -5 3450.28 348.515   1
   2   2   5 3926.18 437.656   1
   2   3   1 105575. 1590.57   1
  -2  -3  -2 22616.2 600.177   1
   2   3   2 21772.1 608.887   1
  -2  -3  -3 5768.76 336.436   1
   2   3   3 6924.30 391.233   1
   2   3   4 141621. 1882.33   1
  -2  -3  -4 139801. 1905.16   1
   2   3   5 17701.0 785.457   1
  -2  -3  -5 17860.2 758.223   1
  -2  -3  -6 7149.36 478.620   1
  -2  -4  -2 57364.0 1033.66   1
   2   4   2 57260.3 927.618   1
  -2  -4  -3 41135.2 868.456   1
   2   4   3 41600.7 898.990   1
  -2  -4  -4 98450.1 1555.29   1
   2   4   4 100641. 1609.23   1
  -2  -4  -5 2970.99 307.998   1
   2   4   5 2130.23 255.714   1
  -2  -4  -6 800.004 170.284   1
   2   5   2 56467.6 932.944   1
  -2  -5  -3 3621.02 248.028   1
   2   5   3 3531.37 216.098   1
  -2  -5  -4 9816.58 440.571   1
   2   5   4 12703.9 561.263   1
  -2  -5  -5 7819.39 440.553   1
   2   5   5 6836.43 412.405   1
  -2  -5  -6 1452.18 216.989   1
  -2  -5  -7 779.499 164.078   1
   2   6   2 14724.3 640.467   1
   2   6   3 28080.9 607.250   1
   2   6   4 14643.4 530.735   1
  -2  -6  -4 12231.8 448.683   1
   2   6   5 12315.6 487.087   1
  -2  -6  -5 12477.2 525.140   1
  -2  -6  -6 10552.5 508.640   1
  -2  -6  -7 28647.3 946.737   1
  -2  -6  -8-13.7832 18.9319   1
   2   7   3 477.205 77.7860   1
   2   7   4 20487.7 518.531   1
  -2  -7  -5 14721.4 520.241   1
   2   7   5 15036.3 528.437   1
  -2  -7  -6 1844.37 199.508   1
  -2  -7  -7 8060.62 442.877   1
  -2  -7  -8 3197.29 320.681   1
  -2  -7  -9 57.8644 51.6948   1
   2   8   3 3869.05 200.519   1
   2   8   4 1062.72 87.5245   1
  -2  -8  -6 204.435 58.8313   1
  -2  -8  -7 18429.9 662.039   1
  -2  -8  -8 327.560 81.5485   1
  -2  -8  -9 144.047 67.3309   1
  -2  -8 -10 6164.56 578.383   1
   2   9   3 1312.12 108.563   1
  -2  -9  -7 1098.37 121.389   1
  -2  -9  -8 1216.29 247.743   1
   2  10   3 4719.74 187.894   1
   2  11   3 182.235 28.6956   1
  -3   9   1 1495.37 230.529   1
  -3   9   0 56.8529 54.6610   1
  -3   9  -1 368.988 95.3605   1
  -3   9  -2 899.147 206.074   1
  -3   8   2 189.844 66.4953   1
  -3   8   1 1142.20 173.163   1
  -3   8   0 705.834 133.198   1
  -3   8  -1 315.189 95.2488   1
  -3   8  -2-104.832 87.0906   1
  -3   8  -3 317.306 255.204   1
   3  -7  -6 43.1504 32.8646   1
   3  -7  -5 471.543 102.016   1
   3  -7  -4 3708.90 266.226   1
   3  -7  -3 1865.81 199.912   1
  -3   7   2 20689.6 668.821   1
   3  -7  -2 20191.0 726.774   1
   3  -7  -1 253.424 92.4990   1
  -3   7   1 121.359 51.0473   1
  -3   7   0 51.1500 38.5397   1
  -3   7  -1 845.491 170.846   1
  -3   7  -2 858.393 222.265   1
  -3   7  -3 6943.17 873.830   1
   3  -6  -5 3657.05 269.960   1
   3  -6  -4 1747.31 201.271   1
   3  -6  -3 41270.4 977.218   1
  -3   6   2 1689.59 200.229   1
   3  -6  -2 2263.59 239.401   1
  -3   6   1 7099.64 427.642   1
   3  -6  -1 8340.19 514.116   1
  -3   6   0 1097.34 203.932   1
   3  -6   0 1377.43 227.593   1
  -3   6  -1 6449.19 526.675   1
  -3   6  -2 2146.58 336.785   1
  -3   6  -3 327.488 170.705   1
   3  -5  -4 183.981 75.4741   1
   3  -5  -3 20679.2 722.869   1
   3  -5  -2 29934.3 895.846   1
  -3   5   2 30788.0 873.201   1
   3  -5  -1 55.2919 41.8771   1
  -3   5   1 21.6622 15.8264   1
   3  -5   0 59905.5 1426.99   1
  -3   5   0 58094.4 1578.74   1
   3  -5   1 2700.71 369.008   1
  -3   5  -1 2425.16 339.384   1
  -3   5  -2 3555.59 433.861   1
  -3   5  -3 167.186 92.7506   1
   3  -4  -3 1676.27 218.996   1
   3  -4  -2 30944.9 885.730   1
  -3   4   2 30553.9 954.468   1
  -3   4   1 150.189 72.6794   1
   3  -4  -1 168.234 67.4519   1
  -3   4   0 418.138 135.444   1
   3  -4   0 473.054 126.489   1
  -3   4  -1 22120.6 1163.81   1
   3  -4   1 15965.1 800.829   1
   3  -4   2 5729.52 544.332   1
  -3   4  -2 2518.94 336.274   1
  -3   4  -3 32825.9 1363.40   1
  -3   4  -4 21.4123 17.6551   1
   3  -3  -3 144766. 1723.77   1
   3  -3  -2 31502.9 950.883   1
   3  -3  -1 5793.29 392.272   1
  -3   3   1 5816.06 414.223   1
   3  -3   0 87770.2 1683.31   1
  -3   3   0 86175.8 1654.82   1
   3  -3   1 70753.9 1671.70   1
  -3   3  -1 74700.1 1863.16   1
  -3   3  -2 2967.19 412.302   1
   3  -3   2 3446.44 400.936   1
   3  -3   3 5792.56 631.525   1
  -3   3  -3 5338.69 525.202   1
  -3   3  -4 2744.51 471.717   1
   3  -2  -2 207735. 2336.76   1
   3  -2  -1 41511.5 1031.64   1
  -3   2   1 40329.3 1044.29   1
  -3   2   0 8344.46 483.410   1
   3  -2   0 8807.33 490.143   1
  -3   2  -1 291.610 117.811   1
   3  -2   1 264.147 93.7583   1
  -3   2  -2 28228.5 1164.53   1
   3  -2   2 27320.0 1075.66   1
   3  -2   3 62198.2 1758.63   1
  -3   2  -3 59997.6 1669.07   1
   3  -2   4 642.545 206.517   1
  -3   2  -4 723.137 233.182   1
  -3   1   1 10806.2 558.310   1
   3  -1  -1 10460.6 590.990   1
   3  -1   0 32802.5 942.983   1
  -3   1   0 34558.2 949.466   1
  -3   1  -1 270718. 2897.05   1
   3  -1   1 271490. 2767.43   1
  -3   1  -2 9535.25 614.761   1
   3  -1   2 7266.38 496.693   1
   3  -1   3 71566.0 1773.37   1
  -3   1  -3 73081.9 1718.67   1
   3  -1   4 12099.0 825.728   1
  -3   1  -4 11081.0 700.015   1
  -3   1  -5 2667.53 453.554   1
   3  -1   5 2111.68 393.389   1
   3   0  -1 1818.62 257.104   1
   3   0   0 453.928 101.054   1
  -3   0   0 478.357 93.5840   1
   3   0   1 550.390 123.942   1
  -3   0  -1 597.131 127.191   1
   3   0   2 5469.90 421.697   1
  -3   0  -2 5342.83 416.250   1
   3   0   3 9357.12 588.841   1
  -3   0  -3 7448.50 550.470   1
  -3   0  -4 101527. 2093.85   1
   3   0   4 104451. 2081.64   1
  -3   0  -5 41.3643 33.1985   1
   3   0   5-2.58326 40.0935   1
  -3  -1   0 35428.8 951.636   1
   3   1   0 36439.5 962.019   1
   3   1   1 456017. 3382.10   1
  -3  -1  -1 451742. 3339.73   1
  -3  -1  -2 526.740 123.108   1
   3   1   2 606.402 131.347   1
  -3  -1  -3 82952.2 1610.61   1
   3   1   3 83191.7 1640.94   1
   3   1   4 2942.66 349.481   1
  -3  -1  -4 3103.20 362.329   1
  -3  -1  -5 3371.38 401.934   1
   3   1   5 3730.65 456.311   1
  -3  -1  -6 6905.43 635.687   1
   3   1   6 6788.15 720.552   1
  -3  -2  -1 78944.0 1278.78   1
   3   2   1 78357.6 1359.01   1
   3   2   2 10315.7 510.631   1
  -3  -2  -2 11718.4 554.625   1
  -3  -2  -3 45233.8 1157.45   1
   3   2   3 46265.1 1177.31   1
   3   2   4 15135.0 768.535   1
  -3  -2  -4 13108.1 730.447   1
  -3  -2  -5 131.812 79.0907   1
   3   2   5 153.382 82.2061   1
   3   2   6 58544.5 1823.73   1
  -3  -2  -6 57328.3 1633.71   1
  -3  -3  -1 127476. 1789.86   1
   3   3   1 126745. 1861.39   1
  -3  -3  -2 7154.78 457.034   1
   3   3   2 7860.74 432.336   1
   3   3   3 489.071 107.815   1
  -3  -3  -3 546.050 124.502   1
  -3  -3  -4 225982. 2626.16   1
   3   3   4 221423. 2595.88   1
   3   3   5 7512.43 599.360   1
  -3  -3  -5 6429.42 545.365   1
  -3  -3  -6 880.584 201.194   1
   3   3   6 1069.80 250.833   1
  -3  -3  -7 1267.28 242.129   1
  -3  -4  -2 33264.7 888.252   1
   3   4   2 33320.2 881.026   1
  -3  -4  -3 16055.5 616.446   1
   3   4   3 15162.7 607.568   1
  -3  -4  -4 104754. 1826.53   1
   3   4   4 106848. 1782.14   1
   3   4   5 271.048 116.120   1
  -3  -4  -5 262.841 91.9825   1
  -3  -4  -6 4740.83 480.114   1
   3   4   6 4610.03 505.410   1
  -3  -4  -7 10338.1 661.408   1
   3   4   7 12394.8 912.939   1
  -3  -4  -8 5288.66 467.570   1
   3   5   2 7897.37 486.373   1
   3   5   3 10031.3 502.895   1
  -3  -5  -3 9478.32 451.431   1
   3   5   4 90856.4 1619.87   1
  -3  -5  -4 91591.5 1592.02   1
   3   5   5 12268.0 732.124   1
  -3  -5  -5 11246.5 622.239   1
   3   5   6 7095.63 588.765   1
  -3  -5  -6 8302.57 584.848   1
  -3  -5  -7 32.8378 30.1114   1
   3   5   7-21.8026 42.4256   1
  -3  -5  -8 1173.04 227.437   1
  -3  -5  -9 2133.92 290.468   1
   3   6   2 123683. 2055.21   1
   3   6   3 32289.9 955.734   1
   3   6   4 13.0397 8.58896   1
  -3  -6  -4 85.9791 50.7591   1
   3   6   5 13026.4 689.396   1
  -3  -6  -5 11592.3 577.741   1
   3   6   6 20041.6 905.286   1
  -3  -6  -6 20085.3 806.799   1
   3   6   7 28110.0 1120.89   1
  -3  -6  -7 30044.2 1097.07   1
  -3  -6  -8 134.167 86.9617   1
  -3  -6  -9 3431.11 390.046   1
   3   7   3 16777.7 599.182   1
   3   7   4 1067.10 148.018   1
   3   7   5 104.550 62.8188   1
  -3  -7  -5 72.2155 52.4542   1
   3   7   6 1534.88 210.269   1
  -3  -7  -6 1672.76 208.924   1
  -3  -7  -7 1548.03 215.359   1
   3   7   7 1242.95 202.511   1
  -3  -7  -8 3560.59 351.072   1
  -3  -7  -9 2946.66 360.043   1
  -3  -7 -10 1729.12 294.399   1
   3   8   3 3362.45 249.825   1
   3   8   4 172.360 44.8934   1
   3   8   5 24126.4 669.748   1
   3   8   6 654.399 112.857   1
  -3  -8  -6 703.437 143.841   1
  -3  -8  -7 5019.86 384.072   1
  -3  -8  -8 16.6836 24.9969   1
  -3  -8  -9 1514.01 234.978   1
  -3  -8 -10 3.23271 48.0347   1
  -3  -8 -11 7073.86 697.509   1
   3   9   3 199.290 59.3417   1
   3   9   4 1845.75 163.600   1
   3   9   5 20895.8 516.840   1
   3   9   6 1662.89 224.993   1
  -3  -9  -7 6668.49 466.246   1
  -3  -9  -8 33.3475 49.9390   1
  -3  -9  -9 267.896 106.905   1
   3  10   3 5186.20 230.061   1
   3  10   4 632.710 94.9473   1
   3  10   5 6382.38 229.233   1
   3  11   3 122.089 26.1488   1
   3  11   4 107.616 35.6528   1
   3  11   5 428.090 48.3921   1
  -4   8   2 16.6405 37.9608   1
  -4   8   1 1379.62 228.763   1
  -4   8   0 3986.93 338.830   1
  -4   8  -1 27.9428 46.5226   1
  -4   8  -2 1234.61 225.841   1
  -4   8  -3 616.768 195.033   1
  -4   8  -4 2827.63 1078.80   1
   4  -7  -4 245.157 90.6439   1
   4  -7  -3 1364.05 199.095   1
   4  -7  -2 2328.33 273.313   1
  -4   7   2 1940.27 240.511   1
  -4   7   1 1037.88 199.211   1
   4  -7  -1 1170.17 220.755   1
   4  -7   0 561.381 166.455   1
  -4   7   0 546.583 139.866   1
  -4   7  -1 589.057 152.133   1
  -4   7  -2 181.716 95.0055   1
  -4   7  -3 748.294 222.675   1
  -4   7  -4 114.886 204.300   1
   4  -6  -5 203.316 84.6638   1
   4  -6  -4 12817.8 662.719   1
   4  -6  -3 7934.96 503.707   1
   4  -6  -2 2378.48 277.133   1
  -4   6   2 2868.37 295.291   1
   4  -6  -1 5.35167 17.1245   1
  -4   6   1 2.86817 32.5852   1
  -4   6   0 16285.1 810.054   1
   4  -6   0 13296.3 773.117   1
   4  -6   1 4851.38 469.435   1
  -4   6  -1 4725.43 513.437   1
  -4   6  -2 6437.58 605.047   1
  -4   6  -3 3223.69 483.774   1
  -4   6  -4 4.44022 34.2875   1
   4  -5  -5 7307.70 299.051   1
   4  -5  -4 164.376 60.0509   1
   4  -5  -3 217.428 101.743   1
   4  -5  -2 76.3810 48.2627   1
  -4   5   2 43.8959 27.6116   1
  -4   5   1 144.508 78.7145   1
   4  -5  -1 182.507 85.0575   1
   4  -5   0 540.721 155.477   1
  -4   5   0 726.957 175.460   1
   4  -5   1 1768.48 289.837   1
  -4   5  -1 2111.03 376.164   1
   4  -5   2 332.378 133.673   1
  -4   5  -2 699.192 215.975   1
   4  -5   3 1187.53 292.796   1
  -4   5  -3 1222.01 308.297   1
  -4   5  -4 6621.07 792.244   1
  -4   5  -5 24077.1 2979.43   1
   4  -4  -4 4725.76 302.994   1
   4  -4  -3 1929.43 284.970   1
  -4   4   2 29192.9 1055.73   1
   4  -4  -2 30744.1 1051.29   1
  -4   4   1 455.014 126.688   1
   4  -4  -1 401.883 121.159   1
   4  -4   0 643.688 166.657   1
  -4   4   0 581.003 154.757   1
   4  -4   1 609.082 171.188   1
  -4   4  -1 1105.80 273.582   1
  -4   4  -2 306.407 156.154   1
   4  -4   2 79.6214 73.8269   1
   4  -4   3 7424.57 696.841   1
  -4   4  -3 6386.18 692.078   1
   4  -4   4 5286.91 672.618   1
  -4   4  -4 5535.77 648.295   1
  -4   4  -5 9037.45 1203.66   1
   4  -3  -3 3007.39 297.934   1
   4  -3  -2 13976.4 749.930   1
  -4   3   1 4557.10 345.671   1
   4  -3  -1 4336.52 391.970   1
   4  -3   0 30820.1 1150.16   1
  -4   3   0 30140.4 1051.00   1
   4  -3   1 15163.9 813.180   1
  -4   3  -1 18114.8 1085.73   1
  -4   3  -2 5921.76 644.924   1
   4  -3   2 4846.57 522.069   1
  -4   3  -3 986.346 253.333   1
   4  -3   3 1042.96 253.499   1
  -4   3  -4 1474.81 321.213   1
   4  -3   4 1688.27 338.913   1
   4  -3   5 1277.06 331.742   1
  -4   3  -5 1480.87 396.924   1
   4  -2  -2 11915.5 790.410   1
  -4   2   1 20824.8 883.653   1
   4  -2  -1 21459.6 875.017   1
   4  -2   0 351.939 117.343   1
  -4   2   0 405.668 119.553   1
   4  -2   1 10811.4 688.548   1
  -4   2  -1 13408.3 780.224   1
  -4   2  -2 358.748 141.443   1
   4  -2   2 303.826 112.163   1
  -4   2  -3 37755.1 1454.21   1
   4  -2   3 35956.6 1392.14   1
   4  -2   4 5581.76 550.546   1
  -4   2  -4 6061.05 604.066   1
   4  -2   5 808.477 211.157   1
  -4   2  -5 1077.40 305.620   1
  -4   2  -6 12645.4 1258.03   1
  -4   1   1 6880.66 535.743   1
   4  -1  -1 6822.81 536.118   1
   4  -1   0 3104.27 338.883   1
  -4   1   0 2762.86 351.153   1
   4  -1   1 114233. 2111.44   1
  -4   1  -1 123464. 2191.69   1
   4  -1   2 4803.41 472.652   1
  -4   1  -2 5610.34 519.215   1
   4  -1   3 281.229 114.646   1
  -4   1  -3 285.053 118.443   1
  -4   1  -4 4138.18 521.192   1
   4  -1   4 5667.29 554.209   1
   4  -1   5 2630.78 415.485   1
  -4   1  -5 2919.40 435.736   1
   4  -1   6 14527.2 1067.14   1
  -4   1  -6 14806.8 1116.89   1
   4   0  -1 224317. 2954.70   1
   4   0   0 399.084 123.356   1
  -4   0   0 409.869 119.553   1
   4   0   1 4968.28 436.749   1
  -4   0  -1 4747.76 403.754   1
   4   0   2 1696.29 267.622   1
  -4   0  -2 1764.52 273.794   1
  -4   0  -3 666.794 159.093   1
   4   0   3 663.316 172.908   1
  -4   0  -4 15275.6 947.299   1
   4   0   4 15565.5 895.890   1
   4   0   5 15966.1 996.608   1
  -4   0  -5 17268.6 1048.46   1
   4   0   6 240.001 140.424   1
  -4   0  -6 309.100 144.832   1
   4   0   7 3586.21 612.602   1
  -4   0  -7 4734.96 682.307   1
  -4  -1   0 60321.9 1479.49   1
   4   1   0 62814.3 1581.72   1
   4   1   1 16747.5 731.247   1
  -4  -1  -1 16385.9 818.291   1
  -4  -1  -2 48457.4 1294.82   1
   4   1   2 49681.9 1291.96   1
  -4  -1  -3 21737.4 944.457   1
   4   1   3 21703.8 927.242   1
   4   1   4 15200.5 821.602   1
  -4  -1  -4 16925.7 873.669   1
   4   1   5 1178.45 281.172   1
  -4  -1  -5 819.095 229.115   1
   4   1   6 1692.67 321.673   1
  -4  -1  -6 1951.75 370.002   1
  -4  -1  -7 8431.77 767.494   1
   4   1   7 10876.1 941.737   1
   4   2   0 9577.22 741.282   1
  -4  -2  -1 114255. 1787.69   1
   4   2   1 113706. 1913.61   1
  -4  -2  -2 6952.86 461.662   1
   4   2   2 7242.87 491.151   1
  -4  -2  -3 20673.0 891.675   1
   4   2   3 21251.3 867.443   1
   4   2   4 74473.9 1729.68   1
  -4  -2  -4 71577.4 1687.45   1
   4   2   5 6704.23 853.684   1
  -4  -2  -6 15105.9 965.382   1
   4   2   6 13541.3 914.635   1
  -4  -2  -7 2500.22 398.439   1
   4   2   7 2225.26 385.262   1
  -4  -2  -8-47.4095 52.0744   1
  -4  -3  -1 2977.42 327.199   1
   4   3   1 3391.28 392.054   1
   4   3   2 14312.0 684.623   1
  -4  -3  -2 14739.7 719.393   1
  -4  -3  -3 4.46983 20.7744   1
   4   3   3 9.07367 15.2538   1
  -4  -3  -4 123523. 2222.23   1
   4   3   4 123665. 2195.20   1
  -4  -3  -5 5375.33 486.862   1
   4   3   5 5629.67 529.151   1
  -4  -3  -6 216.091 115.455   1
   4   3   6 111.202 75.2851   1
   4   3   7 797.382 256.236   1
  -4  -3  -7 679.186 218.812   1
  -4  -3  -8 181.593 113.486   1
   4   3   8 356.858 206.005   1
   4   4   1 9830.97 876.308   1
   4   4   2 80066.9 1581.12   1
  -4  -4  -2 80042.3 1593.14   1
   4   4   3 46215.0 1289.51   1
  -4  -4  -3 44874.8 1248.37   1
   4   4   4 14243.4 760.477   1
  -4  -4  -4 16558.5 773.520   1
  -4  -4  -5 739.862 176.456   1
   4   4   5 593.667 161.313   1
   4   4   6 5286.68 546.115   1
  -4  -4  -6 4934.23 508.088   1
   4   4   7 45659.3 1765.16   1
  -4  -4  -7 44059.5 1662.31   1
  -4  -4  -8 4269.46 490.161   1
   4   4   8 4864.03 633.601   1
  -4  -4  -9 734.898 202.002   1
   4   5   2 16779.5 923.573   1
  -4  -5  -3 10822.8 563.727   1
   4   5   3 11697.1 647.010   1
   4   5   4 4988.73 397.603   1
  -4  -5  -4 6149.71 445.504   1
   4   5   5 45574.1 1402.59   1
  -4  -5  -5 47649.2 1462.89   1
   4   5   6 11108.5 811.617   1
  -4  -5  -6 10332.9 709.270   1
   4   5   7 6835.82 710.246   1
  -4  -5  -7 5782.45 557.937   1
   4   5   8 26.1174 53.2405   1
  -4  -5  -8 74.7410 72.6322   1
  -4  -5  -9 2093.49 341.294   1
  -4  -5 -10 959.755 214.134   1
   4   6   2 183613. 2912.51   1
  -4  -6  -3 3531.30 372.328   1
   4   6   3 3399.08 358.817   1
   4   6   4 18112.9 764.825   1
  -4  -6  -4 18771.6 761.119   1
   4   6   5 9277.51 605.619   1
  -4  -6  -5 9245.99 591.243   1
   4   6   6 7301.10 610.894   1
  -4  -6  -6 7015.79 567.429   1
  -4  -6  -7 21092.4 995.535   1
   4   6   7 21050.5 1079.90   1
   4   6   8 27.5059 14.7996   1
  -4  -6  -8 68.2136 66.6553   1
  -4  -6  -9 97.6931 96.5216   1
  -4  -6 -10 2840.30 379.632   1
   4   7   3 16762.6 696.751   1
  -4  -7  -4 23723.4 1003.52   1
   4   7   4 23029.0 845.605   1
   4   7   5 7321.00 496.262   1
  -4  -7  -5 7431.12 528.649   1
  -4  -7  -6-100.075 77.3266   1
   4   7   6 68.1037 42.9487   1
  -4  -7  -7 10374.7 678.453   1
   4   7   7 10184.9 668.089   1
  -4  -7  -8 527.550 156.820   1
   4   7   8 410.332 126.440   1
  -4  -7  -9 83.8601 28.5916   1
  -4  -7 -10 1082.72 233.277   1
  -4  -7 -11 341.852 150.365   1
   4   8   3 850.394 155.496   1
   4   8   4 2418.90 261.858   1
  -4  -8  -5 885.136 193.028   1
   4   8   5 915.608 155.553   1
   4   8   6 32941.5 1051.03   1
  -4  -8  -6 31197.0 1127.06   1
   4   8   7 6780.89 480.828   1
  -4  -8  -7 6976.20 505.435   1
  -4  -8  -8 6077.47 512.413   1
   4   8   8 4487.92 436.176   1
  -4  -8  -9 102.092 55.6271   1
  -4  -8 -10 2947.46 462.897   1
  -4  -8 -11 19.4800 15.0176   1
  -4  -8 -12 293.364 155.586   1
   4   9   3 49.7352 40.1939   1
   4   9   4 325.570 96.3762   1
   4   9   5 3561.83 274.750   1
  -4  -9  -6 1089.77 200.200   1
   4   9   6 1038.79 153.461   1
   4   9   7 1107.34 156.724   1
  -4  -9  -7 1543.38 242.233   1
   4   9   8 143.734 65.3038   1
  -4  -9  -8 319.934 108.150   1
  -4  -9  -9 7166.52 570.072   1
  -4  -9 -10 1721.84 279.875   1
  -4  -9 -11 0.04661 290.610   1
   4  10   3 1201.42 134.137   1
   4  10   4 4216.87 303.056   1
   4  10   5 11326.1 465.459   1
   4  10   6 39.0437 26.7287   1
   4  10   7 52.7323 28.4593   1
  -4 -10  -7 154.373 61.1224   1
   4  10   8 402.481 116.724   1
   4  11   4 447.226 86.8496   1
   4  11   5-12.7568 57.1822   1
   4  11   6 3732.16 212.727   1
   4  11   7 2627.29 214.065   1
  -5   8   0 3614.59 368.671   1
  -5   8  -1 361.196 115.397   1
  -5   8  -2 474.295 136.680   1
  -5   8  -3-37.5650 72.8333   1
  -5   8  -4 3612.68 666.301   1
   5  -7  -2 3994.00 421.546   1
  -5   7   2 5863.37 517.749   1
  -5   7   1 104.407 96.7654   1
   5  -7  -1 98.4529 81.4187   1
   5  -7   0 435.738 148.206   1
  -5   7   0 511.514 142.592   1
  -5   7  -1-25.0363 68.6473   1
   5  -7   1-75.9390 74.8225   1
  -5   7  -2 152.174 90.7934   1
  -5   7  -3 3224.98 461.070   1
  -5   7  -4 266.159 134.612   1
   5  -6  -6 34.4642 23.1097   1
   5  -6  -5 6052.99 427.650   1
   5  -6  -4 1008.09 207.019   1
   5  -6  -3 3062.98 342.755   1
   5  -6  -2 1564.95 243.478   1
  -5   6   2 1165.08 226.529   1
   5  -6  -1 1845.25 340.013   1
  -5   6   1 1417.02 293.197   1
  -5   6   0 274.133 95.7869   1
   5  -6   0 353.536 132.888   1
   5  -6   1 5186.17 657.980   1
  -5   6  -1 7697.43 821.002   1
   5  -6   2 2840.99 391.212   1
  -5   6  -2 1767.86 343.164   1
  -5   6  -3 144.123 101.275   1
   5  -6   3 335.648 160.267   1
  -5   6  -4 516.346 190.464   1
  -5   6  -5-16.4190 98.6731   1
   5  -5  -5 265.548 72.4935   1
   5  -5  -4 2858.24 338.180   1
   5  -5  -3 834.242 190.146   1
  -5   5   2 5795.72 506.593   1
   5  -5  -2 5520.81 470.640   1
   5  -5  -1 8032.44 590.400   1
  -5   5   1 9132.66 603.240   1
   5  -5   0 13889.0 783.235   1
  -5   5   0 12024.5 766.136   1
   5  -5   1 2409.09 354.537   1
  -5   5  -1 2888.57 444.409   1
   5  -5   2 14.6376 42.7657   1
  -5   5  -2 134.557 101.103   1
  -5   5  -3 8550.23 825.398   1
   5  -5   3 8498.83 747.954   1
  -5   5  -4-75.2874 92.5726   1
   5  -5   4 73.0948 86.7900   1
  -5   5  -5-79.2352 119.224   1
   5  -4  -4 38.5048 20.6097   1
   5  -4  -3 1339.69 253.573   1
  -5   4   2 10937.2 717.375   1
   5  -4  -2 12337.8 753.119   1
  -5   4   1 16197.1 795.618   1
   5  -4  -1 14712.4 809.642   1
   5  -4   0 2185.41 331.148   1
  -5   4   0 2228.79 318.366   1
   5  -4   1 435.068 146.051   1
  -5   4  -1 754.029 223.243   1
  -5   4  -2 10953.1 1071.75   1
   5  -4   2 8697.01 727.080   1
   5  -4   3 3069.95 450.649   1
  -5   4  -3 4307.66 630.977   1
  -5   4  -4 365.490 143.485   1
   5  -4   4 589.547 198.939   1
   5  -4   5 333.151 634.207   1
  -5   4  -5 3733.66 632.633   1
  -5   4  -6 170.669 1135.55   1
   5  -3  -3 10720.6 689.964   1
   5  -3  -2 14192.3 847.916   1
  -5   3   1 333.746 111.899   1
   5  -3  -1 452.323 133.857   1
  -5   3   0 150.294 81.0632   1
   5  -3   0 293.434 108.363   1
  -5   3  -1 1406.46 301.614   1
   5  -3   1 943.591 215.566   1
   5  -3   2 15450.0 910.288   1
  -5   3  -2 18926.7 1344.47   1
  -5   3  -3-8.89358 78.0116   1
   5  -3   3-41.5402 26.5527   1
  -5   3  -4 1132.57 302.019   1
   5  -3   4 755.481 219.774   1
   5  -3   5 7172.52 752.883   1
  -5   3  -5 8341.88 900.531   1
   5  -3   6 194.839 871.612   1
  -5   3  -6 8.31518 1209.64   1
   5  -2  -2 40012.6 1446.46   1
  -5   2   1 4844.18 478.238   1
   5  -2  -1 5246.87 508.850   1
   5  -2   0 8317.48 594.690   1
  -5   2   0 7236.65 632.551   1
   5  -2   1 8717.45 690.777   1
  -5   2  -1 8433.61 685.446   1
  -5   2  -2 14724.1 1116.44   1
   5  -2   2 13993.9 873.934   1
  -5   2  -3 120.940 94.8386   1
   5  -2   3 155.152 115.814   1
   5  -2   4 289.980 110.355   1
  -5   2  -4 488.055 175.692   1
   5  -2   5 560.819 195.234   1
  -5   2  -5 681.272 241.939   1
   5  -2   6 3840.39 571.458   1
  -5   2  -6 6446.83 839.028   1
  -5   2  -7 78.4156 873.411   1
   5  -1  -2 69.3793 37.9872   1
  -5   1   1 33899.3 1302.88   1
   5  -1  -1 33343.4 1273.10   1
   5  -1   0 3693.46 446.856   1
  -5   1   0 4492.09 418.888   1
   5  -1   1 70047.7 1741.06   1
  -5   1  -1 69588.0 1788.69   1
  -5   1  -2 700.639 208.190   1
   5  -1   2 550.336 169.221   1
   5  -1   3 6023.74 569.714   1
  -5   1  -3 9494.01 822.073   1
  -5   1  -4 1975.50 367.606   1
   5  -1   4 1697.30 342.397   1
   5  -1   5 5218.31 576.423   1
  -5   1  -5 5688.28 660.222   1
   5  -1   6 9869.14 911.708   1
  -5   1  -6 13146.8 1098.78   1
   5  -1   7 1402.35 359.500   1
  -5   1  -7 2394.50 548.202   1
   5   0  -1 13358.6 881.136   1
  -5   0   0 23184.2 992.494   1
   5   0   0 22469.0 995.462   1
   5   0   1 937.347 216.613   1
  -5   0  -1 821.052 200.595   1
   5   0   2 38241.2 1357.50   1
  -5   0  -2 43046.4 1456.97   1
   5   0   3 6725.10 580.469   1
  -5   0  -3 5646.96 600.650   1
  -5   0  -4-4.32736 60.9154   1
   5   0   4-26.4509 36.8660   1
   5   0   5 1739.56 301.627   1
  -5   0  -5 2089.50 373.751   1
   5   0   6 38.7415 72.5206   1
  -5   0  -6 96.6837 65.7595   1
   5   0   7 243.362 90.4353   1
  -5   0  -7 108.586 80.1474   1
   5   0   8 70.5299 59.5372   1
  -5   0  -8 103.949 102.839   1
  -5  -1   0 880.935 216.633   1
   5   1   0 882.372 222.401   1
   5   1   1 5799.11 499.689   1
  -5  -1  -1 5775.20 501.096   1
   5   1   2 6531.02 520.937   1
  -5  -1  -2 6435.33 519.133   1
  -5  -1  -3 13241.1 834.349   1
   5   1   3 14026.3 850.743   1
  -5  -1  -4 371.187 146.099   1
   5   1   4 264.574 111.920   1
  -5  -1  -5 37885.8 1486.58   1
   5   1   5 39794.2 1547.97   1
   5   1   6 3804.52 494.534   1
  -5  -1  -6 4638.72 595.755   1
   5   1   7 1442.41 313.761   1
  -5  -1  -7 2036.30 404.808   1
   5   1   8 9816.77 1134.59   1
  -5  -1  -8 7887.26 1007.52   1
   5   2   0 26330.8 1253.73   1
  -5  -2  -1 61819.8 1560.42   1
   5   2   1 61129.8 1541.44   1
   5   2   2 11238.7 693.037   1
  -5  -2  -2 10645.9 675.798   1
   5   2   3 119.305 81.6323   1
  -5  -2  -3 158.834 84.2435   1
   5   2   4 1354.30 266.037   1
  -5  -2  -4 1076.20 238.003   1
  -5  -2  -5 15334.8 913.254   1
   5   2   5 14545.2 856.395   1
  -5  -2  -6 6023.89 632.707   1
   5   2   6 5076.27 557.448   1
   5   2   7 6554.52 685.201   1
  -5  -2  -7 5623.99 692.950   1
  -5  -2  -8 2557.63 483.826   1
   5   2   8 2266.36 432.213   1
   5   2   9 1103.63 397.393   1
  -5  -2  -9 1532.22 351.744   1
  -5  -3  -1 12502.3 743.254   1
   5   3   1 13529.1 923.911   1
   5   3   2 16493.5 813.303   1
  -5  -3  -2 15913.4 767.908   1
   5   3   3 208.766 80.8119   1
  -5  -3  -3 243.624 101.149   1
   5   3   4 47640.8 1519.47   1
  -5  -3  -4 48723.2 1527.77   1
   5   3   5 11378.9 748.570   1
  -5  -3  -5 12220.3 814.049   1
  -5  -3  -6 83.1976 71.2787   1
   5   3   6 58.6392 74.8701   1
   5   3   7 4861.11 576.867   1
  -5  -3  -7 5039.71 615.073   1
   5   3   8 966492. 8915.41   1
  -5  -3  -8 999999. 8852.78   1
   5   3   9 1922.50 512.976   1
  -5  -3  -9 1876.35 414.057   1
   5   4   1 7069.80 754.097   1
  -5  -4  -2 123822. 2213.07   1
   5   4   2 125085. 2260.35   1
   5   4   3 27394.4 1112.78   1
  -5  -4  -3 26759.7 1173.20   1
   5   4   4 165.219 92.7517   1
  -5  -4  -4 105.116 67.6815   1
   5   4   5 34470.0 1309.52   1
  -5  -4  -5 35951.6 1418.28   1
  -5  -4  -6 425.706 158.735   1
   5   4   6 411.084 143.781   1
  -5  -4  -7 613.582 194.219   1
   5   4   7 603.351 200.931   1
   5   4   8 6311.88 733.107   1
  -5  -4  -8 6404.00 729.366   1
   5   4   9 502.731 266.884   1
  -5  -4  -9 668.216 260.090   1
  -5  -4 -10 109.411 104.567   1
  -5  -5  -2 42513.0 1417.58   1
   5   5   2 42684.3 1564.48   1
   5   5   3 177.882 88.2895   1
  -5  -5  -3 84.3851 51.6109   1
   5   5   4 10591.5 656.294   1
  -5  -5  -4 11439.5 713.805   1
   5   5   5 1523.69 263.963   1
  -5  -5  -5 1742.08 285.981   1
   5   5   6 13022.0 783.710   1
  -5  -5  -6 16839.9 999.488   1
   5   5   7 5035.98 592.459   1
  -5  -5  -7 5928.59 638.396   1
   5   5   8 10222.3 918.495   1
  -5  -5  -8 12264.4 952.982   1
   5   5   9 717.280 254.388   1
  -5  -5  -9 218.590 121.449   1
  -5  -5 -10 734.257 249.334   1
  -5  -5 -11 206.193 122.723   1
   5   6   2 31766.9 1545.13   1
  -5  -6  -3 11184.6 756.590   1
   5   6   3 12081.2 723.032   1
   5   6   4 357.374 124.069   1
  -5  -6  -4 229.555 91.0295   1
   5   6   5 27622.4 1134.11   1
  -5  -6  -5 29208.8 1187.91   1
   5   6   6 2496.23 344.933   1
  -5  -6  -6 3505.10 427.870   1
  -5  -6  -7 1382.87 294.805   1
   5   6   7 1472.20 317.992   1
   5   6   8 11142.3 885.898   1
  -5  -6  -8 12371.0 886.123   1
  -5  -6  -9 1401.52 310.808   1
   5   6   9 1086.45 314.259   1
   5   6  10 104.065 79.6863   1
  -5  -6 -10 54.6432 59.9418   1
  -5  -6 -11 986.005 262.590   1
   5   7   2 36470.5 1812.74   1
   5   7   3 1076.13 204.906   1
  -5  -7  -4 5211.96 527.079   1
   5   7   4 5629.07 495.991   1
   5   7   5 8946.61 596.387   1
  -5  -7  -5 7960.33 598.386   1
  -5  -7  -6-25.4371 18.0758   1
   5   7   6 21.8007 6.70749   1
   5   7   7 2976.34 396.683   1
  -5  -7  -7 3632.05 429.162   1
   5   7   8 33561.5 1433.78   1
  -5  -7  -8 34361.3 1470.03   1
  -5  -7  -9 328.198 153.162   1
   5   7   9 413.721 178.538   1
  -5  -7 -10 728.399 218.716   1
   5   7  10 773.697 249.259   1
  -5  -7 -11 1266.76 290.959   1
  -5  -7 -12-84.0081 95.4830   1
   5   8   3 14089.4 745.600   1
   5   8   4 74.0781 28.9469   1
  -5  -8  -5 9362.89 686.668   1
   5   8   5 9530.89 582.714   1
   5   8   6 3690.12 427.205   1
  -5  -8  -6 1707.09 274.743   1
  -5  -8  -7 1246.98 228.095   1
   5   8   7 949.496 192.804   1
   5   8   8 2491.03 338.508   1
  -5  -8  -8 3528.36 418.827   1
   5   8   9 1495.69 295.011   1
  -5  -8  -9 1792.53 313.991   1
   5   8  10 106.606 106.434   1
  -5  -8 -10 97.5608 90.5605   1
  -5  -8 -11 2416.54 401.030   1
  -5  -8 -12 89.8247 93.0733   1
  -5  -8 -13 4206.35 743.315   1
   5   9   3 715.898 156.571   1
   5   9   4 36014.8 1094.81   1
   5   9   5 9017.27 534.746   1
  -5  -9  -6 156.356 78.4228   1
   5   9   6 164.691 79.7629   1
   5   9   7 1338.94 217.663   1
  -5  -9  -7 1827.02 279.719   1
  -5  -9  -8 618.501 157.726   1
   5   9   8 508.281 137.511   1
   5   9   9 195.105 71.3662   1
  -5  -9  -9 78.9535 70.5730   1
  -5  -9 -10 2003.49 331.161   1
  -5  -9 -11 3778.52 462.787   1
   5  10   3 1373.99 182.617   1
   5  10   4 23.9569 26.9981   1
   5  10   5 1006.45 173.928   1
   5  10   6 826.308 148.579   1
  -5 -10  -7 6711.53 573.978   1
   5  10   7 4642.47 361.651   1
   5  10   8 3080.06 286.475   1
  -5 -10  -8 5875.05 546.581   1
   5  10   9 12.4685 6.61351   1
  -5 -10  -9-663.790 205.093   1
   5  11   4 2258.54 224.140   1
   5  11   5-84.3212 51.4199   1
   5  11   6 786.793 138.797   1
   5  11   7 1.18948 10.5637   1
   5  11   8 150.529 60.1739   1
   5  12   4 968.075 128.639   1
  -6   7   2 6585.04 578.574   1
  -6   7   1 1156.35 231.042   1
  -6   7   0 85.6315 65.6348   1
  -6   7  -1 49.0086 62.5466   1
  -6   7  -2 574.003 176.919   1
  -6   7  -3 433.510 172.067   1
   6  -6  -3 1313.73 257.968   1
  -6   6   2 2820.99 372.083   1
   6  -6  -2 2523.27 362.780   1
   6  -6  -1 574.682 168.706   1
  -6   6   1 772.561 175.159   1
  -6   6   0 38.7889 71.7679   1
   6  -6   0-44.4589 65.6012   1
   6  -6   1 10604.1 758.322   1
  -6   6  -1 8377.98 687.808   1
   6  -6   2 80.5953 55.2012   1
  -6   6  -2 73.0455 20.9875   1
   6  -6   3 38.5212 15.1610   1
  -6   6  -3 23.4494 74.0166   1
  -6   6  -4 450.516 203.916   1
   6  -5  -5 2067.96 192.404   1
   6  -5  -4 121.338 70.8863   1
   6  -5  -3 1490.84 279.285   1
  -6   5   2 8628.01 678.995   1
   6  -5  -2 9632.52 708.677   1
  -6   5   1 1966.95 305.285   1
   6  -5  -1 2067.57 332.671   1
  -6   5   0 697.756 226.556   1
   6  -5   0 667.680 171.871   1
  -6   5  -1 929.250 249.465   1
   6  -5   1 766.897 237.683   1
   6  -5   2 461.346 160.003   1
  -6   5  -2 758.001 245.360   1
   6  -5   3 264.983 141.919   1
  -6   5  -3 226.733 118.318   1
  -6   5  -4 5768.76 766.089   1
   6  -5   4 5135.18 636.313   1
   6  -4  -4 287.498 93.3522   1
   6  -4  -3 5591.48 553.264   1
   6  -4  -2 2220.02 343.134   1
  -6   4   1 2238.30 325.961   1
   6  -4  -1 2220.87 332.105   1
   6  -4   0 2680.88 377.719   1
  -6   4   0 1889.16 354.111   1
   6  -4   1 7877.88 631.173   1
  -6   4  -1 11385.9 886.226   1
   6  -4   2 590.067 199.109   1
  -6   4  -2 1286.25 351.546   1
  -6   4  -3 295.896 177.416   1
   6  -4   3 342.414 135.815   1
  -6   4  -4 71.7628 99.9964   1
   6  -4   4 123.651 99.0651   1
  -6   4  -5 58.6384 60.6192   1
   6  -4   5 111.862 132.458   1
   6  -3  -3 14959.7 820.983   1
   6  -3  -2 95.8827 90.0715   1
   6  -3  -1 2221.85 339.539   1
  -6   3   1 2796.27 377.181   1
   6  -3   0 15164.6 886.993   1
  -6   3   0 12880.0 873.697   1
   6  -3   1 20779.4 1100.13   1
  -6   3  -1 22167.1 1268.44   1
   6  -3   2 184.915 105.533   1
  -6   3  -2 292.724 170.106   1
   6  -3   3 1507.10 328.610   1
  -6   3  -3 2120.89 560.802   1
   6  -3   4 8515.72 734.671   1
  -6   3  -4 10665.0 1078.42   1
  -6   3  -5-0.31620 122.769   1
   6  -3   5-1.26511 41.3979   1
   6  -3   6 33.6295 462.714   1
  -6   3  -6 29.4024 645.534   1
   6  -2  -3 2654.36 299.474   1
   6  -2  -2 1406.37 265.626   1
  -6   2   1 163.226 90.4649   1
   6  -2  -1 253.028 120.034   1
   6  -2   0 8677.21 648.989   1
  -6   2   0 11419.5 729.791   1
  -6   2  -1 36945.1 1528.21   1
   6  -2   1 27892.7 1262.76   1
   6  -2   2 12953.1 869.093   1
  -6   2  -2 24388.4 1562.76   1
   6  -2   3 2071.14 347.432   1
  -6   2  -3 2823.73 613.477   1
   6  -2   4 4308.97 530.745   1
  -6   2  -4 6581.15 867.572   1
  -6   2  -5 5.43496 218.916   1
   6  -2   5 9.38824 194.994   1
   6  -2   6 14.2948 251.755   1
  -6   2  -6 0.40340 372.987   1
   6  -1  -2 10045.3 798.693   1
  -6   1   1 47.7204 38.1395   1
   6  -1  -1 75.0998 66.7866   1
  -6   1   0 8511.69 648.375   1
   6  -1   0 7634.67 663.333   1
   6  -1   1 4482.09 472.290   1
  -6   1  -1 3748.52 496.983   1
  -6   1  -2 1011.18 265.303   1
   6  -1   2 1021.90 251.473   1
   6  -1   3 103.089 93.4548   1
  -6   1  -3 152.330 120.698   1
   6  -1   4 8619.22 715.976   1
  -6   1  -4 11353.0 1059.16   1
   6  -1   5 2130.75 433.488   1
  -6   1  -5 2252.72 459.941   1
  -6   1  -6 898.061 305.952   1
   6  -1   6 634.848 221.469   1
   6  -1   7 3766.57 566.669   1
  -6   1  -7 4850.92 772.421   1
   6   0  -1 536.156 182.405   1
   6   0   0 4007.00 466.311   1
  -6   0   0 3316.15 430.873   1
   6   0   1 34.5138 41.2240   1
  -6   0  -1 77.9451 88.2573   1
  -6   0  -2 225.810 103.735   1
   6   0   2 231.292 107.019   1
   6   0   3 35.0783 38.1385   1
  -6   0  -3 44.5255 45.6682   1
   6   0   4 37350.5 1501.95   1
  -6   0  -4 43708.7 1901.77   1
  -6   0  -5 93.7253 80.3851   1
   6   0   5-38.0099 49.2703   1
  -6   0  -6 257.653 157.961   1
   6   0   6 231.755 99.2277   1
   6   0   7 6352.49 709.463   1
  -6   0  -7 6335.14 821.585   1
  -6   0  -8 4028.02 818.422   1
   6   1  -1 245.242 122.795   1
  -6  -1   0 99920.2 2371.53   1
   6   1   0 95994.8 2396.61   1
  -6  -1  -1 7391.64 579.044   1
   6   1   1 7285.38 596.101   1
   6   1   2 7996.23 629.208   1
  -6  -1  -2 7922.98 671.283   1
   6   1   3 214686. 3970.46   1
  -6  -1  -3 200366. 4092.22   1
  -6  -1  -4 628.566 218.138   1
   6   1   4 537.878 182.324   1
  -6  -1  -5 233.147 130.816   1
   6   1   5 286.089 143.260   1
   6   1   6 1630.17 330.726   1
  -6  -1  -6 1913.47 399.110   1
   6   1   7 12706.2 980.546   1
  -6  -1  -7 16246.1 1228.21   1
   6   1   8 271.956 128.145   1
  -6  -1  -8 884.005 402.365   1
   6   2   0 5922.46 729.627   1
  -6  -2  -1 4291.90 464.900   1
   6   2   1 4199.02 467.200   1
   6   2   2 45059.3 1491.09   1
  -6  -2  -2 42905.7 1628.24   1
   6   2   3 29999.6 1205.11   1
  -6  -2  -3 29489.9 1243.84   1
   6   2   4 4964.28 552.951   1
  -6  -2  -4 6965.10 654.571   1
   6   2   5 7961.60 677.713   1
  -6  -2  -5 8473.16 777.260   1
  -6  -2  -6 126.066 73.9616   1
   6   2   6 70.6211 17.9353   1
  -6  -2  -7 1621.52 349.338   1
   6   2   7 1302.92 305.629   1
   6   2   8 1053.31 319.126   1
  -6  -2  -8 1215.71 374.654   1
   6   2   9-32.7339 28.5394   1
  -6  -2  -9 541.364 302.182   1
  -6  -3  -1 131.137 122.789   1
   6   3   1-24.7525 31.0030   1
  -6  -3  -2 20526.6 965.081   1
   6   3   2 21610.6 1015.75   1
   6   3   3 27697.7 1170.76   1
  -6  -3  -3 28331.1 1217.32   1
   6   3   4 3355.31 407.894   1
  -6  -3  -4 3405.28 462.613   1
   6   3   5 3140.32 434.264   1
  -6  -3  -5 2912.58 436.372   1
  -6  -3  -6 658.328 215.820   1
   6   3   6 451.725 164.637   1
  -6  -3  -7 7342.72 786.867   1
   6   3   7 6015.67 654.868   1
   6   3   8 1948.80 402.238   1
  -6  -3  -8 4125.68 647.422   1
   6   3   9-187.087 96.1505   1
  -6  -3  -9 351.066 172.848   1
   6   4   1 4481.31 696.391   1
  -6  -4  -2 3415.72 413.867   1
   6   4   2 3096.78 406.160   1
   6   4   3 18318.8 968.652   1
  -6  -4  -3 18705.9 1013.66   1
   6   4   4 1402.11 269.493   1
  -6  -4  -4 1641.45 292.471   1
   6   4   5 1006.03 241.835   1
  -6  -4  -5 1360.25 292.277   1
   6   4   6 1761.79 313.705   1
  -6  -4  -6 2347.77 409.453   1
   6   4   7 12921.2 939.318   1
  -6  -4  -7 16396.5 1111.75   1
  -6  -4  -8 1174.00 323.176   1
   6   4   8 1026.08 268.586   1
   6   4   9 182.648 213.175   1
  -6  -4  -9 378.387 192.760   1
   6   4  10 4007.22 897.230   1
  -6  -4 -10 2729.84 566.354   1
   6   5   2 942.051 255.797   1
  -6  -5  -2 636.528 191.723   1
  -6  -5  -3 43005.5 1456.55   1
   6   5   3 45572.9 1571.09   1
   6   5   4 4988.55 495.659   1
  -6  -5  -4 4059.44 503.187   1
   6   5   5 5502.40 534.076   1
  -6  -5  -5 5497.73 576.225   1
   6   5   6 4018.44 489.423   1
  -6  -5  -6 4369.70 562.330   1
   6   5   7 6893.70 683.359   1
  -6  -5  -7 7570.82 780.524   1
  -6  -5  -8-0.06747 56.3873   1
   6   5   8 145.254 143.651   1
  -6  -5  -9 40.9337 88.0957   1
   6   5   9-127.341 181.202   1
   6   5  10 1051.55 448.104   1
  -6  -5 -10 907.909 325.140   1
   6   6   2 3746.14 703.506   1
  -6  -6  -3 9618.09 746.260   1
   6   6   3 10035.0 744.501   1
  -6  -6  -4 7168.23 582.642   1
   6   6   4 6002.90 572.769   1
   6   6   5 2082.93 326.073   1
  -6  -6  -5 2036.14 349.958   1
   6   6   6 15669.4 938.048   1
  -6  -6  -6 15755.8 1013.66   1
   6   6   7 198.690 113.149   1
  -6  -6  -7-591.448 243.330   1
   6   6   8 1281.87 320.179   1
  -6  -6  -8 235.707 143.280   1
   6   6   9 4155.64 633.518   1
  -6  -6  -9 4463.90 657.658   1
   6   6  10 2791.43 542.555   1
  -6  -6 -10 2868.41 554.484   1
   6   6  11-108.310 143.362   1
  -6  -6 -11 21.5524 100.607   1
   6   7   2 23963.5 1945.74   1
   6   7   3 146472. 2853.18   1
  -6  -7  -4 2010.49 339.726   1
   6   7   4 2290.10 342.489   1
   6   7   5 2648.49 354.005   1
  -6  -7  -5 2607.12 354.060   1
   6   7   6 6855.95 619.603   1
  -6  -7  -6 8454.72 709.180   1
  -6  -7  -7 501.266 187.706   1
   6   7   7 337.223 132.977   1
   6   7   8 385.951 154.924   1
  -6  -7  -8 306.260 170.515   1
   6   7   9-77.0640 57.3789   1
  -6  -7  -9 46.9818 57.3038   1
  -6  -7 -10 861.588 268.399   1
   6   7  10 738.341 251.458   1
  -6  -7 -11 138.605 113.905   1
   6   7  11 263.680 173.316   1
   6   8   3 1692.75 293.457   1
   6   8   4 337.382 127.600   1
   6   8   5 401.760 133.669   1
  -6  -8  -5 355.251 139.903   1
   6   8   6 21271.3 1079.14   1
  -6  -8  -6 22075.4 1079.69   1
  -6  -8  -7 1425.85 268.697   1
   6   8   7 1370.78 256.652   1
  -6  -8  -8 3.94912 28.5752   1
   6   8   8-43.6711 84.6447   1
   6   8   9 2682.95 430.951   1
  -6  -8  -9 3870.13 550.450   1
   6   8  10-3.42376 46.6123   1
  -6  -8 -10 27.2516 38.6452   1
   6   8  11 42.2559 40.0004   1
  -6  -8 -11 161.735 88.6985   1
  -6  -8 -12 190.194 113.200   1
   6   9   3 77.2171 90.3868   1
   6   9   4 2389.10 303.976   1
   6   9   5 4488.84 427.548   1
  -6  -9  -6 15382.1 981.891   1
   6   9   6 15902.5 849.255   1
  -6  -9  -7-36.1499 29.6499   1
   6   9   7 83.5977 48.4863   1
   6   9   8 2907.38 359.984   1
  -6  -9  -8 3548.41 429.626   1
   6   9   9 4274.88 450.029   1
  -6  -9  -9 5807.11 590.313   1
   6   9  10 213.704 105.110   1
  -6  -9 -10 377.108 172.299   1
   6   9  11 37.6066 89.5144   1
  -6  -9 -11-37.4044 83.9820   1
  -6  -9 -12 395.542 166.702   1
   6  10   3 4735.49 450.815   1
   6  10   4 513.422 127.928   1
   6  10   5 1655.23 250.826   1
   6  10   6 3085.48 337.385   1
  -6 -10  -7 84.7927 91.2819   1
   6  10   7 60.2192 63.5252   1
  -6 -10  -8 1130.97 252.729   1
   6  10   8 847.359 180.650   1
   6  10   9 546.066 137.410   1
  -6 -10  -9 1005.22 267.036   1
   6  10  10 35.9204 28.2396   1
   6  10  11-35.3046 28.2475   1
   6  11   4 544.001 107.326   1
   6  11   5 249.620 95.2507   1
   6  11   6 21845.0 889.353   1
   6  11   7 329.182 103.948   1
   6  11   8 67.6939 58.5856   1
   6  11   9 102.285 61.2916   1
   6  12   4 53.0097 27.3661   1
   6  12   5 423.217 118.548   1
   6  12   6 1251.31 256.142   1
  -7   7  -1 1340.50 305.704   1
  -7   7  -2 109.691 71.6273   1
  -7   6   1 907.555 247.392   1
   7  -6  -1 0.04578 73.9381   1
  -7   6   0 604.351 183.003   1
   7  -6   0 923.851 248.321   1
   7  -6   1 54.0494 83.1509   1
  -7   6  -1-49.0843 52.6225   1
  -7   6  -2 215.725 98.1378   1
   7  -6   2 74.6403 75.9398   1
  -7   6  -3 1424.71 380.725   1
   7  -5  -5 304.700 73.9627   1
   7  -5  -4 1135.11 218.149   1
   7  -5  -3 605.402 171.118   1
   7  -5  -2 676.921 191.688   1
  -7   5   1 6416.08 666.751   1
   7  -5  -1 5295.10 580.791   1
  -7   5   0 579.256 195.225   1
   7  -5   0 453.083 177.398   1
   7  -5   1 1083.23 261.478   1
  -7   5  -1 789.552 237.066   1
  -7   5  -2 217.247 165.297   1
   7  -5   2 269.004 163.658   1
   7  -5   3 327.127 147.137   1
  -7   5  -3 348.507 185.938   1
   7  -4  -4 3248.86 302.345   1
   7  -4  -3 2500.26 367.757   1
   7  -4  -2 232.417 119.343   1
  -7   4   1 1114.18 259.871   1
   7  -4  -1 878.639 249.674   1
  -7   4   0 264.888 128.341   1
   7  -4   0 328.561 153.669   1
   7  -4   1 648.487 200.507   1
  -7   4  -1 756.251 266.245   1
   7  -4   2 6457.43 670.208   1
  -7   4  -2 7791.36 1019.04   1
   7  -4   3 676.353 202.991   1
  -7   4  -3 1595.60 462.888   1
   7  -4   4 1.23693 63.5251   1
  -7   4  -4-83.0714 39.0694   1
   7  -3  -3 1396.92 255.122   1
   7  -3  -2 737.704 217.694   1
  -7   3   1 10441.5 881.732   1
   7  -3  -1 10415.3 799.967   1
  -7   3   0 2760.27 387.801   1
   7  -3   0 2282.84 365.279   1
   7  -3   1 1907.78 345.130   1
  -7   3  -1 1158.16 334.916   1
  -7   3  -2 2612.73 539.906   1
   7  -3   2 1386.25 298.220   1
   7  -3   3 426.683 174.513   1
  -7   3  -3 480.180 287.415   1
   7  -3   4 342.381 156.581   1
  -7   3  -4 829.271 398.695   1
  -7   3  -5 14.9038 941.023   1
   7  -2  -3 6851.21 522.172   1
   7  -2  -2 1710.58 317.838   1
  -7   2   1 7535.52 772.152   1
   7  -2  -1 6541.89 691.019   1
  -7   2   0 51.0741 38.0461   1
   7  -2   0-62.2708 27.4697   1
  -7   2  -1 112.947 106.396   1
   7  -2   1 368.424 159.418   1
   7  -2   2 8143.27 763.397   1
  -7   2  -2 12166.4 1136.05   1
   7  -2   3 224.166 138.950   1
  -7   2  -3 402.254 261.644   1
   7  -2   4 229.698 826.997   1
  -7   2  -4 383.317 1589.14   1
   7  -2   5 44.0046 269.589   1
  -7   2  -5 0.10314 394.236   1
   7  -1  -2 4644.68 719.458   1
  -7   1   1 30580.7 1513.93   1
   7  -1  -1 33803.5 1526.34   1
  -7   1   0 8263.28 747.806   1
   7  -1   0 7539.22 711.658   1
   7  -1   1 1852.42 330.455   1
  -7   1  -1 1907.73 379.215   1
   7  -1   2 9316.42 790.863   1
  -7   1  -2 11322.5 1040.98   1
   7  -1   3 1953.28 356.074   1
  -7   1  -3 3083.86 609.170   1
   7  -1   4 346.640 135.165   1
  -7   1  -4 892.245 330.781   1
   7  -1   5 152.176 629.574   1
  -7   1  -5 149.236 757.684   1
  -7   1  -6 23.2483 322.026   1
   7  -1   6 40.5722 357.615   1
   7   0  -1 37870.9 1650.07   1
  -7   0   0 1039.21 267.011   1
   7   0   0 1145.50 270.751   1
  -7   0  -1 3577.20 441.071   1
   7   0   1 1961.26 349.758   1
   7   0   2 38017.3 1475.10   1
  -7   0  -2 32986.4 1538.13   1
  -7   0  -3 456.218 197.538   1
   7   0   3 397.108 168.049   1
   7   0   4 67.5673 37.1487   1
  -7   0  -4 363.854 221.226   1
   7   0   5 3684.90 504.929   1
  -7   0  -5 4555.79 713.025   1
  -7   0  -6 123.289 131.044   1
   7   0   6 40.9876 76.9283   1
   7   1  -1 1573.51 403.419   1
  -7  -1   0 5979.61 667.936   1
   7   1   0 6344.76 658.343   1
  -7  -1  -1 6739.18 635.445   1
   7   1   1 6387.52 604.205   1
   7   1   2 16236.4 936.360   1
  -7  -1  -2 13002.8 1035.52   1
   7   1   3-93.0541 91.9164   1
  -7  -1  -3 152.584 108.162   1
   7   1   4 2046.16 354.792   1
  -7  -1  -4 2375.82 469.502   1
   7   1   5 4322.64 525.049   1
  -7  -1  -5 5606.67 732.351   1
  -7  -1  -6-45.2299 49.4007   1
   7   1   6 175.423 118.558   1
   7   1   7 2383.60 470.552   1
  -7  -1  -7 41.1403 55.2287   1
   7   2   0 27365.5 1541.63   1
   7   2   1 387.381 147.075   1
  -7  -2  -1 468.520 170.592   1
  -7  -2  -2 1452.01 278.455   1
   7   2   2 1329.15 282.608   1
   7   2   3 874.105 220.162   1
  -7  -2  -3 1283.03 287.035   1
  -7  -2  -4 657.938 212.532   1
   7   2   4 588.753 187.657   1
   7   2   5 33595.0 1469.49   1
  -7  -2  -5 36068.1 1765.14   1
   7   2   6-210.949 233.212   1
  -7  -2  -6 1156.06 494.487   1
   7   2   7 2973.96 551.193   1
  -7  -2  -7 4065.57 612.921   1
  -7  -2  -8 4901.57 840.120   1
  -7  -3  -1 11478.9 878.957   1
   7   3   1 12666.1 946.387   1
  -7  -3  -2 34739.4 1367.52   1
   7   3   2 31285.5 1354.67   1
   7   3   3 27860.4 1268.53   1
  -7  -3  -3 23260.3 1397.53   1
   7   3   4 522.187 166.857   1
  -7  -3  -4 338.729 127.588   1
   7   3   5 10231.7 859.208   1
  -7  -3  -5 14648.8 1051.21   1
   7   3   6 3594.32 506.932   1
  -7  -3  -6 4220.41 617.349   1
  -7  -3  -7 975.553 300.544   1
   7   3   7 559.231 222.133   1
   7   3   8 4056.87 601.963   1
  -7  -3  -8 5744.76 793.706   1
   7   4   1 360.690 234.238   1
  -7  -4  -2 19591.5 1091.60   1
   7   4   2 17158.3 1045.49   1
   7   4   3 5966.14 594.891   1
  -7  -4  -3 6872.71 619.116   1
   7   4   4 211.625 104.179   1
  -7  -4  -4 161.364 106.865   1
   7   4   5 22136.8 1216.16   1
  -7  -4  -5 24108.9 1332.11   1
   7   4   6 1497.10 317.483   1
  -7  -4  -6 1751.70 387.338   1
   7   4   7 291.959 139.003   1
  -7  -4  -7 425.552 186.967   1
  -7  -4  -8 9.30470 79.6468   1
   7   4   8-43.5246 115.994   1
   7   4   9 1798.48 497.280   1
  -7  -4  -9 2915.67 699.378   1
  -7  -5  -2 16239.2 1034.88   1
   7   5   2 19236.5 1246.13   1
  -7  -5  -3 66.8758 41.8572   1
   7   5   3 79.4073 79.7416   1
   7   5   4 3169.22 438.523   1
  -7  -5  -4 3129.28 458.828   1
   7   5   5 8443.10 703.059   1
  -7  -5  -5 9727.20 842.039   1
  -7  -5  -6 89.9682 105.449   1
   7   5   6 24.8575 53.4368   1
   7   5   7 180660. 3317.77   1
  -7  -5  -7 221809. 4463.52   1
   7   5   8 9176.08 877.757   1
  -7  -5  -8 6914.42 1084.82   1
  -7  -5  -9 148.778 83.0684   1
   7   5   9 96.1355 36.8970   1
   7   6   2 4116.64 763.493   1
  -7  -6  -3 4936.83 579.050   1
   7   6   3 5919.59 650.415   1
  -7  -6  -4 11257.1 848.715   1
   7   6   4 11120.8 863.365   1
   7   6   5 17369.2 1040.38   1
  -7  -6  -5 14426.3 1150.10   1
  -7  -6  -6 1040.73 281.498   1
   7   6   6 895.095 248.400   1
   7   6   7 854.599 229.526   1
  -7  -6  -7 1170.07 312.019   1
   7   6   8 4837.66 642.616   1
  -7  -6  -8 5144.18 898.273   1
   7   6   9 195.267 191.427   1
  -7  -6  -9 165.790 130.949   1
  -7  -6 -10 683.268 444.737   1
   7   6  10 33.0790 144.341   1
   7   7   2 2682.49 954.382   1
   7   7   3 18990.3 1250.44   1
  -7  -7  -4 173.451 100.709   1
   7   7   4 264.210 128.600   1
   7   7   5 1464.04 308.645   1
  -7  -7  -5 1193.83 264.520   1
   7   7   6-85.0726 83.0859   1
  -7  -7  -6 163.834 123.754   1
   7   7   7 7140.24 688.721   1
  -7  -7  -7 8353.29 815.621   1
   7   7   8 18514.5 1131.37   1
  -7  -7  -8 24423.3 1470.09   1
   7   7   9 192.521 90.0687   1
  -7  -7  -9 510.312 225.463   1
   7   7  10 40.0122 67.6121   1
  -7  -7 -10 41.7019 114.314   1
   7   8   3 348.393 185.789   1
   7   8   4 2827.52 406.327   1
   7   8   5 248.271 105.005   1
  -7  -8  -5 252.575 129.976   1
  -7  -8  -6 148.839 96.8126   1
   7   8   6 223.262 115.647   1
   7   8   7 1229.37 280.661   1
  -7  -8  -7 824.481 239.636   1
   7   8   8 1894.21 327.660   1
  -7  -8  -8 2508.12 434.987   1
   7   8   9 339.339 141.842   1
  -7  -8  -9 618.744 212.830   1
   7   8  10 1201.30 305.216   1
  -7  -8 -10 1317.85 339.550   1
   7   8  11 882.408 292.794   1
  -7  -8 -11 1972.52 487.657   1
   7   9   3 4860.76 588.800   1
   7   9   4 15607.7 902.859   1
   7   9   5 3291.31 424.795   1
   7   9   6 192.958 111.802   1
  -7  -9  -6 188.277 138.461   1
   7   9   7 1678.77 301.233   1
  -7  -9  -7 1439.55 287.968   1
   7   9   8 65.8430 54.0237   1
  -7  -9  -8 44.7735 63.8193   1
  -7  -9  -9 95.2833 92.1931   1
   7   9   9 28.1483 39.8705   1
   7   9  10 530.076 170.281   1
  -7  -9 -10 874.581 248.197   1
   7   9  11 1280.60 294.641   1
  -7  -9 -11 2175.94 404.567   1
   7  10   4 402.533 120.837   1
   7  10   5 847.448 190.781   1
   7  10   6 665.867 191.498   1
  -7 -10  -7 3252.92 480.857   1
   7  10   7 3325.21 422.168   1
   7  10   8 1360.36 249.924   1
  -7 -10  -8 2312.81 382.831   1
   7  10   9 282.199 141.814   1
  -7 -10  -9-105.379 101.788   1
   7  10  10 241.510 97.6333   1
  -7 -10 -10 744.990 218.995   1
   7  10  11 39.3503 30.6052   1
   7  10  12 155.515 122.874   1
   7  11   4 82.4358 47.3956   1
   7  11   5 627.102 159.985   1
   7  11   6 51.3082 43.7097   1
   7  11   7 181.621 106.274   1
   7  11   8-29.2490 48.7421   1
   7  11   9 54.3074 70.1852   1
   7  11  10 919.476 197.077   1
   7  12   4 6541.32 360.684   1
   7  12   5-44.2321 42.9362   1
   7  12   6 158.945 69.7401   1
   7  12   7 161.704 96.1053   1
  -8   6   1 175.863 110.035   1
  -8   6   0 215.736 128.734   1
  -8   6  -1 786.278 253.010   1
   8  -5  -2-44.3950 47.0435   1
   8  -5  -1 706.218 232.607   1
  -8   5   1 448.738 216.354   1
  -8   5   0 445.899 161.375   1
   8  -5   0 309.807 154.100   1
  -8   5  -1 9.96207 37.2629   1
   8  -5   1-107.455 89.4297   1
  -8   5  -2 2279.84 506.457   1
   8  -4  -4 207.853 79.0533   1
   8  -4  -3 2764.31 389.104   1
   8  -4  -2 1508.03 314.265   1
  -8   4   1 556.590 221.499   1
   8  -4  -1 305.755 147.636   1
  -8   4   0 531.683 186.108   1
   8  -4   0 375.236 172.767   1
  -8   4  -1 1414.91 350.719   1
   8  -4   1 1394.21 311.007   1
   8  -4   2 327.060 146.751   1
  -8   4  -2 482.678 232.582   1
   8  -3  -3 2177.60 291.426   1
   8  -3  -2 56.4903 66.6119   1
  -8   3   1 190.175 83.4053   1
  -8   3   0 794.761 260.192   1
   8  -3   0 963.392 268.250   1
   8  -3   1 4725.57 604.208   1
  -8   3  -1 4883.85 693.475   1
   8  -3   2 427.045 169.058   1
  -8   3  -2 831.431 365.433   1
  -8   3  -3 66.6488 61.6586   1
   8  -3   3 147.700 110.866   1
   8  -2  -3 1625.13 225.881   1
   8  -2  -2-14.5925 41.8272   1
  -8   2   1 11029.7 989.208   1
   8  -2  -1 10639.2 937.151   1
  -8   2   0 4086.00 583.490   1
   8  -2   0 2872.23 439.167   1
  -8   2  -1 267.002 156.603   1
   8  -2   1 256.258 129.444   1
   8  -2   2 40.3798 126.739   1
  -8   2  -2 309.296 186.659   1
  -8   2  -3 0.14327 78.5651   1
   8  -2   3-6.12341 63.7010   1
   8  -2   4 69.2080 455.416   1
  -8   2  -4 227.484 1424.67   1
   8  -1  -2 277.591 110.684   1
   8  -1  -1 228.826 119.920   1
  -8   1   0 5270.62 674.744   1
   8  -1   0 3756.84 545.394   1
   8  -1   1 203.507 109.631   1
  -8   1  -1 353.828 179.339   1
  -8   1  -2 0.75811 36.2878   1
   8  -1   2 15.4571 85.0410   1
   8  -1   3 1104.62 791.033   1
  -8   1  -3 43.9559 1353.19   1
   8  -1   4 300350. 4363.51   1
  -8   1  -4 215267. 11004.9   1
   8   0  -1 137.403 74.1404   1
  -8   0   0 4816.19 696.424   1
   8   0   0 5312.50 612.757   1
  -8   0  -1-334.576 180.078   1
   8   0   1-616.662 193.224   1
   8   0   2 61.8254 18.3958   1
  -8   0  -2-204.792 187.200   1
  -8   0  -3 0.08980 177.014   1
   8   0   3 1.70601 36.2503   1
   8   0   4 1023.80 619.467   1
  -8   0  -4 251.013 1100.60   1
   8   0   5 4.81751 135.123   1
  -8   0  -5 18.7433 222.746   1
   8   1  -1 6319.67 720.471   1
  -8  -1   0 24553.7 1444.75   1
   8   1   0 21686.4 1267.60   1
  -8  -1  -1-132.928 117.274   1
   8   1   1 405.862 181.819   1
   8   1   2 126.881 101.323   1
  -8  -1  -2 93.0023 61.9300   1
   8   1   3 564.470 193.500   1
  -8  -1  -3 642.495 240.677   1
  -8  -1  -4 117.028 133.667   1
   8   1   4-7.41384 40.9885   1
   8   1   5 5565.59 657.390   1
  -8  -1  -5 9037.62 1005.13   1
  -8  -1  -6 5198.00 919.421   1
   8   2   0 28053.5 1621.44   1
  -8  -2  -1 103.158 109.749   1
   8   2   1 182.111 95.7164   1
  -8  -2  -2 15179.1 1040.18   1
   8   2   2 11465.4 873.870   1
   8   2   3 7309.08 683.168   1
  -8  -2  -3 5695.12 794.755   1
  -8  -2  -4-3.31825 71.8027   1
   8   2   4-3.49804 28.1383   1
  -8  -2  -5 958.368 328.829   1
   8   2   5 1123.37 288.630   1
   8   2   6 1339.72 355.720   1
  -8  -2  -6 2639.71 581.692   1
  -8  -3  -1 3643.79 529.171   1
   8   3   1 3076.50 522.463   1
  -8  -3  -2 1025.30 276.687   1
   8   3   2 933.740 260.362   1
   8   3   3 11024.1 844.300   1
  -8  -3  -3 10356.5 874.420   1
   8   3   4 666.303 209.087   1
  -8  -3  -4 656.141 228.266   1
  -8  -3  -5-171.121 185.349   1
   8   3   5 567.038 202.602   1
   8   3   6 2735.72 461.401   1
  -8  -3  -6 3280.01 610.837   1
   8   3   7-20.6068 6.94000   1
  -8  -3  -7 502.992 286.630   1
   8   4   1 19967.1 1569.90   1
   8   4   2 224.176 134.631   1
  -8  -4  -2 64.7457 19.4946   1
   8   4   3 820.851 240.351   1
  -8  -4  -3 719.738 203.419   1
   8   4   4 9921.88 802.050   1
  -8  -4  -4 8955.76 989.376   1
  -8  -4  -5-26.7664 34.4708   1
   8   4   5 52.4962 34.1665   1
   8   4   6 3033.45 487.107   1
  -8  -4  -6 2651.58 490.880   1
   8   4   7 1623.66 324.836   1
  -8  -4  -7 2450.16 503.118   1
  -8  -5  -2 3688.65 521.423   1
   8   5   2 4960.97 700.882   1
  -8  -5  -3 50070.2 1948.39   1
   8   5   3 46204.1 1869.27   1
   8   5   4 3001.36 445.570   1
  -8  -5  -4 3478.62 488.897   1
   8   5   5 934.411 256.211   1
  -8  -5  -5 740.202 233.289   1
   8   5   6 3799.80 550.188   1
  -8  -5  -6 5610.41 705.521   1
   8   5   7 2668.31 456.773   1
  -8  -5  -7 3333.57 561.099   1
   8   5   8 1852.28 475.037   1
  -8  -5  -8 3991.40 764.829   1
   8   6   2 27603.0 2301.36   1
  -8  -6  -3 4171.27 639.617   1
   8   6   3 5114.90 613.324   1
  -8  -6  -4 20.7369 51.7099   1
   8   6   4-20.1840 65.4660   1
   8   6   5 1134.61 247.565   1
  -8  -6  -5 1322.18 338.654   1
  -8  -6  -6 634.215 313.805   1
   8   6   6 854.183 275.048   1
  -8  -6  -7-36.1621 95.3264   1
   8   6   7 18.5477 84.1809   1
   8   6   8 168.334 147.229   1
  -8  -6  -8 72.7566 187.365   1
   8   7   3 55214.5 2450.75   1
  -8  -7  -4 361.050 181.177   1
   8   7   4 223.713 147.302   1
   8   7   5 107.939 79.4687   1
  -8  -7  -5 139.266 108.685   1
   8   7   6 7763.01 708.811   1
  -8  -7  -6 6020.17 877.013   1
   8   7   7 1384.56 384.714   1
  -8  -7  -7 1698.93 453.604   1
  -8  -7  -8 40.3556 98.7285   1
   8   7   8 0.05521 57.5015   1
   8   7   9 755.517 324.541   1
  -8  -7  -9 1232.88 416.879   1
   8   8   3 3490.67 656.884   1
   8   8   4 6608.26 728.985   1
  -8  -8  -5 7043.19 758.730   1
   8   8   5 8602.37 807.325   1
  -8  -8  -6 14815.7 1026.50   1
   8   8   6 16791.1 1115.90   1
  -8  -8  -7 821.281 298.180   1
   8   8   7 1085.86 271.119   1
  -8  -8  -8 369.363 188.654   1
   8   8   8 311.860 136.415   1
  -8  -8  -9 52.4478 127.639   1
   8   8   9-2.56451 77.9054   1
   8   9   3 392.514 223.277   1
   8   9   4 699.189 187.536   1
  -8  -9  -5 3252.25 537.855   1
   8   9   5 2010.55 379.054   1
  -8  -9  -6 7131.29 750.787   1
   8   9   6 6566.30 666.771   1
  -8  -9  -7 414.901 162.530   1
   8   9   7 310.641 157.781   1
  -8  -9  -8 686.854 260.842   1
   8   9   8 1235.93 310.886   1
   8   9   9 1650.10 331.923   1
  -8  -9  -9 2163.73 437.083   1
  -8  -9 -10 1162.47 332.523   1
   8   9  10 819.092 234.242   1
   8  10   4 197.577 130.855   1
   8  10   5 4151.06 486.185   1
   8  10   6-35.3168 55.8503   1
  -8 -10  -6 23.7807 33.1704   1
  -8 -10  -7 808.789 250.166   1
   8  10   7 815.932 235.963   1
   8  10   8 258.522 120.965   1
  -8 -10  -8 166.134 77.1085   1
  -8 -10  -9 114.441 161.680   1
   8  10   9-86.7841 64.0454   1
   8  10  10 194.568 115.501   1
  -8 -10 -10 229.259 106.589   1
   8  11   4 18.4234 36.0871   1
   8  11   5 3381.60 385.078   1
   8  11   6 9116.33 712.804   1
   8  11   7 2689.06 404.115   1
   8  11   8 565.295 185.309   1
  -8 -11  -8 817.900 254.257   1
   8  11   9 9.25317 38.4618   1
   8  11  10 498.381 167.979   1
   8  11  11 38.8910 45.5220   1
   8  12   4 105.821 51.6806   1
   8  12   5 1465.16 215.620   1
   8  12   6-15.6598 54.5482   1
   8  12   7 235.969 122.639   1
   8  12   8 844.227 220.181   1
  -9   5   1 729.685 276.531   1
   9  -4  -4 299.673 88.3081   1
   9  -4  -3 791.637 198.217   1
   9  -4  -2 1219.06 278.018   1
  -9   4   1 2342.90 466.243   1
   9  -4  -1 1586.48 345.725   1
  -9   4   0 1084.85 305.972   1
   9  -4   0 865.173 279.221   1
   9  -3  -3-0.25082 13.4454   1
   9  -3  -2 57.8185 57.7261   1
   9  -3  -1-92.8338 86.8053   1
  -9   3   0 94.2976 83.5279   1
   9  -3   0-5.65109 93.8836   1
  -9   3  -1 1928.64 476.310   1
   9  -2  -3 122.248 58.6537   1
   9  -2  -2 10.7636 29.9533   1
   9  -2  -1 3275.04 518.127   1
   9  -2   0 868.204 249.995   1
  -9   2   0 1250.30 364.587   1
  -9   2  -1 2620.30 508.503   1
   9  -2   1 1507.99 339.434   1
   9  -1  -2 6094.26 555.079   1
   9  -1  -1 24.4034 176.183   1
  -9   1   0 45.2274 41.1699   1
   9  -1   0-1.55639 59.0398   1
   9  -1   1 28.4875 104.959   1
  -9   1  -1 1.30294 72.2446   1
  -9   1  -2 2.46230 157.086   1
   9  -1   2 0.06230 86.4860   1
   9   0  -1 104.673 356.893   1
   9   0   0 1.32052 39.6361   1
  -9   0   0 1.76497 98.6643   1
  -9   0  -1 528.330 1028.33   1
   9   0   1 583.166 929.930   1
   9   0   2 13.8174 416.185   1
  -9   0  -2 127.167 451.174   1
  -9   0  -3 9.16352 400.651   1
   9   0   3 19.8162 177.451   1
   9   1  -1 4.07238 131.503   1
   9   1   0 150.961 676.298   1
  -9  -1  -1 33.3735 92.6005   1
   9   1   1-9.36407 62.0831   1
   9   1   2 172.788 280.999   1
  -9  -1  -2 46.1588 388.399   1
   9   1   3 16.7333 187.128   1
  -9  -1  -3 0.10048 199.751   1
  -9  -1  -4 49.8443 1182.71   1
   9   2   0 3313.69 577.192   1
  -9  -2  -1 4141.29 610.654   1
   9   2   1 4021.94 575.253   1
  -9  -2  -2 1667.57 376.461   1
   9   2   2 990.632 271.405   1
   9   2   3 4726.51 573.559   1
  -9  -2  -3 5167.40 674.803   1
  -9  -2  -4 204.053 138.274   1
   9   2   4 211.150 119.447   1
  -9  -3  -1 10722.4 1022.45   1
   9   3   1 9968.84 1013.07   1
   9   3   2 116.749 108.601   1
  -9  -3  -2 23.5587 48.1647   1
   9   3   3 502.091 193.786   1
  -9  -3  -3 700.649 231.538   1
  -9  -3  -4 1872.10 485.818   1
   9   3   4 2500.74 417.834   1
  -9  -3  -5 1943.24 492.362   1
   9   3   5 1004.34 302.852   1
   9   4   1 630.364 274.776   1
  -9  -4  -2 2494.17 506.125   1
   9   4   2 2453.27 475.630   1
  -9  -4  -3 2639.91 472.852   1
   9   4   3 2429.76 433.660   1
   9   4   4 8532.24 853.286   1
  -9  -4  -4 9959.05 993.479   1
  -9  -4  -5-20.9412 53.1476   1
   9   4   5 151.833 119.930   1
  -9  -5  -2 5097.92 682.478   1
   9   5   2 5194.44 792.140   1
  -9  -5  -3 5430.28 680.279   1
   9   5   3 4706.13 641.598   1
   9   5   4 74.3762 64.0165   1
  -9  -5  -4 127.796 115.263   1
   9   5   5 5295.74 622.529   1
  -9  -5  -5 5061.57 787.356   1
  -9  -5  -6-37.6443 75.7573   1
   9   5   6-47.1624 106.211   1
   9   6   2 2235.03 657.048   1
  -9  -6  -3 1434.80 364.951   1
   9   6   3 1614.73 399.344   1
  -9  -6  -4 15899.3 1208.20   1
   9   6   4 13339.8 1076.98   1
   9   6   5 607.797 211.468   1
  -9  -6  -5 889.876 286.027   1
   9   6   6 5996.11 867.313   1
  -9  -6  -6 4425.38 1130.88   1
   9   7   3 2094.23 611.322   1
  -9  -7  -4 1620.70 570.724   1
   9   7   4 1712.96 581.453   1
  -9  -7  -5 246.568 176.596   1
   9   7   5 76.1030 170.935   1
   9   7   6 50676.3 2184.57   1
  -9  -7  -6 51553.6 2333.57   1
   9   7   7 6158.31 929.528   1
  -9  -7  -7 8599.47 1221.48   1
   9   8   3 318.753 330.624   1
   9   8   4 897.301 420.572   1
  -9  -8  -5 210.175 187.327   1
   9   8   5 52.5299 164.303   1
  -9  -8  -6 4413.45 748.023   1
   9   8   6 3505.27 817.185   1
  -9  -8  -7 541.803 252.250   1
   9   8   7 747.495 263.453   1
   9   9   3 4143.92 941.050   1
   9   9   4 6668.25 794.186   1
  -9  -9  -5 3401.39 588.684   1
   9   9   5 2798.17 480.706   1
   9   9   6 142.253 102.018   1
  -9  -9  -6 203.458 138.102   1
   9   9   7 18.0143 95.6134   1
  -9  -9  -7-31.9659 44.8937   1
  -9  -9  -8 101.800 101.432   1
   9   9   8-15.4627 63.7361   1
   9  10   4 108.512 97.1917   1
   9  10   5 1511.27 327.307   1
   9  10   6-9.45081 32.3207   1
  -9 -10  -6 102.711 128.398   1
  -9 -10  -7 13563.4 1128.84   1
   9  10   7 14099.7 1027.46   1
   9  10   8 30.5782 55.3776   1
  -9 -10  -8 182.215 105.742   1
   9  11   4 22.6507 29.1245   1
   9  11   5 205.440 99.2316   1
   9  11   6 31.2746 13.6667   1
  -9 -11  -7 647.295 259.949   1
   9  11   7 467.526 168.818   1
   9  11   8 150.143 137.519   1
  -9 -11  -8 200.366 120.846   1
  -9 -11  -9 103.554 108.915   1
   9  11   9 72.8667 58.1649   1
   9  12   5 22.5945 30.5344   1
   9  12   6 54.2209 62.1689   1
   9  12   7 1077.37 254.574   1
   9  12   8 2020.95 369.912   1
   9  12   9 724.048 216.136   1
   9  13   5 298.449 79.1059   1
  10   4   1 743.276 418.585   1
 -10  -4  -2 4728.73 843.175   1
  10   5   2 8718.84 1198.73   1
  10   6   2-29.2488 170.617   1
 -10  -6  -3 3251.80 676.436   1
  10   6   3 1682.60 522.664   1
  10   7   3 467.222 377.733   1
  10   8   3 1343.18 864.752   1
  10   8   4 691.282 475.135   1
  10   9   4 4075.57 989.542   1
  10  10   4 3150.56 657.650   1
   0   0   0    0.00    0.00   0

TITL LD011_p11_s1 in P-1
REM P-1 (#2 in standard setting)
CELL 0.29070   6.177016   6.672753   6.936657  74.3556  85.0723  64.6156
ZERR    1.00   0.001202   0.001583   0.001625   0.0206   0.0174   0.0211
LATT  1
SFAC C H N O
UNIT 11.00 10.00 1.00 1.00
TREF
HKLF 4
END
;
_shelx_hkl_checksum   90434
