# Supplementary material for: Polymorphism of feldspars above 10 GPa
Source: Nat Commun. 2020 Jun 1;11:2721. doi: 10.1038/s41467-020-16547-4 (PMC7264230; doi:10.1038/s41467-020-16547-4)
Supplement: Supplementary file 4 — Supplementary Data 1 [file 41467_2020_16547_MOESM4_ESM.zip › CIFs/Microcline-II_p12_23GPa.cif]

 
data_Microcline-II_23GPa
 

_publ_requested_journal          'Nature Communications' 

_publ_contact_author_name        'Anna Pakhomova'
_publ_contact_author_address     
;Deutsches Elektronen-Synchrotron (DESY)
Notkestrasse 85
22607 Hamburg
Germany
;
_publ_contact_author_email       anna.pakhomova@desy.de
_publ_contact_author_phone       00494089985457
loop_
_publ_author_name
_publ_author_address
'Pakhomova, Anna'
;Deutsches Elektronen-Synchrotron (DESY)
Notkestrasse 85
22607 Hamburg
Germany
;
_audit_creation_method            'SHELXL-2016/6'
_shelx_SHELXL_version_number      '2016/6'
_chemical_name_systematic         microcline
_chemical_name_common             microcline
_chemical_melting_point           ?
_chemical_formula_moiety          ?
_chemical_formula_sum
 'Al K O8 Si3' 
_chemical_formula_weight          278.35

loop_
 _atom_type_symbol
 _atom_type_description
 _atom_type_scat_dispersion_real
 _atom_type_scat_dispersion_imag
 _atom_type_scat_source
 'O'  'O'   0.0106   0.0060
 'International Tables Vol C Tables 4.2.6.8 and 6.1.1.4'
 'K'  'K'   0.2009   0.2494
 'International Tables Vol C Tables 4.2.6.8 and 6.1.1.4'
 'Al'  'Al'   0.0645   0.0514
 'International Tables Vol C Tables 4.2.6.8 and 6.1.1.4'
 'Si'  'Si'   0.0817   0.0704
 'International Tables Vol C Tables 4.2.6.8 and 6.1.1.4'
 
_space_group_crystal_system       triclinic
_space_group_IT_number            2
_space_group_name_H-M_alt         'P -1'
_space_group_name_Hall            '-P 1'
 
_shelx_space_group_comment
;
The symmetry employed for this shelxl refinement is uniquely defined
by the following loop, which should always be used as a source of
symmetry information in preference to the above space-group names.
They are only intended as comments.
;
 
loop_
 _space_group_symop_operation_xyz
 'x, y, z'
 '-x, -y, -z'
 
_cell_length_a                    6.1219(13)
_cell_length_b                    6.6625(15)
_cell_length_c                    6.9178(14)
_cell_angle_alpha                 74.371(19)
_cell_angle_beta                  85.418(17)
_cell_angle_gamma                 64.25(2)
_cell_volume                      244.51(10)
_cell_formula_units_Z             2
_cell_measurement_temperature     293(2)
_cell_measurement_reflns_used     708
_cell_measurement_theta_min     1.8090
_cell_measurement_theta_max     17.7930
 
_exptl_crystal_description        'plate crystal'
_exptl_crystal_colour             colorless
_exptl_crystal_density_meas       ?
_exptl_crystal_density_method     ?
_exptl_crystal_density_diffrn     3.781          
_exptl_crystal_F_000              276
_exptl_transmission_factor_min    ?
_exptl_transmission_factor_max    ?
_exptl_crystal_size_max           0.02
_exptl_crystal_size_mid           0.015
_exptl_crystal_size_min           0.01
_exptl_absorpt_coefficient_mu     2.020
_shelx_estimated_absorpt_T_min    ?
_shelx_estimated_absorpt_T_max    ?
_exptl_absorpt_correction_type    'multi-scan'
_exptl_absorpt_correction_T_min                   0.84667
_exptl_absorpt_correction_T_max                   1.00000
_exptl_absorpt_process_details    
;
CrysAlisPro 1.171.38.43 (Rigaku Oxford Diffraction, 2015)
Empirical absorption correction using spherical harmonics,
 implemented in SCALE3 ABSPACK scaling algorithm.
;
_exptl_absorpt_special_details    ?
_diffrn_ambient_temperature       293(2)
_diffrn_ambient_pressure          23000000
_diffrn_radiation_wavelength      0.2907
_diffrn_radiation_type            synchrotron
_diffrn_source                    synchrotron
_diffrn_source_type               'PETRA III, Beamline P02.2'
_diffrn_measurement_device_type   'esperanto-CrysAlisPro-abstract goniometer imported esperanto images'
_diffrn_measurement_method        '\w scans'
_diffrn_detector_area_resol_mean  ?
_diffrn_reflns_number             1713
_diffrn_reflns_av_unetI/netI      0.0433
_diffrn_reflns_av_R_equivalents   0.0331
_diffrn_reflns_limit_h_min        -9
_diffrn_reflns_limit_h_max        9
_diffrn_reflns_limit_k_min        -9
_diffrn_reflns_limit_k_max        10
_diffrn_reflns_limit_l_min        -10
_diffrn_reflns_limit_l_max        10
_diffrn_reflns_theta_min          1.809
_diffrn_reflns_theta_max          13.551
_diffrn_reflns_theta_full         10.045
_diffrn_measured_fraction_theta_max   0.523
_diffrn_measured_fraction_theta_full  0.522
_diffrn_reflns_Laue_measured_fraction_max    0.523
_diffrn_reflns_Laue_measured_fraction_full   0.522
_diffrn_reflns_point_group_measured_fraction_max   0.523
_diffrn_reflns_point_group_measured_fraction_full  0.522
_reflns_number_total              1121
_reflns_number_gt                 999
_reflns_threshold_expression      'I > 2\s(I)'
_reflns_Friedel_coverage          0.000
_reflns_Friedel_fraction_max      .
_reflns_Friedel_fraction_full     .
 
_reflns_special_details
;
 Reflections were merged by SHELXL according to the crystal
 class for the calculation of statistics and refinement.
 
 _reflns_Friedel_fraction is defined as the number of unique
 Friedel pairs measured divided by the number that would be
 possible theoretically, ignoring centric projections and
 systematic absences.
;
 
_computing_data_collection        
;
CrysAlisPro, Agilent Technologies,
Version 1.171.36.28 (release 01-02-2013 CrysAlis171 .NET)
(compiled Feb  1 2013,16:14:44)
;
_computing_cell_refinement        
;
CrysAlisPro, Agilent Technologies,
Version 1.171.36.28 (release 01-02-2013 CrysAlis171 .NET)
(compiled Feb  1 2013,16:14:44)
;
_computing_data_reduction         
;
CrysAlisPro, Agilent Technologies,
Version 1.171.36.28 (release 01-02-2013 CrysAlis171 .NET)
(compiled Feb  1 2013,16:14:44)
;
_computing_structure_solution      'SHELXL-2018/3 (Sheldrick, 2018)'
_computing_structure_refinement 'SHELXL-2018/3 (Sheldrick, 2018)'
_computing_molecular_graphics     ?
_computing_publication_material   ?
_refine_special_details           ?
_refine_ls_structure_factor_coef  Fsqd
_refine_ls_matrix_type            full
_refine_ls_weighting_scheme       calc
_refine_ls_weighting_details
'w=1/[\s^2^(Fo^2^)+(0.1759P)^2^+0.2271P] where P=(Fo^2^+2Fc^2^)/3'
_atom_sites_solution_primary      ?
_atom_sites_solution_secondary    ?
_atom_sites_solution_hydrogens    .
_refine_ls_hydrogen_treatment     undef
_refine_ls_extinction_method      none
_refine_ls_extinction_coef        .
_refine_ls_number_reflns          1121
_refine_ls_number_parameters      118
_refine_ls_number_restraints      0
_refine_ls_R_factor_all           0.0835
_refine_ls_R_factor_gt            0.0791
_refine_ls_wR_factor_ref          0.2309
_refine_ls_wR_factor_gt           0.2224
_refine_ls_goodness_of_fit_ref    1.069
_refine_ls_restrained_S_all       1.069
_refine_ls_shift/su_max           0.000
_refine_ls_shift/su_mean          0.000
 
loop_
 _atom_site_label
 _atom_site_type_symbol
 _atom_site_fract_x
 _atom_site_fract_y
 _atom_site_fract_z
 _atom_site_U_iso_or_equiv
 _atom_site_adp_type
 _atom_site_occupancy
 _atom_site_site_symmetry_order  
 _atom_site_calc_flag
 _atom_site_refinement_flags_posn
 _atom_site_refinement_flags_adp
 _atom_site_refinement_flags_occupancy
 _atom_site_disorder_assembly
 _atom_site_disorder_group
K1 K 0.78090(18) 0.6889(2) 0.4558(2) 0.0204(5) Uani 1 1 d . . . . .
Si1 Si 0.1603(2) 0.6624(2) 0.1283(3) 0.0161(5) Uani 1 1 d . . . . .
Si2 Si 0.2323(2) 0.9589(3) 0.3266(3) 0.0161(5) Uani 1 1 d . . . . .
Si3 Si 0.2959(2) 0.7192(2) 0.7373(3) 0.0179(6) Uani 1 1 d . . . . .
Al1 Al 0.3935(2) 0.2385(3) 0.9780(3) 0.0163(6) Uani 1 1 d . . . . .
O1 O -0.1045(6) 0.7175(7) 0.0836(8) 0.0199(13) Uani 1 1 d . . . . .
O2 O 0.3572(7) 0.8857(7) 0.5483(8) 0.0193(13) Uani 1 1 d . . . . .
O3 O 0.2698(6) 0.8054(6) -0.0549(8) 0.0155(12) Uani 1 1 d . . . . .
O4 O 0.4381(6) 0.9737(6) 0.1726(8) 0.0177(12) Uani 1 1 d . . . . .
O5 O 0.3303(6) 0.3929(7) 0.1689(8) 0.0182(13) Uani 1 1 d . . . . .
O6 O 0.1537(6) 0.7589(7) 0.3194(8) 0.0185(13) Uani 1 1 d . . . . .
O7 O -0.0013(6) 1.1944(6) 0.3129(8) 0.0180(12) Uani 1 1 d . . . . .
O8 O 0.3928(6) 0.4542(6) 0.7597(8) 0.0159(12) Uani 1 1 d . . . . .
 
loop_
 _atom_site_aniso_label
 _atom_site_aniso_U_11
 _atom_site_aniso_U_22
 _atom_site_aniso_U_33
 _atom_site_aniso_U_23
 _atom_site_aniso_U_13
 _atom_site_aniso_U_12
K1 0.0172(5) 0.0217(6) 0.0261(11) -0.0071(6) 0.0065(6) -0.0121(4)
Si1 0.0135(5) 0.0152(6) 0.0227(13) -0.0052(7) 0.0055(7) -0.0095(5)
Si2 0.0148(5) 0.0157(6) 0.0204(13) -0.0041(7) 0.0058(7) -0.0102(5)
Si3 0.0183(6) 0.0152(6) 0.0231(13) -0.0049(8) 0.0060(7) -0.0106(5)
Al1 0.0137(6) 0.0149(7) 0.0228(14) -0.0045(8) 0.0053(7) -0.0094(5)
O1 0.0149(12) 0.0237(18) 0.026(3) -0.007(2) 0.0047(18) -0.0132(13)
O2 0.0172(13) 0.0200(17) 0.025(3) -0.006(2) 0.0041(19) -0.0117(12)
O3 0.0166(12) 0.0142(14) 0.019(3) -0.0046(17) 0.0082(17) -0.0113(11)
O4 0.0154(13) 0.0176(15) 0.023(3) -0.0032(19) 0.0040(18) -0.0109(12)
O5 0.0186(13) 0.0159(15) 0.022(3) -0.0072(19) 0.0060(18) -0.0086(12)
O6 0.0162(12) 0.0193(16) 0.025(3) -0.0083(19) 0.0071(17) -0.0121(12)
O7 0.0156(12) 0.0160(15) 0.025(3) -0.0068(19) 0.0050(17) -0.0086(12)
O8 0.0143(12) 0.0130(14) 0.022(3) -0.0022(17) 0.0070(17) -0.0099(11)
 
_geom_special_details
;
 All esds (except the esd in the dihedral angle between two l.s. planes)
 are estimated using the full covariance matrix.  The cell esds are taken
 into account individually in the estimation of esds in distances, angles
 and torsion angles; correlations between esds in cell parameters are only
 used when they are defined by crystal symmetry.  An approximate (isotropic)
 treatment of cell esds is used for estimating esds involving l.s. planes.
;
 
loop_
 _geom_bond_atom_site_label_1
 _geom_bond_atom_site_label_2
 _geom_bond_distance
 _geom_bond_site_symmetry_2
 _geom_bond_publ_flag
K1 O2 2.467(4) . ?
K1 O8 2.483(3) 2_666 ?
K1 O2 2.574(4) 2_676 ?
K1 O6 2.581(5) 1_655 ?
K1 O1 2.593(6) 1_655 ?
K1 O5 2.604(6) 2_666 ?
K1 O7 2.629(3) 2_676 ?
K1 O4 2.652(4) . ?
K1 K1 2.733(2) 2_766 ?
K1 O6 2.836(5) 2_666 ?
K1 Si2 3.0821(17) 2_676 ?
K1 Si1 3.095(3) 1_655 ?
Si1 O1 1.536(3) . ?
Si1 O5 1.592(4) . ?
Si1 O6 1.609(4) . ?
Si1 O3 1.653(6) . ?
Si1 Si3 2.741(3) 1_554 ?
Si2 O7 1.584(3) . ?
Si2 O4 1.603(6) . ?
Si2 O6 1.614(4) . ?
Si2 O2 1.623(4) . ?
Si2 Si3 2.822(3) . ?
Si3 O8 1.565(4) . ?
Si3 O2 1.607(6) . ?
Si3 O3 1.658(4) 1_556 ?
Si3 O7 1.671(3) 2_576 ?
Si3 O5 2.169(4) 2_666 ?
Al1 O1 1.733(3) 2_566 ?
Al1 O8 1.781(6) . ?
Al1 O5 1.804(4) 1_556 ?
Al1 O4 1.833(6) 1_546 ?
Al1 O4 1.872(4) 2_666 ?
Al1 O3 2.045(4) 2_666 ?
Al1 Al1 2.799(3) 2_657 ?
 
loop_
 _geom_angle_atom_site_label_1
 _geom_angle_atom_site_label_2
 _geom_angle_atom_site_label_3
 _geom_angle
 _geom_angle_site_symmetry_1
 _geom_angle_site_symmetry_3
 _geom_angle_publ_flag
O2 K1 O8 84.51(13) . 2_666 ?
O2 K1 O2 65.3(2) . 2_676 ?
O8 K1 O2 125.92(12) 2_666 2_676 ?
O2 K1 O6 142.89(14) . 1_655 ?
O8 K1 O6 115.53(17) 2_666 1_655 ?
O2 K1 O6 77.90(15) 2_676 1_655 ?
O2 K1 O1 121.47(13) . 1_655 ?
O8 K1 O1 59.65(15) 2_666 1_655 ?
O2 K1 O1 98.45(17) 2_676 1_655 ?
O6 K1 O1 57.88(13) 1_655 1_655 ?
O2 K1 O5 60.24(14) . 2_666 ?
O8 K1 O5 114.50(16) 2_666 2_666 ?
O2 K1 O5 88.87(16) 2_676 2_666 ?
O6 K1 O5 125.98(13) 1_655 2_666 ?
O1 K1 O5 172.48(13) 1_655 2_666 ?
O2 K1 O7 100.02(12) . 2_676 ?
O8 K1 O7 174.77(10) 2_666 2_676 ?
O2 K1 O7 58.88(11) 2_676 2_676 ?
O6 K1 O7 62.15(16) 1_655 2_676 ?
O1 K1 O7 119.16(16) 1_655 2_676 ?
O5 K1 O7 66.19(16) 2_666 2_676 ?
O2 K1 O4 59.94(16) . . ?
O8 K1 O4 57.96(11) 2_666 . ?
O2 K1 O4 68.05(11) 2_676 . ?
O6 K1 O4 102.89(16) 1_655 . ?
O1 K1 O4 61.86(13) 1_655 . ?
O5 K1 O4 120.16(13) 2_666 . ?
O7 K1 O4 126.62(12) 2_676 . ?
O2 K1 K1 147.85(16) . 2_766 ?
O8 K1 K1 97.02(9) 2_666 2_766 ?
O2 K1 K1 132.49(10) 2_676 2_766 ?
O6 K1 K1 64.43(10) 1_655 2_766 ?
O1 K1 K1 85.61(10) 1_655 2_766 ?
O5 K1 K1 90.68(10) 2_666 2_766 ?
O7 K1 K1 77.76(8) 2_676 2_766 ?
O4 K1 K1 145.54(12) . 2_766 ?
O2 K1 O6 95.18(15) . 2_666 ?
O8 K1 O6 74.07(14) 2_666 2_666 ?
O2 K1 O6 147.33(18) 2_676 2_666 ?
O6 K1 O6 119.60(12) 1_655 2_666 ?
O1 K1 O6 114.21(13) 1_655 2_666 ?
O5 K1 O6 58.46(13) 2_666 2_666 ?
O7 K1 O6 102.76(14) 2_676 2_666 ?
O4 K1 O6 126.28(11) . 2_666 ?
K1 K1 O6 55.18(10) 2_766 2_666 ?
O2 K1 Si2 73.35(9) . 2_676 ?
O8 K1 Si2 154.31(8) 2_666 2_676 ?
O2 K1 Si2 31.77(10) 2_676 2_676 ?
O6 K1 Si2 77.86(10) 1_655 2_676 ?
O1 K1 Si2 121.93(11) 1_655 2_676 ?
O5 K1 Si2 65.48(10) 2_666 2_676 ?
O7 K1 Si2 30.92(7) 2_676 2_676 ?
O4 K1 Si2 98.74(8) . 2_676 ?
K1 K1 Si2 108.66(6) 2_766 2_676 ?
O6 K1 Si2 119.99(10) 2_666 2_676 ?
O2 K1 Si1 147.30(13) . 1_655 ?
O8 K1 Si1 84.28(13) 2_666 1_655 ?
O2 K1 Si1 97.62(15) 2_676 1_655 ?
O6 K1 Si1 31.31(9) 1_655 1_655 ?
O1 K1 Si1 29.69(7) 1_655 1_655 ?
O5 K1 Si1 151.06(8) 2_666 1_655 ?
O7 K1 Si1 93.14(13) 2_676 1_655 ?
O4 K1 Si1 88.21(12) . 1_655 ?
K1 K1 Si1 64.22(7) 2_766 1_655 ?
O6 K1 Si1 111.00(10) 2_666 1_655 ?
Si2 K1 Si1 107.38(7) 2_676 1_655 ?
O1 Si1 O5 111.3(2) . . ?
O1 Si1 O6 105.5(2) . . ?
O5 Si1 O6 112.6(2) . . ?
O1 Si1 O3 112.4(3) . . ?
O5 Si1 O3 109.2(3) . . ?
O6 Si1 O3 105.8(2) . . ?
O1 Si1 Si3 96.5(2) . 1_554 ?
O5 Si1 Si3 89.0(2) . 1_554 ?
O6 Si1 Si3 140.0(2) . 1_554 ?
O3 Si1 Si3 34.20(12) . 1_554 ?
O1 Si1 K1 56.7(2) . 1_455 ?
O5 Si1 K1 103.5(2) . 1_455 ?
O6 Si1 K1 56.43(18) . 1_455 ?
O3 Si1 K1 147.04(13) . 1_455 ?
Si3 Si1 K1 152.94(5) 1_554 1_455 ?
O1 Si1 K1 96.4(2) . 2_666 ?
O5 Si1 K1 56.7(2) . 2_666 ?
O6 Si1 K1 64.97(19) . 2_666 ?
O3 Si1 K1 151.28(12) . 2_666 ?
Si3 Si1 K1 145.64(6) 1_554 2_666 ?
K1 Si1 K1 52.25(5) 1_455 2_666 ?
O7 Si2 O4 115.4(3) . . ?
O7 Si2 O6 110.0(2) . . ?
O4 Si2 O6 113.2(2) . . ?
O7 Si2 O2 105.8(2) . . ?
O4 Si2 O2 105.2(2) . . ?
O6 Si2 O2 106.4(3) . . ?
O7 Si2 Si3 105.0(2) . . ?
O4 Si2 Si3 127.67(14) . . ?
O6 Si2 Si3 79.9(2) . . ?
O2 Si2 Si3 28.96(19) . . ?
O7 Si2 K1 58.54(12) . 2_676 ?
O4 Si2 K1 97.76(14) . 2_676 ?
O6 Si2 K1 148.4(2) . 2_676 ?
O2 Si2 K1 56.60(14) . 2_676 ?
Si3 Si2 K1 75.83(6) . 2_676 ?
O7 Si2 K1 144.40(13) . . ?
O4 Si2 K1 58.50(13) . . ?
O6 Si2 K1 103.55(12) . . ?
O2 Si2 K1 51.95(16) . . ?
Si3 Si2 K1 69.23(6) . . ?
K1 Si2 K1 86.56(5) 2_676 . ?
O7 Si2 K1 84.14(19) . 1_455 ?
O4 Si2 K1 142.04(13) . 1_455 ?
O6 Si2 K1 30.51(17) . 1_455 ?
O2 Si2 K1 99.5(2) . 1_455 ?
Si3 Si2 K1 70.65(6) . 1_455 ?
K1 Si2 K1 119.97(7) 2_676 1_455 ?
K1 Si2 K1 123.19(7) . 1_455 ?
O8 Si3 O2 121.9(3) . . ?
O8 Si3 O3 117.7(3) . 1_556 ?
O2 Si3 O3 112.0(2) . 1_556 ?
O8 Si3 O7 100.07(19) . 2_576 ?
O2 Si3 O7 100.5(2) . 2_576 ?
O3 Si3 O7 98.4(2) 1_556 2_576 ?
O8 Si3 O5 80.70(15) . 2_666 ?
O2 Si3 O5 83.4(2) . 2_666 ?
O3 Si3 O5 76.71(17) 1_556 2_666 ?
O7 Si3 O5 174.7(3) 2_576 2_666 ?
O8 Si3 Si1 90.6(2) . 1_556 ?
O2 Si3 Si1 145.29(15) . 1_556 ?
O3 Si3 Si1 34.08(18) 1_556 1_556 ?
O7 Si3 Si1 83.5(2) 2_576 1_556 ?
O5 Si3 Si1 91.22(17) 2_666 1_556 ?
O8 Si3 Si2 109.9(2) . . ?
O2 Si3 Si2 29.28(12) . . ?
O3 Si3 Si2 132.18(17) 1_556 . ?
O7 Si3 Si2 76.7(2) 2_576 . ?
O5 Si3 Si2 108.11(19) 2_666 . ?
Si1 Si3 Si2 153.48(6) 1_556 . ?
O8 Si3 K1 86.2(2) . . ?
O2 Si3 K1 43.24(13) . . ?
O3 Si3 K1 118.20(16) 1_556 . ?
O7 Si3 K1 134.8(2) 2_576 . ?
O5 Si3 K1 50.41(16) 2_666 . ?
Si1 Si3 K1 141.52(5) 1_556 . ?
Si2 Si3 K1 59.42(6) . . ?
O8 Si3 K1 37.08(12) . 2_666 ?
O2 Si3 K1 105.77(15) . 2_666 ?
O3 Si3 K1 142.0(2) 1_556 2_666 ?
O7 Si3 K1 70.14(12) 2_576 2_666 ?
O5 Si3 K1 112.45(10) 2_666 2_666 ?
Si1 Si3 K1 107.94(7) 1_556 2_666 ?
Si2 Si3 K1 81.81(6) . 2_666 ?
K1 Si3 K1 92.19(5) . 2_666 ?
O8 Si3 K1 159.9(2) . 2_676 ?
O2 Si3 K1 38.33(14) . 2_676 ?
O3 Si3 K1 77.42(17) 1_556 2_676 ?
O7 Si3 K1 89.98(16) 2_576 2_676 ?
O5 Si3 K1 90.91(14) 2_666 2_676 ?
Si1 Si3 K1 107.92(6) 1_556 2_676 ?
Si2 Si3 K1 55.32(5) . 2_676 ?
K1 Si3 K1 74.42(5) . 2_676 ?
K1 Si3 K1 136.26(7) 2_666 2_676 ?
O8 Si3 K1 77.48(12) . 1_455 ?
O2 Si3 K1 95.93(13) . 1_455 ?
O3 Si3 K1 126.66(15) 1_556 1_455 ?
O7 Si3 K1 30.04(13) 2_576 1_455 ?
O5 Si3 K1 153.80(11) 2_666 1_455 ?
Si1 Si3 K1 103.29(6) 1_556 1_455 ?
Si2 Si3 K1 66.82(5) . 1_455 ?
K1 Si3 K1 113.34(6) . 1_455 ?
K1 Si3 K1 42.43(3) 2_666 1_455 ?
K1 Si3 K1 104.82(5) 2_676 1_455 ?
O1 Al1 O8 91.9(2) 2_566 . ?
O1 Al1 O5 101.2(2) 2_566 1_556 ?
O8 Al1 O5 101.1(2) . 1_556 ?
O1 Al1 O4 91.3(2) 2_566 1_546 ?
O8 Al1 O4 167.7(2) . 1_546 ?
O5 Al1 O4 89.9(2) 1_556 1_546 ?
O1 Al1 O4 96.77(17) 2_566 2_666 ?
O8 Al1 O4 86.0(2) . 2_666 ?
O5 Al1 O4 160.42(15) 1_556 2_666 ?
O4 Al1 O4 81.9(3) 1_546 2_666 ?
O1 Al1 O3 178.29(17) 2_566 2_666 ?
O8 Al1 O3 88.0(2) . 2_666 ?
O5 Al1 O3 77.19(16) 1_556 2_666 ?
O4 Al1 O3 89.18(18) 1_546 2_666 ?
O4 Al1 O3 84.93(15) 2_666 2_666 ?
O1 Al1 Al1 95.38(15) 2_566 2_657 ?
O8 Al1 Al1 126.41(18) . 2_657 ?
O5 Al1 Al1 128.9(2) 1_556 2_657 ?
O4 Al1 Al1 41.45(14) 1_546 2_657 ?
O4 Al1 Al1 40.41(17) 2_666 2_657 ?
O3 Al1 Al1 86.07(11) 2_666 2_657 ?
O1 Al1 K1 56.51(19) 2_566 2_666 ?
O8 Al1 K1 52.95(12) . 2_666 ?
O5 Al1 K1 139.90(14) 1_556 2_666 ?
O4 Al1 K1 120.43(12) 1_546 2_666 ?
O4 Al1 K1 58.20(12) 2_666 2_666 ?
O3 Al1 K1 124.53(18) 2_666 2_666 ?
Al1 Al1 K1 88.82(8) 2_657 2_666 ?
Si1 O1 Al1 175.0(3) . 2_566 ?
Si1 O1 K1 93.6(2) . 1_455 ?
Al1 O1 K1 89.6(2) 2_566 1_455 ?
Si3 O2 Si2 121.8(2) . . ?
Si3 O2 K1 110.25(18) . . ?
Si2 O2 K1 96.9(2) . . ?
Si3 O2 K1 118.9(2) . 2_676 ?
Si2 O2 K1 91.63(18) . 2_676 ?
K1 O2 K1 114.7(2) . 2_676 ?
Si1 O3 Si3 111.7(2) . 1_554 ?
Si1 O3 Al1 111.7(2) . 2_666 ?
Si3 O3 Al1 107.2(2) 1_554 2_666 ?
Si2 O4 Al1 122.17(19) . 1_564 ?
Si2 O4 Al1 125.1(2) . 2_666 ?
Al1 O4 Al1 98.1(3) 1_564 2_666 ?
Si2 O4 K1 90.5(2) . . ?
Al1 O4 K1 133.91(19) 1_564 . ?
Al1 O4 K1 84.94(12) 2_666 . ?
Si1 O5 Al1 123.2(3) . 1_554 ?
Si1 O5 Si3 116.1(2) . 2_666 ?
Al1 O5 Si3 97.14(18) 1_554 2_666 ?
Si1 O5 K1 92.6(2) . 2_666 ?
Al1 O5 K1 134.5(3) 1_554 2_666 ?
Si3 O5 K1 89.64(16) 2_666 2_666 ?
Si1 O6 Si2 126.6(4) . . ?
Si1 O6 K1 92.26(17) . 1_455 ?
Si2 O6 K1 131.0(2) . 1_455 ?
Si1 O6 K1 84.08(17) . 2_666 ?
Si2 O6 K1 140.2(2) . 2_666 ?
K1 O6 K1 60.40(12) 1_455 2_666 ?
Si2 O7 Si3 133.4(2) . 2_576 ?
Si2 O7 K1 90.54(13) . 2_676 ?
Si3 O7 K1 131.4(2) 2_576 2_676 ?
Si2 O7 K1 142.99(16) . 1_465 ?
Si3 O7 K1 82.02(13) 2_576 1_465 ?
K1 O7 K1 52.50(7) 2_676 1_465 ?
Si3 O8 Al1 127.4(3) . . ?
Si3 O8 K1 120.57(18) . 2_666 ?
Al1 O8 K1 92.13(16) . 2_666 ?
 
_refine_diff_density_max    1.137
_refine_diff_density_min   -1.450
_refine_diff_density_rms    0.253

_shelx_res_file
;

TITL LD011_p12_s1_rrp in P-1
    ld011_p12_s1_rrp.res
    created by SHELXL-2016/6 at 22:15:42 on 01-Mar-2020
REM P-1 (#2 in standard setting)
CELL 0.29070   6.121850   6.662470   6.917839  74.3712  85.4180  64.2454
ZERR   2  0.001302   0.001521   0.001448   0.0192   0.0172   0.0217
LATT  1
SFAC O K AL SI
UNIT 16 2 2 6
L.S. 10
BOND
LIST 6
FMAP 2
acta
omit      -3   3   3
omit          5  11   2
omit         3   7  12
omit     3   6   3
omit       3   9   6
omit     -7   1   2
shel 0.62 5
PLAN 20
WGHT    0.175900    0.227100
FVAR       8.67157
K1    2    0.780898    0.688907    0.455804    11.00000    0.01725    0.02166 =
         0.02612   -0.00712    0.00647   -0.01210
SI1   4    0.160277    0.662367    0.128287    11.00000    0.01347    0.01516 =
         0.02269   -0.00517    0.00548   -0.00949
SI2   4    0.232290    0.958866    0.326587    11.00000    0.01483    0.01570 =
         0.02036   -0.00409    0.00585   -0.01015
SI3   4    0.295861    0.719225    0.737272    11.00000    0.01828    0.01521 =
         0.02313   -0.00492    0.00597   -0.01060
AL1   3    0.393549    0.238535    0.978046    11.00000    0.01372    0.01486 =
         0.02276   -0.00447    0.00526   -0.00938
O1    1   -0.104494    0.717545    0.083612    11.00000    0.01489    0.02372 =
         0.02605   -0.00668    0.00474   -0.01324
O2    1    0.357217    0.885717    0.548264    11.00000    0.01722    0.01997 =
         0.02470   -0.00637    0.00407   -0.01168
O3    1    0.269764    0.805429   -0.054934    11.00000    0.01661    0.01424 =
         0.01946   -0.00458    0.00822   -0.01130
O4    1    0.438091    0.973679    0.172617    11.00000    0.01535    0.01761 =
         0.02254   -0.00319    0.00401   -0.01089
O5    1    0.330328    0.392949    0.168855    11.00000    0.01861    0.01592 =
         0.02189   -0.00724    0.00596   -0.00856
O6    1    0.153695    0.758888    0.319411    11.00000    0.01618    0.01930 =
         0.02534   -0.00831    0.00706   -0.01208
O7    1   -0.001340    1.194445    0.312897    11.00000    0.01559    0.01597 =
         0.02468   -0.00682    0.00502   -0.00864
O8    1    0.392754    0.454241    0.759744    11.00000    0.01425    0.01299 =
         0.02241   -0.00222    0.00702   -0.00994

HKLF 4


REM  LD011_p12_s1_rrp in P-1
REM R1 =  0.0791 for     999 Fo > 4sig(Fo)  and  0.0835 for all    1121 data
REM    118 parameters refined using      0 restraints

END

WGHT      0.1829      0.0676

REM Highest difference peak  1.137,  deepest hole -1.450,  1-sigma level  0.253
Q1    1   0.7010  0.8026  0.4049  11.00000  0.05    1.14
Q2    1   0.8566  0.5783  0.5288  11.00000  0.05    0.99
Q3    1   0.2269  0.5560  0.1861  11.00000  0.05    0.91
Q4    1   0.0918  0.7742  0.0721  11.00000  0.05    0.88
Q5    1   0.3012  0.8542  0.3794  11.00000  0.05    0.87
Q6    1   0.7205  0.8128  0.2545  11.00000  0.05    0.87
Q7    1   0.4529  0.1445  1.0658  11.00000  0.05    0.85
Q8    1   0.3706  0.3146  0.8730  11.00000  0.05    0.83
Q9    1   0.3224  0.3458  0.9144  11.00000  0.05    0.82
Q10   1   0.1329  1.0319 -0.2440  11.00000  0.05    0.82
Q11   1   0.0007  0.6144  0.0789  11.00000  0.05    0.79
Q12   1   0.3315  0.3428  0.2742  11.00000  0.05    0.79
Q13   1   0.2062  0.8205  0.7148  11.00000  0.05    0.78
Q14   1   0.6049  0.7060  0.3986  11.00000  0.05    0.76
Q15   1   0.5019  0.3632  0.2010  11.00000  0.05    0.74
Q16   1   0.1472  1.0616  0.2959  11.00000  0.05    0.73
Q17   1   0.9781  0.6237  0.5098  11.00000  0.05    0.73
Q18   1   0.3748  0.6113  0.1939  11.00000  0.05    0.72
Q19   1   0.0100  1.2241  0.3883  11.00000  0.05    0.71
Q20   1  -0.0993  1.2988  0.2809  11.00000  0.05    0.70
;
_shelx_res_checksum   56739

_shelx_hkl_file
;
   0   5   0 3549.60 245.752   1
   0   5   1 55881.8 789.046   1
   0  -5  -5 3047.91 212.415   1
   0  -5  -6 63244.4 1160.53   1
   0   6  -1 13148.5 624.639   1
   0   6   0 371.019 86.1374   1
   0   6   1 1225.97 97.3145   1
   0  -6  -5 12772.7 340.855   1
   0  -6  -6 1435.46 171.860   1
   0  -6  -7 31.0737 26.6948   1
   0  -6  -8 1598.16 358.231   1
   0   7  -1 43016.7 1246.16   1
   0   7   0 180.647 72.1114   1
   0   7   1 4226.89 264.567   1
   0  -7  -6 30319.6 586.498   1
   0  -7  -7 291.068 67.9974   1
   0  -7  -8 2662.20 258.449   1
   0  -7  -9 441.063 133.556   1
   0   8  -1 10453.3 649.586   1
   0   8   0 11506.7 920.429   1
   0   8   1 455.362 88.7898   1
   0   8   2 3062.04 187.786   1
   0  -8  -7 3516.48 203.633   1
   0  -8  -8 820.461 121.525   1
   0   9  -1 2625.64 311.707   1
   0   9   0 272.106 103.711   1
   0   9   1 8155.88 426.454   1
   0   9   2 6446.64 294.975   1
   0  10  -2 228.576 111.782   1
   0  10  -1 8536.32 615.259   1
   0  10   0 65.8834 22.1230   1
   0  10   1 1252.11 167.966   1
   0  10   2 741.597 107.709   1
  -1  10   0 161.999 79.3338   1
  -1  10  -1 5810.93 979.914   1
  -1  10  -2 139.001 89.4298   1
  -1  10  -3 1228.54 306.237   1
  -1   9   2 118.184 52.0178   1
  -1   9   1 6099.11 382.555   1
  -1   9   0 2184.74 262.596   1
  -1   9  -1 2363.44 302.495   1
  -1   9  -2 475.195 151.391   1
  -1   9  -3 586.284 191.635   1
  -1   8   2 21.7761 22.3706   1
  -1   8   1 2062.01 208.278   1
  -1   8   0 7486.57 473.602   1
  -1   8  -1 152.898 82.1811   1
  -1   8  -2 2098.05 309.605   1
  -1   8  -3 3335.77 421.468   1
  -1   7   2 17083.1 566.480   1
  -1   7   1 64609.6 1173.99   1
  -1   7   0 5535.13 394.187   1
  -1   7  -1 807.858 188.203   1
  -1   7  -2 2853.00 348.403   1
  -1   7  -3 7912.68 653.712   1
  -1   6   2 5509.33 316.037   1
  -1   6   1 13267.6 486.190   1
  -1   6   0 96.5396 52.4443   1
  -1   6  -1 6195.73 441.086   1
  -1   6  -2 6982.75 535.730   1
  -1   6  -3 229.474 110.926   1
  -1   5   2 11037.6 410.666   1
   1  -5  -2 13066.9 321.781   1
  -1   5   1 27888.2 646.326   1
  -1   5   0 5805.31 354.589   1
  -1   5  -1 79.0584 43.6774   1
  -1   5  -2 43209.0 1277.91   1
  -1   5  -3 1278.86 234.858   1
   1  -4  -3 3905.02 248.097   1
  -1   4   1 28583.4 610.883   1
   1  -4  -1 29171.5 584.685   1
  -1   4   0 32526.4 789.311   1
  -1   4  -1 50234.3 1100.14   1
  -1   4  -2 118498. 2046.21   1
  -1   4  -3 11823.6 743.679   1
   1  -3  -2 201.726 56.2042   1
   1  -3  -1 28650.3 553.998   1
  -1   3   1 30324.0 574.304   1
  -1   3   0 249.296 52.6921   1
   1  -3   0 344.440 62.2405   1
  -1   3  -1 501.667 96.1571   1
  -1   3  -2 51792.4 1257.06   1
  -1   3  -3 21569.5 868.435   1
  -1   2   1 137015. 1178.20   1
   1  -2  -1 132272. 1166.45   1
   1  -2   0 211612. 1658.84   1
  -1   2   0 223926. 1678.40   1
  -1   2  -1 24035.9 652.733   1
   1  -2   1 23434.4 627.081   1
  -1   2  -2 34537.3 963.016   1
  -1   2  -3 12404.6 625.504   1
  -1   2  -4 100.223 46.1027   1
   1  -1   0 30148.9 540.774   1
  -1   1   0 31655.3 560.155   1
  -1   1  -1 117387. 1288.41   1
   1  -1   1 117138. 1283.67   1
  -1   1  -2 92778.2 1393.24   1
   1  -1   2 94584.4 1413.55   1
  -1   1  -3 160.928 70.3590   1
  -1   1  -4 6332.98 507.913   1
   1   0   1 38539.1 674.134   1
  -1   0  -1 35182.8 640.151   1
  -1   0  -2 9013.73 391.921   1
   1   0   2 9886.12 417.195   1
   1   0   3 37040.1 913.879   1
  -1   0  -3 36282.7 954.327   1
  -1   0  -4 79607.0 1595.99   1
   1   1   1 246.540 47.0246   1
  -1  -1  -1 222.325 40.8691   1
  -1  -1  -2 31893.0 662.111   1
   1   1   2 31673.4 635.130   1
  -1  -1  -3 254498. 2337.55   1
   1   1   3 261153. 2320.01   1
  -1  -1  -4 22677.4 774.306   1
  -1  -1  -5 25033.8 954.998   1
  -1  -2  -2 70536.7 890.550   1
   1   2   2 65644.9 852.903   1
   1   2   3 2005.99 180.742   1
  -1  -2  -3 2076.01 183.769   1
  -1  -2  -4 8534.41 462.731   1
  -1  -2  -5 33.1764 47.5051   1
  -1  -2  -6 9496.73 620.845   1
   1   3   3 161.741 51.1033   1
  -1  -3  -3 123.170 39.1233   1
  -1  -3  -4 30171.2 755.697   1
  -1  -3  -5 27846.2 891.214   1
  -1  -3  -6 350.910 118.845   1
  -1  -3  -7 4134.86 424.373   1
  -1  -4  -3 6014.19 251.650   1
   1   4   3 6956.50 262.325   1
  -1  -4  -4 3056.42 222.078   1
  -1  -4  -5 773.277 130.795   1
  -1  -4  -6 292.878 99.1489   1
  -1  -4  -7 8571.52 568.833   1
  -1  -4  -8 4776.48 477.425   1
  -1  -5  -4 59752.7 869.846   1
  -1  -5  -5 60603.4 1046.78   1
  -1  -5  -6 18511.1 670.626   1
  -1  -5  -7 9008.53 534.267   1
  -1  -5  -8 6277.53 512.244   1
  -1  -5  -9 2876.20 377.399   1
  -1  -6  -5 3790.00 212.712   1
  -1  -6  -6 9051.99 432.229   1
  -1  -6  -7 2427.00 257.616   1
  -1  -6  -8 10444.1 575.196   1
  -1  -6  -9 3216.38 357.545   1
  -1  -6 -10 1670.39 291.214   1
  -1  -7  -6 1.43927 5.62672   1
  -1  -7  -7 5445.36 332.245   1
  -1  -7  -8 95.9941 50.3875   1
  -1  -7  -9 2184.64 291.530   1
  -1  -7 -10 2926.01 360.854   1
  -1  -7 -11 521.048 178.134   1
   1   8   2 16232.6 459.151   1
  -1  -8  -7 4263.55 261.538   1
  -1  -8  -8 1832.50 204.169   1
  -1  -8  -9 149.323 61.5236   1
  -1  -8 -10 1854.83 299.741   1
   1   9   1 11119.0 513.814   1
   1   9   2 11785.8 411.371   1
   1  10   1 4579.50 348.764   1
   1  10   2 2782.71 211.791   1
  -2   9   2 563.575 122.977   1
  -2   9   1 314.926 97.1137   1
  -2   9   0 585.973 135.748   1
  -2   9  -1 500.354 142.272   1
  -2   9  -2 5401.40 535.859   1
  -2   9  -3 500.616 192.722   1
  -2   9  -4 1343.34 296.906   1
  -2   8   2 1852.57 231.422   1
  -2   8   1 2451.77 284.178   1
  -2   8   0 18276.0 801.613   1
  -2   8  -1 153.852 78.7609   1
  -2   8  -2 580.409 175.691   1
  -2   8  -3 397.868 143.722   1
  -2   8  -4 854.209 238.724   1
  -2   8  -5 1424.29 334.780   1
   2  -7  -6 16394.5 639.251   1
   2  -7  -5 3830.39 219.184   1
   2  -7  -4 1349.64 118.244   1
   2  -7  -3 4915.92 245.130   1
  -2   7   2 5374.80 369.816   1
  -2   7   1 307.087 96.8810   1
  -2   7   0 159.645 76.1014   1
  -2   7  -1 17278.2 822.492   1
  -2   7  -2 1056.27 228.399   1
  -2   7  -3 8903.67 695.675   1
  -2   7  -4 46.4020 49.4938   1
  -2   7  -5 337.870 170.558   1
   2  -6  -4 17435.7 515.717   1
   2  -6  -3 19696.6 526.615   1
  -2   6   2 420.365 88.7685   1
   2  -6  -2 384.096 77.3792   1
  -2   6   1 6354.95 415.761   1
   2  -6  -1 6373.50 363.727   1
  -2   6   0 22004.0 823.023   1
  -2   6  -1 8050.87 552.101   1
  -2   6  -2 48684.1 1479.39   1
  -2   6  -3 5546.63 571.331   1
  -2   6  -4 7693.51 705.975   1
  -2   6  -5 2014.49 423.241   1
   2  -5  -4 3924.64 301.750   1
   2  -5  -3 14213.3 485.347   1
  -2   5   2 171.077 58.9367   1
   2  -5  -2 258.952 74.6895   1
   2  -5  -1 11714.4 493.076   1
  -2   5   1 12021.6 548.246   1
  -2   5   0 7787.30 459.018   1
   2  -5   0 8837.12 470.197   1
  -2   5  -1 306.087 107.285   1
  -2   5  -2 9231.02 597.045   1
  -2   5  -3 33525.7 1326.95   1
  -2   5  -4 655.910 237.608   1
  -2   5  -5 15696.5 1051.15   1
   2  -4  -3 116460. 1767.46   1
   2  -4  -2 2716.12 227.129   1
   2  -4  -1 1495.09 173.597   1
  -2   4   1 1755.49 209.536   1
  -2   4   0 4691.26 314.150   1
   2  -4   0 5893.44 378.547   1
  -2   4  -1 560.431 134.503   1
   2  -4   1 576.350 128.753   1
  -2   4  -2 5397.07 435.773   1
   2  -4   2 4953.42 426.132   1
  -2   4  -3 12394.2 782.835   1
  -2   4  -4 143.198 71.9951   1
  -2   4  -5 1733.62 336.108   1
  -2   4  -6 6333.99 695.885   1
   2  -3  -2 72406.7 1268.58   1
  -2   3   1 16756.3 672.299   1
   2  -3  -1 14058.6 515.798   1
  -2   3   0 62426.8 1174.94   1
   2  -3   0 62774.7 1152.46   1
  -2   3  -1 51524.2 1206.53   1
   2  -3   1 51802.7 1203.09   1
   2  -3   2 13710.4 713.399   1
  -2   3  -2 12778.3 641.266   1
   2  -3   3 1336.47 243.090   1
  -2   3  -3 1326.70 232.615   1
  -2   3  -4 3965.63 438.614   1
  -2   3  -5 41890.8 1597.83   1
  -2   3  -6 7217.90 679.013   1
   2  -2  -2 56.8159 24.6125   1
   2  -2  -1 18671.0 604.918   1
  -2   2   1 19638.7 646.790   1
  -2   2   0 92713.8 1462.71   1
   2  -2   0 91664.6 1464.60   1
  -2   2  -1 50193.3 1205.88   1
   2  -2   1 51333.9 1168.42   1
   2  -2   2 43.3235 39.7205   1
  -2   2  -2 68.4435 49.1722   1
  -2   2  -3 196634. 2772.62   1
   2  -2   3 196989. 2701.96   1
  -2   2  -4 22287.6 973.912   1
  -2   2  -5 4447.85 495.520   1
  -2   2  -6 806.957 230.158   1
   2  -1  -1 98472.1 1436.13   1
   2  -1   0 2965.28 264.028   1
  -2   1   0 3168.89 264.940   1
  -2   1  -1 9157.94 479.183   1
   2  -1   1 8682.92 485.074   1
  -2   1  -2 119.159 54.2250   1
   2  -1   2 95.6929 59.8521   1
  -2   1  -3 62012.9 1482.59   1
   2  -1   3 60919.5 1432.25   1
   2  -1   4 25.1892 45.6781   1
  -2   1  -4 11.4980 44.2475   1
  -2   1  -5 9839.34 717.517   1
  -2   1  -6 54113.6 1798.09   1
  -2   1  -7 230.980 135.481   1
  -2   0   0 235325. 2215.91   1
   2   0   0 232796. 2154.28   1
  -2   0  -1 1717.56 187.068   1
   2   0   1 1593.04 180.094   1
   2   0   2 849.716 149.062   1
  -2   0  -2 882.529 146.822   1
   2   0   3 4912.35 405.947   1
  -2   0  -3 4997.14 392.935   1
  -2   0  -4 33273.7 1108.72   1
   2   0   4 32096.5 1146.55   1
   2   0   5 2850.79 396.375   1
  -2   0  -5 3861.59 429.653   1
  -2   0  -6 1746.36 306.318   1
  -2   0  -7 53.6028 54.7712   1
   2   1   0 48165.3 1074.18   1
   2   1   1 142942. 1757.06   1
  -2  -1  -1 151679. 1699.84   1
   2   1   2 111321. 1582.03   1
  -2  -1  -2 110332. 1562.88   1
   2   1   3 125842. 1873.37   1
  -2  -1  -3 126169. 1876.32   1
  -2  -1  -4 580.312 153.139   1
   2   1   4 483.198 136.784   1
   2   1   5 24468.4 1032.22   1
  -2  -1  -5 23857.8 952.607   1
  -2  -1  -6 63266.9 1722.06   1
  -2  -1  -7 3252.90 436.608   1
  -2  -1  -8 26671.9 1521.92   1
  -2  -2  -1 7453.85 370.729   1
   2   2   1 7302.28 400.957   1
   2   2   2 81932.4 1253.64   1
  -2  -2  -2 93223.5 1386.33   1
   2   2   3 26111.8 801.747   1
  -2  -2  -3 25624.7 808.139   1
   2   2   4 21014.7 785.153   1
  -2  -2  -4 19689.3 755.063   1
   2   2   5 4862.61 439.716   1
  -2  -2  -5 5076.84 441.524   1
  -2  -2  -6 26138.2 1033.80   1
  -2  -2  -7 2561.14 359.406   1
  -2  -2  -8 7230.55 681.298   1
   2   3   1 106360. 1542.50   1
   2   3   2 33832.5 813.361   1
  -2  -3  -2 34609.0 811.217   1
  -2  -3  -3 5267.20 335.170   1
   2   3   3 5366.59 332.527   1
   2   3   4 123746. 1734.96   1
  -2  -3  -4 122690. 1774.49   1
   2   3   5 26297.8 931.129   1
  -2  -3  -5 24610.5 881.372   1
   2   3   6 12707.0 707.430   1
  -2  -3  -6 12974.0 725.168   1
  -2  -3  -7 605.274 164.250   1
  -2  -3  -8 477.037 155.716   1
  -2  -3  -9 20293.8 1095.38   1
  -2  -4  -2 72705.6 1381.81   1
   2   4   2 74505.0 1179.56   1
  -2  -4  -3 45831.9 952.250   1
   2   4   3 46091.2 921.653   1
   2   4   4 99631.9 1528.97   1
  -2  -4  -4 99451.5 1518.79   1
   2   4   5 3097.42 313.306   1
  -2  -4  -5 3237.69 309.935   1
   2   4   6 1598.66 265.617   1
  -2  -4  -6 1884.04 261.802   1
  -2  -4  -7 20890.3 947.641   1
  -2  -4  -8 1922.09 290.689   1
  -2  -4  -9 2397.14 373.151   1
  -2  -4 -10 230.498 122.207   1
   2   5   2 80249.0 1275.75   1
  -2  -5  -3 2233.32 220.667   1
   2   5   3 1995.71 164.541   1
   2   5   4 5472.99 319.974   1
  -2  -5  -4 5513.15 353.755   1
   2   5   5 8086.88 458.833   1
  -2  -5  -5 9019.37 486.161   1
   2   5   6 2592.10 295.643   1
  -2  -5  -6 3168.53 305.740   1
  -2  -5  -7 1734.12 246.517   1
  -2  -5  -8 2397.03 331.176   1
  -2  -5  -9 19200.7 970.719   1
  -2  -5 -10 5515.74 573.184   1
  -2  -5 -11 1060.26 276.282   1
   2   6   2 10056.0 463.186   1
   2   6   3 31350.8 705.635   1
  -2  -6  -4 14099.8 525.934   1
   2   6   4 13009.4 438.891   1
   2   6   5 21514.5 666.946   1
  -2  -6  -5 20407.2 721.304   1
  -2  -6  -6 10682.3 547.798   1
  -2  -6  -7 28348.3 933.602   1
  -2  -6  -8 96.2211 67.4126   1
  -2  -6  -9 121.612 52.0605   1
  -2  -6 -10 777.139 204.196   1
  -2  -6 -11 1535.97 353.441   1
  -2  -6 -12 2342.04 453.319   1
   2   7   3 213.292 57.3823   1
   2   7   4 16432.2 452.643   1
   2   7   5 10796.1 408.951   1
  -2  -7  -5 11650.9 514.665   1
  -2  -7  -6 3219.80 293.883   1
  -2  -7  -7 7206.54 439.651   1
  -2  -7  -8 6362.02 442.942   1
  -2  -7  -9 68.8647 59.5645   1
  -2  -7 -11 1226.35 267.718   1
  -2  -7 -12 106.566 82.4660   1
  -2  -7 -13 283.861 150.670   1
   2   8   3 5910.22 306.912   1
   2   8   4 1379.17 111.770   1
   2   8   5 427.894 73.3230   1
  -2  -8  -6 17.8250 30.9147   1
  -2  -8  -7 19944.5 713.568   1
  -2  -8  -8 700.186 117.389   1
  -2  -8  -9 460.688 127.920   1
  -2  -8 -10 7196.22 542.339   1
  -2  -8 -11 396.200 183.061   1
   2   9   3 2395.32 198.706   1
  -2  -9  -7 546.935 105.727   1
  -2  -9  -8 838.738 175.098   1
   2  10   3 4705.88 294.265   1
   2  11   3 201.089 56.0631   1
   2  11   3 424.331 71.4319   1
  -3   9   0 376.360 195.833   1
  -3   9  -1 1035.18 223.081   1
  -3   9  -2 1681.78 340.731   1
  -3   9  -3 187.894 113.005   1
  -3   9  -4 296.028 115.697   1
  -3   8   2 555.978 139.291   1
  -3   8   1 1828.44 274.570   1
  -3   8   0 1728.63 295.376   1
  -3   8  -1 376.338 128.722   1
  -3   8  -3 108.052 89.9682   1
  -3   8  -4 314.179 152.697   1
  -3   8  -5 457.312 175.717   1
   3  -7  -7 0.01857 144.674   1
   3  -7  -6 187.904 78.2030   1
   3  -7  -5 966.839 139.091   1
   3  -7  -4 4209.89 284.691   1
   3  -7  -3 1095.94 153.769   1
  -3   7   2 24974.1 1019.08   1
   3  -7  -2 23622.1 789.507   1
   3  -7  -1 23.3895 22.2470   1
  -3   7   0 126.535 70.7095   1
  -3   7  -1 92.6540 39.8385   1
  -3   7  -2 2088.29 337.654   1
  -3   7  -3 5322.18 574.483   1
  -3   7  -5 1652.56 366.705   1
  -3   7  -6 2031.75 485.435   1
   3  -6  -6 1312.21 247.729   1
   3  -6  -5 13344.0 638.447   1
   3  -6  -4 2571.00 256.225   1
   3  -6  -3 40788.7 977.216   1
   3  -6  -2 3886.92 302.896   1
  -3   6   2 3320.12 363.224   1
   3  -6  -1 8143.07 484.350   1
  -3   6   1 9828.49 626.544   1
   3  -6   0 2478.87 270.164   1
  -3   6   0 2077.76 293.913   1
  -3   6  -1 5462.36 493.714   1
   3  -6   1 5051.39 444.088   1
  -3   6  -2 1641.68 296.789   1
  -3   6  -3 775.869 208.306   1
  -3   6  -4 964.323 254.344   1
  -3   6  -5 9224.39 869.297   1
  -3   6  -6 2441.63 448.416   1
   3  -5  -5 5475.78 506.690   1
   3  -5  -4 111.110 60.4779   1
   3  -5  -3 21182.6 780.182   1
   3  -5  -2 45856.2 1133.73   1
  -3   5   2 48242.9 1345.81   1
   3  -5  -1 172.915 72.9261   1
  -3   5   1 114.962 63.8849   1
  -3   5   0 47490.7 1453.57   1
   3  -5   0 49759.0 1268.47   1
  -3   5  -1 2681.10 336.078   1
   3  -5   1 2772.92 316.400   1
  -3   5  -2 4242.56 485.346   1
   3  -5   2 5394.15 500.004   1
  -3   5  -3 1116.78 240.159   1
  -3   5  -4 855.965 231.293   1
  -3   5  -5 53.0193 55.9472   1
  -3   5  -6 182.106 127.548   1
  -3   5  -7 769.791 278.738   1
   3  -4  -4 2857.45 356.815   1
   3  -4  -3 1709.26 230.079   1
   3  -4  -2 32037.7 941.066   1
  -3   4   2 30726.3 1089.87   1
  -3   4   1 397.695 119.569   1
   3  -4  -1 402.525 107.720   1
   3  -4   0 745.454 150.607   1
  -3   4   0 667.216 163.367   1
  -3   4  -1 22675.9 932.013   1
   3  -4   1 24304.4 928.992   1
  -3   4  -2 4796.51 478.258   1
   3  -4   2 6687.79 530.405   1
  -3   4  -3 31212.2 1306.26   1
   3  -4   3 26259.9 1136.93   1
  -3   4  -4 44.8197 58.6299   1
  -3   4  -5 334.800 142.501   1
  -3   4  -6 1756.70 379.511   1
  -3   4  -7 205.260 157.879   1
   3  -3  -3 570204. 4566.55   1
   3  -3  -2 48203.4 1248.50   1
  -3   3   1 5892.80 458.822   1
   3  -3  -1 5241.60 400.041   1
   3  -3   0 72023.5 1501.76   1
  -3   3   0 74590.7 1624.50   1
   3  -3   1 61238.5 1448.51   1
  -3   3  -1 61394.0 1561.10   1
   3  -3   2 6980.58 530.710   1
  -3   3  -2 5839.28 508.198   1
  -3   3  -3 8336.58 641.372   1
   3  -3   3 9568.63 691.008   1
  -3   3  -4 4779.04 515.527   1
   3  -3   4 4328.14 497.666   1
  -3   3  -5 9441.81 759.918   1
  -3   3  -6 4356.30 587.783   1
  -3   3  -7 269.121 163.401   1
   3  -2  -2 287102. 3037.33   1
  -3   2   1 34835.5 1162.87   1
   3  -2  -1 35939.7 1044.03   1
  -3   2   0 3556.75 371.915   1
   3  -2   0 3429.19 301.505   1
  -3   2  -1 368.334 111.098   1
   3  -2   1 357.272 115.304   1
  -3   2  -2 19109.9 901.946   1
   3  -2   2 19453.7 869.816   1
  -3   2  -3 36151.3 1286.51   1
   3  -2   3 36017.9 1271.13   1
   3  -2   4 434.648 151.541   1
  -3   2  -4 674.073 294.474   1
   3  -2   5 316.968 148.889   1
  -3   2  -5 322.058 136.431   1
  -3   2  -6 52.5634 62.4223   1
  -3   2  -7 613.301 225.852   1
  -3   2  -8 8798.97 924.223   1
  -3   1   1 10696.3 674.561   1
   3  -1  -1 10426.3 640.409   1
  -3   1   0 33730.6 1112.69   1
   3  -1   0 30522.5 1009.58   1
   3  -1   1 365036. 3527.63   1
  -3   1  -1 387617. 3676.22   1
   3  -1   2 4875.88 420.654   1
  -3   1  -2 4798.56 412.731   1
  -3   1  -3 52331.6 1477.20   1
   3  -1   3 50266.6 1439.83   1
   3  -1   4 10007.3 717.347   1
  -3   1  -4 10337.2 708.159   1
  -3   1  -5 1043.27 233.998   1
   3  -1   5 882.009 212.626   1
  -3   1  -6 48112.4 1801.30   1
   3  -1   6 48519.8 1764.68   1
  -3   1  -7 3950.58 570.632   1
  -3   1  -8 80.3139 104.037   1
   3   0  -1 627.155 159.467   1
  -3   0   0 454.613 113.411   1
   3   0   0 426.434 113.821   1
   3   0   1 1248.09 204.323   1
  -3   0  -1 1694.79 227.529   1
  -3   0  -2 10968.8 621.249   1
   3   0   2 10022.5 592.553   1
   3   0   3 7399.63 531.497   1
  -3   0  -3 5868.50 508.679   1
  -3   0  -4 135885. 2436.51   1
   3   0   4 135829. 2453.57   1
   3   0   5 127.013 108.840   1
  -3   0  -5 64.2319 47.5451   1
   3   0   6 738.460 208.827   1
  -3   0  -6 1180.61 269.063   1
  -3   0  -7 238.350 127.448   1
  -3   0  -9 4992.44 690.985   1
   3   1   0 41183.4 1174.49   1
  -3  -1   0 42621.8 1212.84   1
   3   1   1 605037. 4383.44   1
  -3  -1  -1 631481. 4318.26   1
  -3  -1  -2 325.889 110.303   1
   3   1   2 296.292 100.628   1
   3   1   3 84649.5 1789.68   1
  -3  -1  -3 82609.4 1729.68   1
  -3  -1  -4 2241.75 307.259   1
   3   1   4 2412.86 319.201   1
  -3  -1  -5 7221.20 574.354   1
   3   1   5 7750.55 639.630   1
   3   1   6 7348.75 678.131   1
  -3  -1  -6 7865.86 632.224   1
   3   1   7 6129.40 661.240   1
  -3  -1  -7 7776.27 721.513   1
  -3  -1  -8 1868.51 371.027   1
  -3  -1  -9 813.621 390.807   1
   3   2   0 27315.8 1085.79   1
   3   2   1 109083. 1800.79   1
  -3  -2  -1 115707. 1826.57   1
  -3  -2  -2 8792.99 511.929   1
   3   2   2 7917.47 473.681   1
  -3  -2  -3 60815.7 1409.50   1
   3   2   3 60700.3 1410.08   1
  -3  -2  -4 23283.9 929.700   1
   3   2   4 25265.8 972.726   1
   3   2   5 229.455 99.9681   1
  -3  -2  -5 261.914 98.1230   1
  -3  -2  -6 56915.3 1669.08   1
   3   2   6 55424.2 1783.82   1
   3   2   7 1205.32 262.709   1
  -3  -2  -7 1517.56 294.223   1
  -3  -2  -8 58.5914 77.3302   1
  -3  -2  -9 6886.59 1047.76   1
  -3  -2 -10 0.03927 92.5143   1
  -3  -3  -1 169651. 2342.18   1
   3   3   1 156062. 2243.26   1
   3   3   2 6213.53 417.902   1
  -3  -3  -2 6637.96 481.598   1
  -3  -3  -3 626.049 147.301   1
   3   3   3 590.354 135.206   1
   3   3   4 288461. 3101.11   1
  -3  -3  -4 281505. 3032.67   1
  -3  -3  -5 9620.11 627.212   1
   3   3   5 10101.2 642.282   1
  -3  -3  -6 2379.99 345.791   1
   3   3   6 2693.97 354.889   1
   3   3   7 4005.50 492.444   1
  -3  -3  -7 4501.17 490.983   1
  -3  -3  -8 861.369 225.893   1
  -3  -3  -9 33792.4 1531.15   1
  -3  -3 -10 1527.24 334.864   1
  -3  -3 -11 226.175 102.894   1
   3   4   1 638.283 161.361   1
  -3  -4  -2 35969.7 1105.17   1
   3   4   2 35771.0 1085.26   1
   3   4   3 20063.4 757.623   1
  -3  -4  -3 22047.6 828.988   1
  -3  -4  -4 126565. 2040.65   1
   3   4   4 126196. 1950.92   1
   3   4   5 220.073 100.037   1
  -3  -4  -5 271.436 102.999   1
  -3  -4  -6 4798.31 440.107   1
   3   4   6 4863.00 503.524   1
   3   4   7 19328.2 995.804   1
  -3  -4  -7 19658.7 989.271   1
  -3  -4  -8 9339.69 731.275   1
  -3  -4  -9 4014.44 511.003   1
  -3  -4 -11 861.961 252.997   1
  -3  -4 -12 5298.87 681.703   1
   3   5   2 9490.43 579.666   1
   3   5   3 11411.2 561.249   1
  -3  -5  -3 11435.1 573.052   1
   3   5   4 105904. 1756.38   1
  -3  -5  -4 105607. 1808.54   1
  -3  -5  -5 8988.44 529.392   1
   3   5   5 9170.80 550.533   1
  -3  -5  -6 8804.63 590.147   1
   3   5   6 7506.30 547.329   1
   3   5   7 38.4455 28.5949   1
  -3  -5  -7 30.6798 50.2530   1
  -3  -5  -8 2213.23 332.529   1
  -3  -5  -9 4080.75 466.703   1
  -3  -5 -10 4088.12 501.708   1
  -3  -5 -11 1187.66 303.704   1
  -3  -5 -12 161.632 141.628   1
   3   6   2 89526.9 1682.45   1
   3   6   3 19650.1 863.861   1
  -3  -6  -4 87.4539 55.4029   1
   3   6   4 67.7074 47.7492   1
   3   6   5 10161.7 541.302   1
  -3  -6  -5 11594.6 608.734   1
  -3  -6  -6 23826.3 893.924   1
   3   6   6 23431.4 889.564   1
   3   6   7 39239.0 1306.81   1
  -3  -6  -7 43015.6 1333.03   1
  -3  -6  -8 125.567 75.3403   1
  -3  -6  -9 5265.84 515.421   1
  -3  -6 -10 338.663 149.854   1
  -3  -6 -11 177.704 126.392   1
  -3  -6 -12 4432.71 632.870   1
  -3  -6 -13 1610.73 403.888   1
   3   7   2 3571.38 353.184   1
   3   7   3 25815.4 833.342   1
   3   7   4 2754.15 245.689   1
   3   7   5 165.685 71.1946   1
  -3  -7  -5 116.177 64.2757   1
  -3  -7  -6 1570.74 223.165   1
   3   7   6 1656.49 215.907   1
  -3  -7  -7 2183.87 269.395   1
   3   7   7 1858.48 260.586   1
  -3  -7  -8 5145.20 457.047   1
  -3  -7  -9 4947.29 475.410   1
  -3  -7 -10 3084.92 395.047   1
  -3  -7 -11 216.319 131.883   1
  -3  -7 -12 389231. 6007.62   1
  -3  -7 -13 116.144 102.825   1
   3   8   2 36481.8 1228.39   1
   3   8   3 3821.92 316.049   1
   3   8   4 309.650 75.5603   1
   3   8   5 27638.5 764.410   1
  -3  -8  -6 1453.97 245.346   1
   3   8   6 1871.83 208.736   1
  -3  -8  -7 9973.14 575.727   1
   3   8   7 7474.26 503.087   1
  -3  -8  -9 2047.61 284.759   1
  -3  -8 -11 7622.56 639.657   1
  -3  -8 -12 1656.38 315.430   1
   3   9   3 235.682 88.5659   1
   3   9   4 1413.24 164.723   1
   3   9   5 30133.5 735.107   1
   3   9   6 5622.69 378.589   1
  -3  -9  -7 7474.03 530.378   1
  -3  -9  -8 77.4315 59.2985   1
  -3  -9  -9 192.883 91.2944   1
   3  10   3 10231.1 600.845   1
   3  10   4 318.547 73.0349   1
   3  10   5 5753.48 281.907   1
   3  10   6 617.544 100.532   1
   3  11   3 116.881 61.1539   1
   3  11   4 140.927 43.0207   1
   3  11   5 425.937 60.5451   1
  -4   8   2 15.6798 38.5787   1
  -4   8   1 1956.22 374.441   1
  -4   8   0 3694.38 439.832   1
  -4   8  -1 22.7706 70.7198   1
  -4   8  -2 1419.47 323.455   1
  -4   8  -3 221.516 121.151   1
  -4   8  -4 1116.37 295.772   1
   4  -7  -4 1333.07 249.901   1
   4  -7  -3 2040.53 242.175   1
  -4   7   2 2679.41 366.971   1
   4  -7  -2 3603.64 329.420   1
   4  -7  -1 977.317 186.502   1
  -4   7   1 695.333 225.950   1
  -4   7   0 499.704 150.039   1
   4  -7   0 575.200 176.197   1
  -4   7  -1 1411.31 285.757   1
   4  -7   1 1413.71 261.875   1
  -4   7  -2 626.716 190.031   1
  -4   7  -3 962.926 251.814   1
  -4   7  -4 271.671 174.717   1
  -4   7  -5 159.916 105.225   1
   4  -6  -7 58.1504 68.5406   1
   4  -6  -6 791.086 203.925   1
   4  -6  -5 292.603 113.368   1
   4  -6  -4 12572.0 669.527   1
   4  -6  -3 5925.46 452.449   1
  -4   6   2 5148.81 512.193   1
   4  -6  -2 5087.01 419.215   1
  -4   6   1 935.165 227.238   1
   4  -6  -1 1028.38 184.923   1
   4  -6   0 24824.1 1017.20   1
  -4   6   0 24640.5 1119.40   1
   4  -6   1 4919.26 464.240   1
  -4   6  -1 4100.03 507.662   1
   4  -6   2 3181.89 406.758   1
  -4   6  -2 3255.78 455.410   1
  -4   6  -3 3553.53 525.125   1
  -4   6  -4 524.754 200.264   1
  -4   6  -5 53.7083 47.0106   1
  -4   6  -6 6148.08 842.832   1
   4  -5  -6 58.9343 34.6126   1
   4  -5  -5 25693.1 1154.88   1
   4  -5  -4 171.314 102.071   1
   4  -5  -3 414.796 142.738   1
   4  -5  -2 645.156 148.084   1
  -4   5   2 500.693 152.530   1
  -4   5   0 400.227 145.272   1
   4  -5   0 332.118 120.611   1
  -4   5  -1 3159.35 415.905   1
   4  -5   1 4190.69 433.427   1
  -4   5  -2 1125.51 259.501   1
   4  -5   2 1080.60 227.195   1
  -4   5  -3 3093.41 467.089   1
   4  -5   3 2580.35 392.374   1
   4  -5   4 4799.56 571.073   1
  -4   5  -4 6081.51 673.139   1
  -4   5  -5 2324.51 442.749   1
  -4   5  -6 1093.74 313.513   1
   4  -4  -5 118.261 95.2775   1
   4  -4  -4 16428.3 873.917   1
   4  -4  -3 2158.47 303.779   1
   4  -4  -2 30730.1 1092.27   1
  -4   4   2 25808.9 1117.70   1
  -4   4   1 1047.90 217.390   1
   4  -4  -1 721.032 172.249   1
  -4   4   0 858.903 205.598   1
   4  -4   0 986.924 199.567   1
  -4   4  -1 1112.15 255.919   1
   4  -4   1 1219.92 238.096   1
   4  -4   2 112.436 66.0255   1
  -4   4  -2 42.0088 59.0059   1
  -4   4  -3 6595.85 676.986   1
   4  -4   3 6760.93 603.476   1
  -4   4  -4 7929.91 628.847   1
   4  -4   4 7508.22 681.512   1
  -4   4  -5 6184.07 682.780   1
   4  -4   5 3871.59 527.512   1
  -4   4  -6 705.833 251.062   1
  -4   4  -7 2671.94 510.815   1
   4  -3  -4 53319.6 1936.30   1
   4  -3  -3 10263.5 682.216   1
   4  -3  -2 13969.0 764.294   1
   4  -3  -1 10349.5 618.953   1
  -4   3   1 12147.3 702.089   1
   4  -3   0 35638.2 1296.00   1
  -4   3   0 35513.8 1354.02   1
   4  -3   1 11643.1 734.893   1
  -4   3  -1 11360.5 813.705   1
  -4   3  -2 5527.54 546.483   1
   4  -3   2 5478.28 512.645   1
   4  -3   3 1113.73 248.158   1
  -4   3  -3 1561.48 311.123   1
  -4   3  -4 2544.38 388.035   1
   4  -3   4 2687.41 396.501   1
   4  -3   5 505.577 189.971   1
  -4   3  -5 1022.29 270.749   1
  -4   3  -6 167.022 122.411   1
  -4   3  -7 3353.39 544.665   1
   4  -2  -3 6413.52 662.266   1
   4  -2  -2 8071.52 683.227   1
   4  -2  -1 15492.3 815.156   1
  -4   2   1 15209.9 899.619   1
   4  -2   0 1838.78 278.383   1
  -4   2   0 2007.62 318.041   1
  -4   2  -1 14000.3 793.033   1
   4  -2   1 12018.4 748.143   1
  -4   2  -2 2251.69 312.157   1
   4  -2   2 2027.75 286.410   1
  -4   2  -3 48695.8 1628.83   1
   4  -2   3 47259.5 1558.45   1
  -4   2  -4 3080.00 440.558   1
   4  -2   4 2542.16 369.271   1
   4  -2   5 669.588 227.967   1
  -4   2  -5 456.361 183.244   1
  -4   2  -6 7439.19 761.384   1
   4  -2   6 5670.69 657.118   1
  -4   2  -7 9236.28 897.130   1
  -4   2  -8 307.586 165.468   1
   4  -1  -2 99357.1 2298.08   1
  -4   1   1 4656.73 560.002   1
   4  -1  -1 5068.92 508.630   1
   4  -1   0 1606.71 277.427   1
  -4   1   0 1626.45 297.756   1
   4  -1   1 112490. 2139.27   1
  -4   1  -1 110203. 2175.21   1
   4  -1   2 7769.99 571.785   1
  -4   1  -2 7083.33 571.105   1
  -4   1  -3 331.689 128.457   1
   4  -1   3 237.060 108.992   1
  -4   1  -4 7503.17 671.770   1
   4  -1   4 8022.73 637.604   1
   4  -1   5 4028.08 508.494   1
  -4   1  -5 4633.56 549.382   1
  -4   1  -6 17017.9 1130.70   1
   4  -1   6 16966.1 1109.91   1
  -4   1  -8 1066.69 313.266   1
   4   0  -1 247765. 3271.72   1
  -4   0   0 643.755 169.940   1
   4   0   0 586.468 160.653   1
   4   0   1 2095.35 310.079   1
  -4   0  -1 2332.90 349.707   1
  -4   0  -2 355.133 135.314   1
   4   0   2 407.006 145.873   1
   4   0   3 306.095 115.694   1
  -4   0  -3 263.860 109.131   1
   4   0   4 16271.0 958.957   1
  -4   0  -4 15708.1 938.922   1
  -4   0  -5 20167.7 1086.87   1
   4   0   5 21733.9 1118.12   1
   4   0   6 599.709 197.231   1
  -4   0  -6 678.946 199.397   1
  -4   0  -7 5720.51 667.208   1
   4   0   7 4063.57 569.341   1
  -4   0  -8 2775.24 499.073   1
   4   0   8 1226.55 328.296   1
  -4   0  -9 53.7186 76.2547   1
   4   1  -1 1025.41 251.785   1
  -4  -1   0 88895.3 2116.83   1
   4   1   0 90537.2 2041.78   1
   4   1   1 11625.8 695.697   1
  -4  -1  -1 12158.7 803.284   1
  -4  -1  -2 74661.0 1783.73   1
   4   1   2 74425.4 1773.81   1
  -4  -1  -3 20828.3 928.721   1
   4   1   3 21556.7 989.051   1
   4   1   4 10859.8 726.249   1
  -4  -1  -4 12659.6 765.888   1
  -4  -1  -5 461.157 163.512   1
   4   1   5 611.262 196.038   1
  -4  -1  -6 3404.99 453.398   1
   4   1   6 3509.96 489.886   1
  -4  -1  -7 11079.3 887.327   1
   4   1   7 10241.1 883.475   1
   4   1   8 2915.15 513.094   1
  -4  -1  -8 4800.28 633.267   1
  -4  -1  -9 10.0346 32.8796   1
  -4  -1 -10 7506.41 879.531   1
   4   2   0 10301.5 720.603   1
   4   2   1 125065. 2383.48   1
  -4  -2  -1 124212. 2231.71   1
   4   2   2 3491.12 375.339   1
  -4  -2  -2 4549.78 463.398   1
  -4  -2  -3 36997.1 1280.67   1
   4   2   3 38863.3 1297.90   1
  -4  -2  -4 77770.5 1864.60   1
   4   2   4 78855.3 1873.50   1
   4   2   5 19795.0 1193.50   1
  -4  -2  -5 19592.7 1184.22   1
  -4  -2  -6 14982.2 942.535   1
   4   2   6 15054.6 916.753   1
  -4  -2  -7 5277.33 577.156   1
   4   2   7 5539.51 612.917   1
  -4  -2  -8 0.03380 25.0115   1
  -4  -2  -9 123.435 222.842   1
  -4  -2 -10 7066.18 792.160   1
   4   3   0 32436.1 1377.90   1
  -4  -3  -1 6147.96 571.652   1
   4   3   1 5143.38 502.567   1
   4   3   2 29844.2 1095.78   1
  -4  -3  -2 31461.8 1162.10   1
   4   3   3 22.6416 25.9617   1
  -4  -3  -3 64.6722 43.9578   1
   4   3   4 116128. 2232.62   1
  -4  -3  -4 114657. 2242.53   1
   4   3   5 9232.96 674.539   1
  -4  -3  -5 8948.70 638.086   1
   4   3   6 42.9223 44.2592   1
  -4  -3  -6 46.5049 68.9450   1
   4   3   7 646.602 204.327   1
  -4  -3  -7 588.150 183.247   1
   4   3   8 281.264 151.783   1
  -4  -3  -8 258.704 175.752   1
   4   3   9 2239.40 453.118   1
  -4  -3  -9 875.411 546.450   1
  -4  -3 -10 1442.73 335.660   1
  -4  -3 -11 1806.34 487.687   1
   4   4   1 5577.55 530.017   1
   4   4   2 132346. 2439.67   1
  -4  -4  -2 133464. 2492.02   1
   4   4   3 65444.0 1630.07   1
  -4  -4  -3 66540.3 1646.26   1
   4   4   4 18545.1 917.358   1
  -4  -4  -4 19440.6 903.886   1
  -4  -4  -5 27.9481 25.2140   1
   4   4   5 69.6069 64.4483   1
  -4  -4  -6 6669.33 586.282   1
   4   4   6 6394.80 578.826   1
  -4  -4  -7 39656.6 1463.77   1
   4   4   7 41968.1 1528.34   1
  -4  -4  -8 5691.15 584.892   1
   4   4   8 4916.24 553.264   1
   4   4   9 505.123 189.251   1
  -4  -4  -9 768.186 215.210   1
  -4  -4 -10 4307.28 585.601   1
  -4  -4 -11 57.6511 83.6839   1
   4   5   1 23193.0 1233.90   1
   4   5   2 24956.6 1140.33   1
   4   5   3 17327.6 831.746   1
  -4  -5  -3 16602.2 807.498   1
   4   5   4 4249.32 387.719   1
  -4  -5  -4 4892.37 473.040   1
   4   5   5 53878.3 1528.22   1
  -4  -5  -5 57831.0 1612.68   1
  -4  -5  -6 13220.5 790.242   1
   4   5   6 13181.4 837.601   1
  -4  -5  -7 8182.66 641.314   1
   4   5   7 8821.66 672.220   1
  -4  -5  -9 3717.59 463.071   1
   4   5   9 2779.13 428.021   1
  -4  -5 -10 1172.76 279.850   1
  -4  -5 -11 1712.00 349.776   1
  -4  -5 -12 3210.48 557.314   1
   4   6   2 182668. 2708.07   1
  -4  -6  -3 6484.86 594.546   1
   4   6   3 5786.98 460.013   1
   4   6   4 21702.5 890.337   1
  -4  -6  -4 21735.9 956.949   1
   4   6   5 14217.5 724.473   1
  -4  -6  -5 13312.1 740.654   1
  -4  -6  -6 9562.22 680.477   1
   4   6   6 9883.73 632.222   1
  -4  -6  -7 19694.2 959.473   1
   4   6   7 17256.1 913.927   1
   4   6   8 147.289 84.6436   1
  -4  -6  -8 191.295 95.4289   1
   4   6   9 49.0815 88.2255   1
  -4  -6  -9 36.5064 52.9955   1
  -4  -6 -10 6019.24 688.311   1
  -4  -6 -11 985.767 266.561   1
  -4  -6 -12 225.684 126.293   1
   4   7   2 4665.03 477.345   1
   4   7   3 23710.3 954.024   1
  -4  -7  -4 23723.9 1091.14   1
   4   7   4 25741.1 909.134   1
   4   7   5 10919.1 623.540   1
  -4  -7  -5 10339.7 689.280   1
   4   7   6 126.253 69.9160   1
  -4  -7  -6 47.9387 38.3234   1
  -4  -7  -7 10378.9 699.550   1
   4   7   7 8733.46 603.367   1
  -4  -7  -8 183.025 93.5377   1
   4   7   8 51.2001 44.8295   1
   4   7   9 67.9624 38.2383   1
  -4  -7  -9 109.854 77.4409   1
  -4  -7 -10 1199.79 291.324   1
  -4  -7 -11 335.764 179.466   1
  -4  -7 -13 4767.61 657.743   1
   4   8   2 32850.3 1275.53   1
   4   8   3 2873.93 322.266   1
   4   8   4 2722.50 304.954   1
   4   8   5 2963.34 320.010   1
  -4  -8  -5 1726.75 285.613   1
   4   8   6 39655.4 1155.05   1
  -4  -8  -6 37996.4 1440.04   1
   4   8   7 9462.89 599.968   1
  -4  -8  -7 8755.80 600.009   1
  -4  -8  -8 10305.9 720.436   1
   4   8   8 9560.23 698.849   1
   4   8   9 153.716 90.3031   1
  -4  -8  -9 193.547 88.8874   1
  -4  -8 -10 3120.05 399.039   1
  -4  -8 -11 206.928 129.132   1
  -4  -8 -12 349.533 150.563   1
  -4  -8 -13 648.000 209.144   1
   4   9   2 5098.08 573.298   1
   4   9   3 118.552 78.2750   1
   4   9   4 535.455 132.928   1
   4   9   5 7590.62 479.692   1
  -4  -9  -6 1171.39 226.861   1
   4   9   6 1751.34 233.309   1
   4   9   7 1302.89 211.465   1
  -4  -9  -7 1097.25 229.169   1
   4   9   8 319.149 115.748   1
  -4  -9  -8 270.349 112.229   1
  -4  -9  -9 10240.4 705.148   1
   4   9   9 7687.77 666.633   1
  -4  -9 -10 2975.26 368.334   1
  -4  -9 -11 109.648 77.4488   1
   4  10   2 3602.69 513.079   1
   4  10   3 1448.88 271.429   1
   4  10   4 6275.93 447.068   1
   4  10   5 15813.6 661.896   1
   4  10   6 221.474 86.9184   1
   4  10   7 32.3781 25.5076   1
  -4 -10  -7 77.5414 54.9656   1
   4  10   8 587.248 137.232   1
   4  11   2 36.4854 70.5546   1
   4  11   3 1841.84 284.395   1
   4  11   4 888.917 157.128   1
   4  11   5 400.159 89.5167   1
   4  11   6 5642.77 345.866   1
   4  11   7 4911.77 348.466   1
   4  12   2 1778.15 376.718   1
  -5   8  -1 819.915 310.610   1
  -5   8  -2 1126.83 291.478   1
  -5   8  -3 328.693 148.728   1
  -5   8  -4 8305.83 996.794   1
  -5   7   2 2940.61 494.350   1
   5  -7  -1 1164.19 250.656   1
  -5   7   1 502.562 198.236   1
   5  -7   0 1117.65 233.088   1
  -5   7   0 1097.39 288.138   1
  -5   7  -1 791.536 228.260   1
   5  -7   1 762.211 183.448   1
   5  -7   2 379.908 155.178   1
  -5   7  -2 450.751 177.724   1
  -5   7  -3 4277.80 572.854   1
  -5   7  -4 31.3214 42.3162   1
   5  -6  -6 2303.73 424.239   1
   5  -6  -5 11764.2 715.401   1
   5  -6  -4 760.693 178.662   1
   5  -6  -3 2500.58 313.137   1
  -5   6   2 643.786 261.767   1
   5  -6  -2 847.607 185.173   1
   5  -6  -1 2629.83 330.261   1
  -5   6   1 2238.24 355.486   1
  -5   6   0 1195.82 265.659   1
   5  -6   0 1372.71 231.868   1
  -5   6  -1 3512.52 741.431   1
   5  -6   1 2309.82 474.646   1
   5  -6   2 1280.18 287.856   1
  -5   6  -2 1192.10 308.309   1
   5  -6   3 440.686 182.241   1
  -5   6  -3 595.679 211.694   1
  -5   6  -4 1020.77 276.957   1
   5  -6   4 585.410 203.338   1
  -5   6  -5 194.890 120.647   1
   5  -5  -6 776.062 258.663   1
   5  -5  -5 543.298 207.425   1
   5  -5  -4 4846.56 475.670   1
   5  -5  -3 2229.10 314.492   1
  -5   5   2 8904.58 839.489   1
   5  -5  -2 9741.71 649.282   1
   5  -5  -1 8495.15 615.788   1
  -5   5   1 9608.85 809.244   1
   5  -5   0 7071.30 571.111   1
  -5   5   0 5107.00 597.786   1
   5  -5   1 1139.51 243.557   1
  -5   5  -1 878.419 268.374   1
   5  -5   2 346.215 128.601   1
  -5   5  -2 371.461 157.058   1
   5  -5   3 9579.89 794.936   1
  -5   5  -3 9180.50 866.080   1
  -5   5  -4 112.553 85.9233   1
   5  -5   5 52.2772 62.5925   1
   5  -4  -5 86.0349 114.684   1
   5  -4  -4 112.153 102.889   1
   5  -4  -3 1111.29 219.499   1
   5  -4  -2 9033.59 667.344   1
   5  -4  -1 25459.9 1121.45   1
  -5   4   1 25692.1 1249.32   1
   5  -4   0 4868.06 478.244   1
  -5   4   0 4179.92 525.705   1
   5  -4   1 2919.84 370.026   1
  -5   4  -1 3031.21 410.380   1
  -5   4  -2 7276.25 738.333   1
   5  -4   2 10123.4 773.574   1
  -5   4  -3 1351.96 330.546   1
   5  -4   3 1019.55 248.760   1
  -5   4  -4 785.416 225.408   1
   5  -4   4 325.825 115.009   1
   5  -4   5 2336.50 419.372   1
  -5   4  -5 3514.22 582.633   1
  -5   4  -6 3337.62 571.523   1
   5  -4   6 2190.47 449.532   1
   5  -3  -4 6035.28 642.621   1
   5  -3  -3 20571.1 1179.38   1
   5  -3  -2 11367.9 725.031   1
   5  -3  -1 395.328 126.623   1
  -5   3   1 437.765 178.255   1
   5  -3   0 855.727 205.678   1
  -5   3   0 606.003 205.346   1
   5  -3   2 21858.4 1065.90   1
  -5   3  -2 15575.9 1046.85   1
   5  -3   3 58.5836 25.9830   1
  -5   3  -4 4701.28 574.280   1
   5  -3   4 3182.89 454.284   1
  -5   3  -5 6846.83 806.600   1
   5  -3   5 5816.32 682.083   1
  -5   3  -6 4853.63 662.930   1
   5  -3   6 3824.52 557.502   1
  -5   3  -7 2451.61 567.162   1
   5  -2  -4 18737.1 1253.59   1
   5  -2  -3 2910.33 408.798   1
   5  -2  -2 45638.3 1588.41   1
  -5   2   1 1569.03 345.159   1
   5  -2  -1 1697.02 297.583   1
   5  -2   0 7588.71 609.922   1
  -5   2   0 6874.55 685.726   1
   5  -2   1 8042.08 680.197   1
  -5   2  -1 6373.66 628.611   1
   5  -2   2 18288.8 974.974   1
  -5   2  -2 15794.4 1016.32   1
  -5   2  -3 227.434 107.243   1
   5  -2   3 170.224 100.001   1
  -5   2  -4 1102.69 267.460   1
   5  -2   4 826.335 210.623   1
  -5   2  -5 1906.24 399.027   1
   5  -2   5 1835.22 367.080   1
  -5   2  -6 4415.49 609.204   1
   5  -2   6 4540.28 581.446   1
  -5   2  -7 4388.48 629.448   1
   5  -2   7 3534.67 576.363   1
   5  -1  -3 899.686 254.589   1
   5  -1  -2 287.321 107.416   1
  -5   1   1 41110.4 1719.31   1
   5  -1  -1 44431.4 1699.39   1
   5  -1   0 9780.75 770.074   1
  -5   1   0 10735.5 779.478   1
   5  -1   1 84535.6 2078.97   1
  -5   1  -1 86091.0 2277.22   1
  -5   1  -2 41.7079 29.4556   1
   5  -1   3 3503.28 444.976   1
  -5   1  -3 3712.73 482.032   1
  -5   1  -4 242.151 118.869   1
   5  -1   4 91.6894 84.8641   1
  -5   1  -5 8027.55 792.806   1
   5  -1   5 8247.87 747.714   1
   5  -1   6 11013.2 935.830   1
  -5   1  -6 8949.77 847.976   1
   5  -1   7 1025.07 299.970   1
  -5   1  -7 1251.22 314.161   1
   5  -1   8 235.428 161.102   1
  -5   1  -8 500.465 216.021   1
   5   0  -2 265.497 146.055   1
   5   0  -1 13181.3 915.100   1
   5   0   0 35527.9 1357.92   1
  -5   0   0 36226.9 1489.28   1
   5   0   1 979.532 238.550   1
  -5   0  -1 931.747 255.307   1
   5   0   2 48140.7 1555.46   1
  -5   0  -2 46520.8 1581.45   1
   5   0   3 10934.8 754.513   1
  -5   0  -3 7886.74 679.040   1
  -5   0  -4 88.3734 68.9853   1
   5   0   4 142.667 105.681   1
  -5   0  -5 867.768 242.902   1
   5   0   5 688.420 203.260   1
   5   0   6 1033.07 268.521   1
  -5   0  -6 870.166 239.729   1
  -5   0  -7 142.077 111.900   1
   5   0   8 1.32596 88.3078   1
   5   1  -1 19334.2 1140.34   1
  -5  -1   0 3389.02 492.705   1
   5   1   0 4429.99 556.726   1
  -5  -1  -1 6124.03 596.078   1
   5   1   1 6943.68 612.301   1
   5   1   2 7400.35 618.940   1
  -5  -1  -2 7465.35 642.909   1
   5   1   3 13863.7 920.830   1
  -5  -1  -3 14665.3 929.482   1
  -5  -1  -4 159.855 102.912   1
   5   1   4 25.3094 49.2022   1
   5   1   5 43848.9 1667.95   1
  -5  -1  -5 44914.9 1685.18   1
  -5  -1  -6 6300.76 679.976   1
   5   1   6 5360.63 575.049   1
  -5  -1  -7 2857.13 470.447   1
   5   1   7 3575.87 527.476   1
   5   1   8 829.490 322.560   1
  -5  -1  -8 951.604 355.046   1
  -5  -1  -9 188.203 113.812   1
   5   2  -1 210589. 4098.05   1
   5   2   0 29474.3 1309.79   1
   5   2   1 79962.2 2119.53   1
  -5  -2  -1 79030.1 2146.37   1
   5   2   2 23444.6 1160.19   1
  -5  -2  -2 23188.6 1163.75   1
   5   2   3 367.889 144.360   1
  -5  -2  -3 351.638 130.607   1
   5   2   4 987.571 263.383   1
  -5  -2  -4 589.663 203.993   1
   5   2   5 19020.5 1036.66   1
  -5  -2  -5 18130.6 1048.96   1
  -5  -2  -6 5672.78 626.075   1
   5   2   6 5230.34 587.037   1
  -5  -2  -7 7176.46 727.943   1
   5   2   7 8453.86 763.019   1
  -5  -2  -8 293.300 512.722   1
   5   2   8 2410.28 572.009   1
   5   2   9 968.446 308.764   1
  -5  -2  -9 1620.02 356.928   1
   5   3   0 20949.5 1173.30   1
  -5  -3  -1 21212.1 1116.55   1
   5   3   1 20841.0 1177.28   1
   5   3   2 14763.1 867.434   1
  -5  -3  -2 14656.9 862.034   1
  -5  -3  -3 600.164 180.676   1
   5   3   3 619.650 173.868   1
   5   3   4 53479.1 1730.07   1
  -5  -3  -4 52144.9 1685.96   1
   5   3   5 19335.2 1044.32   1
  -5  -3  -5 18999.9 998.804   1
  -5  -3  -6 117.102 101.868   1
   5   3   6 206.367 117.551   1
  -5  -3  -7 534.768 416.580   1
   5   3   7 1905.94 377.788   1
  -5  -3  -8 33049.2 2790.49   1
   5   3   8 17107.0 1766.66   1
   5   3   9 624.811 248.664   1
  -5  -3  -9 250.086 294.952   1
  -5  -3 -10 93.9926 103.248   1
   5   4   0 2734.91 465.839   1
   5   4   1 5283.19 532.997   1
  -5  -4  -2 151003. 2901.99   1
   5   4   2 146614. 2806.41   1
   5   4   3 45223.9 1576.01   1
  -5  -4  -3 44953.1 1696.14   1
  -5  -4  -4 14.0817 38.5976   1
   5   4   5 34990.4 1359.25   1
  -5  -4  -5 34361.5 1404.25   1
  -5  -4  -6 424.993 154.628   1
   5   4   6 469.540 166.871   1
  -5  -4  -7 275.710 133.122   1
   5   4   7 63.7895 57.1313   1
  -5  -4  -8 4622.61 796.708   1
   5   4   8 7130.77 753.665   1
   5   4   9 151.121 75.9774   1
  -5  -4  -9 202.732 95.8824   1
   5   4  10 540.912 218.535   1
  -5  -4 -10 778.331 243.363   1
   5   5   1 51628.6 1854.66   1
  -5  -5  -2 52739.2 1706.24   1
   5   5   2 47038.9 1658.94   1
  -5  -5  -3 64.8167 50.3190   1
   5   5   3 450.481 156.055   1
   5   5   4 11966.3 784.700   1
  -5  -5  -4 10944.8 742.617   1
  -5  -5  -5 611.993 177.040   1
   5   5   5 470.581 145.259   1
   5   5   6 18046.2 1007.33   1
  -5  -5  -6 19129.3 1045.03   1
  -5  -5  -7 4382.72 514.534   1
   5   5   7 3854.46 504.523   1
  -5  -5  -8 11009.4 835.014   1
   5   5   8 9771.89 793.698   1
   5   5   9 574.542 208.532   1
  -5  -5  -9 334.483 148.356   1
   5   5  10 617.429 229.671   1
  -5  -5 -10 588.059 207.997   1
  -5  -5 -11 831.529 255.177   1
   5   6   1 44824.1 1828.20   1
   5   6   2 15907.8 974.518   1
  -5  -6  -3 15530.3 973.699   1
   5   6   3 14679.2 855.411   1
  -5  -6  -4 263.262 112.699   1
   5   6   4 199.479 102.276   1
   5   6   5 30679.4 1262.15   1
  -5  -6  -5 30878.3 1322.36   1
   5   6   6 2384.26 357.166   1
  -5  -6  -6 2524.85 367.774   1
  -5  -6  -7 2290.35 388.338   1
   5   6   7 2406.71 388.078   1
  -5  -6  -8 10165.6 789.946   1
   5   6   8 7839.07 679.670   1
   5   6   9 854.065 236.185   1
  -5  -6  -9 1314.20 287.219   1
  -5  -6 -10 133.548 109.806   1
  -5  -6 -11 2470.56 427.001   1
   5   7   1 10427.2 927.847   1
   5   7   2 18144.3 1000.47   1
   5   7   3 4655.41 479.940   1
  -5  -7  -4 6791.69 657.741   1
   5   7   4 8978.53 636.371   1
   5   7   5 7286.54 583.198   1
  -5  -7  -5 6239.24 612.320   1
  -5  -7  -6 59.3385 67.0844   1
   5   7   7 2483.50 351.145   1
  -5  -7  -7 2524.54 370.083   1
  -5  -7  -8 36563.5 1512.32   1
   5   7   8 36692.5 1453.28   1
  -5  -7  -9 497.732 183.372   1
   5   7   9 630.803 208.679   1
  -5  -7 -10 229.290 159.036   1
   5   7  10 246.149 163.499   1
  -5  -7 -11 1529.87 366.307   1
   5   8   2 12124.7 887.019   1
   5   8   3 19346.0 967.695   1
   5   8   4 134.781 58.2990   1
   5   8   5 8929.52 583.957   1
  -5  -8  -5 8349.87 700.120   1
   5   8   6 8222.98 624.408   1
  -5  -8  -6 3305.63 443.310   1
  -5  -8  -7 550.735 156.992   1
   5   8   7 536.398 162.318   1
  -5  -8  -8 1851.26 295.086   1
   5   8   8 1353.85 268.245   1
  -5  -8  -9 1865.17 376.466   1
   5   8   9 2209.62 382.614   1
  -5  -8 -10 83.7512 91.8578   1
  -5  -8 -11 3033.32 478.725   1
  -5  -8 -12 201.156 131.400   1
   5   9   2 200.044 125.425   1
   5   9   3 1009.19 248.138   1
   5   9   4 50299.3 1497.14   1
   5   9   5 12147.5 721.104   1
  -5  -9  -6 563.496 173.497   1
   5   9   6 445.060 129.802   1
   5   9   7 1756.71 277.740   1
  -5  -9  -7 1568.19 300.951   1
  -5  -9  -8 917.022 224.594   1
   5   9   8 944.953 206.605   1
   5   9   9 223.585 112.454   1
  -5  -9  -9 131.896 113.014   1
  -5  -9 -10 1910.43 346.319   1
   5   9  10 1556.66 309.091   1
  -5  -9 -11 4528.30 526.436   1
   5  10   2 301.059 140.428   1
   5  10   3 3508.33 498.009   1
   5  10   4 4.65804 14.9132   1
   5  10   5 626.820 152.748   1
   5  10   6 1400.90 218.997   1
  -5 -10  -7 6348.70 609.677   1
   5  10   7 9367.47 599.219   1
  -5 -10  -8 4537.33 507.673   1
   5  10   8 5503.73 478.804   1
   5  10   9 54.5849 26.2893   1
   5  10  10 700.320 198.392   1
   5  11   2 999999. 9081.48   1
   5  11   3 2247.09 381.324   1
   5  11   4 4919.03 438.290   1
   5  11   6 2569.01 280.943   1
   5  11   7 5.31367 7.97602   1
   5  11   8 91.0833 54.6076   1
   5  12   2 445.330 193.081   1
   5  12   3 340.348 158.430   1
   5  12   4 2304.68 284.830   1
  -6   7   1 528.911 242.700   1
  -6   7  -1 87.4267 60.3408   1
  -6   7  -2 368.784 169.162   1
  -6   7  -3 754.727 265.928   1
   6  -6  -3 608.715 184.133   1
   6  -6  -2 3372.25 394.438   1
   6  -6  -1 2070.96 334.956   1
  -6   6   1 1785.69 384.422   1
   6  -6   0 257.933 115.435   1
  -6   6   0 255.734 183.883   1
  -6   6  -1 7344.68 807.290   1
   6  -6   1 9587.40 773.985   1
   6  -6   2 224.251 118.303   1
  -6   6  -2 436.437 194.433   1
   6  -6   3 45.9826 71.4195   1
  -6   6  -3 147.452 139.858   1
   6  -6   4 584.768 209.801   1
  -6   6  -4 714.225 238.401   1
   6  -5  -7 2725.69 625.733   1
   6  -5  -6 733.747 236.101   1
   6  -5  -5 4403.59 536.795   1
   6  -5  -4 343.088 135.504   1
   6  -5  -3 1826.27 305.575   1
   6  -5  -2 8655.16 677.700   1
   6  -5  -1 3295.46 419.118   1
  -6   5   1 2467.89 446.038   1
   6  -5   0 528.393 252.331   1
  -6   5   0 333.418 179.539   1
   6  -5   1 2230.37 379.938   1
  -6   5  -1 2298.63 423.033   1
   6  -5   2 636.332 176.191   1
  -6   5  -2 586.353 210.483   1
   6  -5   3 307.019 136.913   1
  -6   5  -3 334.651 167.267   1
  -6   5  -4 4186.87 612.694   1
   6  -5   4 4232.01 568.140   1
   6  -4  -6 6269.75 734.289   1
   6  -4  -5 1601.88 350.498   1
   6  -4  -4 1407.00 321.775   1
   6  -4  -3 4917.63 562.093   1
   6  -4  -2 625.176 199.159   1
   6  -4  -1 4465.22 483.349   1
  -6   4   1 4396.93 566.851   1
   6  -4   0 2841.27 403.287   1
  -6   4   0 1968.40 388.911   1
   6  -4   1 9234.97 771.495   1
  -6   4  -1 12913.7 1080.91   1
   6  -4   2 485.843 166.006   1
   6  -4   3 184.367 86.0821   1
  -6   4  -3 147.707 105.443   1
  -6   4  -4 198.624 136.428   1
   6  -4   4 137.261 30.0871   1
   6  -4   5 64.0586 70.6066   1
   6  -3  -5 2287.97 445.341   1
   6  -3  -4 56.0496 66.8192   1
   6  -3  -3 19619.1 1191.78   1
   6  -3  -2 159.509 90.5316   1
  -6   3   1 9048.68 841.951   1
   6  -3  -1 8355.02 680.081   1
   6  -3   0 13161.5 917.351   1
  -6   3   0 9533.37 885.334   1
   6  -3   1 13013.3 872.221   1
  -6   3  -1 11530.4 999.713   1
   6  -3   2 298.295 150.128   1
  -6   3  -2 325.342 165.031   1
   6  -3   3 952.526 265.834   1
  -6   3  -3 932.908 292.931   1
  -6   3  -4 11831.1 985.933   1
   6  -3   4 8589.10 766.603   1
   6  -3   5 22.9488 36.5546   1
  -6   3  -6 4326.48 700.216   1
   6  -3   6 2980.20 586.738   1
   6  -2  -4 169.905 119.292   1
   6  -2  -3 4806.71 625.321   1
   6  -2  -2 4529.80 560.212   1
  -6   2   1 3296.44 527.508   1
   6  -2  -1 3670.25 478.922   1
   6  -2   0 15708.9 947.964   1
  -6   2   0 19324.0 1159.26   1
   6  -2   1 22107.7 1204.82   1
  -6   2  -1 26686.8 1413.10   1
   6  -2   2 26956.1 1323.20   1
  -6   2  -2 16782.0 1108.04   1
  -6   2  -3 847.937 268.756   1
   6  -2   3 1165.05 269.341   1
  -6   2  -4 1542.43 366.270   1
   6  -2   4 1412.67 313.327   1
  -6   2  -5 829.122 282.998   1
   6  -2   5 751.304 244.103   1
  -6   2  -6 852.069 276.581   1
   6  -2   6 574.753 220.313   1
   6  -1  -3 329.003 160.433   1
   6  -1  -2 10649.4 956.489   1
  -6   1   1 222.923 134.728   1
   6  -1  -1 1161.49 273.541   1
   6  -1   0 8138.70 743.264   1
  -6   1   0 7873.74 782.589   1
   6  -1   1 3517.93 475.203   1
  -6   1  -1 2692.98 501.917   1
   6  -1   2 1186.71 288.458   1
  -6   1  -2 1040.77 256.969   1
   6  -1   3 7.56985 23.4283   1
   6  -1   4 8811.96 779.915   1
  -6   1  -4 7362.29 759.410   1
  -6   1  -5 3068.97 540.240   1
   6  -1   5 4154.28 556.354   1
  -6   1  -6 1031.20 309.573   1
   6  -1   6 785.466 248.389   1
  -6   1  -7 2844.33 567.547   1
   6  -1   7 1646.69 402.552   1
   6   0  -3 54851.2 2351.81   1
   6   0  -2 9424.67 790.492   1
   6   0  -1 660.895 242.894   1
  -6   0   0 1213.98 298.432   1
   6   0   0 1609.20 310.724   1
   6   0   1 196.420 111.142   1
  -6   0  -1 222.485 137.827   1
   6   0   2 3816.21 487.650   1
  -6   0  -2 4034.76 552.103   1
  -6   0  -3 222.960 130.381   1
   6   0   3 212.740 129.403   1
   6   0   4 25579.8 1347.32   1
  -6   0  -4 26957.0 1437.58   1
  -6   0  -6 539.626 213.556   1
   6   0   6 326.343 148.440   1
  -6   0  -7 7504.89 870.579   1
   6   0   7 6129.97 727.082   1
   6   1  -2 13233.6 1065.36   1
   6   1  -1 411.887 161.634   1
  -6  -1   0 113190. 2967.29   1
   6   1   0 109805. 2785.48   1
   6   1   1 14374.5 945.553   1
  -6  -1  -1 11952.1 895.134   1
   6   1   2 13808.6 897.250   1
  -6  -1  -2 13127.7 947.885   1
   6   1   4 2272.49 373.070   1
  -6  -1  -4 1846.55 371.893   1
   6   1   5 1904.48 368.373   1
  -6  -1  -5 1586.46 346.919   1
  -6  -1  -6 1146.60 298.215   1
   6   1   6 1525.78 345.425   1
  -6  -1  -7 11204.4 991.559   1
   6   1   7 6835.40 733.526   1
   6   1   8 343.496 180.540   1
  -6  -1  -8 420.950 192.487   1
   6   2  -1 2022.31 392.113   1
   6   2   0 4811.47 637.975   1
   6   2   1 4475.57 568.668   1
  -6  -2  -1 5570.26 659.824   1
   6   2   2 75473.8 2251.89   1
  -6  -2  -2 77721.0 2439.61   1
   6   2   3 37420.1 1528.62   1
  -6  -2  -3 35651.7 1570.73   1
   6   2   4 3184.90 459.231   1
  -6  -2  -4 4365.46 527.986   1
   6   2   5 12439.1 904.038   1
  -6  -2  -5 9822.01 855.419   1
  -6  -2  -6 39.2392 44.5525   1
   6   2   6 227.682 128.802   1
  -6  -2  -7 3275.76 512.733   1
   6   2   7 3633.67 534.831   1
   6   2   8 464.110 175.978   1
  -6  -2  -8 598.359 243.337   1
  -6  -2  -9 3908.90 790.514   1
   6   3  -1 90709.2 3058.64   1
   6   3   0 48204.8 1781.26   1
  -6  -3  -1 439.218 225.172   1
   6   3   1 67.4263 54.8313   1
   6   3   2 16214.4 1009.40   1
  -6  -3  -2 16693.0 1055.24   1
   6   3   3 27501.2 1260.96   1
  -6  -3  -3 26521.3 1309.45   1
   6   3   4 1907.51 337.691   1
  -6  -3  -4 1480.09 298.925   1
   6   3   5 6242.59 627.074   1
  -6  -3  -5 4887.18 590.326   1
  -6  -3  -6 774.025 283.843   1
   6   3   6 942.055 275.666   1
  -6  -3  -7 1995.44 636.386   1
   6   3   7 5333.99 672.598   1
  -6  -3  -8 930.755 634.493   1
   6   3   8 3289.42 568.639   1
   6   3   9 382.230 195.645   1
  -6  -3  -9 461.775 199.326   1
   6   4   0 91100.9 2713.50   1
   6   4   1 4997.57 594.041   1
  -6  -4  -2 4382.75 575.998   1
   6   4   2 4201.13 514.189   1
   6   4   3 30588.0 1409.13   1
  -6  -4  -3 29058.4 1448.69   1
   6   4   4 2485.18 379.334   1
  -6  -4  -4 3071.75 517.853   1
   6   4   5 5348.95 583.674   1
  -6  -4  -5 6733.57 666.366   1
  -6  -4  -6 792.845 310.010   1
   6   4   6 1068.47 284.184   1
   6   4   7 10490.8 920.259   1
  -6  -4  -7 10591.1 867.724   1
  -6  -4  -8 615.666 353.364   1
   6   4   8 1206.14 357.465   1
  -6  -4  -9 101.699 101.283   1
   6   4   9 102.407 72.0015   1
  -6  -4 -10 6967.34 912.823   1
   6   5   0 5409.21 676.625   1
   6   5   1 68067.2 2195.10   1
   6   5   2 70.2796 45.4645   1
  -6  -5  -2 117.120 69.8252   1
   6   5   3 49057.1 1709.64   1
  -6  -5  -3 44587.0 1737.86   1
   6   5   4 6654.24 608.299   1
  -6  -5  -4 5827.29 703.248   1
   6   5   5 6346.70 638.757   1
  -6  -5  -5 6112.36 644.840   1
   6   5   6 7759.01 698.853   1
  -6  -5  -6 7657.32 748.576   1
   6   5   7 10269.0 838.497   1
  -6  -5  -7 7406.27 761.164   1
  -6  -5  -8 513.658 199.381   1
   6   5   8 510.211 199.465   1
  -6  -5  -9 175.505 107.875   1
   6   5   9 238.921 145.917   1
  -6  -5 -10 909.644 270.937   1
   6   5  10 790.883 247.615   1
   6   6   1 118.949 42.8274   1
   6   6   2 3225.86 495.943   1
  -6  -6  -3 7436.62 766.948   1
   6   6   3 7581.06 654.923   1
   6   6   4 8718.16 745.664   1
  -6  -6  -4 10061.9 835.293   1
   6   6   5 4935.40 541.063   1
  -6  -6  -5 4504.46 567.136   1
   6   6   6 15521.8 988.287   1
  -6  -6  -6 12597.9 910.628   1
  -6  -6  -7 449.593 184.118   1
   6   6   7 270.962 122.783   1
  -6  -6  -8 787.174 244.430   1
   6   6   8 725.496 209.768   1
  -6  -6  -9 6540.35 731.351   1
   6   6   9 5654.51 631.620   1
  -6  -6 -10 3611.61 499.021   1
   6   6  10 3722.37 572.828   1
  -6  -6 -11 6292.40 816.041   1
   6   7   1 849.812 290.323   1
   6   7   2 8011.08 773.555   1
   6   7   3 165904. 3243.51   1
  -6  -7  -4 1994.11 393.597   1
   6   7   4 2375.65 368.583   1
   6   7   5 2060.30 341.729   1
  -6  -7  -5 2023.08 351.613   1
   6   7   6 6309.15 641.326   1
  -6  -7  -6 6682.01 660.520   1
   6   7   7 71.8058 74.6620   1
  -6  -7  -7 203.142 119.095   1
   6   7   8 1318.12 301.987   1
  -6  -7  -8 1526.44 319.982   1
   6   7   9 159.050 119.093   1
  -6  -7  -9 134.533 110.049   1
  -6  -7 -10 783.587 250.812   1
   6   7  10 810.162 261.404   1
  -6  -7 -11 225.055 149.589   1
   6   7  11 98.2748 103.366   1
   6   8   1 12156.8 1085.03   1
   6   8   2 476.776 200.697   1
   6   8   3 519.054 223.558   1
   6   8   4 723.214 205.254   1
   6   8   5 154.839 71.5644   1
  -6  -8  -5 166.342 121.714   1
   6   8   6 27797.7 1304.49   1
  -6  -8  -6 24156.2 1357.81   1
   6   8   7 1980.02 338.050   1
  -6  -8  -7 1850.40 336.404   1
   6   8   8 239.721 109.617   1
  -6  -8  -8 246.318 120.448   1
  -6  -8  -9 29578.1 1714.23   1
   6   8   9 22189.0 1568.27   1
  -6  -8 -10 9.71982 52.0549   1
   6   8  10 1941.72 392.716   1
   6   9   2 80.3384 74.3283   1
   6   9   4 6281.30 588.971   1
   6   9   5 3300.60 394.690   1
   6   9   6 15301.5 918.070   1
  -6  -9  -6 11601.6 942.729   1
   6   9   8 4113.38 543.840   1
  -6  -9  -8 3480.43 517.293   1
  -6  -9  -9 6574.73 683.361   1
   6   9   9 6687.51 645.775   1
   6   9  10 548.939 212.300   1
  -6  -9 -10 652.152 225.170   1
   6   9  11 146.273 119.723   1
  -6  -9 -11 10.0901 22.4040   1
   6   9  12 452.319 195.492   1
  -6  -9 -12 666.172 220.406   1
   6  10   2 11328.4 999.728   1
   6  10   3 7097.55 776.323   1
   6  10   4 506.427 163.460   1
   6  10   5 1525.12 263.204   1
   6  10   6 5407.46 520.748   1
  -6 -10  -7 263.727 142.593   1
   6  10   7 209.550 105.194   1
   6  10   8 911.574 208.467   1
  -6 -10  -8 606.225 191.954   1
  -6 -10  -9 609.745 210.837   1
   6  10   9 672.672 188.899   1
  -6 -10 -10 1285.59 382.099   1
   6  11   2 82.4358 93.3193   1
   6  11   3 16.6062 71.7363   1
   6  11   4 1099.22 240.974   1
   6  11   5 539.692 156.254   1
   6  11   6 23767.0 1059.54   1
   6  11   7 111.866 23.1375   1
   6  11   8 143.563 93.6550   1
   6  11   9 295.292 111.273   1
   6  11  10 2656.66 465.637   1
   6  12   2 2121.94 420.951   1
   6  12   3 279.102 158.935   1
   6  12   4 64.8227 61.1704   1
   6  12   5 568.024 166.853   1
   6  12   6 2219.58 339.361   1
  -7   6   1 983.168 296.079   1
  -7   6   0 1127.79 300.319   1
  -7   6  -1 139.793 136.959   1
   7  -6   1 932.330 280.882   1
   7  -6   2 765.412 221.138   1
  -7   6  -2 583.325 210.389   1
   7  -5  -5 455.957 194.584   1
   7  -5  -4 2590.71 425.047   1
   7  -5  -3 1603.69 299.615   1
   7  -5  -2 1792.49 331.080   1
  -7   5   1 4501.73 660.102   1
   7  -5  -1 5412.15 597.894   1
  -7   5   0 530.825 219.762   1
   7  -5   0 289.361 142.923   1
  -7   5  -1 933.035 337.327   1
   7  -5   1 1257.08 281.667   1
   7  -5   2 591.737 192.872   1
  -7   5  -2 337.939 188.504   1
   7  -5   3 207.155 150.962   1
  -7   5  -3 163.362 146.005   1
   7  -4  -6 7522.15 792.571   1
   7  -4  -5 55.9478 47.1688   1
   7  -4  -4 6958.45 728.076   1
   7  -4  -3 3233.56 478.806   1
   7  -4  -2 575.467 187.676   1
  -7   4   1 2799.22 504.068   1
   7  -4  -1 3384.20 469.683   1
  -7   4   0 42.3581 82.2467   1
   7  -4   1 275.284 162.458   1
   7  -4   2 5340.13 629.895   1
  -7   4  -2 4534.49 689.868   1
   7  -4   3 240.877 151.162   1
  -7   4  -3 416.528 209.667   1
  -7   4  -4 234.016 168.769   1
   7  -3  -5 1664.01 359.410   1
   7  -3  -4 7874.53 925.776   1
   7  -3  -3 2741.60 456.940   1
   7  -3  -2 1044.11 283.417   1
  -7   3   1 7575.32 902.558   1
   7  -3  -1 9736.54 792.186   1
   7  -3   0 1670.34 340.270   1
  -7   3   0 1521.63 340.484   1
   7  -3   1 1977.07 369.692   1
  -7   3  -1 1082.93 337.015   1
   7  -3   2 2661.80 465.396   1
  -7   3  -2 2620.61 477.589   1
   7  -3   3 521.073 179.003   1
  -7   3  -3 682.293 248.388   1
   7  -3   4 1243.76 324.800   1
  -7   3  -4 674.271 283.519   1
   7  -2  -5 10278.4 1024.61   1
   7  -2  -4 23554.1 1430.01   1
   7  -2  -3 25926.4 1666.84   1
   7  -2  -2 564.651 204.991   1
  -7   2   1 2863.80 574.040   1
   7  -2  -1 2710.08 481.299   1
   7  -2   0 59.6333 74.9317   1
  -7   2   0 277.739 152.000   1
   7  -2   2 9376.56 841.232   1
  -7   2  -2 12702.6 1292.29   1
   7  -2   3 143.124 92.5462   1
  -7   2  -3 206.205 124.229   1
   7  -2   4 6465.52 749.934   1
  -7   2  -4 4160.69 707.906   1
  -7   2  -5 1219.27 375.479   1
   7  -2   5 1368.95 325.385   1
   7  -1  -4 288.400 146.709   1
   7  -1  -3 2364.98 421.730   1
   7  -1  -2 21608.9 1860.04   1
   7  -1  -1 20603.8 1242.52   1
  -7   1   0 11537.4 1050.14   1
   7  -1   0 13461.3 1052.42   1
   7  -1   1 2164.80 406.438   1
  -7   1  -1 1468.07 368.529   1
   7  -1   2 4575.55 616.135   1
  -7   1  -2 3904.35 587.671   1
   7  -1   3 2475.92 415.567   1
  -7   1  -3 1536.95 356.989   1
  -7   1  -4 87.1678 117.159   1
   7  -1   4 4.02014 34.0098   1
   7  -1   5 4863.17 675.025   1
  -7   1  -5 3480.84 614.901   1
  -7   1  -6 2719.26 595.015   1
   7  -1   6 1761.48 444.743   1
   7   0  -3 16865.3 1281.34   1
   7   0  -2 183.501 119.172   1
   7   0  -1 33227.8 1667.50   1
   7   0   0 372.036 152.464   1
  -7   0   0 261.934 171.001   1
   7   0   1 5273.11 630.851   1
  -7   0  -1 7091.04 775.742   1
   7   0   2 42501.1 1642.61   1
  -7   0  -2 24021.5 1555.24   1
   7   0   3 1164.50 304.587   1
  -7   0  -3 882.482 290.801   1
  -7   0  -5 1346.75 369.207   1
   7   0   5 1477.35 341.913   1
  -7   0  -6 268.758 160.193   1
   7   0   6 300.178 156.271   1
   7   1  -2 584.861 236.244   1
   7   1  -1 2081.68 481.781   1
  -7  -1   0 12202.4 1212.35   1
   7   1   0 13456.3 1050.66   1
   7   1   1 9485.76 840.445   1
  -7  -1  -1 9458.75 944.679   1
   7   1   2 15595.1 1024.73   1
  -7  -1  -2 7670.52 929.386   1
  -7  -1  -3 84.1882 108.785   1
   7   1   4 2360.40 415.281   1
  -7  -1  -4 2712.28 478.633   1
   7   1   5 5304.59 664.544   1
  -7  -1  -5 4716.20 718.122   1
  -7  -1  -6 99.2844 116.067   1
  -7  -1  -7 85.1316 96.5783   1
   7   1   7 169.195 163.228   1
   7   2  -2 43640.2 2130.01   1
   7   2  -1 3061.38 516.946   1
   7   2   0 34793.7 1731.27   1
  -7  -2  -1 1173.93 331.806   1
   7   2   1 1178.72 315.180   1
   7   2   2 2989.41 495.661   1
  -7  -2  -2 2882.04 494.547   1
   7   2   3 112.901 95.3732   1
  -7  -2  -3 62.6761 57.7379   1
   7   2   4 238.897 103.919   1
  -7  -2  -4 359.202 176.559   1
   7   2   5 35595.6 1593.69   1
  -7  -2  -5 26386.7 1546.15   1
  -7  -2  -6 728.893 350.368   1
   7   2   6 501.653 300.736   1
  -7  -2  -7 2699.24 473.498   1
   7   2   7 2475.69 454.225   1
   7   3  -1 235.468 145.036   1
   7   3   0 45971.9 2046.99   1
  -7  -3  -1 18304.1 1370.87   1
   7   3   1 16957.5 1265.97   1
   7   3   2 27185.0 1387.19   1
  -7  -3  -2 27273.3 1480.09   1
   7   3   3 38267.5 1646.83   1
  -7  -3  -3 32827.8 1833.95   1
   7   3   4 3671.99 495.646   1
  -7  -3  -4 3508.47 579.309   1
   7   3   5 14714.3 1040.33   1
  -7  -3  -5 17963.4 1229.35   1
   7   3   6 2594.73 450.963   1
  -7  -3  -6 2098.62 429.187   1
   7   3   7 157.723 91.1015   1
  -7  -3  -8 6034.41 713.566   1
   7   3   8 5900.60 716.304   1
   7   4  -1 690.021 252.918   1
   7   4   0 12348.6 990.245   1
   7   4   1 729.580 267.794   1
  -7  -4  -2 17276.0 1198.50   1
   7   4   2 15958.7 1074.12   1
   7   4   3 12661.1 987.652   1
  -7  -4  -3 14860.6 1066.48   1
   7   4   4 386.297 173.750   1
  -7  -4  -4 39.8536 111.125   1
   7   4   5 16804.3 1154.49   1
  -7  -4  -5 13046.4 1182.46   1
   7   4   6 1961.15 430.265   1
  -7  -4  -6 396.192 471.564   1
  -7  -4  -7 80.3280 210.105   1
   7   4   7 405.314 247.933   1
  -7  -4  -8 338.768 190.325   1
   7   4   8 179.330 121.892   1
   7   5   0 20091.4 1400.17   1
   7   5   1 11407.5 995.845   1
  -7  -5  -2 22117.8 1420.44   1
   7   5   2 22324.5 1385.17   1
   7   5   3 2128.44 396.512   1
  -7  -5  -3 1745.03 394.559   1
   7   5   4 7185.25 717.311   1
  -7  -5  -4 5368.19 787.773   1
   7   5   5 6645.64 735.274   1
  -7  -5  -5 4137.41 791.705   1
   7   5   6 45.7758 57.7745   1
  -7  -5  -6 101.901 123.117   1
   7   5   7 694.612 381.234   1
  -7  -5  -7 1958.15 423.619   1
   7   5   8 7971.37 817.525   1
  -7  -5  -8 10358.1 955.353   1
  -7  -5  -9 157.419 124.261   1
   7   5   9 202.184 136.706   1
   7   6   0 18571.8 1460.82   1
   7   6   1 22953.8 1344.17   1
   7   6   2 4312.67 616.972   1
  -7  -6  -3 5537.63 725.826   1
   7   6   3 6441.24 691.306   1
   7   6   4 21448.3 1267.09   1
  -7  -6  -4 20785.0 1277.84   1
   7   6   5 17540.8 1059.13   1
  -7  -6  -5 15276.8 1320.28   1
   7   6   6 3484.50 510.734   1
  -7  -6  -6 3906.39 613.653   1
   7   6   7 1898.05 376.740   1
  -7  -6  -7 1900.58 386.935   1
   7   6   8 3432.92 505.996   1
  -7  -6  -8 4210.37 612.728   1
   7   7   1 1518.89 406.858   1
   7   7   2 1419.58 398.638   1
   7   7   3 33340.2 1576.65   1
   7   7   4 141.613 103.650   1
  -7  -7  -4 27.4360 76.7528   1
  -7  -7  -5 996.284 283.596   1
   7   7   5 1124.66 286.523   1
   7   7   6 1953.63 473.743   1
  -7  -7  -6 70.1669 107.848   1
   7   7   7 11261.9 891.857   1
  -7  -7  -7 11266.8 999.307   1
   7   7   8 23134.5 1330.08   1
  -7  -7  -8 23648.7 1413.71   1
  -7  -7  -9 72.3772 82.6960   1
   7   7  10 280.231 210.786   1
  -7  -7 -10 798.810 345.307   1
   7   8   1 39878.8 1941.31   1
   7   8   2 6283.84 703.265   1
   7   8   4 1535.58 328.731   1
  -7  -8  -5 118.540 102.996   1
  -7  -8  -6 43.0407 57.2003   1
   7   8   6 124.201 105.632   1
  -7  -8  -7 1201.85 368.098   1
   7   8   7 1220.94 283.711   1
  -7  -8  -8 1260.16 350.879   1
   7   8   8 1299.81 346.474   1
   7   8   9 239.183 190.212   1
  -7  -8  -9 660.270 239.156   1
   7   8  10 1448.49 362.994   1
  -7  -8 -10 2092.25 439.303   1
   7   9   1 7086.87 913.400   1
   7   9   2 405.101 182.924   1
   7   9   3 6097.75 691.509   1
   7   9   4 20839.0 1218.17   1
   7   9   5 4611.88 546.188   1
  -7  -9  -6 1354.40 353.830   1
   7   9   6 1621.20 327.017   1
   7   9   7 3626.46 501.479   1
  -7  -9  -7 2200.50 508.825   1
  -7  -9  -8 73.0539 127.038   1
  -7  -9  -9 695.113 249.125   1
   7   9   9 267.655 211.833   1
   7   9  10 561.625 267.998   1
  -7  -9 -10 718.626 280.789   1
   7   9  11 1543.69 372.823   1
  -7  -9 -11 2464.07 459.750   1
   7  10   2 1998.70 398.872   1
   7  10   3 188.017 106.920   1
   7  10   4 268.770 117.945   1
   7  10   5 896.489 262.344   1
   7  10   6 938.395 250.591   1
  -7 -10  -6 571.797 245.338   1
  -7 -10  -7 3247.26 555.561   1
   7  10   7 4542.84 547.181   1
   7  10   8 2263.41 439.845   1
  -7 -10  -8 3433.85 515.134   1
  -7 -10  -9 70.3399 84.3759   1
   7  10   9 312.018 174.189   1
  -7 -10 -10 1324.05 323.588   1
   7  10  10 1176.14 280.860   1
   7  10  11 156.941 108.425   1
  -7 -10 -11 1975.24 474.292   1
   7  11   2 11.7141 53.7098   1
   7  11   4 159.382 98.1498   1
   7  11   5 599.112 186.251   1
   7  11   6 171.313 96.5609   1
   7  11   7 51.6826 55.5346   1
   7  11   8 76.8660 84.6167   1
   7  11   9 62.5819 54.8040   1
   7  11  10 2351.42 394.621   1
   7  11  11 5953.62 764.362   1
   7  12   2 261.575 162.733   1
   7  12   3 10.7144 72.5566   1
   7  12   4 15676.5 987.638   1
   7  12   5 78.7348 65.3033   1
   7  12   6 131.966 69.2764   1
   7  12   7 146.789 85.2240   1
   7  13   2 2664.44 486.158   1
  -8   6   1 3499.21 668.459   1
  -8   6   0 101.074 133.270   1
  -8   6  -1 812.358 319.599   1
   8  -5  -2 1532.45 381.435   1
  -8   5   1 330.394 212.903   1
   8  -5  -1 290.223 127.752   1
   8  -5   0 1784.90 370.697   1
  -8   5   0 1278.01 343.707   1
   8  -5   1 72.0874 72.9110   1
  -8   5  -1 62.2096 123.573   1
   8  -4  -6 1284.50 400.869   1
   8  -4  -4 168.822 92.7848   1
   8  -4  -3 3536.57 544.568   1
   8  -4  -2 1462.03 329.584   1
   8  -4  -1 335.684 155.298   1
  -8   4   1 312.195 188.130   1
   8  -4   0 1047.60 304.989   1
  -8   4   0 601.592 242.436   1
   8  -4   1 649.823 232.232   1
  -8   4  -1 423.037 213.117   1
  -8   4  -2 172.097 113.884   1
   8  -4   2 124.713 93.7029   1
   8  -3  -6 2210.36 489.923   1
   8  -3  -5 1339.29 392.443   1
   8  -3  -4 544.370 219.816   1
   8  -3  -3 7475.58 749.931   1
   8  -3  -2 3.07867 96.9937   1
   8  -3  -1 711.603 196.023   1
  -8   3   1 1382.31 376.778   1
   8  -3   0 200.565 149.977   1
   8  -3   1 3739.16 554.887   1
  -8   3  -1 2688.50 543.240   1
  -8   3  -2 245.954 184.484   1
   8  -3   2 445.657 189.905   1
  -8   3  -3 573.320 264.043   1
   8  -3   3 346.348 163.605   1
   8  -2  -5 1588.42 429.244   1
   8  -2  -4 306.094 199.616   1
   8  -2  -3 4932.49 698.987   1
   8  -2  -1 11556.4 1040.88   1
  -8   2   0 4197.03 663.028   1
   8  -2   0 5608.67 687.181   1
  -8   2  -2 44.2744 7.39421   1
   8  -2   2 555.819 205.232   1
  -8   2  -3 70.7720 114.120   1
   8  -2   3 3.72680 39.3741   1
   8  -1  -4 46.0007 70.7546   1
   8  -1  -3 1403.87 424.745   1
   8  -1  -2 263.359 148.179   1
   8  -1  -1 25.9682 14.3997   1
  -8   1   0 2942.31 597.919   1
   8  -1   0 3566.59 579.709   1
   8  -1   1 76.1966 90.3819   1
  -8   1  -1 127.768 63.7057   1
   8  -1   3 12435.4 1026.35   1
  -8   1  -3 13305.9 1321.64   1
   8  -1   4 137885. 3499.47   1
  -8   1  -4 168663. 4961.16   1
   8   0  -3 41762.4 2165.49   1
   8   0  -2 2500.35 521.256   1
   8   0  -1 419.488 199.891   1
   8   0   0 1713.66 372.226   1
  -8   0   0 1675.17 422.636   1
  -8   0  -1 93.7128 82.0503   1
   8   0   2 390.527 147.637   1
  -8   0  -2 383.121 217.471   1
  -8   0  -3 92.6939 47.3395   1
   8   0   3 773.985 267.088   1
   8   0   4 4789.00 629.923   1
  -8   0  -4 2629.87 522.618   1
   8   0   5 181.229 149.417   1
  -8   0  -5 1266.38 407.597   1
   8   1  -3 4074.60 721.647   1
   8   1  -2 230.434 157.630   1
   8   1  -1 10096.6 994.119   1
  -8  -1   0 19591.9 1500.67   1
   8   1   0 23017.7 1441.58   1
  -8  -1  -2 78.3875 93.1816   1
   8   1   2 224.867 186.668   1
  -8  -1  -3 120.080 119.379   1
   8   1   5 4695.46 638.954   1
  -8  -1  -5 6195.41 813.963   1
   8   2  -2 2479.50 545.505   1
   8   2  -1 5091.08 793.069   1
   8   2   0 23298.3 1474.09   1
  -8  -2  -1 221.430 165.184   1
   8   2   2 10437.7 950.422   1
  -8  -2  -2 14648.7 1152.11   1
   8   2   3 11481.4 1013.36   1
  -8  -2  -3 3379.81 708.536   1
  -8  -2  -4 1130.81 341.923   1
   8   2   4 226.113 137.982   1
   8   2   5 1826.80 388.961   1
  -8  -2  -5 1079.91 333.072   1
   8   2   6 4203.85 598.847   1
  -8  -2  -6 5071.93 772.161   1
   8   3  -2 34866.4 2063.45   1
   8   3  -1 8710.89 900.833   1
   8   3   0 30192.5 1913.87   1
  -8  -3  -1 1822.00 464.284   1
   8   3   1 1546.73 378.933   1
  -8  -3  -2 422.683 228.098   1
   8   3   2 396.805 181.141   1
   8   3   3 9184.59 856.882   1
  -8  -3  -3 7654.34 886.541   1
   8   3   4 655.926 215.926   1
  -8  -3  -4 366.306 215.326   1
  -8  -3  -5 427.262 198.059   1
   8   3   5 277.776 142.683   1
   8   3   6 4376.74 610.143   1
  -8  -3  -6 3336.23 585.128   1
   8   4  -1 5058.38 793.714   1
   8   4   0 23898.7 1558.81   1
   8   4   1 15385.8 1207.90   1
  -8  -4  -2 648.933 249.730   1
   8   4   2 1616.43 371.519   1
   8   4   3 3008.85 519.553   1
  -8  -4  -3 2662.65 490.598   1
   8   4   4 8855.26 852.419   1
  -8  -4  -4 9276.78 1061.04   1
  -8  -4  -5 30.8841 164.089   1
   8   4   5 55.2575 143.955   1
   8   4   6 1672.23 365.500   1
  -8  -4  -6 1080.34 322.506   1
  -8  -4  -7 1156.98 317.849   1
   8   4   7 1049.65 298.667   1
   8   5   0 7546.89 968.307   1
   8   5   1 3844.94 728.312   1
  -8  -5  -2 3733.54 756.019   1
   8   5   2 3943.03 678.985   1
  -8  -5  -3 33483.3 2193.02   1
   8   5   3 40043.8 1873.42   1
   8   5   4 3354.92 532.280   1
  -8  -5  -4 781.616 640.588   1
   8   5   5 684.170 293.713   1
  -8  -5  -5 158.571 250.128   1
   8   5   6 4345.90 750.890   1
  -8  -5  -6 11268.2 1062.24   1
   8   5   7 2444.33 456.717   1
  -8  -5  -7 2894.44 521.168   1
  -8  -5  -8 5189.18 813.706   1
   8   6   0 17794.3 1492.94   1
   8   6   1 4221.48 765.949   1
   8   6   2 23605.5 1500.48   1
  -8  -6  -3 1118.02 548.322   1
   8   6   3 16060.4 1366.37   1
  -8  -6  -4 35.3555 146.076   1
   8   6   5 888.370 393.993   1
  -8  -6  -5 430.524 375.338   1
  -8  -6  -6 491.348 214.425   1
   8   6   6 528.966 208.209   1
   8   6   7 86.3239 92.4832   1
  -8  -6  -7 86.3891 120.615   1
   8   6   8 481.145 236.469   1
  -8  -6  -8 420.336 197.056   1
   8   7   0 62.1448 121.510   1
   8   7   1 1315.96 357.488   1
   8   7   2 23719.1 1614.00   1
   8   7   3 41556.8 1853.56   1
  -8  -7  -4 80.5312 125.474   1
   8   7   4 206.915 146.894   1
   8   7   5 426.334 176.646   1
  -8  -7  -5 313.228 186.703   1
   8   7   6 6776.94 764.496   1
  -8  -7  -6 3833.62 654.928   1
   8   7   7 1814.24 398.350   1
  -8  -7  -7 1506.18 376.025   1
   8   7   8 6.63198 57.6691   1
  -8  -7  -8 52.0493 65.1172   1
  -8  -7  -9 7680.20 943.667   1
   8   8   1 1852.97 438.761   1
   8   8   2 2662.22 574.730   1
   8   8   3 2168.37 426.415   1
   8   8   4 6694.05 756.433   1
  -8  -8  -5 10932.3 1098.25   1
   8   8   5 12634.0 981.896   1
   8   8   6 17442.0 1165.96   1
  -8  -8  -6 18560.0 1355.54   1
  -8  -8  -7 151.879 98.5818   1
   8   8   7 535.052 202.478   1
  -8  -8  -8 247.852 160.492   1
   8   8   9 125.262 127.331   1
  -8  -8  -9 164.504 96.0964   1
   8   9   1 1036.57 343.129   1
   8   9   2 7494.64 913.208   1
   8   9   3 407.164 207.068   1
   8   9   4 6971.17 776.274   1
  -8  -9  -5 2146.66 510.954   1
   8   9   5 3075.61 526.424   1
  -8  -9  -6 4658.97 710.030   1
   8   9   6 2991.52 566.893   1
  -8  -9  -7 346.705 227.423   1
   8   9   7 155.685 159.434   1
  -8  -9  -8 738.162 333.597   1
   8   9   8 878.639 350.250   1
   8   9   9 1896.43 408.063   1
  -8  -9  -9 2107.62 473.672   1
   8  10   2 3334.09 648.310   1
   8  10   3 3641.39 655.770   1
   8  10   4 127.156 138.217   1
   8  10   5 7366.09 888.568   1
   8  10   6 180.090 133.358   1
  -8 -10  -7 87.9528 121.547   1
  -8 -10  -8 270.981 178.844   1
   8  10   8 364.977 174.131   1
  -8 -10 -10 390.253 193.480   1
   8  10  10 387.975 194.749   1
   8  11   2 439.433 249.166   1
   8  11   3 563.572 263.426   1
   8  11   4 24.8930 33.4060   1
   8  11   5 5150.46 719.803   1
   8  11   6 11675.5 1054.89   1
  -8 -11  -7 2596.64 510.733   1
   8  11   7 4276.03 564.248   1
  -8 -11  -8 1097.14 311.554   1
   8  11   8 1457.87 308.477   1
   8  11  10 386.424 179.998   1
   8  12   2 335.251 187.405   1
   8  12   3 307.538 209.128   1
   8  12   5 4274.42 558.650   1
   8  12   6 60.7577 80.0354   1
   8  12   7 477.848 176.308   1
   8  12   8 1597.18 314.553   1
   8  13   2 534.327 196.081   1
   8  13   3 254.310 163.536   1
   8  13   4 1766.41 365.385   1
   9  -4  -4 2583.75 546.612   1
   9  -4  -3 694.116 258.936   1
   9  -4  -2 3609.67 569.011   1
   9  -4  -1 3027.24 522.158   1
  -9   4   0 10753.4 1291.18   1
   9  -3  -6 291.110 190.880   1
   9  -3  -4 3803.70 683.078   1
   9  -3  -2 254.228 176.902   1
   9  -3  -1 71.7036 11.3887   1
  -9   3   0 392.433 187.826   1
   9  -3   0 492.285 214.767   1
   9  -2  -5 2047.50 524.736   1
   9  -2  -3 333.225 194.092   1
   9  -2  -2 232.399 170.637   1
   9  -2  -1 2670.89 506.087   1
   9  -2   0 431.768 206.383   1
  -9   2   0 162.064 166.662   1
  -9   2  -1 1250.90 381.476   1
   9  -2   1 1507.96 402.181   1
   9  -1  -4 98.8804 117.333   1
   9  -1  -3 519.197 237.657   1
   9  -1  -2 13734.6 1173.37   1
   9  -1  -1 145.445 120.690   1
  -9   1   0 1.53108 41.0459   1
   9  -1   1 22.9647 46.5151   1
  -9   1  -2 2333.39 566.331   1
   9  -1   2 745.203 295.885   1
   9   0  -4 315.391 191.633   1
   9   0  -3 1867.57 518.566   1
   9   0  -1 1456.46 368.506   1
  -9   0   0 984.509 379.422   1
   9   0   0 214.767 112.356   1
  -9   0  -1 8231.22 1011.32   1
   9   0   1 16433.4 1240.77   1
   9   0   2 404.071 243.688   1
  -9   0  -2 208.429 160.050   1
  -9   0  -3 8319.59 1286.30   1
   9   1  -3 154.695 143.700   1
   9   1  -2 114.101 149.108   1
   9   1  -1 316.718 190.612   1
   9   1   0 6155.54 747.162   1
   9   1   2 578.530 203.099   1
  -9  -1  -2 283.989 164.322   1
   9   1   3 1616.28 386.349   1
  -9  -1  -3 573.950 275.715   1
   9   2  -2 13385.3 1228.29   1
   9   2   0 2798.43 571.564   1
  -9  -2  -1 6039.43 922.277   1
   9   2   1 10720.5 1015.63   1
   9   2   2 917.027 307.665   1
  -9  -2  -2 929.735 391.505   1
   9   2   3 2524.90 481.205   1
  -9  -2  -3 1781.23 507.442   1
  -9  -2  -4 230.162 193.578   1
   9   2   4 76.4221 82.9460   1
   9   3  -2 1512.84 450.717   1
   9   3  -1 866.211 343.953   1
   9   3   0 9053.75 995.319   1
  -9  -3  -1 11959.0 1229.06   1
   9   3   1 12908.9 1159.15   1
   9   3   2 92.3594 52.6295   1
   9   3   3 598.085 220.226   1
  -9  -3  -3 434.562 206.438   1
   9   3   4 8498.39 902.401   1
  -9  -3  -4 4573.84 870.195   1
   9   4  -1 5385.47 769.842   1
   9   4   0 52.7166 68.3859   1
   9   4   2 1532.08 371.158   1
  -9  -4  -2 1365.88 440.954   1
   9   4   3 1442.32 379.612   1
  -9  -4  -3 1299.24 403.215   1
   9   4   4 13233.4 1167.11   1
  -9  -4  -4 14511.1 1358.35   1
  -9  -4  -5 613.230 310.886   1
   9   4   5 867.490 282.570   1
   9   5  -1 4791.31 875.055   1
   9   5   0 435.469 211.664   1
   9   5   1 12137.4 1159.19   1
  -9  -5  -2 205.034 793.729   1
   9   5   2 2799.98 633.975   1
  -9  -5  -3 2816.12 583.047   1
   9   5   3 2079.69 451.893   1
   9   5   4 172.828 164.030   1
  -9  -5  -4 184.206 127.493   1
   9   5   5 3959.29 581.121   1
  -9  -5  -5 3278.17 641.068   1
  -9  -5  -6 2736.66 666.759   1
   9   6   0 7198.23 918.629   1
   9   6   1 875.156 414.816   1
   9   6   2 384.518 327.599   1
   9   6   3 416.730 365.896   1
  -9  -6  -3 44.3275 465.012   1
  -9  -6  -4 26914.7 1819.59   1
   9   6   4 22262.4 1521.04   1
  -9  -6  -5 1120.01 356.737   1
   9   6   5 631.226 237.838   1
   9   6   6 7131.18 844.307   1
  -9  -6  -6 4691.02 772.873   1
   9   7   0 6891.51 1011.51   1
   9   7   1 2803.08 737.479   1
   9   7   2 97.1091 169.677   1
   9   7   3 2425.50 485.341   1
  -9  -7  -4 2565.89 569.640   1
   9   7   4 2866.57 515.394   1
   9   7   5 888.019 290.303   1
  -9  -7  -5 599.606 289.645   1
  -9  -7  -6 154.460 149.836   1
  -9  -7  -7 13124.9 1352.24   1
   9   8   1 30406.4 1912.29   1
   9   8   2 266.756 205.594   1
   9   8   4 3313.29 586.430   1
   9   8   5 972.950 274.481   1
  -9  -8  -5 110.545 38.0257   1
   9   8   6 5075.90 669.983   1
  -9  -8  -6 4787.87 747.544   1
  -9  -8  -7 800.794 294.068   1
   9   8   7 1064.74 309.043   1
   9   9   1 1697.92 444.715   1
   9   9   2 1557.73 511.051   1
   9   9   3 3492.98 594.255   1
   9   9   4 5407.72 755.585   1
  -9  -9  -5 2501.77 531.903   1
   9   9   5 2829.83 546.536   1
   9   9   6 250.223 156.537   1
  -9  -9  -6 258.546 161.767   1
  -9  -9  -7 265.648 167.744   1
   9   9   7 292.408 189.864   1
  -9  -9  -8 8315.18 1059.51   1
   9  10   2 498.454 259.273   1
   9  10   3 674.936 293.423   1
   9  10   4 137.524 135.081   1
   9  10   5 1076.94 364.896   1
   9  10   6 97.4431 70.5414   1
  -9 -10  -6 187.224 189.257   1
  -9 -10  -7 13713.8 1307.27   1
   9  10   7 12881.8 1227.87   1
  -9 -10  -8 184.137 121.263   1
   9  10   8 10.8080 47.2846   1
   9  11   2 2202.87 512.901   1
   9  11   3 40836.6 1857.79   1
   9  11   5 40.1895 82.6436   1
   9  11   6 73.4302 104.744   1
  -9 -11  -7 989.047 364.760   1
   9  11   7 1230.39 361.967   1
  -9 -11  -8 77.2338 116.654   1
   9  11   8 141.369 139.388   1
   9  12   2 498.978 271.775   1
   9  12   3 2306.62 505.034   1
   9  12   4 2667.92 552.361   1
   9  12   5 146.443 121.678   1
   9  12   6 57.4695 71.9919   1
   9  12   7 1251.83 322.281   1
   9  12   8 1412.53 351.968   1
   9  12   9 852.606 262.042   1
   9  13   2 58.9967 107.346   1
   9  13   3 3065.86 593.870   1
   9  13   4 370.293 182.868   1
   9  13   5 401.777 197.479   1
   0   0   0    0.00    0.00   0

TITL LD011_p12_s1_rrp in P-1
REM P-1 (#2 in standard setting)
CELL 0.29070   6.121850   6.662470   6.917839  74.3712  85.4180  64.2454
ZERR    1.00   0.001302   0.001521   0.001448   0.0192   0.0172   0.0217
LATT  1
SFAC O Na Al Si
UNIT 8.00 1.00 1.00 3.00
TREF
HKLF 4
END
;
_shelx_hkl_checksum   99814
