# Supplementary material for: Polymorphism of feldspars above 10 GPa
Source: Nat Commun. 2020 Jun 1;11:2721. doi: 10.1038/s41467-020-16547-4 (PMC7264230; doi:10.1038/s41467-020-16547-4)
Supplement: Supplementary file 4 — Supplementary Data 1 [file 41467_2020_16547_MOESM4_ESM.zip › CIFs/Microcline-II_p13_24i8GPa.cif]

 
data_Microcline-II_24i8GPa
 


_publ_requested_journal          'Nature Communications' 

_publ_contact_author_name        'Anna Pakhomova'
_publ_contact_author_address     
;Deutsches Elektronen-Synchrotron (DESY)
Notkestrasse 85
22607 Hamburg
Germany
;
_publ_contact_author_email       anna.pakhomova@desy.de
_publ_contact_author_phone       00494089985457
loop_
_publ_author_name
_publ_author_address
'Pakhomova, Anna'
;Deutsches Elektronen-Synchrotron (DESY)
Notkestrasse 85
22607 Hamburg
Germany
;

_audit_creation_method            'SHELXL-2016/6'
_shelx_SHELXL_version_number      '2016/6'
_chemical_name_systematic         microcline
_chemical_name_common             microcline
_chemical_melting_point           ?
_chemical_formula_moiety          ?
_chemical_formula_sum
 'Al K O8 Si3' 
_chemical_formula_weight          278.35

loop_
 _atom_type_symbol
 _atom_type_description
 _atom_type_scat_dispersion_real
 _atom_type_scat_dispersion_imag
 _atom_type_scat_source
 'O'  'O'  -0.0009   0.0008
 'International Tables Vol C Tables 4.2.6.8 and 6.1.1.4'
 'K'  'K'   0.0342   0.0411
 'International Tables Vol C Tables 4.2.6.8 and 6.1.1.4'
 'Al'  'Al'   0.0053   0.0078
 'International Tables Vol C Tables 4.2.6.8 and 6.1.1.4'
 'Si'  'Si'   0.0082   0.0108
 'International Tables Vol C Tables 4.2.6.8 and 6.1.1.4'
 
_space_group_crystal_system       triclinic
_space_group_IT_number            2
_space_group_name_H-M_alt         'P -1'
_space_group_name_Hall            '-P 1'
 
_shelx_space_group_comment
;
The symmetry employed for this shelxl refinement is uniquely defined
by the following loop, which should always be used as a source of
symmetry information in preference to the above space-group names.
They are only intended as comments.
;
 
loop_
 _space_group_symop_operation_xyz
 'x, y, z'
 '-x, -y, -z'
 
_cell_length_a                    6.0910(11)
_cell_length_b                    6.6445(15)
_cell_length_c                    6.9011(17)
_cell_angle_alpha                 74.23(2)
_cell_angle_beta                  85.363(17)
_cell_angle_gamma                 64.07(2)
_cell_volume                      241.49(10)
_cell_formula_units_Z             2
_cell_measurement_temperature     293(2)
_cell_measurement_reflns_used     615

_cell_measurement_theta_min     2.0230
_cell_measurement_theta_max     15.9020
 
_exptl_crystal_description        'plate crystal'
_exptl_crystal_colour             colorless
_exptl_crystal_density_meas       ?
_exptl_crystal_density_method     ?
_exptl_crystal_density_diffrn     3.828          
_exptl_crystal_F_000              276
_exptl_transmission_factor_min    ?
_exptl_transmission_factor_max    ?
_exptl_crystal_size_max           0.02
_exptl_crystal_size_mid           0.015
_exptl_crystal_size_min           0.01
_exptl_absorpt_coefficient_mu     0.202
_shelx_estimated_absorpt_T_min    ?
_shelx_estimated_absorpt_T_max    ?
_exptl_absorpt_correction_type    'multi-scan'
_exptl_absorpt_correction_T_min                   0.90006
_exptl_absorpt_correction_T_max                   1.00000
_exptl_absorpt_process_details    ?
_exptl_absorpt_special_details    
;
CrysAlisPro 1.171.39.46 (Rigaku Oxford Diffraction, 2018)
Empirical absorption correction using spherical harmonics,
 implemented in SCALE3 ABSPACK scaling algorithm.
;
_diffrn_ambient_temperature       293(2)
_diffrn_ambient_pressure          24800000
_diffrn_radiation_wavelength      0.2907
_diffrn_radiation_type            synchrotron
_diffrn_source                    synchrotron
_diffrn_source_type               'PETRA III, Beamline P02.2'
_diffrn_measurement_device_type   'esperanto-CrysAlisPro-abstract goniometer imported esperanto images'
_diffrn_measurement_method        '\w scans'
_diffrn_detector_area_resol_mean  ?
_diffrn_reflns_number             2097
_diffrn_reflns_av_unetI/netI      0.0417
_diffrn_reflns_av_R_equivalents   0.0294
_diffrn_reflns_limit_h_min        -9
_diffrn_reflns_limit_h_max        9
_diffrn_reflns_limit_k_min        -11
_diffrn_reflns_limit_k_max        13
_diffrn_reflns_limit_l_min        -13
_diffrn_reflns_limit_l_max        11
_diffrn_reflns_theta_min          1.813
_diffrn_reflns_theta_max          18.293
_diffrn_reflns_theta_full         10.045
_diffrn_measured_fraction_theta_max   0.259
_diffrn_measured_fraction_theta_full  0.443
_diffrn_reflns_Laue_measured_fraction_max    0.259
_diffrn_reflns_Laue_measured_fraction_full   0.443
_diffrn_reflns_point_group_measured_fraction_max   0.259
_diffrn_reflns_point_group_measured_fraction_full  0.443
_reflns_number_total              1320
_reflns_number_gt                 1136
_reflns_threshold_expression      'I > 2\s(I)'
_reflns_Friedel_coverage          0.000
_reflns_Friedel_fraction_max      .
_reflns_Friedel_fraction_full     .
 
_reflns_special_details
;
 Reflections were merged by SHELXL according to the crystal
 class for the calculation of statistics and refinement.
 
 _reflns_Friedel_fraction is defined as the number of unique
 Friedel pairs measured divided by the number that would be
 possible theoretically, ignoring centric projections and
 systematic absences.
;
 
_computing_data_collection        
;
CrysAlisPro, Agilent Technologies,
Version 1.171.36.28 (release 01-02-2013 CrysAlis171 .NET)
(compiled Feb  1 2013,16:14:44)
;
_computing_cell_refinement        
;
CrysAlisPro, Agilent Technologies,
Version 1.171.36.28 (release 01-02-2013 CrysAlis171 .NET)
(compiled Feb  1 2013,16:14:44)
;
_computing_data_reduction         
;
CrysAlisPro, Agilent Technologies,
Version 1.171.36.28 (release 01-02-2013 CrysAlis171 .NET)
(compiled Feb  1 2013,16:14:44)
;
_computing_structure_solution      'SHELXL-2018/3 (Sheldrick, 2018)'
_computing_structure_refinement 'SHELXL-2018/3 (Sheldrick, 2018)'
_computing_molecular_graphics     ?
_computing_publication_material   ?
_refine_special_details           ?
_refine_ls_structure_factor_coef  Fsqd
_refine_ls_matrix_type            full
_refine_ls_weighting_scheme       calc
_refine_ls_weighting_details
'w=1/[\s^2^(Fo^2^)+(0.1007P)^2^+0.5118P] where P=(Fo^2^+2Fc^2^)/3'
_atom_sites_solution_primary      ?
_atom_sites_solution_secondary    ?
_atom_sites_solution_hydrogens    .
_refine_ls_hydrogen_treatment     undef
_refine_ls_extinction_method      none
_refine_ls_extinction_coef        .
_refine_ls_number_reflns          1320
_refine_ls_number_parameters      118
_refine_ls_number_restraints      0
_refine_ls_R_factor_all           0.0730
_refine_ls_R_factor_gt            0.0654
_refine_ls_wR_factor_ref          0.1881
_refine_ls_wR_factor_gt           0.1818
_refine_ls_goodness_of_fit_ref    1.130
_refine_ls_restrained_S_all       1.130
_refine_ls_shift/su_max           0.000
_refine_ls_shift/su_mean          0.000
 
loop_
 _atom_site_label
 _atom_site_type_symbol
 _atom_site_fract_x
 _atom_site_fract_y
 _atom_site_fract_z
 _atom_site_U_iso_or_equiv
 _atom_site_adp_type
 _atom_site_occupancy
 _atom_site_site_symmetry_order  
 _atom_site_calc_flag
 _atom_site_refinement_flags_posn
 _atom_site_refinement_flags_adp
 _atom_site_refinement_flags_occupancy
 _atom_site_disorder_assembly
 _atom_site_disorder_group
K1 K 0.78125(16) 0.68766(18) 0.4561(3) 0.0213(5) Uani 1 1 d . . . . .
Si1 Si 0.1615(2) 0.6630(2) 0.1290(3) 0.0173(6) Uani 1 1 d . . . . .
Si2 Si 0.2303(2) 0.9616(2) 0.3264(3) 0.0168(7) Uani 1 1 d . . . . .
Si3 Si 0.3017(2) 0.7176(2) 0.7380(3) 0.0200(7) Uani 1 1 d . . . . .
Al1 Al 0.3953(2) 0.2381(2) 0.9769(4) 0.0174(7) Uani 1 1 d . . . . .
O1 O -0.1026(6) 0.7127(6) 0.0825(9) 0.0230(18) Uani 1 1 d . . . . .
O2 O 0.3563(6) 0.8861(6) 0.5490(8) 0.0181(16) Uani 1 1 d . . . . .
O3 O 0.2679(5) 0.8083(5) -0.0558(8) 0.0189(16) Uani 1 1 d . . . . .
O4 O 0.4381(5) 0.9746(6) 0.1742(8) 0.0174(16) Uani 1 1 d . . . . .
O5 O 0.3354(6) 0.3912(6) 0.1702(9) 0.0186(16) Uani 1 1 d . . . . .
O6 O 0.1503(6) 0.7613(6) 0.3214(8) 0.0191(17) Uani 1 1 d . . . . .
O7 O -0.0053(5) 1.1984(6) 0.3124(9) 0.0211(17) Uani 1 1 d . . . . .
O8 O 0.3968(5) 0.4527(6) 0.7575(9) 0.0215(17) Uani 1 1 d . . . . .
 
loop_
 _atom_site_aniso_label
 _atom_site_aniso_U_11
 _atom_site_aniso_U_22
 _atom_site_aniso_U_33
 _atom_site_aniso_U_23
 _atom_site_aniso_U_13
 _atom_site_aniso_U_12
K1 0.0117(3) 0.0200(4) 0.0338(13) -0.0091(7) 0.0005(6) -0.0072(3)
Si1 0.0084(4) 0.0139(5) 0.0307(16) -0.0071(8) 0.0007(7) -0.0052(4)
Si2 0.0088(4) 0.0145(5) 0.0286(17) -0.0062(8) 0.0013(8) -0.0063(4)
Si3 0.0122(4) 0.0145(5) 0.0348(18) -0.0086(9) -0.0006(8) -0.0054(4)
Al1 0.0081(4) 0.0144(6) 0.0309(18) -0.0078(9) 0.0007(8) -0.0051(5)
O1 0.0096(10) 0.0207(14) 0.041(5) -0.010(2) -0.002(2) -0.0070(11)
O2 0.0130(10) 0.0161(12) 0.026(4) -0.004(2) -0.002(2) -0.0071(11)
O3 0.0109(10) 0.0135(11) 0.034(4) -0.007(2) -0.001(2) -0.0057(10)
O4 0.0092(9) 0.0147(12) 0.029(4) -0.005(2) 0.000(2) -0.0060(11)
O5 0.0124(10) 0.0145(12) 0.030(4) -0.007(2) 0.001(2) -0.0064(11)
O6 0.0120(10) 0.0176(13) 0.032(4) -0.009(2) 0.001(2) -0.0085(11)
O7 0.0097(9) 0.0182(13) 0.036(4) -0.011(2) -0.0009(19) -0.0037(11)
O8 0.0099(9) 0.0147(12) 0.040(4) -0.009(2) -0.004(2) -0.0039(10)
 
_geom_special_details
;
 All esds (except the esd in the dihedral angle between two l.s. planes)
 are estimated using the full covariance matrix.  The cell esds are taken
 into account individually in the estimation of esds in distances, angles
 and torsion angles; correlations between esds in cell parameters are only
 used when they are defined by crystal symmetry.  An approximate (isotropic)
 treatment of cell esds is used for estimating esds involving l.s. planes.
;
 
loop_
 _geom_bond_atom_site_label_1
 _geom_bond_atom_site_label_2
 _geom_bond_distance
 _geom_bond_site_symmetry_2
 _geom_bond_publ_flag
K1 O2 2.461(4) . ?
K1 O8 2.472(3) 2_666 ?
K1 O6 2.556(5) 1_655 ?
K1 O2 2.569(3) 2_676 ?
K1 O5 2.594(6) 2_666 ?
K1 O1 2.598(6) 1_655 ?
K1 O7 2.627(3) 2_676 ?
K1 O4 2.635(4) . ?
K1 K1 2.7046(18) 2_766 ?
K1 O6 2.821(5) 2_666 ?
K1 Si2 3.0710(15) 2_676 ?
K1 Si1 3.084(3) 1_655 ?
Si1 O1 1.537(3) . ?
Si1 O5 1.600(3) . ?
Si1 O6 1.616(4) . ?
Si1 O3 1.650(6) . ?
Si1 Si3 2.740(3) 1_554 ?
Si2 O7 1.584(3) . ?
Si2 O4 1.595(6) . ?
Si2 O6 1.614(4) . ?
Si2 O2 1.624(5) . ?
Si2 Si3 2.823(3) . ?
Si3 O8 1.563(3) . ?
Si3 O2 1.590(7) . ?
Si3 O3 1.655(5) 1_556 ?
Si3 O7 1.676(3) 2_576 ?
Si3 O5 2.095(3) 2_666 ?
Al1 O1 1.729(3) 2_566 ?
Al1 O8 1.778(6) . ?
Al1 O5 1.812(4) 1_556 ?
Al1 O4 1.830(5) 1_546 ?
Al1 O4 1.869(4) 2_666 ?
Al1 O3 2.034(3) 2_666 ?
Al1 Al1 2.780(3) 2_657 ?
 
loop_
 _geom_angle_atom_site_label_1
 _geom_angle_atom_site_label_2
 _geom_angle_atom_site_label_3
 _geom_angle
 _geom_angle_site_symmetry_1
 _geom_angle_site_symmetry_3
 _geom_angle_publ_flag
O2 K1 O8 84.11(12) . 2_666 ?
O2 K1 O6 142.10(13) . 1_655 ?
O8 K1 O6 116.52(18) 2_666 1_655 ?
O2 K1 O2 65.36(18) . 2_676 ?
O8 K1 O2 125.70(11) 2_666 2_676 ?
O6 K1 O2 77.00(14) 1_655 2_676 ?
O2 K1 O5 59.46(14) . 2_666 ?
O8 K1 O5 113.81(17) 2_666 2_666 ?
O6 K1 O5 126.26(13) 1_655 2_666 ?
O2 K1 O5 88.72(16) 2_676 2_666 ?
O2 K1 O1 121.75(13) . 1_655 ?
O8 K1 O1 59.72(17) 2_666 1_655 ?
O6 K1 O1 58.43(13) 1_655 1_655 ?
O2 K1 O1 98.86(17) 2_676 1_655 ?
O5 K1 O1 172.07(12) 2_666 1_655 ?
O2 K1 O7 100.14(12) . 2_676 ?
O8 K1 O7 174.91(9) 2_666 2_676 ?
O6 K1 O7 61.56(17) 1_655 2_676 ?
O2 K1 O7 59.08(10) 2_676 2_676 ?
O5 K1 O7 66.64(16) 2_666 2_676 ?
O1 K1 O7 119.35(17) 1_655 2_676 ?
O2 K1 O4 59.95(16) . . ?
O8 K1 O4 57.99(10) 2_666 . ?
O6 K1 O4 102.58(16) 1_655 . ?
O2 K1 O4 67.82(10) 2_676 . ?
O5 K1 O4 119.39(13) 2_666 . ?
O1 K1 O4 62.21(13) 1_655 . ?
O7 K1 O4 126.60(11) 2_676 . ?
O2 K1 K1 147.98(17) . 2_766 ?
O8 K1 K1 97.63(7) 2_666 2_766 ?
O6 K1 K1 64.79(9) 1_655 2_766 ?
O2 K1 K1 132.13(8) 2_676 2_766 ?
O5 K1 K1 91.41(10) 2_666 2_766 ?
O1 K1 K1 85.24(10) 1_655 2_766 ?
O7 K1 K1 77.28(7) 2_676 2_766 ?
O4 K1 K1 145.77(13) . 2_766 ?
O2 K1 O6 95.62(15) . 2_666 ?
O8 K1 O6 73.90(14) 2_666 2_666 ?
O6 K1 O6 119.84(12) 1_655 2_666 ?
O2 K1 O6 147.88(18) 2_676 2_666 ?
O5 K1 O6 59.18(12) 2_666 2_666 ?
O1 K1 O6 113.25(13) 1_655 2_666 ?
O7 K1 O6 102.74(14) 2_676 2_666 ?
O4 K1 O6 126.54(10) . 2_666 ?
K1 K1 O6 55.06(9) 2_766 2_666 ?
O2 K1 Si2 73.35(8) . 2_676 ?
O8 K1 Si2 154.03(7) 2_666 2_676 ?
O6 K1 Si2 77.09(9) 1_655 2_676 ?
O2 K1 Si2 31.91(10) 2_676 2_676 ?
O5 K1 Si2 65.44(9) 2_666 2_676 ?
O1 K1 Si2 122.44(11) 1_655 2_676 ?
O7 K1 Si2 31.05(6) 2_676 2_676 ?
O4 K1 Si2 98.63(7) . 2_676 ?
K1 K1 Si2 108.31(5) 2_766 2_676 ?
O6 K1 Si2 120.24(11) 2_666 2_676 ?
O2 K1 Si1 147.26(14) . 1_655 ?
O8 K1 Si1 85.04(14) 2_666 1_655 ?
O6 K1 Si1 31.57(9) 1_655 1_655 ?
O2 K1 Si1 97.15(15) 2_676 1_655 ?
O5 K1 Si1 151.70(7) 2_666 1_655 ?
O1 K1 Si1 29.85(7) 1_655 1_655 ?
O7 K1 Si1 92.73(13) 2_676 1_655 ?
O4 K1 Si1 88.23(13) . 1_655 ?
K1 K1 Si1 64.23(7) 2_766 1_655 ?
O6 K1 Si1 110.80(11) 2_666 1_655 ?
Si2 K1 Si1 107.00(6) 2_676 1_655 ?
O1 Si1 O5 110.22(19) . . ?
O1 Si1 O6 105.8(2) . . ?
O5 Si1 O6 112.9(2) . . ?
O1 Si1 O3 112.0(3) . . ?
O5 Si1 O3 109.4(3) . . ?
O6 Si1 O3 106.4(2) . . ?
O1 Si1 Si3 96.3(3) . 1_554 ?
O5 Si1 Si3 88.5(2) . 1_554 ?
O6 Si1 Si3 140.4(2) . 1_554 ?
O3 Si1 Si3 34.07(12) . 1_554 ?
O1 Si1 K1 57.3(2) . 1_455 ?
O5 Si1 K1 103.6(2) . 1_455 ?
O6 Si1 K1 55.89(18) . 1_455 ?
O3 Si1 K1 146.85(11) . 1_455 ?
Si3 Si1 K1 153.34(5) 1_554 1_455 ?
O1 Si1 K1 95.8(3) . 2_666 ?
O5 Si1 K1 56.9(2) . 2_666 ?
O6 Si1 K1 64.99(19) . 2_666 ?
O3 Si1 K1 152.18(10) . 2_666 ?
Si3 Si1 K1 145.37(5) 1_554 2_666 ?
K1 Si1 K1 51.92(5) 1_455 2_666 ?
O7 Si2 O4 115.8(3) . . ?
O7 Si2 O6 109.74(18) . . ?
O4 Si2 O6 113.7(2) . . ?
O7 Si2 O2 106.0(2) . . ?
O4 Si2 O2 104.8(2) . . ?
O6 Si2 O2 105.8(3) . . ?
O7 Si2 Si3 105.7(2) . . ?
O4 Si2 Si3 126.38(14) . . ?
O6 Si2 Si3 79.7(2) . . ?
O2 Si2 Si3 28.22(18) . . ?
O7 Si2 K1 58.82(11) . 2_676 ?
O4 Si2 K1 97.58(12) . 2_676 ?
O6 Si2 K1 147.9(2) . 2_676 ?
O2 Si2 K1 56.76(12) . 2_676 ?
Si3 Si2 K1 75.83(6) . 2_676 ?
O7 Si2 K1 144.74(12) . . ?
O4 Si2 K1 58.08(13) . . ?
O6 Si2 K1 103.40(11) . . ?
O2 Si2 K1 51.93(16) . . ?
Si3 Si2 K1 68.36(6) . . ?
K1 Si2 K1 86.58(4) 2_676 . ?
O7 Si2 K1 84.49(18) . 1_455 ?
O4 Si2 K1 141.89(12) . 1_455 ?
O6 Si2 K1 29.68(17) . 1_455 ?
O2 Si2 K1 99.2(2) . 1_455 ?
Si3 Si2 K1 71.12(6) . 1_455 ?
K1 Si2 K1 120.40(7) 2_676 1_455 ?
K1 Si2 K1 122.58(7) . 1_455 ?
O8 Si3 O2 122.0(3) . . ?
O8 Si3 O3 119.5(3) . 1_556 ?
O2 Si3 O3 111.9(2) . 1_556 ?
O8 Si3 O7 98.64(17) . 2_576 ?
O2 Si3 O7 99.7(2) . 2_576 ?
O3 Si3 O7 97.4(2) 1_556 2_576 ?
O8 Si3 O5 81.61(13) . 2_666 ?
O2 Si3 O5 84.7(2) . 2_666 ?
O3 Si3 O5 77.92(17) 1_556 2_666 ?
O7 Si3 O5 174.6(3) 2_576 2_666 ?
O8 Si3 Si1 91.6(3) . 1_556 ?
O2 Si3 Si1 145.00(14) . 1_556 ?
O3 Si3 Si1 33.96(18) 1_556 1_556 ?
O7 Si3 Si1 83.1(2) 2_576 1_556 ?
O5 Si3 Si1 91.51(19) 2_666 1_556 ?
O8 Si3 Si2 109.3(2) . . ?
O2 Si3 Si2 28.88(10) . . ?
O3 Si3 Si2 131.17(17) 1_556 . ?
O7 Si3 Si2 76.1(2) 2_576 . ?
O5 Si3 Si2 109.0(2) 2_666 . ?
Si1 Si3 Si2 152.30(6) 1_556 . ?
O8 Si3 K1 86.2(2) . . ?
O2 Si3 K1 44.17(12) . . ?
O3 Si3 K1 119.60(16) 1_556 . ?
O7 Si3 K1 134.4(2) 2_576 . ?
O5 Si3 K1 50.99(18) 2_666 . ?
Si1 Si3 K1 142.38(5) 1_556 . ?
Si2 Si3 K1 59.82(6) . . ?
O8 Si3 K1 36.60(12) . 2_666 ?
O2 Si3 K1 105.55(14) . 2_666 ?
O3 Si3 K1 141.8(2) 1_556 2_666 ?
O7 Si3 K1 68.89(11) 2_576 2_666 ?
O5 Si3 K1 113.22(9) 2_666 2_666 ?
Si1 Si3 K1 107.87(7) 1_556 2_666 ?
Si2 Si3 K1 81.58(6) . 2_666 ?
K1 Si3 K1 92.28(5) . 2_666 ?
O8 Si3 K1 159.8(3) . 2_676 ?
O2 Si3 K1 38.05(13) . 2_676 ?
O3 Si3 K1 76.86(17) 1_556 2_676 ?
O7 Si3 K1 90.24(16) 2_576 2_676 ?
O5 Si3 K1 91.25(13) 2_666 2_676 ?
Si1 Si3 K1 107.57(5) 1_556 2_676 ?
Si2 Si3 K1 55.19(5) . 2_676 ?
K1 Si3 K1 74.76(6) . 2_676 ?
K1 Si3 K1 135.82(7) 2_666 2_676 ?
O1 Al1 O8 92.2(2) 2_566 . ?
O1 Al1 O5 100.76(19) 2_566 1_556 ?
O8 Al1 O5 101.7(2) . 1_556 ?
O1 Al1 O4 91.5(2) 2_566 1_546 ?
O8 Al1 O4 168.0(2) . 1_546 ?
O5 Al1 O4 88.9(2) 1_556 1_546 ?
O1 Al1 O4 97.38(16) 2_566 2_666 ?
O8 Al1 O4 85.6(2) . 2_666 ?
O5 Al1 O4 160.10(13) 1_556 2_666 ?
O4 Al1 O4 82.5(3) 1_546 2_666 ?
O1 Al1 O3 177.07(19) 2_566 2_666 ?
O8 Al1 O3 88.1(2) . 2_666 ?
O5 Al1 O3 76.33(16) 1_556 2_666 ?
O4 Al1 O3 88.84(18) 1_546 2_666 ?
O4 Al1 O3 85.55(14) 2_666 2_666 ?
O1 Al1 Al1 95.93(13) 2_566 2_657 ?
O8 Al1 Al1 126.35(19) . 2_657 ?
O5 Al1 Al1 128.2(2) 1_556 2_657 ?
O4 Al1 Al1 41.79(14) 1_546 2_657 ?
O4 Al1 Al1 40.75(17) 2_666 2_657 ?
O3 Al1 Al1 86.24(10) 2_666 2_657 ?
O1 Al1 K1 57.1(2) 2_566 2_666 ?
O8 Al1 K1 52.94(11) . 2_666 ?
O5 Al1 K1 140.46(13) 1_556 2_666 ?
O4 Al1 K1 120.91(11) 1_546 2_666 ?
O4 Al1 K1 58.00(12) 2_666 2_666 ?
O3 Al1 K1 125.1(2) 2_666 2_666 ?
Al1 Al1 K1 88.97(8) 2_657 2_666 ?
Si1 O1 Al1 177.6(3) . 2_566 ?
Si1 O1 K1 92.9(2) . 1_455 ?
Al1 O1 K1 89.0(2) 2_566 1_455 ?
Si3 O2 Si2 122.9(2) . . ?
Si3 O2 K1 109.08(15) . . ?
Si2 O2 K1 96.8(3) . . ?
Si3 O2 K1 119.5(3) . 2_676 ?
Si2 O2 K1 91.33(17) . 2_676 ?
K1 O2 K1 114.64(18) . 2_676 ?
Si1 O3 Si3 112.0(2) . 1_554 ?
Si1 O3 Al1 110.6(2) . 2_666 ?
Si3 O3 Al1 106.1(2) 1_554 2_666 ?
Si2 O4 Al1 122.35(16) . 1_564 ?
Si2 O4 Al1 124.8(2) . 2_666 ?
Al1 O4 Al1 97.5(3) 1_564 2_666 ?
Si2 O4 K1 91.0(2) . . ?
Al1 O4 K1 134.07(17) 1_564 . ?
Al1 O4 K1 85.02(10) 2_666 . ?
Si1 O5 Al1 122.4(3) . 1_554 ?
Si1 O5 Si3 116.29(19) . 2_666 ?
Al1 O5 Si3 98.10(18) 1_554 2_666 ?
Si1 O5 K1 92.0(2) . 2_666 ?
Al1 O5 K1 134.7(2) 1_554 2_666 ?
Si3 O5 K1 90.13(18) 2_666 2_666 ?
Si2 O6 Si1 125.6(4) . . ?
Si2 O6 K1 132.1(2) . 1_455 ?
Si1 O6 K1 92.54(15) . 1_455 ?
Si2 O6 K1 140.6(2) . 2_666 ?
Si1 O6 K1 83.73(15) . 2_666 ?
K1 O6 K1 60.16(12) 1_455 2_666 ?
Si2 O7 Si3 132.8(2) . 2_576 ?
Si2 O7 K1 90.13(12) . 2_676 ?
Si3 O7 K1 132.3(2) 2_576 2_676 ?
Si2 O7 K1 142.48(14) . 1_465 ?
Si3 O7 K1 83.12(11) 2_576 1_465 ?
K1 O7 K1 52.40(6) 2_676 1_465 ?
Si3 O8 Al1 126.3(3) . . ?
Si3 O8 K1 121.25(18) . 2_666 ?
Al1 O8 K1 92.03(16) . 2_666 ?
 
_refine_diff_density_max    0.777
_refine_diff_density_min   -0.966
_refine_diff_density_rms    0.185

_shelx_res_file
;
TITL LD011_p13_s2 in P-1
    LD011_p13_s2.res
    created by SHELXL-2016/6 at 22:20:47 on 01-Mar-2020
REM P-1 (#2 in standard setting)
CELL 0.29070   6.091019   6.644479   6.901079  74.2302  85.3631  64.0681
ZERR    2  0.001125   0.001524   0.001658   0.0205   0.0173   0.0204
LATT  1
SFAC O K AL SI
DISP $O -0.00093  0.00083  6.66301!source kissel
DISP $K  0.03424  0.04113 83.75699!source kissel
DISP $Al  0.00525  0.00777 22.28499!source kissel
DISP $Si  0.00815  0.01082 28.25500!source kissel
UNIT 16 2 2 6
L.S. 10
BOND
LIST 6
FMAP 2
acta
omit    -3   3   3
omit        3   9   6
omit        3   6   3
omit       6   8   9
omit       9   9   8
omit    5  -5   3
omit        7   2   6
PLAN 20
WGHT    0.100700    0.511800
FVAR      10.53536
K1    2    0.781254    0.687659    0.456068    11.00000    0.01166    0.02002 =
         0.03380   -0.00907    0.00051   -0.00716
SI1   4    0.161546    0.662984    0.129002    11.00000    0.00842    0.01389 =
         0.03071   -0.00713    0.00070   -0.00519
SI2   4    0.230270    0.961584    0.326420    11.00000    0.00883    0.01453 =
         0.02858   -0.00620    0.00135   -0.00629
SI3   4    0.301748    0.717565    0.738038    11.00000    0.01218    0.01446 =
         0.03476   -0.00855   -0.00056   -0.00543
AL1   3    0.395268    0.238141    0.976892    11.00000    0.00812    0.01442 =
         0.03092   -0.00779    0.00069   -0.00506
O1    1   -0.102611    0.712735    0.082463    11.00000    0.00960    0.02072 =
         0.04109   -0.01011   -0.00202   -0.00695
O2    1    0.356314    0.886061    0.549046    11.00000    0.01297    0.01614 =
         0.02566   -0.00408   -0.00173   -0.00715
O3    1    0.267935    0.808313   -0.055834    11.00000    0.01089    0.01347 =
         0.03393   -0.00724   -0.00140   -0.00573
O4    1    0.438091    0.974648    0.174230    11.00000    0.00920    0.01468 =
         0.02891   -0.00500    0.00003   -0.00604
O5    1    0.335423    0.391232    0.170195    11.00000    0.01244    0.01452 =
         0.02979   -0.00650    0.00140   -0.00638
O6    1    0.150257    0.761347    0.321397    11.00000    0.01199    0.01761 =
         0.03174   -0.00914    0.00147   -0.00853
O7    1   -0.005305    1.198390    0.312373    11.00000    0.00971    0.01824 =
         0.03560   -0.01086   -0.00094   -0.00374
O8    1    0.396846    0.452726    0.757464    11.00000    0.00988    0.01471 =
         0.04024   -0.00876   -0.00353   -0.00390

HKLF 4


REM  LD011_p13_s2 in P-1
REM R1 =  0.0654 for    1136 Fo > 4sig(Fo)  and  0.0730 for all    1320 data
REM    118 parameters refined using      0 restraints

END

WGHT      0.1004      0.5164

REM Highest difference peak  0.777,  deepest hole -0.966,  1-sigma level  0.185
Q1    1   0.2249  1.0424  0.2052  11.00000  0.05    0.78
Q2    1   0.7608  0.7765  0.3331  11.00000  0.05    0.75
Q3    1   0.3756  0.3130  0.8427  11.00000  0.05    0.73
Q4    1   0.4393  0.1535  1.0487  11.00000  0.05    0.71
Q5    1   0.6992  0.7799  0.4332  11.00000  0.05    0.71
Q6    1   0.8571  0.5803  0.5105  11.00000  0.05    0.69
Q7    1   0.2398  0.8824  0.4710  11.00000  0.05    0.67
Q8    1   0.2788  0.7958  0.6086  11.00000  0.05    0.65
Q9    1   0.1716  0.7384 -0.0225  11.00000  0.05    0.64
Q10   1   0.8192  0.7045  0.5364  11.00000  0.05    0.62
Q11   1   0.8050  0.5978  0.5897  11.00000  0.05    0.61
Q12   1   0.1751  0.5961  0.2479  11.00000  0.05    0.61
Q13   1   0.3634  0.3779  0.7333  11.00000  0.05    0.57
Q14   1   0.0055  0.9628  0.0389  11.00000  0.05    0.55
Q15   1   0.0853  0.7825  0.0853  11.00000  0.05    0.55
Q16   1  -0.0656  0.9803  0.2280  11.00000  0.05    0.55
Q17   1   0.0977  0.9194 -0.0833  11.00000  0.05    0.53
Q18   1   0.4984  0.0585  0.9827  11.00000  0.05    0.53
Q19   1   0.3020  0.4379  0.8426  11.00000  0.05    0.52
Q20   1   0.4458  1.0213  0.4994  11.00000  0.05    0.51
;
_shelx_res_checksum     397

_shelx_hkl_file
;
   0   5   1 72223.5 1100.49   1
   0   6   1 1796.18 175.310   1
   0  -6  -5 16910.7 496.188   1
   0   7   1 6394.73 409.876   1
   0  -7  -6 52889.9 862.126   1
   0  -7  -7 233.767 74.0590   1
   0   8   1 266.956 91.5959   1
   0   8   2 5482.74 287.069   1
   0  -8  -7 6933.76 314.483   1
   0  -8  -8 800.393 160.404   1
   0   9   0 800.966 188.136   1
   0   9   1 9593.19 554.138   1
   0   9   2 7238.83 357.089   1
   0  10   0 20.6998 30.3950   1
   0  10   1 2238.35 269.143   1
   0  10   2 778.495 112.037   1
  -1  10   0 1731.58 372.982   1
  -1  10  -1 2350.13 384.253   1
  -1   9   2 345.892 87.5118   1
  -1   9   1 7775.30 512.799   1
  -1   9   0 2344.44 332.536   1
  -1   9  -1 2674.21 409.059   1
   1  -8  -7 0.01990 40.6338   1
  -1   8   2 82.1070 26.7846   1
  -1   8   1 3227.63 322.441   1
  -1   8   0 12048.5 716.390   1
  -1   8  -1 191.930 108.677   1
  -1   7   2 28511.5 705.779   1
  -1   7   1 75330.3 1485.76   1
  -1   7   0 11677.7 690.516   1
  -1   7  -1 581.106 182.985   1
  -1   6   2 11102.2 456.610   1
  -1   6   1 19168.8 697.799   1
  -1   6   0 385.972 116.952   1
  -1   6  -1 8632.32 651.228   1
  -1   5   2 29823.4 648.606   1
   1  -5  -2 28092.5 638.239   1
  -1   5   1 45003.6 973.768   1
  -1   5   0 8352.14 517.660   1
  -1   5  -1 38.9825 40.3396   1
   1  -4  -3 4603.52 267.961   1
  -1   4   1 34604.2 776.822   1
   1  -4  -1 34902.7 780.064   1
  -1   4   0 47722.4 1118.25   1
  -1   4  -1 90689.9 1859.97   1
   1  -3  -2 644.009 103.621   1
   1  -3  -1 45558.4 790.037   1
  -1   3   1 44046.3 803.833   1
  -1   3   0 533.273 98.1753   1
   1  -3   0 605.363 112.952   1
  -1   3  -1 747.214 155.080   1
   1  -2  -1 203821. 1675.27   1
  -1   2   1 216923. 1673.71   1
  -1   2   0 350168. 2554.54   1
   1  -2   0 363939. 2742.71   1
   1  -2   1 39926.2 1047.22   1
  -1   2  -1 37362.1 994.863   1
  -1   2  -2 54628.2 1408.02   1
   1  -1   0 48077.5 821.875   1
  -1   1   0 48256.8 817.898   1
  -1   1  -1 221138. 2300.35   1
   1  -1   1 207877. 2125.70   1
  -1   1  -2 148945. 2168.17   1
   1  -1   2 151475. 2178.99   1
   1   0   1 66021.8 1032.76   1
  -1   0  -1 65106.4 1047.75   1
  -1   0  -2 12326.1 569.654   1
   1   0   2 14027.1 605.863   1
   1   1   1 89.5887 39.0958   1
  -1  -1  -1 71.8179 29.0639   1
  -1  -1  -2 58809.6 1146.58   1
   1   1   2 60233.8 1124.35   1
   1   1   3 431150. 3648.66   1
  -1  -1  -3 422643. 3548.26   1
  -1  -2  -2 123510. 1406.27   1
   1   2   2 130639. 1436.94   1
   1   2   3 2682.75 278.658   1
  -1  -2  -3 2772.59 263.879   1
  -1  -2  -4 14848.4 699.932   1
   1   3   3 579.298 110.970   1
  -1  -3  -3 573.096 101.315   1
  -1  -3  -4 44504.8 1135.47   1
  -1  -4  -3 8442.52 337.067   1
   1   4   3 9953.10 366.860   1
  -1  -4  -4 5448.26 353.766   1
  -1  -4  -5 1214.57 208.580   1
  -1  -5  -4 79307.7 1145.45   1
  -1  -5  -5 90180.2 1547.34   1
  -1  -5  -6 25524.2 972.142   1
  -1  -6  -5 5866.52 325.532   1
  -1  -6  -6 13048.2 606.200   1
  -1  -6  -7 2234.00 307.472   1
  -1  -7  -6-43.2736 39.7981   1
  -1  -7  -7 5689.35 410.796   1
  -1  -7  -8 102.017 68.0955   1
  -1  -8  -7 6366.30 364.925   1
  -1  -8  -8 2707.83 297.555   1
  -1  -8  -9-42.0885 84.6376   1
  -1  -8 -10 2272.56 456.477   1
   1   9   2 13978.7 557.989   1
   1  10   2 3993.37 301.891   1
  -2   9   2 1034.39 189.501   1
  -2   9   1 634.079 148.444   1
  -2   9   0 1122.04 237.003   1
  -2   9  -1 741.419 207.617   1
  -2   9  -2 9062.68 867.721   1
  -2   8   2 3274.00 370.464   1
  -2   8   1 4688.87 441.201   1
  -2   8   0 27872.5 1224.17   1
  -2   8  -1 380.021 146.152   1
  -2   8  -2 722.623 233.382   1
   2  -7  -6 27568.2 937.261   1
   2  -7  -5 10234.8 416.736   1
   2  -7  -4 1751.08 173.745   1
   2  -7  -3 11271.5 495.668   1
  -2   7   2 9834.66 622.770   1
  -2   7   1 113.620 60.9133   1
  -2   7   0 350.621 136.083   1
  -2   7  -1 22990.0 1155.23   1
  -2   7  -2 1875.37 358.442   1
  -2   7  -3 9379.95 938.402   1
   2  -6  -5-131.021 75.9522   1
   2  -6  -4 33961.5 842.502   1
   2  -6  -3 28575.3 765.540   1
  -2   6   2 1443.60 203.527   1
   2  -6  -2 1471.35 198.457   1
  -2   6   1 11501.2 626.817   1
   2  -6  -1 11353.0 635.253   1
  -2   6   0 45285.7 1415.89   1
  -2   6  -1 13807.6 856.825   1
  -2   6  -2 65298.1 2071.09   1
  -2   6  -3 6933.89 794.241   1
   2  -5  -4 4756.60 391.600   1
   2  -5  -3 24674.4 751.332   1
   2  -5  -2 595.929 130.104   1
  -2   5   2 516.984 123.249   1
  -2   5   1 18468.8 739.887   1
   2  -5  -1 18367.9 780.120   1
   2  -5   0 9668.05 630.460   1
  -2   5   0 10061.0 644.605   1
  -2   5  -1 16.0917 26.0684   1
  -2   5  -2 11772.2 856.761   1
  -2   5  -3 63438.4 2207.37   1
   2  -4  -3 167792. 2259.53   1
   2  -4  -2 4067.24 311.184   1
  -2   4   1 4130.79 362.451   1
   2  -4  -1 3566.43 321.905   1
  -2   4   0 13182.6 653.686   1
   2  -4   0 15334.6 765.379   1
   2  -4   1 540.862 161.881   1
  -2   4  -1 514.983 160.172   1
   2  -4   2 6414.11 614.197   1
  -2   4  -2 7048.90 650.266   1
  -2   4  -3 18850.3 1142.93   1
   2  -3  -2 107224. 1689.80   1
   2  -3  -1 32480.3 932.642   1
  -2   3   1 34115.5 1014.62   1
  -2   3   0 107748. 1783.71   1
   2  -3   0 105504. 1861.21   1
  -2   3  -1 73157.8 1701.22   1
   2  -3   1 74654.5 1748.17   1
   2  -3   2 29240.5 1246.85   1
  -2   3  -2 25455.5 1151.44   1
  -2   3  -3 3745.24 484.802   1
   2  -2  -2 65.2179 40.7969   1
  -2   2   1 26833.8 837.059   1
   2  -2  -1 26085.3 813.692   1
   2  -2   0 120119. 1886.45   1
  -2   2   0 119531. 1961.34   1
   2  -2   1 82074.4 1831.27   1
  -2   2  -1 78081.3 1699.27   1
   2  -2   2 308.443 118.102   1
  -2   2  -2 317.182 120.138   1
  -2   2  -3 324291. 4199.45   1
   2  -2   3 323558. 4380.05   1
  -2   2  -4 29165.8 1396.96   1
   2  -1  -1 146987. 1952.52   1
   2  -1   0 7163.26 476.415   1
  -2   1   0 7580.67 473.036   1
   2  -1   1 16893.7 775.451   1
  -2   1  -1 16929.7 753.547   1
   2  -1   2 127.371 94.1871   1
  -2   1  -2 105.876 57.0940   1
  -2   1  -3 95488.9 2270.98   1
   2  -1   3 95383.1 2194.65   1
   2  -1   4 67.5035 70.4675   1
  -2   1  -4-0.28564 60.2196   1
   2   0   0 383698. 3283.16   1
  -2   0   0 415156. 3465.11   1
   2   0   1 3805.09 325.582   1
  -2   0  -1 3538.95 316.087   1
  -2   0  -2 1245.40 201.227   1
   2   0   2 1121.99 204.766   1
  -2   0  -3 10080.0 695.303   1
   2   0   3 10908.9 727.684   1
  -2   0  -4 49097.4 1594.10   1
   2   0   4 48999.7 1731.39   1
   2   1   0 63013.2 1333.97   1
  -2  -1   0 65170.3 1341.03   1
  -2  -1  -1 242918. 2470.75   1
   2   1   1 244784. 2571.83   1
  -2  -1  -2 198630. 2458.58   1
   2   1   2 200100. 2497.43   1
   2   1   3 186670. 2698.70   1
  -2  -1  -3 183866. 2651.07   1
  -2  -1  -4 471.043 159.371   1
   2   1   4 364.008 117.748   1
   2   1   5 36585.1 1536.51   1
  -2  -1  -5 35438.9 1470.79   1
  -2  -2  -1 5392.08 385.228   1
   2   2   1 4926.79 359.740   1
   2   2   2 165373. 2124.65   1
  -2  -2  -2 164941. 2159.63   1
  -2  -2  -3 40960.0 1200.19   1
   2   2   3 40067.5 1191.96   1
  -2  -2  -4 28700.7 1108.67   1
   2   2   4 27684.7 1159.71   1
  -2  -2  -5 6832.60 622.258   1
   2   2   5 5669.46 629.008   1
  -2  -2  -6 31264.9 1418.88   1
   2   3   1 144348. 1867.86   1
   2   3   2 53305.7 1202.13   1
  -2  -3  -2 52047.0 1154.50   1
  -2  -3  -3 6452.04 426.347   1
   2   3   3 5694.17 416.500   1
   2   3   4 172181. 2566.70   1
  -2  -3  -4 172965. 2487.12   1
   2   3   5 43516.8 1518.15   1
  -2  -3  -5 42781.8 1488.35   1
  -2  -3  -6 19132.5 1053.24   1
   2   4   2 87301.7 1438.06   1
  -2  -4  -2 88382.7 1566.90   1
  -2  -4  -3 72077.3 1321.22   1
   2   4   3 70714.6 1357.69   1
   2   4   4 145427. 2144.68   1
  -2  -4  -4 144741. 2114.28   1
  -2  -4  -5 4112.00 407.844   1
   2   4   5 3281.38 414.228   1
  -2  -4  -6 2303.39 389.346   1
  -2  -4  -7 25995.2 1258.92   1
   2   5   2 100554. 1655.98   1
   2   5   3 1826.09 196.959   1
  -2  -5  -3 1737.09 200.329   1
  -2  -5  -4 3268.66 298.293   1
   2   5   4 3358.43 312.934   1
  -2  -5  -5 10209.0 596.653   1
   2   5   5 10679.2 647.456   1
  -2  -5  -6 5193.48 459.678   1
  -2  -5  -7 1990.54 335.586   1
  -2  -5  -8 2962.72 447.515   1
   2   6   2 10948.5 502.958   1
   2   6   3 50827.8 983.163   1
   2   6   4 17409.2 646.191   1
  -2  -6  -4 17344.1 715.993   1
  -2  -6  -5 34516.0 1061.51   1
   2   6   5 34020.0 1070.12   1
  -2  -6  -6 11512.5 642.741   1
  -2  -6  -7 27307.2 1099.12   1
  -2  -6  -8 63.5298 70.8583   1
  -2  -6  -9 124.962 83.9514   1
   2   7   3 109.542 49.2083   1
   2   7   4 25987.1 689.395   1
   2   7   5 12995.8 587.865   1
  -2  -7  -5 14126.8 676.018   1
  -2  -7  -6 5598.08 438.939   1
  -2  -7  -7 5894.84 470.475   1
  -2  -7  -8 7826.85 644.666   1
  -2  -7  -9 193.434 116.948   1
  -2  -7 -10 114.016 84.7051   1
   2   8   3 15808.7 524.152   1
   2   8   4 3443.24 215.827   1
  -2  -8  -6 8.20711 26.6478   1
  -2  -8  -7 23794.7 939.797   1
  -2  -8  -8 785.045 168.552   1
  -2  -8  -9 637.418 185.213   1
  -2  -8 -10 5554.06 600.157   1
  -2  -8 -11 748.932 225.736   1
   2   9   3 4854.52 274.892   1
  -2  -9  -7 352.184 104.911   1
  -2  -9  -8 1719.91 286.819   1
   2  10   3 11645.1 464.390   1
   2  11   3 1567.14 164.680   1
   2  11   3 1646.58 181.037   1
  -3   9   0 1574.39 367.842   1
  -3   9  -1 2192.00 385.081   1
  -3   9  -2 3493.21 520.823   1
  -3   9  -3 239.493 182.581   1
  -3   8   2 1381.99 244.193   1
  -3   8   1 3283.72 406.657   1
  -3   8   0 4080.79 493.265   1
  -3   8  -1 921.936 243.546   1
  -3   8  -2 157.563 144.154   1
  -3   8  -3 81.6757 71.9719   1
  -3   8  -4 456.830 222.425   1
   3  -7  -6 212.489 67.3021   1
   3  -7  -5 2007.59 247.672   1
   3  -7  -4 6818.33 450.177   1
   3  -7  -3 1041.08 188.804   1
   3  -7  -2 44789.1 1346.82   1
  -3   7   2 40247.0 1317.47   1
  -3   7   1 72.9578 65.1021   1
   3  -7  -1-31.5145 52.4955   1
  -3   7   0 319.860 128.335   1
  -3   7  -1 1439.97 320.407   1
  -3   7  -2 6416.18 715.197   1
  -3   7  -3 7717.66 832.943   1
  -3   7  -4 48.2020 141.412   1
   3  -6  -5 30935.7 1104.10   1
   3  -6  -4 4951.08 417.195   1
   3  -6  -3 70012.0 1568.45   1
   3  -6  -2 6270.70 505.279   1
  -3   6   2 7077.55 528.122   1
   3  -6  -1 10686.9 702.371   1
  -3   6   1 11291.4 725.339   1
  -3   6   0 5336.70 564.573   1
   3  -6   0 4239.88 486.731   1
   3  -6   1 7054.09 659.187   1
  -3   6  -1 7973.08 700.417   1
  -3   6  -2 3258.99 486.065   1
  -3   6  -3 1290.40 333.664   1
  -3   6  -4 2445.83 493.760   1
   3  -5  -4 682.046 173.303   1
   3  -5  -3 32775.4 1108.14   1
  -3   5   2 105949. 2150.14   1
   3  -5  -2 105081. 2012.43   1
  -3   5   1 287.403 112.461   1
   3  -5  -1 398.533 142.961   1
  -3   5   0 60481.7 1831.96   1
   3  -5   0 62250.4 1773.25   1
   3  -5   1 3660.37 450.307   1
  -3   5  -1 4697.14 537.136   1
   3  -5   2 8380.53 774.421   1
  -3   5  -2 9872.49 823.876   1
  -3   5  -3 3038.17 494.201   1
  -3   5  -4 1469.47 357.331   1
   3  -4  -4 6037.12 531.107   1
   3  -4  -3 2246.56 284.874   1
  -3   4   2 47673.8 1535.14   1
   3  -4  -2 47223.7 1330.16   1
   3  -4  -1 2094.80 302.314   1
  -3   4   1 2610.90 338.384   1
   3  -4   0 1295.46 248.209   1
  -3   4   0 1472.50 267.040   1
   3  -4   1 45972.8 1587.79   1
  -3   4  -1 46074.7 1595.24   1
  -3   4  -2 11821.8 885.327   1
   3  -4   2 10457.9 819.852   1
   3  -4   3 34947.5 1629.82   1
  -3   4  -3 41573.1 1707.08   1
  -3   4  -4 18.6141 64.5535   1
  -3   4  -5 417.954 191.524   1
   3  -3  -3 489598. 4275.62   1
   3  -3  -2 94374.6 1955.27   1
   3  -3  -1 8739.82 581.716   1
  -3   3   1 8647.68 693.185   1
  -3   3   0 102469. 2113.87   1
   3  -3   0 101034. 2087.68   1
   3  -3   1 93943.4 2338.88   1
  -3   3  -1 97167.4 2181.67   1
  -3   3  -2 15801.8 987.524   1
   3  -3   2 13524.7 932.052   1
  -3   3  -3 14662.2 1001.30   1
   3  -3   3 16748.9 1162.93   1
   3  -3   4 9842.34 939.997   1
  -3   3  -4 11350.9 947.002   1
  -3   3  -5 10734.9 1099.04   1
   3  -2  -2 506734. 4691.85   1
  -3   2   1 42341.2 1279.54   1
   3  -2  -1 41680.2 1268.47   1
   3  -2   0 2443.10 320.749   1
  -3   2   0 2595.96 344.300   1
   3  -2   1 1531.48 278.561   1
  -3   2  -1 1420.52 271.156   1
   3  -2   2 24551.0 1160.78   1
  -3   2  -2 22919.4 1142.15   1
  -3   2  -3 52107.9 1789.07   1
   3  -2   3 53952.7 1866.77   1
  -3   2  -4 454.038 180.864   1
   3  -2   4 475.989 199.842   1
   3  -2   5 509.463 219.529   1
  -3   2  -5 383.310 189.853   1
  -3   1   1 16197.4 911.700   1
   3  -1  -1 16277.2 913.073   1
  -3   1   0 46566.4 1441.50   1
   3  -1   0 45728.7 1430.82   1
  -3   1  -1 629557. 5407.31   1
   3  -1   1 588527. 5152.28   1
  -3   1  -2 4638.65 481.123   1
   3  -1   2 4675.29 470.929   1
  -3   1  -3 59358.5 1850.52   1
   3  -1   3 58336.6 1849.67   1
   3  -1   4 12671.6 945.813   1
  -3   1  -4 11163.7 863.028   1
   3  -1   5 251.776 119.694   1
  -3   1  -5 450.704 178.944   1
  -3   1  -6 77192.6 2636.24   1
   3   0  -1 432.823 142.482   1
   3   0   0 533.632 148.149   1
  -3   0   0 503.541 151.809   1
   3   0   1 3583.15 383.960   1
  -3   0  -1 3996.06 401.612   1
   3   0   2 22889.4 1020.28   1
  -3   0  -2 22584.8 995.238   1
   3   0   3 8856.42 756.819   1
  -3   0  -3 8270.32 677.383   1
   3   0   4 207917. 3676.98   1
  -3   0  -4 206137. 3467.72   1
   3   0   5 436.888 189.027   1
  -3   0  -5 276.079 131.582   1
   3   0   6 338.445 170.506   1
  -3   0  -6 237.744 127.341   1
  -3  -1   0 68009.9 1744.93   1
   3   1   0 63892.5 1685.11   1
  -3  -1  -1 999999. 6370.50   1
   3   1   1 977025. 6427.06   1
  -3  -1  -2 97.5565 62.6863   1
   3   1   2 78.1502 48.5278   1
  -3  -1  -3 106884. 2262.81   1
   3   1   3 106856. 2341.06   1
  -3  -1  -4 2555.23 382.315   1
   3   1   4 2414.67 380.026   1
  -3  -1  -5 13951.7 951.578   1
   3   1   5 15636.9 1096.66   1
  -3  -1  -6 8006.50 856.670   1
   3   1   6 7746.24 871.195   1
  -3  -1  -7 14279.8 1115.23   1
   3   2   0 22851.7 1112.50   1
  -3  -2  -1 198648. 2814.71   1
   3   2   1 198296. 2761.45   1
  -3  -2  -2 10294.1 641.172   1
   3   2   2 10400.0 635.696   1
  -3  -2  -3 103126. 2102.92   1
   3   2   3 105122. 2171.95   1
  -3  -2  -4 48740.1 1612.57   1
   3   2   4 41938.6 1667.11   1
   3   2   5 290.772 155.124   1
  -3  -2  -5 279.143 140.282   1
   3   2   6 68935.9 2420.11   1
  -3  -2  -6 73697.4 2264.21   1
  -3  -2  -7 1372.63 344.873   1
   3   2   7 1438.14 353.241   1
  -3  -3  -1 236041. 3227.63   1
   3   3   1 237618. 3188.97   1
   3   3   2 7637.17 545.563   1
  -3  -3  -2 7931.99 556.264   1
   3   3   3 733.615 180.512   1
  -3  -3  -3 730.893 187.968   1
   3   3   4 460913. 4678.73   1
  -3  -3  -4 463371. 4627.61   1
  -3  -3  -5 16068.3 960.699   1
   3   3   5 17161.4 1035.80   1
  -3  -3  -6 4090.90 526.918   1
   3   3   6 4661.44 572.337   1
  -3  -3  -7 8492.36 797.879   1
   3   3   7 8002.00 818.271   1
  -3  -3  -8 992.583 302.536   1
   3   4   1 1379.61 243.033   1
  -3  -4  -2 38861.6 1208.58   1
   3   4   2 36733.7 1154.68   1
   3   4   3 30283.8 1043.67   1
  -3  -4  -3 31516.7 1114.73   1
  -3  -4  -4 206302. 2936.37   1
   3   4   4 205972. 2974.53   1
  -3  -4  -5 231.789 106.067   1
   3   4   5 154.299 81.2985   1
  -3  -4  -6 6921.06 636.894   1
   3   4   6 6259.92 708.515   1
  -3  -4  -7 27390.4 1325.52   1
   3   4   7 23497.7 1403.26   1
  -3  -4  -8 12874.0 1049.38   1
   3   5   2 10293.2 660.846   1
  -3  -5  -3 15778.5 810.082   1
   3   5   3 16378.7 789.965   1
  -3  -5  -4 159862. 2521.88   1
   3   5   4 163253. 2459.35   1
  -3  -5  -5 10127.1 658.502   1
   3   5   5 9266.10 714.232   1
   3   5   6 10738.1 805.373   1
  -3  -5  -6 10022.2 732.271   1
   3   5   7 111.139 84.3183   1
  -3  -5  -7 196.137 122.395   1
  -3  -5  -8 2684.38 435.563   1
  -3  -5  -9 4059.84 596.464   1
   3   6   2 106935. 1906.68   1
   3   6   3 32362.3 1290.26   1
  -3  -6  -4 60.4066 20.6197   1
   3   6   4-75.0945 75.3223   1
  -3  -6  -5 14079.8 746.818   1
   3   6   5 12927.0 742.063   1
   3   6   6 32096.7 1285.83   1
  -3  -6  -6 33347.5 1219.37   1
   3   6   7 51720.0 1892.35   1
  -3  -6  -7 58249.2 1783.06   1
  -3  -6  -8 18.1072 20.2875   1
  -3  -6  -9 5616.38 640.449   1
  -3  -6 -10 370.848 175.949   1
   3   7   2 2474.52 302.861   1
   3   7   3 44774.3 1208.08   1
   3   7   4 5509.26 427.373   1
   3   7   5 461.935 143.865   1
  -3  -7  -5 217.159 97.6368   1
   3   7   6 1543.65 263.597   1
  -3  -7  -6 1915.86 281.535   1
  -3  -7  -7 2906.78 363.497   1
   3   7   7 2043.93 349.866   1
  -3  -7  -8 5214.27 541.075   1
  -3  -7  -9 6143.50 638.578   1
  -3  -7 -10 2449.49 474.739   1
  -3  -7 -11-121.345 99.7798   1
   3   8   3 4847.97 384.598   1
   3   8   4 504.478 114.137   1
   3   8   5 43640.2 1183.37   1
   3   8   6 3532.20 369.868   1
  -3  -8  -6 3217.81 362.258   1
   3   8   7 14396.5 842.720   1
  -3  -8  -7 16916.7 888.292   1
  -3  -8  -8-21.5906 24.6869   1
  -3  -8  -9 1731.13 318.736   1
  -3  -8 -10 47.6639 77.5388   1
  -3  -8 -11 6592.09 776.168   1
  -3  -8 -12 1023.66 329.687   1
   3   9   3 153.196 69.1502   1
   3   9   4 1080.18 163.843   1
   3   9   5 55102.4 1225.69   1
   3   9   6 15125.2 702.361   1
  -3  -9  -7 9976.24 711.464   1
  -3  -9  -8 96.3301 70.1682   1
  -3  -9  -9 83.9270 74.6513   1
   3  10   3 18145.5 782.442   1
   3  10   4 324.430 82.9413   1
   3  10   5 6080.38 379.485   1
   3  10   6 957.148 155.324   1
   3  11   3-49.7707 78.5511   1
   3  11   4 661.091 104.792   1
  -4   8   2 40.1881 64.3728   1
  -4   8   1 5323.84 616.634   1
  -4   8   0 6120.58 632.478   1
  -4   8  -1 759.928 255.681   1
  -4   8  -2 2438.06 445.914   1
  -4   8  -3 52.9418 105.613   1
  -4   8  -4 4243.98 689.335   1
   4  -7  -4 1811.38 301.356   1
   4  -7  -3 3959.70 413.101   1
   4  -7  -2 5692.66 519.260   1
  -4   7   2 5594.38 588.333   1
  -4   7   1 1256.49 297.724   1
   4  -7  -1 1563.52 293.813   1
  -4   7   0 559.254 119.810   1
   4  -7   0 874.040 236.326   1
  -4   7  -1 3846.31 566.746   1
   4  -7   1 3507.93 510.698   1
  -4   7  -2 2788.27 483.511   1
  -4   7  -3 1066.28 284.409   1
  -4   7  -4 650.206 275.052   1
  -4   7  -5 267.635 189.352   1
   4  -6  -6 979.898 239.917   1
   4  -6  -5 155.853 67.3791   1
   4  -6  -4 18982.1 952.460   1
   4  -6  -3 7931.62 613.076   1
   4  -6  -2 11669.4 752.754   1
  -4   6   2 11348.7 830.593   1
   4  -6  -1 5175.55 533.261   1
  -4   6   1 4862.37 587.686   1
   4  -6   0 50936.2 1790.51   1
  -4   6   0 52078.2 1838.99   1
   4  -6   1 5378.80 592.192   1
  -4   6  -1 6721.33 717.279   1
  -4   6  -2 3567.11 541.713   1
   4  -6   2 2473.68 445.254   1
  -4   6  -3 4576.43 690.944   1
  -4   6  -4 2750.65 557.083   1
  -4   6  -5 525.309 241.219   1
   4  -5  -5 28060.1 1306.79   1
   4  -5  -4 109.025 93.0517   1
   4  -5  -3 739.883 199.981   1
  -4   5   2 1440.92 340.623   1
   4  -5  -2 1936.81 310.604   1
   4  -5  -1 26.3409 37.0387   1
  -4   5   1 36.5049 88.7274   1
  -4   5   0 495.505 183.110   1
   4  -5   0 561.087 191.668   1
   4  -5   1 8471.20 772.018   1
  -4   5  -1 9209.88 829.220   1
  -4   5  -2 3566.37 527.737   1
   4  -5   2 2841.10 468.088   1
  -4   5  -3 7205.96 839.669   1
   4  -5   3 6844.21 794.569   1
  -4   5  -4 8595.49 995.024   1
  -4   5  -5 1209.04 379.150   1
   4  -4  -4 22889.8 1189.79   1
   4  -4  -3 5163.94 528.396   1
  -4   4   2 47698.1 1771.13   1
   4  -4  -2 49152.2 1600.79   1
  -4   4   1 1977.66 368.671   1
   4  -4  -1 1934.16 327.207   1
   4  -4   0 2073.92 340.852   1
  -4   4   0 2022.08 363.370   1
   4  -4   1 2988.94 473.773   1
  -4   4  -1 2862.11 459.991   1
  -4   4  -2 266.416 171.524   1
   4  -4   2 215.798 116.774   1
  -4   4  -3 11529.8 980.985   1
   4  -4   3 9616.49 870.782   1
   4  -4   4 15200.5 1232.23   1
  -4   4  -4 16928.3 1264.99   1
  -4   4  -5 10089.1 1028.47   1
  -4   4  -6 1961.37 487.570   1
   4  -3  -3 22699.8 1233.73   1
   4  -3  -2 23078.1 1090.54   1
  -4   3   1 29727.2 1331.58   1
   4  -3  -1 29618.8 1239.55   1
   4  -3   0 61663.5 1921.07   1
  -4   3   0 54221.9 1765.78   1
  -4   3  -1 15017.3 1067.59   1
   4  -3   1 16107.2 1020.31   1
  -4   3  -2 10320.0 819.896   1
   4  -3   2 9852.24 850.143   1
   4  -3   3 4059.13 592.148   1
  -4   3  -3 4772.84 643.793   1
  -4   3  -4 5990.77 706.652   1
   4  -3   4 5658.23 711.796   1
   4  -3   5 874.335 300.695   1
  -4   3  -5 1172.24 347.495   1
  -4   3  -6 426.630 206.108   1
   4  -2  -2 8205.50 718.141   1
  -4   2   1 18630.4 1019.72   1
   4  -2  -1 18494.1 954.929   1
  -4   2   0 5630.44 605.384   1
   4  -2   0 6045.89 572.396   1
   4  -2   1 24975.3 1236.22   1
  -4   2  -1 26554.4 1285.32   1
  -4   2  -2 7693.04 667.392   1
   4  -2   2 7376.81 688.683   1
   4  -2   3 81239.4 2441.83   1
  -4   2  -3 82232.6 2414.47   1
  -4   2  -4 2761.41 478.973   1
   4  -2   4 2273.97 426.909   1
   4  -2   5-7.04910 42.4395   1
  -4   2  -5 285.702 168.956   1
  -4   2  -6 10556.4 1033.96   1
   4  -2   6 8182.71 961.286   1
   4  -1  -2 126525. 2651.22   1
  -4   1   1 3856.18 532.426   1
   4  -1  -1 4111.00 497.173   1
  -4   1   0 1095.05 278.321   1
   4  -1   0 1248.57 261.012   1
   4  -1   1 199292. 3412.20   1
  -4   1  -1 205591. 3392.04   1
  -4   1  -2 16247.6 1017.19   1
   4  -1   2 16833.3 1014.18   1
  -4   1  -3 387.100 168.563   1
   4  -1   3 369.652 159.370   1
   4  -1   4 14938.3 1091.29   1
  -4   1  -4 14858.1 1079.74   1
   4  -1   5 8637.02 864.211   1
  -4   1  -5 8451.35 828.686   1
  -4   1  -6 25624.0 1571.85   1
   4  -1   6 24259.6 1660.22   1
   4  -1   7 236.942 169.250   1
  -4   1  -7 50.1386 55.4672   1
   4   0  -1 428206. 4846.92   1
   4   0   0 2597.97 368.946   1
  -4   0   0 2662.18 367.954   1
  -4   0  -1 1007.74 223.015   1
   4   0   1 1112.39 243.450   1
   4   0   2 92.0218 89.2750   1
  -4   0  -2 31.3385 48.6073   1
  -4   0  -3 141.075 65.1914   1
   4   0   3 142.245 102.660   1
  -4   0  -4 25520.0 1325.80   1
   4   0   4 25037.0 1412.52   1
  -4   0  -5 33601.1 1661.53   1
   4   0   5 30199.1 1645.50   1
   4   0   6 1435.55 349.390   1
  -4   0  -6 1249.69 325.986   1
  -4   0  -7 10872.4 1035.22   1
   4   0   7 7881.99 921.331   1
  -4  -1   0 177966. 3115.68   1
   4   1   0 176076. 3345.61   1
  -4  -1  -1 11879.4 826.737   1
   4   1   1 11454.7 763.711   1
   4   1   2 137571. 2746.60   1
  -4  -1  -2 140246. 2691.11   1
   4   1   3 29987.1 1341.01   1
  -4  -1  -3 30012.5 1321.03   1
   4   1   4 12759.9 959.137   1
  -4  -1  -4 13941.6 949.183   1
   4   1   5 301.550 194.791   1
  -4  -1  -5 195.484 166.061   1
  -4  -1  -6 6407.58 737.811   1
   4   1   6 7497.62 848.036   1
  -4  -1  -7 17272.1 1283.18   1
   4   1   7 15141.8 1262.67   1
  -4  -1  -8 8858.35 943.819   1
   4   1   8 7742.07 939.821   1
   4   2   0 15870.6 906.374   1
  -4  -2  -1 169847. 2940.52   1
   4   2   1 170833. 2916.37   1
   4   2   2 2667.84 380.698   1
  -4  -2  -2 2811.59 392.617   1
   4   2   3 73114.1 2054.15   1
  -4  -2  -3 70010.1 2101.19   1
   4   2   4 109629. 2615.69   1
  -4  -2  -4 109778. 2572.47   1
   4   2   5 7398.53 708.124   1
  -4  -2  -5 7200.13 785.208   1
  -4  -2  -6 23470.4 1374.29   1
   4   2   6 21508.1 1371.96   1
   4   2   7 9903.56 1026.29   1
  -4  -2  -7 9643.09 878.652   1
   4   2   8 15.1839 119.309   1
  -4  -2  -8 22.9717 36.9782   1
  -4  -3  -1 8783.65 731.002   1
   4   3   1 8417.33 748.594   1
   4   3   2 60920.6 1743.41   1
  -4  -3  -2 62355.7 1989.93   1
   4   3   3 36.4982 15.4877   1
  -4  -3  -3 88.5907 64.1154   1
   4   3   4 159145. 3123.21   1
  -4  -3  -4 161744. 3029.95   1
   4   3   5 14754.7 1055.39   1
  -4  -3  -5 15069.7 992.775   1
   4   3   6 21.5782 47.5388   1
  -4  -3  -6 136.443 75.4720   1
   4   3   7 834.929 271.473   1
  -4  -3  -7 760.671 247.883   1
   4   3   8 213.132 143.690   1
  -4  -3  -8 466.236 195.080   1
  -4  -3  -9 5776.95 838.753   1
   4   3   9 3990.12 731.546   1
   4   4   1 4821.51 515.315   1
  -4  -4  -2 175040. 2856.88   1
   4   4   2 176661. 2979.36   1
   4   4   3 121863. 2538.95   1
  -4  -4  -3 124758. 2619.09   1
   4   4   4 27442.6 1273.15   1
  -4  -4  -4 23075.3 1160.12   1
  -4  -4  -5 427.189 166.190   1
   4   4   5 345.009 163.034   1
  -4  -4  -6 9027.12 783.005   1
   4   4   6 9321.46 843.628   1
   4   4   7 58329.8 2261.05   1
  -4  -4  -7 52361.2 2048.60   1
   4   4   8 6688.56 844.537   1
  -4  -4  -8 7303.84 787.012   1
   4   4   9 463.602 236.472   1
  -4  -4  -9 620.629 222.095   1
  -4  -4 -10 4535.39 672.650   1
   4   5   2 33279.7 1320.31   1
  -4  -5  -3 26370.7 1236.56   1
   4   5   3 25150.1 1104.62   1
   4   5   4 4833.34 493.314   1
  -4  -5  -4 4406.33 485.889   1
   4   5   5 78720.3 2135.84   1
  -4  -5  -5 79362.3 2221.37   1
   4   5   6 16928.7 1172.64   1
  -4  -5  -6 18624.9 1097.65   1
  -4  -5  -7 12531.7 916.293   1
   4   5   7 11761.6 968.172   1
   4   5   8-26.6960 97.0817   1
  -4  -5  -8 24.9895 98.4538   1
  -4  -5  -9 5429.82 676.312   1
   4   5   9 5395.91 757.531   1
  -4  -5 -10 1035.95 316.474   1
   4   6   2 231302. 3522.43   1
  -4  -6  -3 8726.73 784.264   1
   4   6   3 11329.8 705.449   1
   4   6   4 27310.9 1133.93   1
  -4  -6  -4 25565.5 1337.56   1
   4   6   5 24507.4 1154.57   1
  -4  -6  -5 25282.1 1141.25   1
   4   6   6 12126.5 961.475   1
  -4  -6  -6 16122.9 1024.32   1
   4   6   7 20824.6 1234.11   1
  -4  -6  -7 18908.5 1113.04   1
  -4  -6  -8 435.509 178.728   1
   4   6   8 329.824 195.608   1
   4   6   9 11.1958 25.3356   1
  -4  -6  -9 111.195 85.1754   1
  -4  -6 -10 12266.8 1278.75   1
  -4  -6 -11 626.916 250.523   1
   4   7   2 6840.10 560.548   1
   4   7   3 29213.2 1145.59   1
   4   7   4 34976.9 1271.81   1
  -4  -7  -4 36059.7 1433.47   1
   4   7   5 19625.0 998.492   1
  -4  -7  -5 18392.0 1086.83   1
  -4  -7  -6 106.902 15.1367   1
   4   7   7 10494.1 852.223   1
  -4  -7  -7 11425.9 850.009   1
  -4  -7  -8 110.943 100.357   1
   4   7   8-108.735 84.1265   1
   4   7   9 599.903 236.010   1
  -4  -7  -9 334.977 168.411   1
  -4  -7 -10 1211.30 343.859   1
  -4  -7 -11 268.317 175.848   1
  -4  -7 -12 19.8630 76.9216   1
   4   8   3 5558.18 520.181   1
   4   8   4 3968.88 417.688   1
  -4  -8  -5 5768.70 545.846   1
   4   8   5 5484.48 496.031   1
   4   8   6 61240.3 1774.99   1
  -4  -8  -6 58926.5 1891.74   1
   4   8   7 12818.6 889.023   1
  -4  -8  -7 12993.9 822.900   1
  -4  -8  -8 13764.4 960.900   1
   4   8   8 14098.1 1077.81   1
   4   8   9 293.815 146.467   1
  -4  -8  -9 231.290 118.555   1
  -4  -8 -10 2354.84 465.019   1
  -4  -8 -11 59.3322 105.277   1
  -4  -8 -12 89.5731 149.476   1
  -4  -8 -13 154.791 194.561   1
   4   9   3 164.379 95.7869   1
   4   9   4 1322.61 244.397   1
   4   9   5 17446.0 836.754   1
   4   9   6 2457.50 332.999   1
  -4  -9  -6 2166.72 328.559   1
  -4  -9  -7 1311.64 268.600   1
   4   9   7 1316.17 265.822   1
  -4  -9  -8-2.96849 17.0715   1
   4   9   8 300.843 133.468   1
  -4  -9  -9 11548.5 894.214   1
  -4  -9 -10 2997.56 456.000   1
   4  10   3 1570.50 292.664   1
   4  10   4 10412.6 639.809   1
   4  10   5 27168.6 1003.00   1
   4  10   6 144.942 77.6778   1
   4  10   7-10.3687 16.3240   1
  -4 -10  -7 244.339 108.447   1
   4  10   8 893.263 216.940   1
   4  11   3 2676.13 385.149   1
   4  11   4 1958.85 261.146   1
   4  11   5 665.106 113.306   1
   4  11   6 5283.48 455.967   1
   4  11   7 8925.38 594.061   1
  -5   8  -1 1602.22 430.010   1
  -5   8  -2 2857.02 559.584   1
  -5   8  -3 876.090 275.540   1
  -5   7   2 3849.72 590.456   1
   5  -7  -1 0.08532 208.953   1
  -5   7   1 1872.02 407.865   1
   5  -7   0 3061.51 491.001   1
  -5   7   0 2826.04 474.312   1
  -5   7  -1 3458.07 548.106   1
   5  -7   1 3728.34 574.245   1
   5  -7   2 1250.12 334.059   1
  -5   7  -2 1245.31 341.847   1
  -5   7  -3 8832.49 956.007   1
  -5   7  -4-60.9439 151.430   1
   5  -6  -6 4721.27 588.787   1
   5  -6  -5 20231.4 1093.50   1
   5  -6  -4 863.610 230.107   1
   5  -6  -3 3717.59 463.157   1
  -5   6   2 383.618 177.053   1
   5  -6  -2 685.707 213.342   1
  -5   6   1 3926.65 588.926   1
   5  -6  -1 5150.63 579.301   1
   5  -6   0 3696.66 512.307   1
  -5   6   0 3762.26 537.728   1
   5  -6   1 27.9340 92.9236   1
  -5   6  -1 73.0706 85.9010   1
   5  -6   2 1402.18 384.046   1
  -5   6  -2 1449.55 390.201   1
  -5   6  -3 1287.30 358.460   1
   5  -6   3 1169.24 344.955   1
  -5   6  -4 2946.65 605.045   1
  -5   6  -5 2389.71 600.015   1
   5  -5  -5 492.266 185.279   1
   5  -5  -4 9147.86 783.582   1
   5  -5  -3 6030.20 636.103   1
  -5   5   2 15169.3 1189.49   1
   5  -5  -2 18172.0 1073.43   1
   5  -5  -1 15429.9 1006.86   1
  -5   5   1 12997.3 1110.66   1
   5  -5   0 5405.38 611.523   1
  -5   5   0 5029.16 645.412   1
   5  -5   1 492.805 187.385   1
  -5   5  -1 596.124 223.158   1
   5  -5   2 1943.80 412.136   1
  -5   5  -2 2561.97 497.472   1
  -5   5  -3 40144.2 2120.91   1
   5  -5   3 39774.7 2147.80   1
  -5   5  -4 343.766 201.484   1
   5  -5   4 347.492 172.220   1
   5  -5   5 79.3410 162.146   1
  -5   5  -5 86.8659 81.4479   1
   5  -4  -4 337.648 147.812   1
   5  -4  -3 1571.59 317.222   1
   5  -4  -2 14059.4 961.348   1
  -5   4   1 49161.3 1893.99   1
   5  -4  -1 51115.6 1843.73   1
   5  -4   0 13222.6 980.219   1
  -5   4   0 12186.4 1055.20   1
  -5   4  -1 7372.58 770.301   1
   5  -4   1 7157.36 773.771   1
   5  -4   2 14910.4 1141.39   1
  -5   4  -2 16054.3 1243.23   1
  -5   4  -3 618.983 239.921   1
   5  -4   3 474.548 182.860   1
  -5   4  -4 1371.19 373.633   1
   5  -4   4 976.702 321.350   1
   5  -4   5 3384.16 662.016   1
  -5   4  -5 4695.62 719.249   1
  -5   4  -6 10540.1 1187.73   1
   5  -4   6 6728.83 996.171   1
   5  -3  -3 37167.9 1630.27   1
   5  -3  -2 13829.6 921.506   1
   5  -3  -1 595.618 225.525   1
  -5   3   1 633.732 212.053   1
  -5   3   0 1415.06 337.023   1
   5  -3   0 1454.96 308.219   1
  -5   3  -1 1119.12 284.666   1
   5  -3   1 1068.94 285.522   1
  -5   3  -2 36755.6 1807.13   1
   5  -3   2 40228.1 1792.42   1
  -5   3  -3 462.253 191.855   1
   5  -3   3 104.273 111.862   1
   5  -3   4 13532.2 1156.78   1
  -5   3  -4 12159.3 1109.67   1
   5  -3   5 6709.69 946.804   1
  -5   3  -5 11291.0 1095.12   1
   5  -3   6 3675.58 662.878   1
  -5   3  -6 4980.54 774.531   1
  -5   3  -7 3765.76 901.866   1
   5  -2  -3 7498.07 710.939   1
   5  -2  -2 72795.3 2319.10   1
   5  -2  -1 1148.17 281.795   1
  -5   2   1 761.607 257.639   1
   5  -2   0 12467.6 902.065   1
  -5   2   0 12126.4 1069.78   1
   5  -2   1 11374.8 912.432   1
  -5   2  -1 11633.8 973.667   1
   5  -2   2 35950.0 1669.00   1
  -5   2  -2 38904.5 1784.99   1
  -5   2  -3 988.727 281.774   1
   5  -2   3 766.585 269.000   1
   5  -2   4 2494.65 471.325   1
  -5   2  -4 2703.96 499.246   1
   5  -2   5 5279.55 741.616   1
  -5   2  -5 5607.94 758.094   1
   5  -2   6 7371.67 995.486   1
  -5   2  -6 8449.55 983.657   1
  -5   2  -7 11280.9 1109.03   1
   5  -2   7 7923.31 1029.12   1
   5  -1  -2 945.586 256.159   1
  -5   1   1 63547.5 2385.43   1
   5  -1  -1 63411.3 2056.57   1
   5  -1   0 23698.6 1402.00   1
  -5   1   0 26498.1 1480.04   1
   5  -1   1 159681. 3319.87   1
  -5   1  -1 156356. 3289.80   1
  -5   1  -2 774.503 249.126   1
   5  -1   2 668.544 227.225   1
   5  -1   3 4590.63 589.364   1
  -5   1  -3 4922.06 622.879   1
   5  -1   4-174.992 100.548   1
  -5   1  -4 46.8575 82.2581   1
   5  -1   5 14021.6 1179.44   1
  -5   1  -5 17931.6 1291.10   1
   5  -1   6 14816.2 1263.42   1
  -5   1  -6 15627.8 1276.63   1
   5  -1   7 1202.11 391.389   1
  -5   1  -7 2107.70 478.565   1
   5  -1   8 162.992 120.336   1
  -5   1  -8 711.409 327.857   1
   5   0  -1 17903.3 1243.22   1
  -5   0   0 76321.7 2203.16   1
   5   0   0 77183.5 2265.01   1
   5   0   1 1589.55 339.179   1
  -5   0  -1 1404.49 324.339   1
   5   0   2 85532.7 2485.76   1
  -5   0  -2 87472.1 2516.14   1
   5   0   3 20841.7 1275.56   1
  -5   0  -3 21404.9 1320.55   1
  -5   0  -4 341.781 184.318   1
   5   0   4 288.016 165.427   1
   5   0   5 527.273 200.636   1
  -5   0  -5 626.099 228.619   1
   5   0   6 3134.32 562.107   1
  -5   0  -6 3926.33 622.499   1
   5   0   7 706.525 255.657   1
  -5   0  -7 656.158 259.224   1
   5   0   8 198.793 175.519   1
  -5   0  -8 323.731 199.299   1
   5   1  -1 22693.3 1245.20   1
  -5  -1   0 10303.0 900.376   1
   5   1   0 10333.6 869.753   1
   5   1   1 12497.8 911.977   1
  -5  -1  -1 8462.02 853.448   1
   5   1   2 10685.9 824.325   1
  -5  -1  -2 11572.9 901.167   1
   5   1   3 26785.3 1419.08   1
  -5  -1  -3 27894.8 1411.15   1
  -5  -1  -4 43.8545 78.3693   1
   5   1   4 10.6286 44.8523   1
  -5  -1  -5 84627.1 2750.70   1
   5   1   5 69880.0 2749.35   1
   5   1   6 10408.8 989.692   1
  -5  -1  -6 11149.3 1037.12   1
   5   1   7 9694.78 1040.00   1
  -5  -1  -7 8924.42 915.281   1
   5   1   8-96.2029 154.175   1
  -5  -1  -8 4.54367 45.1326   1
   5   1   9 80.0035 86.1146   1
  -5  -1  -9 630.689 275.445   1
   5   2   0 41733.6 1799.46   1
  -5  -2  -1 122260. 2826.82   1
   5   2   1 122204. 2894.41   1
   5   2   2 55245.5 2067.30   1
  -5  -2  -2 54534.2 1982.07   1
  -5  -2  -3 1055.26 244.099   1
   5   2   3 1149.60 271.221   1
  -5  -2  -4 647.674 276.591   1
   5   2   4 1423.37 403.262   1
   5   2   5 31445.7 1651.10   1
  -5  -2  -5 30613.1 1559.27   1
   5   2   6 7369.97 830.605   1
  -5  -2  -6 7548.22 802.127   1
   5   2   7 14277.6 1268.02   1
  -5  -2  -7 15690.0 1270.93   1
  -5  -2  -8 5872.43 842.987   1
   5   2   8 6160.06 891.867   1
   5   2   9 2044.59 495.989   1
  -5  -2  -9 2090.51 490.070   1
   5   3   0 38067.0 1637.23   1
  -5  -3  -1 35714.1 1620.35   1
   5   3   1 32876.8 1515.73   1
   5   3   2 17082.5 1064.61   1
  -5  -3  -2 15085.2 1115.30   1
   5   3   3 1322.61 278.512   1
  -5  -3  -3 1463.96 309.680   1
   5   3   4 84115.5 2527.23   1
  -5  -3  -4 85842.8 2505.20   1
   5   3   5 35986.3 1676.52   1
  -5  -3  -5 35811.3 1647.92   1
  -5  -3  -6 337.124 179.664   1
   5   3   6 198.319 121.396   1
   5   3   7 1964.12 443.875   1
  -5  -3  -7 2246.58 471.650   1
  -5  -3  -8 20320.0 2820.26   1
   5   3   8 21455.5 3207.33   1
   5   3   9 556.157 312.240   1
  -5  -3  -9 1312.76 406.480   1
   5   3  10-132.368 143.326   1
  -5  -3 -10 456.413 260.767   1
   5   4   1 4948.84 632.534   1
  -5  -4  -2 196588. 3431.20   1
   5   4   2 193139. 3614.39   1
   5   4   3 80973.5 2431.22   1
  -5  -4  -3 84267.7 2404.36   1
   5   4   4 77.5241 66.4427   1
  -5  -4  -4-34.9658 65.0215   1
   5   4   5 52148.1 2016.00   1
  -5  -4  -5 51878.0 2055.31   1
  -5  -4  -6 746.433 239.573   1
   5   4   6 668.620 250.105   1
  -5  -4  -7 51.5276 56.8555   1
   5   4   7 212.065 129.553   1
   5   4   8 14304.7 1279.12   1
  -5  -4  -8 14963.0 1275.02   1
   5   4   9 707.615 288.201   1
  -5  -4  -9 467.677 173.451   1
   5   4  10 1794.94 488.780   1
  -5  -4 -10 1338.49 421.067   1
   5   5   1 62437.9 2004.55   1
  -5  -5  -2 60880.1 2265.16   1
   5   5   2 59594.7 2027.30   1
   5   5   3 1657.33 362.479   1
  -5  -5  -3 878.631 237.350   1
   5   5   4 17152.3 1055.90   1
  -5  -5  -4 18413.0 1145.32   1
   5   5   5 89.5396 97.0231   1
  -5  -5  -5 149.595 98.4736   1
   5   5   6 29583.9 1571.00   1
  -5  -5  -6 29829.2 1543.29   1
   5   5   7 3864.16 606.674   1
  -5  -5  -7 4320.35 564.875   1
   5   5   8 13800.1 1236.94   1
  -5  -5  -8 13580.8 1099.59   1
   5   5   9 353.287 233.374   1
  -5  -5  -9 493.546 216.553   1
   5   5  10 819.863 323.858   1
  -5  -5 -10 915.681 308.309   1
  -5  -5 -11 1491.40 423.697   1
   5   6   2 11394.5 981.206   1
  -5  -6  -3 18291.1 1217.54   1
   5   6   3 19148.0 1093.30   1
   5   6   4 213.028 130.118   1
  -5  -6  -4 136.566 91.3721   1
   5   6   5 40721.8 1647.02   1
  -5  -6  -5 41392.3 1668.06   1
   5   6   6 2427.49 439.730   1
  -5  -6  -6 3255.94 487.055   1
  -5  -6  -7 4866.44 617.672   1
   5   6   7 3437.46 593.145   1
   5   6   8 9012.01 933.496   1
  -5  -6  -8 10281.4 922.917   1
  -5  -6  -9 1675.70 382.034   1
   5   6   9 1497.72 410.422   1
   5   6  10-92.0136 141.768   1
  -5  -6 -10 345.386 190.964   1
  -5  -6 -11 3184.45 595.105   1
   5   7   2 18496.0 1131.34   1
   5   7   3 9426.38 747.378   1
  -5  -7  -4 13955.0 1019.51   1
   5   7   4 15188.6 984.606   1
   5   7   5 7426.50 688.931   1
  -5  -7  -5 6675.65 761.151   1
  -5  -7  -6-21.6395 26.3126   1
   5   7   6 5.04648 52.8269   1
   5   7   7 2183.52 438.035   1
  -5  -7  -7 2555.53 445.749   1
  -5  -7  -8 50581.4 2006.23   1
   5   7   8 50991.4 2179.69   1
  -5  -7  -9 829.731 260.638   1
   5   7   9 1111.72 336.559   1
  -5  -7 -10 290.364 160.757   1
   5   7  10 193.152 182.576   1
  -5  -7 -11 973.675 402.314   1
  -5  -7 -12 1.09340 51.1735   1
   5   8   2 17272.4 1025.96   1
   5   8   3 28103.2 1282.11   1
   5   8   4 92.7716 67.2539   1
  -5  -8  -5 11123.3 883.983   1
   5   8   5 13167.7 886.837   1
   5   8   6 20837.4 1227.06   1
  -5  -8  -6 7985.53 838.662   1
  -5  -8  -7 165.018 80.3982   1
   5   8   7 135.400 108.961   1
   5   8   8 873.956 271.535   1
  -5  -8  -8 839.427 265.707   1
   5   8   9 3294.54 558.176   1
  -5  -8  -9 1892.05 494.771   1
   5   8  10-84.6722 102.687   1
  -5  -8 -10-199.950 170.728   1
  -5  -8 -11 944.748 354.447   1
  -5  -8 -12 203.662 147.607   1
   5   9   3 1444.40 288.498   1
   5   9   4 69398.7 1983.70   1
   5   9   5 17297.4 965.942   1
  -5  -9  -6 797.735 215.887   1
   5   9   6 1035.66 242.227   1
  -5  -9  -7 2391.52 433.957   1
   5   9   7 2214.57 388.346   1
  -5  -9  -8 828.633 233.050   1
   5   9   8 834.590 255.908   1
   5   9   9 241.522 116.467   1
  -5  -9  -9 112.298 110.689   1
   5   9  10 1715.91 412.674   1
  -5  -9 -10 1109.01 316.577   1
  -5  -9 -11 2978.10 510.581   1
  -5  -9 -12 1597.54 552.303   1
   5  10   3 6752.41 676.049   1
   5  10   4 4.94802 52.8154   1
   5  10   5 737.134 180.301   1
   5  10   6 2365.62 344.221   1
  -5 -10  -7 12703.5 872.935   1
   5  10   7 11993.9 903.596   1
   5  10   8 6049.84 650.959   1
  -5 -10  -8 5133.78 651.255   1
   5  10   9 20.4984 20.3092   1
   5  10  10 1018.38 313.016   1
   5  11   3 4812.01 607.089   1
   5  11   4 7167.68 595.516   1
   5  11   5 43.0717 40.3531   1
   5  11   6 6140.17 536.229   1
   5  11   7 155.891 105.035   1
   5  11   8 103.996 67.2665   1
   5  12   3 763.607 249.872   1
   5  12   4 4967.31 492.901   1
  -6   7   1 738.835 269.316   1
  -6   7   0-3.27616 36.1851   1
  -6   7  -1 574.111 262.986   1
  -6   7  -2 288.262 157.385   1
  -6   7  -3 1780.97 466.916   1
   6  -6  -3 1474.51 353.019   1
   6  -6  -2 5654.26 655.230   1
  -6   6   1 7045.48 797.188   1
   6  -6  -1 6860.34 732.630   1
  -6   6   0 1086.96 338.392   1
   6  -6   0 1293.16 342.806   1
   6  -6   1 13258.6 1116.70   1
  -6   6  -1 15581.8 1283.70   1
   6  -6   2 794.600 291.130   1
  -6   6  -2 1058.85 319.127   1
   6  -6   3 221.431 147.747   1
  -6   6  -3 257.690 204.456   1
  -6   6  -4 4235.02 786.092   1
   6  -6   4 3736.12 748.276   1
   6  -5  -5 4360.71 579.774   1
   6  -5  -4 1478.04 344.645   1
   6  -5  -3 3975.83 557.552   1
   6  -5  -2 11923.1 1011.31   1
  -6   5   1 5642.50 700.715   1
   6  -5  -1 6353.65 718.383   1
  -6   5   0 139.761 67.4527   1
   6  -5   0 75.1603 151.497   1
   6  -5   1 6793.42 858.443   1
  -6   5  -1 7029.51 850.115   1
   6  -5   2 2104.10 460.721   1
  -6   5  -2 2117.61 462.092   1
   6  -5   3 1695.22 453.226   1
  -6   5  -3 1517.57 424.353   1
  -6   5  -4 7419.39 921.024   1
   6  -5   4 6099.94 907.240   1
   6  -4  -4 2612.34 488.992   1
   6  -4  -3 7802.50 817.367   1
   6  -4  -2 358.269 168.576   1
  -6   4   1 11435.5 979.565   1
   6  -4  -1 10540.4 938.260   1
   6  -4   0 4932.27 643.324   1
  -6   4   0 4324.10 714.134   1
   6  -4   1 20370.6 1328.58   1
  -6   4  -1 21528.9 1445.31   1
   6  -4   2 1065.68 326.892   1
  -6   4  -2 804.420 254.395   1
   6  -4   3 271.532 179.067   1
  -6   4  -3 242.150 166.198   1
   6  -4   4 1585.55 416.977   1
  -6   4  -4 1681.17 424.959   1
  -6   4  -5 54.8440 146.268   1
   6  -4   5-218.759 178.198   1
   6  -3  -4 913.440 309.039   1
   6  -3  -3 35811.7 1730.47   1
   6  -3  -2 834.822 263.532   1
  -6   3   1 25548.1 1587.82   1
   6  -3  -1 24353.4 1355.95   1
   6  -3   0 17870.6 1247.42   1
  -6   3   0 12035.9 1190.89   1
   6  -3   1 19586.2 1312.30   1
  -6   3  -1 20177.4 1368.47   1
  -6   3  -2 558.342 246.306   1
   6  -3   2 580.256 249.821   1
   6  -3   3 1743.26 438.526   1
  -6   3  -3 1424.20 382.574   1
   6  -3   4 22406.2 1597.30   1
  -6   3  -4 24148.7 1605.46   1
  -6   3  -5 78.9174 112.354   1
   6  -3   5-57.7766 82.6821   1
  -6   3  -6 7818.90 1134.69   1
   6  -2  -3 6997.29 846.550   1
   6  -2  -2 8777.02 853.358   1
  -6   2   1 14847.5 1187.72   1
   6  -2  -1 14505.6 1112.18   1
   6  -2   0 37174.2 1717.48   1
  -6   2   0 39608.1 1987.13   1
   6  -2   1 42946.9 1955.59   1
  -6   2  -1 42509.0 2060.93   1
   6  -2   2 62813.7 2409.73   1
  -6   2  -2 61026.9 2354.73   1
   6  -2   3 1144.13 332.799   1
  -6   2  -3 1080.45 361.098   1
  -6   2  -4 898.176 298.031   1
   6  -2   4 836.820 286.103   1
  -6   2  -5 1425.85 389.949   1
   6  -2   5 1059.26 344.293   1
  -6   2  -6 1624.67 470.714   1
   6  -2   6 1349.81 431.153   1
   6  -1  -2 13621.9 1132.43   1
  -6   1   1 3646.50 637.972   1
   6  -1  -1 6329.10 736.434   1
   6  -1   0 13561.2 1141.56   1
  -6   1   0 13468.1 1085.88   1
   6  -1   1 4303.42 586.092   1
  -6   1  -1 3593.98 594.813   1
   6  -1   2 4917.54 652.816   1
  -6   1  -2 4897.01 667.322   1
   6  -1   3 896.950 268.854   1
  -6   1  -3 949.422 290.288   1
   6  -1   4 14785.9 1227.33   1
  -6   1  -4 17659.2 1320.05   1
   6  -1   5 9776.14 1059.91   1
  -6   1  -5 9656.27 1006.49   1
  -6   1  -6 2349.49 538.955   1
   6  -1   6 1987.02 492.908   1
   6  -1   7 3091.05 611.005   1
  -6   1  -7 3727.13 683.496   1
   6   0  -2 15012.1 1124.87   1
   6   0  -1 633.807 223.492   1
   6   0   0 1235.40 295.695   1
  -6   0   0 1100.20 300.650   1
  -6   0  -1 1811.69 436.852   1
   6   0   1 1868.63 385.421   1
   6   0   2 14157.5 1136.28   1
  -6   0  -2 14627.9 1119.14   1
   6   0   3 203.241 134.777   1
  -6   0  -3 261.132 168.271   1
   6   0   4 58689.6 2411.64   1
  -6   0  -4 57952.6 2578.23   1
  -6   0  -5-59.5494 106.639   1
   6   0   5-79.1242 123.604   1
  -6   0  -6 1655.24 407.808   1
   6   0   6 1524.17 386.929   1
   6   0   7 20880.4 1671.13   1
  -6   0  -7 21548.5 1626.38   1
   6   1  -1 1943.24 422.922   1
  -6  -1   0 160278. 3909.61   1
   6   1   0 170012. 3660.78   1
  -6  -1  -1 27720.5 1678.57   1
   6   1   1 32701.5 1662.96   1
   6   1   2 29702.6 1495.07   1
  -6  -1  -2 29718.5 1649.21   1
   6   1   3 6066.11 2323.78   1
  -6  -1  -3 91294.5 3823.12   1
   6   1   4 6952.54 802.535   1
  -6  -1  -4 4542.64 723.697   1
   6   1   5 6845.29 832.982   1
  -6  -1  -5 7279.25 830.770   1
  -6  -1  -6 1957.98 422.364   1
   6   1   6 2661.03 507.804   1
   6   1   7 16702.5 1431.10   1
  -6  -1  -7 20277.6 1534.95   1
   6   1   8 946.155 325.105   1
  -6  -1  -8 913.880 342.851   1
   6   2   0 5840.88 753.643   1
  -6  -2  -1 8355.11 804.255   1
   6   2   1 8702.37 838.002   1
   6   2   2 166837. 3844.86   1
  -6  -2  -2 165072. 4110.62   1
   6   2   3 64872.1 2324.45   1
  -6  -2  -3 66422.5 2435.06   1
   6   2   4 4535.74 644.842   1
  -6  -2  -4 5442.51 690.830   1
   6   2   5 30759.4 1734.94   1
  -6  -2  -5 32298.5 1820.72   1
  -6  -2  -6 1332.08 324.984   1
   6   2   6 461.688 238.589   1
   6   2   7 8992.78 1010.14   1
  -6  -2  -7 8416.78 958.624   1
   6   2   8 611.485 263.393   1
  -6  -2  -8 628.740 212.773   1
   6   3   0 73446.4 2602.61   1
   6   3   1 200.723 149.580   1
  -6  -3  -1 305.184 237.363   1
  -6  -3  -2 16398.9 1295.84   1
   6   3   2 20984.6 1376.80   1
   6   3   3 44820.7 1894.36   1
  -6  -3  -3 43907.2 2000.73   1
   6   3   4 1903.77 390.174   1
  -6  -3  -4 2173.18 415.666   1
   6   3   5 13675.1 1137.74   1
  -6  -3  -5 13946.0 1189.72   1
  -6  -3  -6 2608.97 489.151   1
   6   3   6 2478.26 504.586   1
   6   3   7 8052.64 941.360   1
  -6  -3  -7 7321.86 874.548   1
   6   3   8 7335.07 969.921   1
  -6  -3  -8 7843.11 1028.63   1
   6   3   9 1310.37 417.807   1
  -6  -3  -9 1436.61 410.312   1
   6   4   1 5433.66 741.071   1
  -6  -4  -2 6871.97 734.984   1
   6   4   2 7259.78 734.239   1
   6   4   3 58376.1 2287.23   1
  -6  -4  -3 58769.3 2459.47   1
   6   4   4 4472.77 628.523   1
  -6  -4  -4 4765.18 627.996   1
   6   4   5 17900.4 1298.30   1
  -6  -4  -5 18412.0 1288.68   1
  -6  -4  -6 1637.20 397.507   1
   6   4   6 1535.95 389.764   1
   6   4   7 12428.2 1261.24   1
  -6  -4  -7 12409.1 1111.99   1
  -6  -4  -8 2979.60 579.521   1
   6   4   8 2631.88 546.200   1
  -6  -4  -9-50.6735 34.1944   1
   6   4   9 191.838 164.872   1
  -6  -4 -10 8504.47 1119.79   1
   6   5   1 90928.0 2898.46   1
   6   5   2-24.3605 60.3592   1
  -6  -5  -2-153.153 149.182   1
  -6  -5  -3 70230.3 2317.82   1
   6   5   3 65107.8 2346.05   1
   6   5   4 10937.8 895.779   1
  -6  -5  -4 9239.64 949.180   1
   6   5   5 10052.3 930.704   1
  -6  -5  -5 10000.5 916.621   1
   6   5   6 14081.9 1141.66   1
  -6  -5  -6 12053.8 1022.10   1
   6   5   7 15659.8 1279.60   1
  -6  -5  -7 14994.2 1212.02   1
  -6  -5  -8 1487.71 367.948   1
   6   5   8 1453.65 401.462   1
  -6  -5  -9 334.842 156.773   1
   6   5   9 497.049 287.000   1
  -6  -5 -10 729.814 264.762   1
   6   5  10 338.833 249.326   1
   6   6   2 2411.38 457.066   1
  -6  -6  -3 6159.79 797.995   1
   6   6   3 7043.86 728.158   1
   6   6   4 15389.3 1133.96   1
  -6  -6  -4 13841.4 1230.14   1
   6   6   5 11101.1 947.973   1
  -6  -6  -5 10123.0 982.051   1
   6   6   6 21671.7 1399.58   1
  -6  -6  -6 21766.9 1370.01   1
   6   6   7 629.413 266.534   1
  -6  -6  -7 740.460 251.748   1
   6   6   8 1558.59 379.437   1
  -6  -6  -8 1724.64 389.982   1
   6   6   9 7440.80 955.231   1
  -6  -6  -9 8192.44 918.423   1
   6   6  10 5926.18 895.560   1
  -6  -6 -10 4407.37 696.985   1
  -6  -6 -11 4183.23 902.905   1
   6   7   2 6868.54 841.855   1
   6   7   3 208515. 4067.52   1
  -6  -7  -4 3557.95 592.586   1
   6   7   4 3479.86 526.739   1
   6   7   5 2054.63 401.444   1
  -6  -7  -5 1466.46 405.302   1
   6   7   6 8567.38 865.232   1
  -6  -7  -6 7699.40 829.203   1
  -6  -7  -7 279.551 178.524   1
   6   7   7 385.483 198.442   1
   6   7   8 3345.31 578.093   1
  -6  -7  -8 3080.05 541.603   1
   6   7   9 273.095 186.729   1
  -6  -7  -9 75.7164 71.3150   1
  -6  -7 -10 847.421 294.809   1
   6   7  10 1187.34 381.490   1
  -6  -7 -11 0.15647 109.738   1
   6   7  11 376.185 247.024   1
   6   8   2 915.459 295.811   1
   6   8   3 304.724 191.983   1
   6   8   4 1649.77 337.660   1
   6   8   5 154.889 109.790   1
  -6  -8  -5 225.025 124.931   1
   6   8   6 37798.6 1725.66   1
  -6  -8  -6 30238.5 1912.75   1
   6   8   7 2805.61 483.838   1
  -6  -8  -7 2966.61 470.369   1
  -6  -8  -8 466.051 226.587   1
   6   8   8 539.926 235.352   1
   6   8   9 23268.3 2041.66   1
  -6  -8  -9 20987.2 2371.01   1
   6   8  10 2059.62 531.921   1
  -6  -8 -10 114.814 98.0949   1
   6   8  11-5.09513 39.0758   1
  -6  -8 -11-94.8550 100.054   1
   6   9   3 285.912 138.229   1
   6   9   4 11629.1 890.057   1
   6   9   5 3333.62 453.420   1
  -6  -9  -6 16406.8 1124.17   1
   6   9   6 16575.6 1103.60   1
  -6  -9  -7 21.8789 45.9581   1
   6   9   7 116.953 84.1133   1
   6   9   8 5535.20 747.368   1
  -6  -9  -8 5113.61 673.901   1
   6   9   9 7906.73 906.940   1
  -6  -9  -9 5026.75 776.603   1
   6   9  10 1201.40 358.896   1
  -6  -9 -10 547.589 256.011   1
   6   9  11 321.612 195.213   1
  -6  -9 -11 94.0268 158.236   1
  -6  -9 -12 397.907 244.639   1
   6  10   3 10777.5 924.940   1
   6  10   4 382.610 156.989   1
   6  10   5 2308.47 381.590   1
   6  10   6 8552.79 770.869   1
  -6 -10  -7 523.648 206.697   1
   6  10   7 431.516 168.652   1
  -6 -10  -8 738.860 276.028   1
   6  10   8 514.153 216.618   1
   6  10   9 706.678 259.403   1
  -6 -10  -9 479.074 207.080   1
  -6 -10 -10 1406.82 498.041   1
   6  10  10 13.4090 65.2857   1
   6  10  11 19.9704 106.836   1
   6  11   3 302.227 165.879   1
   6  11   4 1944.57 332.584   1
   6  11   5 1225.12 266.734   1
   6  11   6 28339.9 1347.73   1
   6  11   7 362.451 100.864   1
   6  11   8 108.662 103.650   1
   6  11   9 443.846 191.834   1
   6  11  10 2011.40 551.647   1
   6  12   4 8.52923 34.9936   1
   6  12   5 1037.81 255.342   1
   6  12   6 3618.51 493.915   1
  -7   6   1 2364.38 539.842   1
  -7   6   0 1658.33 456.463   1
   7  -6   1 2203.55 560.562   1
  -7   6  -1 230.443 152.979   1
  -7   6  -2 4100.54 719.687   1
   7  -6   2 3395.04 652.701   1
   7  -5  -5 1363.44 409.295   1
   7  -5  -4 4930.48 681.859   1
   7  -5  -3 3777.25 561.746   1
   7  -5  -2 4030.97 604.057   1
  -7   5   1 7360.89 946.126   1
   7  -5  -1 8424.32 878.261   1
  -7   5   0 350.811 194.414   1
   7  -5   0 754.622 273.372   1
   7  -5   1 2452.76 551.035   1
  -7   5  -1 2664.78 584.949   1
  -7   5  -2 1507.36 441.583   1
   7  -5   2 1324.28 417.555   1
   7  -5   3 202.627 118.373   1
  -7   5  -3 194.631 196.673   1
   7  -4  -5 285.663 166.417   1
   7  -4  -4 11064.7 1031.90   1
   7  -4  -3 6117.44 755.829   1
   7  -4  -2 1930.97 411.066   1
  -7   4   1 9749.61 1030.26   1
   7  -4  -1 8606.74 954.458   1
  -7   4   0 60.9480 142.290   1
   7  -4   0 24.7315 84.1713   1
   7  -4   1 138.417 119.385   1
  -7   4  -1 122.952 155.170   1
   7  -4   2 7327.44 972.133   1
  -7   4  -2 10446.6 1166.77   1
   7  -4   3 33.2633 109.784   1
  -7   4  -3-5.08347 105.982   1
   7  -4   4 1910.58 623.168   1
  -7   4  -4 2416.80 719.185   1
   7  -3  -4 14073.3 1266.66   1
   7  -3  -3 5924.26 753.572   1
   7  -3  -2 2168.32 463.545   1
  -7   3   1 17726.8 1451.93   1
   7  -3  -1 20764.5 1366.77   1
   7  -3   0 2129.78 452.299   1
  -7   3   0 1354.68 402.134   1
   7  -3   1 4554.16 669.455   1
  -7   3  -1 4528.85 745.063   1
   7  -3   2 8807.48 997.630   1
  -7   3  -2 9507.52 1064.87   1
   7  -3   3 1513.71 427.706   1
  -7   3  -3 2143.27 501.402   1
   7  -3   4 5004.69 790.130   1
  -7   3  -4 3794.82 773.028   1
   7  -2  -3 49435.9 2334.89   1
   7  -2  -2 316.120 207.274   1
  -7   2   1 2465.63 571.034   1
   7  -2  -1 2746.49 555.185   1
  -7   2   0 144.020 210.630   1
   7  -2   0 123.700 97.1919   1
  -7   2  -1 76.5958 31.2247   1
   7  -2   1 126.922 81.6644   1
   7  -2   2 22673.7 1532.88   1
  -7   2  -2 21232.5 1536.65   1
  -7   2  -3 639.655 262.404   1
   7  -2   3 639.176 250.613   1
   7  -2   4 13479.0 1343.24   1
  -7   2  -4 14271.4 1412.71   1
   7  -2   5 5118.77 785.232   1
  -7   2  -5 5782.56 846.429   1
   7  -1  -2 14848.3 1403.58   1
   7  -1  -1 38693.0 2002.67   1
  -7   1   0 35488.7 1909.93   1
   7  -1   0 35549.3 1992.58   1
  -7   1  -1 2185.53 555.507   1
   7  -1   1 3650.96 583.903   1
   7  -1   2 5297.83 725.056   1
  -7   1  -2 5973.35 828.687   1
   7  -1   3 5288.42 749.440   1
  -7   1  -3 5718.05 783.054   1
   7  -1   4 26.7672 109.095   1
  -7   1  -4-230.192 169.356   1
   7  -1   5 14643.4 1366.48   1
  -7   1  -5 13322.3 1308.44   1
  -7   1  -6 4561.52 899.855   1
   7   0  -2 1079.12 373.916   1
   7   0  -1 53461.5 2235.63   1
  -7   0   0 172.127 134.949   1
   7   0   0 285.783 163.901   1
   7   0   1 18481.5 1355.13   1
  -7   0  -1 16808.2 1387.69   1
   7   0   2 86134.3 3017.95   1
  -7   0  -2 86513.2 3139.13   1
   7   0   3 5384.74 741.078   1
  -7   0  -3 5365.40 746.679   1
   7   0   4 34.5939 72.6017   1
  -7   0  -4 20.1504 39.3383   1
   7   0   5 1290.49 391.321   1
  -7   0  -5 1691.71 480.968   1
  -7   0  -6 1094.45 355.131   1
   7   0   6 1207.48 386.480   1
   7   1  -1 3549.12 631.933   1
  -7  -1   0 27585.6 1931.34   1
   7   1   0 31513.3 1801.99   1
  -7  -1  -1 19616.9 1473.18   1
   7   1   1 23369.9 1516.58   1
   7   1   2 26787.1 1544.18   1
  -7  -1  -2 24871.1 1815.07   1
   7   1   3 865.890 283.265   1
  -7  -1  -3 846.540 310.574   1
   7   1   4 6025.16 781.348   1
  -7  -1  -4 6509.20 813.166   1
   7   1   5 15292.2 1298.42   1
  -7  -1  -5 13761.8 1384.23   1
  -7  -1  -6 226.701 208.677   1
   7   1   6 221.934 195.239   1
  -7  -1  -7 322.720 188.058   1
   7   1   7 330.454 213.241   1
   7   2   0 59922.7 2516.94   1
  -7  -2  -1 6460.07 866.356   1
   7   2   1 7575.82 864.119   1
   7   2   2 9538.31 1001.93   1
  -7  -2  -2 4781.07 807.763   1
   7   2   3 171.032 133.331   1
  -7  -2  -3-59.6602 159.754   1
  -7  -2  -4 670.349 267.542   1
   7   2   4 642.281 234.401   1
   7   2   5 62624.8 2639.62   1
  -7  -2  -5 64420.3 2708.81   1
   7   2   6 4643.05 837.495   1
  -7  -2  -6 5044.96 844.820   1
   7   2   7 7081.26 908.649   1
  -7  -2  -7 8021.83 970.909   1
   7   3   0 84062.7 3273.86   1
  -7  -3  -1 21605.6 1631.15   1
   7   3   1 26310.6 1645.79   1
  -7  -3  -2 33596.2 1812.09   1
   7   3   2 37753.1 1959.82   1
   7   3   3 71335.9 2630.04   1
  -7  -3  -3 79021.5 3056.77   1
   7   3   4 12106.1 1108.70   1
  -7  -3  -4 12335.0 1120.08   1
   7   3   5 41221.5 2069.54   1
  -7  -3  -5 36490.9 1944.61   1
   7   3   6 4113.14 662.823   1
  -7  -3  -6 3257.10 631.544   1
  -7  -3  -7 53.5492 118.935   1
   7   3   7-77.9641 139.177   1
   7   3   8 10016.4 1123.00   1
  -7  -3  -8 9296.05 1043.02   1
   7   4   1 2814.92 569.983   1
  -7  -4  -2 28484.4 1718.28   1
   7   4   2 24950.2 1529.44   1
   7   4   3 31854.3 1886.28   1
  -7  -4  -3 29085.4 1805.34   1
   7   4   4 1318.46 351.165   1
  -7  -4  -4 1362.69 379.033   1
   7   4   5 33569.0 1907.13   1
  -7  -4  -5 38250.4 2017.26   1
   7   4   6 5567.20 792.370   1
  -7  -4  -6 4858.96 844.803   1
   7   4   7 1355.63 399.460   1
  -7  -4  -7 1247.19 426.985   1
  -7  -4  -8 667.130 241.790   1
   7   4   8 656.160 295.962   1
   7   5   1 15976.4 1453.22   1
  -7  -5  -2 23602.1 1817.54   1
   7   5   2 31028.5 1704.02   1
  -7  -5  -3 8189.85 871.869   1
   7   5   3 6929.66 792.091   1
   7   5   4 16492.4 1218.03   1
  -7  -5  -4 20241.7 1552.79   1
   7   5   5 9390.38 965.864   1
  -7  -5  -5 10409.2 1048.84   1
  -7  -5  -6 1169.66 375.110   1
   7   5   6 1533.10 377.889   1
   7   5   7 629.533 226.496   1
  -7  -5  -7 1486.84 436.024   1
   7   5   8 12849.7 1314.83   1
  -7  -5  -8 15031.9 1384.45   1
  -7  -5  -9 510.903 276.273   1
   7   5   9 291.208 236.272   1
   7   6   2 5766.05 785.884   1
  -7  -6  -3 8544.02 996.374   1
   7   6   3 9362.59 928.022   1
  -7  -6  -4 41330.0 2098.49   1
   7   6   4 44276.8 2118.91   1
   7   6   5 31557.4 1771.53   1
  -7  -6  -5 33122.6 2003.95   1
   7   6   6 8694.57 982.607   1
  -7  -6  -6 11055.7 1087.13   1
   7   6   7 3454.69 608.367   1
  -7  -6  -7 3338.71 573.313   1
   7   6   8 4113.46 795.103   1
  -7  -6  -8 5537.97 782.080   1
   7   6   9-73.4693 98.4961   1
  -7  -6  -9 33.1338 39.0164   1
   7   7   2 1527.10 423.034   1
   7   7   3 60158.4 2389.55   1
   7   7   4-90.9367 97.7011   1
  -7  -7  -4 152.541 148.099   1
   7   7   5 1118.74 314.618   1
  -7  -7  -5 773.108 285.623   1
   7   7   6 2459.69 587.702   1
  -7  -7  -6 148.203 138.823   1
   7   7   7 19257.0 1393.05   1
  -7  -7  -7 21059.8 1556.96   1
   7   7   8 30605.7 1858.85   1
  -7  -7  -8 29462.2 1755.25   1
   7   7   9-112.109 120.525   1
  -7  -7  -9-18.3189 107.459   1
   7   7  10 490.062 327.044   1
  -7  -7 -10 4.13435 67.3817   1
   7   8   2 5592.94 832.934   1
   7   8   3 66.0567 62.5912   1
   7   8   4 376.806 185.792   1
   7   8   5 119.153 100.634   1
  -7  -8  -5 72.8307 53.4965   1
  -7  -8  -6 413.390 226.989   1
   7   8   6 676.059 242.805   1
  -7  -8  -7 2454.48 569.644   1
   7   8   7 315.050 107.058   1
  -7  -8  -8 1812.48 449.834   1
   7   8   8 2104.65 492.480   1
   7   8   9 761.390 318.743   1
  -7  -8  -9 694.663 272.644   1
   7   8  10 2773.26 578.860   1
  -7  -8 -10 1968.29 504.336   1
   7   9   3 8777.37 892.568   1
   7   9   4 24513.3 1449.43   1
  -7  -9  -5 6336.27 870.888   1
   7   9   5 7685.21 802.283   1
  -7  -9  -6 3388.24 576.151   1
   7   9   6 3804.69 583.338   1
   7   9   7 6222.41 780.590   1
  -7  -9  -7 5027.35 723.246   1
   7   9   8 69.9687 116.192   1
  -7  -9  -8 135.259 155.711   1
  -7  -9  -9 836.904 353.081   1
   7   9   9 1654.84 438.964   1
   7   9  10 1066.99 370.359   1
  -7  -9 -10 366.983 235.428   1
   7   9  11 2228.71 562.379   1
  -7  -9 -11 905.155 409.513   1
   7  10   3-103.465 95.6231   1
   7  10   4-97.5742 109.424   1
   7  10   5 1434.79 352.368   1
   7  10   6 2216.20 466.967   1
  -7 -10  -6 1329.60 422.199   1
  -7 -10  -7 5766.79 790.811   1
   7  10   7 7210.15 785.197   1
   7  10   8 4580.43 676.603   1
  -7 -10  -8 2554.44 634.946   1
   7  10   9 634.744 281.554   1
  -7 -10  -9 350.824 180.399   1
  -7 -10 -10 952.988 317.127   1
   7  10  10 1797.37 447.760   1
  -7 -10 -11 1713.92 583.687   1
   7  10  11 237.181 173.581   1
   7  11   3 29.1755 79.3154   1
   7  11   4 477.295 168.584   1
   7  11   5 514.394 207.990   1
   7  11   6 980.860 277.896   1
   7  11   7-33.3463 36.3848   1
   7  11   8 182.986 97.5883   1
   7  11   9 64.2899 38.0094   1
   7  11  10 2958.70 580.972   1
   7  11  11 7343.94 1081.00   1
   7  12   4 29651.3 1529.18   1
   7  12   5 523.836 206.060   1
   7  12   6 145.402 115.509   1
   7  12   7 515.472 184.862   1
  -8   6   0-239.395 208.708   1
  -8   6  -1 4407.15 995.550   1
   8  -5  -2 2459.11 573.705   1
  -8   5   1-47.8027 108.058   1
   8  -5  -1 288.059 211.789   1
  -8   5   0 7357.25 982.071   1
   8  -5   0 8708.04 998.888   1
  -8   5  -1 600.153 307.951   1
   8  -5   1 300.779 168.193   1
   8  -4  -5 57.9343 83.8502   1
   8  -4  -4 121.382 132.310   1
   8  -4  -3 5852.15 862.118   1
   8  -4  -2 2670.94 525.367   1
   8  -4  -1 433.994 237.209   1
  -8   4   1 410.461 301.147   1
  -8   4   0 1520.97 450.529   1
   8  -4   0 2178.52 514.283   1
  -8   4  -1 437.146 251.049   1
   8  -4   1 729.197 278.122   1
   8  -4   2 76.2410 103.427   1
  -8   4  -2 118.176 69.9282   1
   8  -3  -4 1207.37 383.824   1
   8  -3  -3 12403.8 1152.40   1
   8  -3  -2 159.710 69.5911   1
   8  -3  -1 5217.66 736.963   1
  -8   3   1 2693.11 654.955   1
   8  -3   0 56.6514 112.835   1
  -8   3   0-144.473 161.703   1
   8  -3   1 7459.58 919.213   1
  -8   3  -1 3809.37 749.133   1
   8  -3   2 1168.05 358.056   1
  -8   3  -2 1106.59 397.704   1
   8  -3   3 2134.74 568.144   1
  -8   3  -3 3816.19 857.313   1
   8  -2  -3 6952.49 927.360   1
   8  -2  -2 211.566 125.744   1
  -8   2   1 23674.7 1762.63   1
   8  -2  -1 27933.2 1843.21   1
  -8   2   0 12982.9 1274.02   1
   8  -2   0 14591.0 1255.23   1
  -8   2  -1 420.162 247.357   1
   8  -2   1 352.451 210.084   1
   8  -2   2 1766.90 429.556   1
  -8   2  -2 964.228 363.455   1
  -8   2  -3 1107.26 390.659   1
   8  -2   3 931.227 339.841   1
   8  -1  -2 423.109 223.918   1
   8  -1  -1 45.5259 116.347   1
  -8   1   0 7971.01 1038.90   1
   8  -1   0 8431.57 1024.94   1
   8  -1   1 222.232 161.927   1
  -8   1  -1 300.642 197.853   1
  -8   1  -2-9.07210 104.541   1
   8  -1   2 62.8058 92.6782   1
   8  -1   3 33632.3 2044.43   1
  -8   1  -3 34686.0 2134.41   1
  -8   1  -4 2354.66 619.616   1
   8  -1   4 1954.06 434.355   1
   8   0  -2 5691.62 853.105   1
   8   0  -1 1240.35 377.548   1
   8   0   0 1999.92 470.315   1
  -8   0   0 1080.25 370.887   1
  -8   0  -1 1718.97 434.755   1
   8   0   1 862.872 293.236   1
   8   0   2 1663.36 420.434   1
  -8   0  -2 1506.64 502.160   1
  -8   0  -3 619.979 256.130   1
   8   0   3 1041.06 343.779   1
   8   0   4 10685.7 1159.14   1
  -8   0  -4 10617.3 1196.95   1
   8   0   5 1819.16 563.600   1
  -8   0  -5 4111.71 921.747   1
   8   1  -1 21208.9 1648.84   1
  -8  -1   0 34253.0 2343.00   1
   8   1   0 46683.7 2301.10   1
  -8  -1  -1-192.165 117.134   1
   8   1   1 159.254 180.824   1
   8   1   2 912.420 309.520   1
  -8  -1  -2 497.507 308.512   1
   8   1   3 910.101 333.724   1
  -8  -1  -3 842.252 314.653   1
  -8  -1  -4 316.275 174.740   1
   8   1   4 126.136 64.7730   1
   8   1   5 11667.6 1178.79   1
  -8  -1  -5 13072.3 1269.70   1
   8   2  -1 11148.2 1311.07   1
   8   2   0 40620.0 2136.08   1
  -8  -2  -1 301.531 223.803   1
   8   2   1 466.138 206.717   1
  -8  -2  -2 25004.8 1819.48   1
   8   2   2 34405.1 2044.63   1
   8   2   3 20466.7 1505.57   1
  -8  -2  -3 20751.0 1737.11   1
  -8  -2  -4 854.091 339.078   1
   8   2   4 1169.10 341.066   1
   8   2   5 4259.80 709.562   1
  -8  -2  -5 4587.21 739.522   1
   8   2   6 17803.4 1473.69   1
  -8  -2  -6 22857.2 1764.31   1
   8   3   0 46331.4 2423.34   1
   8   3   1 1145.46 381.898   1
  -8  -3  -1 1037.70 428.400   1
  -8  -3  -2 344.521 224.495   1
   8   3   2 573.785 264.055   1
   8   3   3 13574.8 1199.00   1
  -8  -3  -3 6629.08 1076.88   1
   8   3   4 1576.80 414.584   1
  -8  -3  -4 1128.16 383.482   1
  -8  -3  -5 1242.56 391.060   1
   8   3   5 1447.59 404.395   1
   8   3   6 9563.63 1065.29   1
  -8  -3  -6 10527.7 1124.82   1
   8   4   1 25560.5 1758.99   1
  -8  -4  -2 3870.36 726.799   1
   8   4   2 4042.23 678.950   1
  -8  -4  -3 5752.39 872.969   1
   8   4   3 7251.01 968.376   1
   8   4   4 18448.3 1442.69   1
  -8  -4  -4 18861.9 1641.34   1
  -8  -4  -5 2074.33 542.746   1
   8   4   5 1385.14 370.468   1
  -8  -4  -6 3408.19 652.861   1
   8   4   6 3018.67 598.215   1
   8   4   7 2359.49 534.979   1
  -8  -4  -7 2393.97 553.723   1
   8   5   1 9950.29 1129.95   1
  -8  -5  -2 8189.76 1108.81   1
   8   5   2 10647.6 1074.88   1
  -8  -5  -3 67299.8 2861.75   1
   8   5   3 72233.4 2819.61   1
   8   5   4 6534.89 801.014   1
  -8  -5  -4 5050.82 891.912   1
   8   5   5 2424.73 519.104   1
  -8  -5  -5 1719.27 490.317   1
   8   5   6 18505.6 1574.88   1
  -8  -5  -6 16267.4 1559.55   1
   8   5   7 5501.49 777.498   1
  -8  -5  -7 4722.27 779.618   1
  -8  -5  -8 5809.84 1046.60   1
   8   6   2 48544.3 2299.64   1
  -8  -6  -3 2178.57 572.978   1
   8   6   3 4400.09 668.908   1
  -8  -6  -4 1426.75 485.858   1
   8   6   4 1998.78 461.040   1
  -8  -6  -5 2627.21 738.948   1
   8   6   5 4424.09 687.864   1
  -8  -6  -6 469.286 240.166   1
   8   6   6 617.223 282.156   1
  -8  -6  -7 76.3910 148.657   1
   8   6   7 354.289 214.161   1
   8   6   8 656.365 225.656   1
  -8  -6  -8 761.931 254.584   1
   8   7   2 39406.1 2176.10   1
   8   7   3 61439.1 2562.47   1
  -8  -7  -4 524.205 292.461   1
   8   7   4 381.846 237.493   1
  -8  -7  -5 964.126 399.365   1
   8   7   5 709.490 251.561   1
   8   7   6 8059.85 947.220   1
  -8  -7  -6 8279.11 1154.87   1
  -8  -7  -7 2130.45 506.052   1
   8   7   7 1891.17 465.212   1
  -8  -7  -8 225.859 174.354   1
   8   7   8 170.357 139.317   1
  -8  -7  -9 6477.75 1093.21   1
   8   8   2 4348.23 776.037   1
   8   8   3 1681.11 432.216   1
   8   8   4 6638.48 825.716   1
  -8  -8  -5 23262.4 1790.53   1
   8   8   5 22379.4 1517.60   1
  -8  -8  -6 26029.8 1983.55   1
   8   8   6 32544.9 1868.41   1
  -8  -8  -7 500.979 217.436   1
   8   8   7 857.798 297.477   1
  -8  -8  -8 375.022 194.233   1
   8   8   8 335.914 201.840   1
  -8  -8  -9 329.624 208.751   1
   8   8   9 85.0162 167.670   1
   8   9   3 617.910 249.197   1
   8   9   4 14094.5 1226.04   1
  -8  -9  -5 3928.19 759.598   1
   8   9   5 5653.53 757.282   1
  -8  -9  -6 6008.13 813.686   1
   8   9   6 6865.37 837.125   1
  -8  -9  -7 383.599 242.831   1
   8   9   7 527.408 229.658   1
  -8  -9  -8 3130.41 676.701   1
   8   9   8 2714.09 602.493   1
  -8  -9  -9 2203.55 544.523   1
   8   9   9 2629.00 596.692   1
   8  10   3 7613.70 931.250   1
   8  10   4 131.124 136.802   1
   8  10   5 18914.4 1408.84   1
   8  10   6 342.314 182.669   1
  -8 -10  -6 108.156 153.632   1
  -8 -10  -7 16.6702 47.6753   1
   8  10   7 108.873 109.034   1
  -8 -10  -8 513.259 312.282   1
   8  10   8 434.425 201.097   1
  -8 -10  -9-98.5925 134.913   1
   8  10   9 10.7503 47.5938   1
   8  10  10 491.712 246.690   1
  -8 -10 -10 131.536 168.311   1
   8  11   4-58.1374 75.6043   1
   8  11   5 9903.63 997.252   1
   8  11   6 23784.7 1697.04   1
  -8 -11  -7 4309.62 827.121   1
   8  11   7 6330.42 778.097   1
  -8 -11  -8 2311.90 496.274   1
   8  11   8 2497.18 495.634   1
   8  11   9-112.421 123.323   1
  -8 -11  -9-997.461 257.322   1
   8  11  10 320.148 199.538   1
   8  12   4 237.653 142.252   1
   8  12   5 6814.24 839.144   1
   8  12   6-151.638 108.651   1
   8  12   7 1297.34 342.805   1
   8  12   8 2500.37 486.665   1
   8  13   4 2295.23 510.400   1
   9  -4  -4 2618.77 672.221   1
   9  -4  -3 429.448 256.366   1
   9  -4  -2 12812.3 1265.42   1
   9  -4  -1 4467.83 766.745   1
   9  -3  -4 7129.46 969.242   1
   9  -3  -3 6764.71 1090.78   1
   9  -3  -2 665.653 263.059   1
   9  -3  -1 342.768 182.289   1
  -9   3   0 1981.73 539.707   1
   9  -3   0 2258.61 572.673   1
   9  -2  -3 633.114 270.104   1
   9  -2  -2 1423.37 432.207   1
   9  -2  -1 7626.53 1001.80   1
   9  -2   0 520.697 246.721   1
  -9   2   0 447.085 324.783   1
  -9   2  -1 5397.90 930.698   1
   9  -2   1 5828.05 923.853   1
   9  -1  -2 34703.1 2158.72   1
   9  -1  -1 1453.67 438.147   1
  -9   1   0 19.2522 78.9663   1
   9  -1   0-58.8276 101.760   1
   9  -1   1 931.075 348.978   1
  -9   1  -1 1026.41 376.453   1
  -9   1  -2 6374.74 1150.27   1
   9   0  -2 471.778 280.208   1
   9   0  -1 3580.97 678.328   1
  -9   0   0 766.410 425.301   1
   9   0   0 1756.79 530.619   1
  -9   0  -1 38771.3 2389.00   1
   9   0   1 41967.1 2252.56   1
   9   0   2 219.920 180.546   1
  -9   0  -2 312.571 241.174   1
   9   1  -1 350.909 233.640   1
   9   1   0 13070.6 1287.47   1
  -9  -1  -1 17.0056 125.501   1
   9   1   1 100.870 113.088   1
  -9  -1  -2 1161.10 445.336   1
   9   1   2 1589.83 438.316   1
  -9  -1  -3 4172.32 881.836   1
   9   1   3 5552.32 861.480   1
   9   2  -1 389.680 262.240   1
   9   2   0 8735.18 1094.81   1
  -9  -2  -1 19351.4 1805.58   1
   9   2   1 29219.8 2045.85   1
  -9  -2  -2 3318.40 696.092   1
   9   2   2 3608.99 684.640   1
   9   2   3 5205.86 814.615   1
  -9  -2  -3 2918.81 737.907   1
  -9  -2  -4 2737.92 811.884   1
   9   2   4 1653.53 575.796   1
   9   3   0 16897.4 1536.34   1
  -9  -3  -1 21410.0 1896.83   1
   9   3   1 25832.5 1891.01   1
   9   3   2 512.227 228.706   1
  -9  -3  -2 685.613 342.064   1
   9   3   3 2015.94 462.959   1
  -9  -3  -3 1219.98 436.756   1
   9   3   4 21431.7 1714.47   1
  -9  -3  -4 20165.7 1887.19   1
   9   4   1 9.57019 85.6565   1
   9   4   2 3690.96 765.955   1
  -9  -4  -2 2624.76 737.440   1
  -9  -4  -3 2017.86 548.736   1
   9   4   3 2577.16 628.388   1
   9   4   4 32048.2 2085.28   1
  -9  -4  -4 18484.2 1921.11   1
  -9  -4  -5 3007.91 717.861   1
   9   4   5 2613.70 553.772   1
   9   5   1 22236.6 1872.84   1
  -9  -5  -2 3421.23 1083.35   1
   9   5   2 8057.44 1020.67   1
  -9  -5  -3 3329.95 780.926   1
   9   5   3 3606.78 694.735   1
   9   5   4 424.287 214.138   1
  -9  -5  -4 259.115 176.578   1
   9   5   5 7474.64 958.950   1
  -9  -5  -5 6843.74 1122.95   1
  -9  -5  -6 6335.71 1172.64   1
   9   6   2 1398.77 424.223   1
  -9  -6  -3 921.811 564.695   1
   9   6   3 2404.64 561.362   1
  -9  -6  -4 45645.0 2505.26   1
   9   6   4 48146.4 2584.40   1
   9   6   5 1405.49 444.055   1
  -9  -6  -5 1104.38 438.899   1
   9   6   6 12992.5 1332.14   1
  -9  -6  -6 15381.8 1514.13   1
   9   7   2 129.135 188.319   1
   9   7   3 4776.41 763.100   1
  -9  -7  -4 3606.48 734.412   1
   9   7   4 3616.22 701.006   1
  -9  -7  -5 1217.36 389.564   1
   9   7   5 1293.29 368.927   1
   9   7   6-187.124 151.388   1
  -9  -7  -6-12.1386 76.9149   1
  -9  -7  -7 33368.3 2322.68   1
   9   8   2 680.670 348.447   1
   9   8   3 250.533 210.395   1
   9   8   4 6494.17 925.920   1
  -9  -8  -5 126.952 145.601   1
   9   8   5 32.4278 14.5186   1
  -9  -8  -6 6667.01 924.838   1
   9   8   6 7329.02 944.759   1
  -9  -8  -7 1692.20 519.638   1
   9   8   7 2856.42 595.387   1
   9   9   3 4682.65 799.978   1
   9   9   4 8781.09 1034.59   1
   9   9   5 5580.43 813.213   1
  -9  -9  -5 3882.09 816.379   1
   9   9   6 519.106 243.032   1
  -9  -9  -6 541.827 305.141   1
   9   9   7 95.4510 71.6669   1
  -9  -9  -7 149.688 153.420   1
  -9  -9  -8 8507.43 1324.35   1
   9  10   3 1075.53 353.788   1
   9  10   4 263.032 171.679   1
   9  10   5 1200.57 405.495   1
  -9 -10  -6 175.225 221.558   1
   9  10   6 285.139 158.660   1
  -9 -10  -7 29738.2 2019.45   1
   9  10   7 24886.4 1756.67   1
   9  10   8 71.9803 35.3233   1
  -9 -10  -8 90.5306 150.160   1
   9  11   4 52.4732 82.7220   1
   9  11   5 49.0867 78.7783   1
   9  11   6 186.369 134.297   1
  -9 -11  -7 1939.97 599.082   1
   9  11   7 2790.33 580.872   1
  -9 -11  -8 239.173 176.991   1
   9  11   8 328.925 211.278   1
   9  12   4 5502.06 794.281   1
   9  12   5 249.161 229.941   1
   9  12   6 54.2832 106.673   1
   9  12   7 1938.36 456.981   1
   9  12   8 2222.37 488.080   1
   9  12   9 1347.34 376.793   1
   9  13   4 367.522 195.243   1
   9  13   5 534.779 241.386   1
   0   0   0    0.00    0.00   0

TITL LD011_p13_s2 in P-1
REM P-1 (#2 in standard setting)
CELL 0.29070   6.091019   6.644479   6.901079  74.2302  85.3631  64.0681
ZERR    1.00   0.001125   0.001524   0.001658   0.0205   0.0173   0.0204
LATT  1
SFAC C H N O
UNIT 11.00 10.00 1.00 1.00
TREF
HKLF 4
END
;
_shelx_hkl_checksum   50452
