# Supplementary material for: Polymorphism of feldspars above 10 GPa
Source: Nat Commun. 2020 Jun 1;11:2721. doi: 10.1038/s41467-020-16547-4 (PMC7264230; doi:10.1038/s41467-020-16547-4)
Supplement: Supplementary file 4 — Supplementary Data 1 [file 41467_2020_16547_MOESM4_ESM.zip › CIFs/Microcline-II_p14_26i8GPa.cif]

 
data_Microcline-II_26i8GPa


_publ_requested_journal          'Nature Communications' 

_publ_contact_author_name        'Anna Pakhomova'
_publ_contact_author_address     
;Deutsches Elektronen-Synchrotron (DESY)
Notkestrasse 85
22607 Hamburg
Germany
;
_publ_contact_author_email       anna.pakhomova@desy.de
_publ_contact_author_phone       00494089985457
loop_
_publ_author_name
_publ_author_address
'Pakhomova, Anna'
;Deutsches Elektronen-Synchrotron (DESY)
Notkestrasse 85
22607 Hamburg
Germany
;
_audit_creation_method            'SHELXL-2018/3'
_shelx_SHELXL_version_number      '2018/3'
_chemical_name_systematic         microcline
_chemical_name_common             microcline
_chemical_melting_point           ?
_chemical_formula_moiety          ?
_chemical_formula_sum
 'Al K O8 Si3' 
_chemical_formula_weight          278.35

loop_
 _atom_type_symbol
 _atom_type_description
 _atom_type_scat_dispersion_real
 _atom_type_scat_dispersion_imag
 _atom_type_scat_source
 'O'  'O'  -0.0009   0.0008
 'International Tables Vol C Tables 4.2.6.8 and 6.1.1.4'
 'K'  'K'   0.0342   0.0411
 'International Tables Vol C Tables 4.2.6.8 and 6.1.1.4'
 'Al'  'Al'   0.0053   0.0078
 'International Tables Vol C Tables 4.2.6.8 and 6.1.1.4'
 'Si'  'Si'   0.0082   0.0108
 'International Tables Vol C Tables 4.2.6.8 and 6.1.1.4'
 
_space_group_crystal_system       triclinic
_space_group_IT_number            2
_space_group_name_H-M_alt         'P -1'
_space_group_name_Hall            '-P 1'
 
_shelx_space_group_comment
;
The symmetry employed for this shelxl refinement is uniquely defined
by the following loop, which should always be used as a source of
symmetry information in preference to the above space-group names.
They are only intended as comments.
;
 
loop_
 _space_group_symop_operation_xyz
 'x, y, z'
 '-x, -y, -z'
 
_cell_length_a                    6.0538(12)
_cell_length_b                    6.6411(16)
_cell_length_c                    6.9101(17)
_cell_angle_alpha                 73.99(2)
_cell_angle_beta                  85.729(18)
_cell_angle_gamma                 63.90(2)
_cell_volume                      239.45(10)
_cell_formula_units_Z             2
_cell_measurement_temperature     293(2)
_cell_measurement_reflns_used   646
_cell_measurement_theta_min     2.0380
_cell_measurement_theta_max     17.4310
 
_exptl_crystal_description        'plate crystal'
_exptl_crystal_colour             colorless
_exptl_crystal_density_meas       ?
_exptl_crystal_density_method     ?
_exptl_crystal_density_diffrn     3.861          
_exptl_crystal_F_000              276
_exptl_transmission_factor_min    ?
_exptl_transmission_factor_max    ?
_exptl_crystal_size_max           0.02
_exptl_crystal_size_mid           0.015
_exptl_crystal_size_min           0.01
_exptl_absorpt_coefficient_mu     0.204
_shelx_estimated_absorpt_T_min    ?
_shelx_estimated_absorpt_T_max    ?
_exptl_absorpt_correction_type    'multi-scan'
_diffrn_ambient_pressure          26800000
_exptl_absorpt_correction_T_min                   0.70908
_exptl_absorpt_correction_T_max                   1.00000
_exptl_absorpt_process_details    

;
CrysAlisPro 1.171.39.46 (Rigaku Oxford Diffraction, 2018)
Empirical absorption correction using spherical harmonics,
 implemented in SCALE3 ABSPACK scaling algorithm.
;
_exptl_absorpt_special_details    ?
_diffrn_ambient_temperature       293(2)
_diffrn_radiation_wavelength      0.2907
_diffrn_radiation_type            synchrotron
_diffrn_source                    synchrotron
_diffrn_source_type               'PETRA III, Beamline P02.2'
_diffrn_measurement_device_type   'esperanto-CrysAlisPro-abstract goniometer imported esperanto images'
_diffrn_measurement_method        '\w scans'
_diffrn_detector_area_resol_mean  ?
_diffrn_reflns_number             2089
_diffrn_reflns_av_unetI/netI      0.0432
_diffrn_reflns_av_R_equivalents   0.0324
_diffrn_reflns_limit_h_min        -9
_diffrn_reflns_limit_h_max        9
_diffrn_reflns_limit_k_min        -11
_diffrn_reflns_limit_k_max        13
_diffrn_reflns_limit_l_min        -12
_diffrn_reflns_limit_l_max        11
_diffrn_reflns_theta_min          1.819
_diffrn_reflns_theta_max          18.229
_diffrn_reflns_theta_full         10.045
_diffrn_measured_fraction_theta_max   0.262
_diffrn_measured_fraction_theta_full  0.444
_diffrn_reflns_Laue_measured_fraction_max    0.262
_diffrn_reflns_Laue_measured_fraction_full   0.444
_diffrn_reflns_point_group_measured_fraction_max   0.262
_diffrn_reflns_point_group_measured_fraction_full  0.444
_reflns_number_total              1308
_reflns_number_gt                 1124
_reflns_threshold_expression      'I > 2\s(I)'
_reflns_Friedel_coverage          0.000
_reflns_Friedel_fraction_max      .
_reflns_Friedel_fraction_full     .
 
_reflns_special_details
;
 Reflections were merged by SHELXL according to the crystal
 class for the calculation of statistics and refinement.
 
 _reflns_Friedel_fraction is defined as the number of unique
 Friedel pairs measured divided by the number that would be
 possible theoretically, ignoring centric projections and
 systematic absences.
;
 
_computing_data_collection        
;
CrysAlisPro, Agilent Technologies,
Version 1.171.36.28 (release 01-02-2013 CrysAlis171 .NET)
(compiled Feb  1 2013,16:14:44)
;
_computing_cell_refinement        
;
CrysAlisPro, Agilent Technologies,
Version 1.171.36.28 (release 01-02-2013 CrysAlis171 .NET)
(compiled Feb  1 2013,16:14:44)
;
_computing_data_reduction         
;
CrysAlisPro, Agilent Technologies,
Version 1.171.36.28 (release 01-02-2013 CrysAlis171 .NET)
(compiled Feb  1 2013,16:14:44)
;
_computing_structure_solution      'SHELXL-2018/3 (Sheldrick, 2018)'
_computing_structure_refinement 'SHELXL-2018/3 (Sheldrick, 2018)'
_computing_molecular_graphics     ?
_computing_publication_material   ?
_refine_special_details           ?
_refine_ls_structure_factor_coef  Fsqd
_refine_ls_matrix_type            full
_refine_ls_weighting_scheme       calc
_refine_ls_weighting_details
'w=1/[\s^2^(Fo^2^)+(0.1235P)^2^+0.2319P] where P=(Fo^2^+2Fc^2^)/3'
_atom_sites_solution_primary      ?
_atom_sites_solution_secondary    ?
_atom_sites_solution_hydrogens    .
_refine_ls_hydrogen_treatment     undef
_refine_ls_extinction_method      none
_refine_ls_extinction_coef        .
_refine_ls_number_reflns          1308
_refine_ls_number_parameters      118
_refine_ls_number_restraints      0
_refine_ls_R_factor_all           0.0760
_refine_ls_R_factor_gt            0.0695
_refine_ls_wR_factor_ref          0.1982
_refine_ls_wR_factor_gt           0.1884
_refine_ls_goodness_of_fit_ref    1.106
_refine_ls_restrained_S_all       1.106
_refine_ls_shift/su_max           0.001
_refine_ls_shift/su_mean          0.000
 
loop_
 _atom_site_label
 _atom_site_type_symbol
 _atom_site_fract_x
 _atom_site_fract_y
 _atom_site_fract_z
 _atom_site_U_iso_or_equiv
 _atom_site_adp_type
 _atom_site_occupancy
 _atom_site_site_symmetry_order  
 _atom_site_calc_flag
 _atom_site_refinement_flags_posn
 _atom_site_refinement_flags_adp
 _atom_site_refinement_flags_occupancy
 _atom_site_disorder_assembly
 _atom_site_disorder_group
K1 K 0.78152(15) 0.68724(16) 0.4565(2) 0.0195(5) Uani 1 1 d . . . . .
Si1 Si 0.1631(2) 0.6635(2) 0.1300(3) 0.0152(6) Uani 1 1 d . . . . .
Si2 Si 0.2277(2) 0.9646(2) 0.3260(3) 0.0153(6) Uani 1 1 d . . . . .
Si3 Si 0.3075(2) 0.7157(2) 0.7399(3) 0.0155(7) Uani 1 1 d . . . . .
Al4 Al 0.3968(2) 0.2378(2) 0.9754(3) 0.0151(7) Uani 1 1 d . . . . .
O1 O -0.1013(5) 0.7064(6) 0.0859(9) 0.0201(16) Uani 1 1 d . . . . .
O2 O 0.3561(5) 0.8892(5) 0.5470(8) 0.0159(15) Uani 1 1 d . . . . .
O3 O 0.2656(5) 0.8121(5) -0.0554(8) 0.0145(15) Uani 1 1 d . . . . .
O4 O 0.4377(5) 0.9755(5) 0.1743(8) 0.0170(16) Uani 1 1 d . . . . .
O5 O 0.3407(5) 0.3896(5) 0.1701(8) 0.0159(15) Uani 1 1 d . . . . .
O6 O 0.1481(5) 0.7645(5) 0.3205(8) 0.0154(15) Uani 1 1 d . . . . .
O7 O -0.0077(5) 1.2033(6) 0.3102(8) 0.0172(15) Uani 1 1 d . . . . .
O8 O 0.4015(5) 0.4502(5) 0.7550(8) 0.0197(16) Uani 1 1 d . . . . .
 
loop_
 _atom_site_aniso_label
 _atom_site_aniso_U_11
 _atom_site_aniso_U_22
 _atom_site_aniso_U_33
 _atom_site_aniso_U_23
 _atom_site_aniso_U_13
 _atom_site_aniso_U_12
K1 0.0110(3) 0.0177(4) 0.0309(13) -0.0059(6) 0.0025(6) -0.0081(3)
Si1 0.0077(4) 0.0117(5) 0.0269(16) -0.0037(8) 0.0029(7) -0.0062(4)
Si2 0.0087(4) 0.0122(5) 0.0262(16) -0.0033(8) 0.0023(7) -0.0069(4)
Si3 0.0107(4) 0.0112(5) 0.0248(17) -0.0026(8) 0.0028(8) -0.0067(4)
Al4 0.0079(4) 0.0116(5) 0.0267(18) -0.0034(8) 0.0026(8) -0.0064(4)
O1 0.0090(9) 0.0190(13) 0.034(4) -0.007(2) 0.0005(19) -0.0078(10)
O2 0.0118(9) 0.0143(11) 0.023(4) -0.0020(19) 0.0021(18) -0.0089(10)
O3 0.0091(9) 0.0127(11) 0.024(4) -0.0045(19) 0.0055(17) -0.0077(10)
O4 0.0084(9) 0.0138(11) 0.029(4) -0.004(2) 0.0005(18) -0.0059(10)
O5 0.0126(10) 0.0116(10) 0.024(4) -0.0015(18) 0.0012(19) -0.0077(10)
O6 0.0109(9) 0.0141(11) 0.025(4) -0.0041(19) 0.0056(18) -0.0098(10)
O7 0.0077(8) 0.0159(12) 0.029(4) -0.007(2) 0.0037(17) -0.0056(10)
O8 0.0104(9) 0.0128(11) 0.036(4) -0.0052(19) -0.0011(19) -0.0051(10)
 
_geom_special_details
;
 All esds (except the esd in the dihedral angle between two l.s. planes)
 are estimated using the full covariance matrix.  The cell esds are taken
 into account individually in the estimation of esds in distances, angles
 and torsion angles; correlations between esds in cell parameters are only
 used when they are defined by crystal symmetry.  An approximate (isotropic)
 treatment of cell esds is used for estimating esds involving l.s. planes.
;
 
loop_
 _geom_bond_atom_site_label_1
 _geom_bond_atom_site_label_2
 _geom_bond_distance
 _geom_bond_site_symmetry_2
 _geom_bond_publ_flag
K1 O2 2.451(4) . ?
K1 O8 2.463(3) 2_666 ?
K1 O6 2.548(5) 1_655 ?
K1 O2 2.551(3) 2_676 ?
K1 O1 2.590(6) 1_655 ?
K1 O5 2.605(6) 2_666 ?
K1 O4 2.615(3) . ?
K1 O7 2.618(3) 2_676 ?
K1 K1 2.6771(17) 2_766 ?
K1 O6 2.825(5) 2_666 ?
K1 Si2 3.0662(15) 2_676 ?
K1 Si1 3.080(3) 2_666 ?
Si1 O1 1.536(3) . ?
Si1 O5 1.608(3) . ?
Si1 O6 1.614(4) . ?
Si1 O3 1.650(6) . ?
Si1 Si3 2.748(3) 1_554 ?
Si2 O7 1.580(3) . ?
Si2 O4 1.600(6) . ?
Si2 O6 1.610(3) . ?
Si2 O2 1.613(4) . ?
Si2 Si3 2.836(3) . ?
Si3 O8 1.571(3) . ?
Si3 O2 1.607(6) . ?
Si3 O3 1.667(4) 1_556 ?
Si3 O7 1.683(3) 2_576 ?
Si3 O5 2.015(3) 2_666 ?
Si3 Al4 2.9183(17) 2_667 ?
Al4 O1 1.720(3) 2_566 ?
Al4 O8 1.776(6) . ?
Al4 O5 1.822(4) 1_556 ?
Al4 O4 1.826(5) 1_546 ?
Al4 O4 1.867(4) 2_666 ?
Al4 O3 2.016(3) 2_666 ?
Al4 Al4 2.766(3) 2_657 ?
 
loop_
 _geom_angle_atom_site_label_1
 _geom_angle_atom_site_label_2
 _geom_angle_atom_site_label_3
 _geom_angle
 _geom_angle_site_symmetry_1
 _geom_angle_site_symmetry_3
 _geom_angle_publ_flag
O2 K1 O8 84.06(12) . 2_666 ?
O2 K1 O6 141.11(12) . 1_655 ?
O8 K1 O6 116.79(18) 2_666 1_655 ?
O2 K1 O2 64.76(18) . 2_676 ?
O8 K1 O2 125.87(10) 2_666 2_676 ?
O6 K1 O2 76.68(13) 1_655 2_676 ?
O2 K1 O1 122.23(13) . 1_655 ?
O8 K1 O1 59.65(16) 2_666 1_655 ?
O6 K1 O1 58.37(12) 1_655 1_655 ?
O2 K1 O1 100.20(17) 2_676 1_655 ?
O2 K1 O5 58.73(13) . 2_666 ?
O8 K1 O5 113.09(16) 2_666 2_666 ?
O6 K1 O5 127.23(12) 1_655 2_666 ?
O2 K1 O5 87.96(16) 2_676 2_666 ?
O1 K1 O5 171.34(11) 1_655 2_666 ?
O2 K1 O4 60.08(16) . . ?
O8 K1 O4 57.95(10) 2_666 . ?
O6 K1 O4 101.72(15) 1_655 . ?
O2 K1 O4 68.11(10) 2_676 . ?
O1 K1 O4 62.61(12) 1_655 . ?
O5 K1 O4 118.78(12) 2_666 . ?
O2 K1 O7 99.71(11) . 2_676 ?
O8 K1 O7 174.99(9) 2_666 2_676 ?
O6 K1 O7 62.06(16) 1_655 2_676 ?
O2 K1 O7 59.04(9) 2_676 2_676 ?
O1 K1 O7 120.05(15) 1_655 2_676 ?
O5 K1 O7 66.71(14) 2_666 2_676 ?
O4 K1 O7 126.82(10) . 2_676 ?
O2 K1 K1 148.46(16) . 2_766 ?
O8 K1 K1 97.63(7) 2_666 2_766 ?
O6 K1 K1 65.38(9) 1_655 2_766 ?
O2 K1 K1 132.19(8) 2_676 2_766 ?
O1 K1 K1 84.23(9) 1_655 2_766 ?
O5 K1 K1 92.47(10) 2_666 2_766 ?
O4 K1 K1 145.31(12) . 2_766 ?
O7 K1 K1 77.43(6) 2_676 2_766 ?
O2 K1 O6 96.06(14) . 2_666 ?
O8 K1 O6 73.69(13) 2_666 2_666 ?
O6 K1 O6 120.50(11) 1_655 2_666 ?
O2 K1 O6 147.59(18) 2_676 2_666 ?
O1 K1 O6 112.20(13) 1_655 2_666 ?
O5 K1 O6 59.66(12) 2_666 2_666 ?
O4 K1 O6 126.58(10) . 2_666 ?
O7 K1 O6 102.50(13) 2_676 2_666 ?
K1 K1 O6 55.11(9) 2_766 2_666 ?
O2 K1 Si2 73.00(7) . 2_676 ?
O8 K1 Si2 153.89(7) 2_666 2_676 ?
O6 K1 Si2 76.97(8) 1_655 2_676 ?
O2 K1 Si2 31.71(10) 2_676 2_676 ?
O1 K1 Si2 123.37(10) 1_655 2_676 ?
O5 K1 Si2 65.28(8) 2_666 2_676 ?
O4 K1 Si2 98.81(7) . 2_676 ?
O7 K1 Si2 31.01(5) 2_676 2_676 ?
K1 K1 Si2 108.43(5) 2_766 2_676 ?
O6 K1 Si2 120.20(10) 2_666 2_676 ?
O2 K1 Si1 84.23(14) . 2_666 ?
O8 K1 Si1 101.20(14) 2_666 2_666 ?
O6 K1 Si1 119.60(10) 1_655 2_666 ?
O2 K1 Si1 117.08(14) 2_676 2_666 ?
O1 K1 Si1 141.60(8) 1_655 2_666 ?
O5 K1 Si1 31.48(6) 2_666 2_666 ?
O4 K1 Si1 138.62(12) . 2_666 ?
O7 K1 Si1 76.04(13) 2_676 2_666 ?
K1 K1 Si1 64.48(7) 2_766 2_666 ?
O6 K1 Si1 31.36(9) 2_666 2_666 ?
Si2 K1 Si1 88.96(6) 2_676 2_666 ?
O1 Si1 O5 108.66(17) . . ?
O1 Si1 O6 105.3(2) . . ?
O5 Si1 O6 114.3(2) . . ?
O1 Si1 O3 112.8(3) . . ?
O5 Si1 O3 109.5(2) . . ?
O6 Si1 O3 106.3(2) . . ?
O1 Si1 Si3 97.5(2) . 1_554 ?
O5 Si1 Si3 87.3(2) . 1_554 ?
O6 Si1 Si3 140.4(2) . 1_554 ?
O3 Si1 Si3 34.24(11) . 1_554 ?
O1 Si1 K1 93.8(2) . 2_666 ?
O5 Si1 K1 57.8(2) . 2_666 ?
O6 Si1 K1 65.56(18) . 2_666 ?
O3 Si1 K1 153.31(9) . 2_666 ?
Si3 Si1 K1 145.06(5) 1_554 2_666 ?
O1 Si1 K1 56.8(2) . 1_455 ?
O5 Si1 K1 104.1(2) . 1_455 ?
O6 Si1 K1 55.44(17) . 1_455 ?
O3 Si1 K1 146.35(10) . 1_455 ?
Si3 Si1 K1 153.94(4) 1_554 1_455 ?
K1 Si1 K1 51.43(5) 2_666 1_455 ?
O7 Si2 O4 115.8(3) . . ?
O7 Si2 O6 110.41(17) . . ?
O4 Si2 O6 113.1(2) . . ?
O7 Si2 O2 105.9(2) . . ?
O4 Si2 O2 104.5(2) . . ?
O6 Si2 O2 106.3(2) . . ?
O7 Si2 Si3 106.3(2) . . ?
O4 Si2 Si3 125.65(13) . . ?
O6 Si2 Si3 80.1(2) . . ?
O2 Si2 Si3 28.23(18) . . ?
O7 Si2 K1 58.64(10) . 2_676 ?
O4 Si2 K1 97.95(11) . 2_676 ?
O6 Si2 K1 148.0(2) . 2_676 ?
O2 Si2 K1 56.26(11) . 2_676 ?
Si3 Si2 K1 75.59(6) . 2_676 ?
O7 Si2 K1 144.54(11) . . ?
O4 Si2 K1 57.81(12) . . ?
O6 Si2 K1 103.07(10) . . ?
O2 Si2 K1 51.96(15) . . ?
Si3 Si2 K1 67.90(6) . . ?
K1 Si2 K1 86.67(4) 2_676 . ?
O7 Si2 K1 85.46(17) . 1_455 ?
O4 Si2 K1 141.46(11) . 1_455 ?
O6 Si2 K1 29.62(16) . 1_455 ?
O2 Si2 K1 99.3(2) . 1_455 ?
Si3 Si2 K1 71.24(6) . 1_455 ?
K1 Si2 K1 120.52(7) 2_676 1_455 ?
K1 Si2 K1 121.97(6) . 1_455 ?
O8 Si3 O2 121.4(3) . . ?
O8 Si3 O3 121.8(3) . 1_556 ?
O2 Si3 O3 111.9(2) . 1_556 ?
O8 Si3 O7 96.95(16) . 2_576 ?
O2 Si3 O7 99.3(2) . 2_576 ?
O3 Si3 O7 95.96(19) 1_556 2_576 ?
O8 Si3 O5 82.69(13) . 2_666 ?
O2 Si3 O5 85.8(2) . 2_666 ?
O3 Si3 O5 79.38(16) 1_556 2_666 ?
O7 Si3 O5 174.1(3) 2_576 2_666 ?
O8 Si3 Si1 93.0(2) . 1_556 ?
O2 Si3 Si1 144.75(13) . 1_556 ?
O3 Si3 Si1 33.86(17) 1_556 1_556 ?
O7 Si3 Si1 82.2(2) 2_576 1_556 ?
O5 Si3 Si1 91.98(18) 2_666 1_556 ?
O8 Si3 Si2 108.1(2) . . ?
O2 Si3 Si2 28.33(9) . . ?
O3 Si3 Si2 130.07(16) 1_556 . ?
O7 Si3 Si2 76.2(2) 2_576 . ?
O5 Si3 Si2 109.5(2) 2_666 . ?
Si1 Si3 Si2 151.24(5) 1_556 . ?
O8 Si3 Al4 108.86(12) . 2_667 ?
O2 Si3 Al4 95.07(11) . 2_667 ?
O3 Si3 Al4 41.99(11) 1_556 2_667 ?
O7 Si3 Al4 137.73(16) 2_576 2_667 ?
O5 Si3 Al4 38.09(12) 2_666 2_667 ?
Si1 Si3 Al4 64.02(7) 1_556 2_667 ?
Si2 Si3 Al4 123.31(8) . 2_667 ?
O8 Si3 K1 85.9(2) . . ?
O2 Si3 K1 44.74(12) . . ?
O3 Si3 K1 121.29(14) 1_556 . ?
O7 Si3 K1 134.1(2) 2_576 . ?
O5 Si3 K1 51.77(18) 2_666 . ?
Si1 Si3 K1 143.63(4) 1_556 . ?
Si2 Si3 K1 59.70(6) . . ?
Al4 Si3 K1 81.94(6) 2_667 . ?
O8 Si3 K1 35.75(11) . 2_666 ?
O2 Si3 K1 104.97(13) . 2_666 ?
O3 Si3 K1 141.80(19) 1_556 2_666 ?
O7 Si3 K1 67.77(10) 2_576 2_666 ?
O5 Si3 K1 113.85(8) 2_666 2_666 ?
Si1 Si3 K1 108.03(7) 1_556 2_666 ?
Si2 Si3 K1 81.16(5) . 2_666 ?
Al4 Si3 K1 144.60(5) 2_667 2_666 ?
K1 Si3 K1 92.00(5) . 2_666 ?
O8 Si3 K1 159.2(2) . 2_676 ?
O2 Si3 K1 37.88(12) . 2_676 ?
O3 Si3 K1 76.22(16) 1_556 2_676 ?
O7 Si3 K1 90.90(15) 2_576 2_676 ?
O5 Si3 K1 91.42(13) 2_666 2_676 ?
Si1 Si3 K1 107.22(5) 1_556 2_676 ?
Si2 Si3 K1 55.09(5) . 2_676 ?
Al4 Si3 K1 76.78(5) 2_667 2_676 ?
K1 Si3 K1 74.89(5) . 2_676 ?
K1 Si3 K1 135.27(7) 2_666 2_676 ?
O1 Al4 O8 92.0(2) 2_566 . ?
O1 Al4 O5 100.77(18) 2_566 1_556 ?
O8 Al4 O5 102.4(2) . 1_556 ?
O1 Al4 O4 91.9(2) 2_566 1_546 ?
O8 Al4 O4 167.83(19) . 1_546 ?
O5 Al4 O4 88.2(2) 1_556 1_546 ?
O1 Al4 O4 97.78(15) 2_566 2_666 ?
O8 Al4 O4 85.1(2) . 2_666 ?
O5 Al4 O4 159.69(12) 1_556 2_666 ?
O4 Al4 O4 83.0(3) 1_546 2_666 ?
O1 Al4 O3 176.56(15) 2_566 2_666 ?
O8 Al4 O3 87.8(2) . 2_666 ?
O5 Al4 O3 75.92(15) 1_556 2_666 ?
O4 Al4 O3 88.94(17) 1_546 2_666 ?
O4 Al4 O3 85.62(13) 2_666 2_666 ?
O1 Al4 Al4 96.52(13) 2_566 2_657 ?
O8 Al4 Al4 125.96(18) . 2_657 ?
O5 Al4 Al4 127.74(19) 1_556 2_657 ?
O4 Al4 Al4 42.06(13) 1_546 2_657 ?
O4 Al4 Al4 40.94(16) 2_666 2_657 ?
O3 Al4 Al4 86.35(9) 2_666 2_657 ?
O1 Al4 Si3 143.31(18) 2_566 2_667 ?
O8 Al4 Si3 100.65(11) . 2_667 ?
O5 Al4 Si3 43.00(9) 1_556 2_667 ?
O4 Al4 Si3 82.87(10) 1_546 2_667 ?
O4 Al4 Si3 117.39(8) 2_666 2_667 ?
O3 Al4 Si3 33.58(13) 2_666 2_667 ?
Al4 Al4 Si3 103.21(7) 2_657 2_667 ?
O1 Al4 K1 57.1(2) 2_566 2_666 ?
O8 Al4 K1 52.96(10) . 2_666 ?
O5 Al4 K1 141.19(11) 1_556 2_666 ?
O4 Al4 K1 120.96(10) 1_546 2_666 ?
O4 Al4 K1 57.69(12) 2_666 2_666 ?
O3 Al4 K1 125.02(19) 2_666 2_666 ?
Al4 Al4 K1 88.79(8) 2_657 2_666 ?
Si3 Al4 K1 152.00(10) 2_667 2_666 ?
Si1 O1 Al4 177.2(4) . 2_566 ?
Si1 O1 K1 93.5(2) . 1_455 ?
Al4 O1 K1 89.0(2) 2_566 1_455 ?
Si3 O2 Si2 123.4(2) . . ?
Si3 O2 K1 107.77(14) . . ?
Si2 O2 K1 96.8(2) . . ?
Si3 O2 K1 119.4(2) . 2_676 ?
Si2 O2 K1 92.03(16) . 2_676 ?
K1 O2 K1 115.24(18) . 2_676 ?
Si1 O3 Si3 111.89(18) . 1_554 ?
Si1 O3 Al4 109.8(2) . 2_666 ?
Si3 O3 Al4 104.4(2) 1_554 2_666 ?
Si2 O4 Al4 122.66(15) . 1_564 ?
Si2 O4 Al4 124.8(2) . 2_666 ?
Al4 O4 Al4 97.0(3) 1_564 2_666 ?
Si2 O4 K1 91.0(2) . . ?
Al4 O4 K1 133.91(16) 1_564 . ?
Al4 O4 K1 85.20(10) 2_666 . ?
Si1 O5 Al4 122.5(3) . 1_554 ?
Si1 O5 Si3 116.13(17) . 2_666 ?
Al4 O5 Si3 98.91(17) 1_554 2_666 ?
Si1 O5 K1 90.8(2) . 2_666 ?
Al4 O5 K1 134.8(2) 1_554 2_666 ?
Si3 O5 K1 90.82(18) 2_666 2_666 ?
Si2 O6 Si1 125.8(4) . . ?
Si2 O6 K1 132.2(2) . 1_455 ?
Si1 O6 K1 93.12(14) . 1_455 ?
Si2 O6 K1 140.7(2) . 2_666 ?
Si1 O6 K1 83.08(14) . 2_666 ?
K1 O6 K1 59.50(11) 1_455 2_666 ?
Si2 O7 Si3 131.4(2) . 2_576 ?
Si2 O7 K1 90.35(11) . 2_676 ?
Si3 O7 K1 132.74(18) 2_576 2_676 ?
Si2 O7 K1 142.41(14) . 1_465 ?
Si3 O7 K1 84.17(10) 2_576 1_465 ?
K1 O7 K1 52.08(6) 2_676 1_465 ?
Si3 O8 Al4 124.6(3) . . ?
Si3 O8 K1 122.37(17) . 2_666 ?
Al4 O8 K1 91.90(15) . 2_666 ?
 
_refine_diff_density_max    0.983
_refine_diff_density_min   -1.062
_refine_diff_density_rms    0.224

_shelx_res_file
;
TITL LD011_p14_s1 in P-1
    LD011_p14_s1.res
    created by SHELXL-2018/3 at 11:26:34 on 14-Nov-2019
REM P-1 (#2 in standard setting)
CELL 0.29070   6.053846   6.641088   6.910073  73.9886  85.7286  63.8967
ZERR   2   0.001154   0.001601   0.001678   0.0212   0.0176   0.0214
LATT  1
SFAC O K AL SI
DISP $O -0.00093  0.00083  6.66301!source kissel
DISP $K  0.03424  0.04113 83.75699!source kissel
DISP $Al  0.00525  0.00777 22.28499!source kissel
DISP $Si  0.00815  0.01082 28.25500!source kissel
UNIT 16 2 2 6
OMIT -3 3 3
L.S. 10
BOND
LIST 6
OMIT  -3   3   3
OMIT    4  -6   5
OMIT    7   2   6
OMIT    3   6   3
FMAP 2
acta
PLAN 20
WGHT    0.123500    0.231900
FVAR      11.19007
K1    2    0.781518    0.687243    0.456479    11.00000    0.01104    0.01775 =
         0.03093   -0.00588    0.00247   -0.00813
SI1   4    0.163067    0.663491    0.130032    11.00000    0.00767    0.01173 =
         0.02693   -0.00371    0.00292   -0.00620
SI2   4    0.227658    0.964589    0.325962    11.00000    0.00874    0.01216 =
         0.02623   -0.00333    0.00233   -0.00688
SI3   4    0.307485    0.715700    0.739884    11.00000    0.01069    0.01123 =
         0.02484   -0.00257    0.00284   -0.00674
AL4   3    0.396827    0.237803    0.975398    11.00000    0.00794    0.01162 =
         0.02675   -0.00339    0.00258   -0.00644
O1    1   -0.101327    0.706388    0.085898    11.00000    0.00901    0.01899 =
         0.03418   -0.00686    0.00051   -0.00781
O2    1    0.356064    0.889245    0.547032    11.00000    0.01181    0.01429 =
         0.02304   -0.00204    0.00206   -0.00885
O3    1    0.265551    0.812084   -0.055436    11.00000    0.00912    0.01265 =
         0.02386   -0.00450    0.00551   -0.00772
O4    1    0.437670    0.975524    0.174259    11.00000    0.00842    0.01379 =
         0.02872   -0.00369    0.00048   -0.00586
O5    1    0.340701    0.389572    0.170135    11.00000    0.01259    0.01160 =
         0.02390   -0.00148    0.00116   -0.00769
O6    1    0.148052    0.764484    0.320524    11.00000    0.01087    0.01410 =
         0.02457   -0.00407    0.00556   -0.00985
O7    1   -0.007733    1.203288    0.310180    11.00000    0.00772    0.01587 =
         0.02859   -0.00683    0.00366   -0.00563
O8    1    0.401456    0.450241    0.755028    11.00000    0.01041    0.01282 =
         0.03554   -0.00521   -0.00107   -0.00510

HKLF 4


REM  LD011_p14_s1 in P-1
REM wR2 = 0.1982, GooF = S = 1.106, Restrained GooF = 1.106 for all data
REM R1 = 0.0695 for 1124 Fo > 4sig(Fo) and 0.0760 for all 1308 data
REM 118 parameters refined using 0 restraints

END

WGHT      0.1273      0.1076

REM Highest difference peak  0.983,  deepest hole -1.062,  1-sigma level  0.224
Q1    1   0.6970  0.7790  0.4346  11.00000  0.05    0.98
Q2    1   0.8606  0.5932  0.4635  11.00000  0.05    0.91
Q3    1   0.1515  1.1165  0.2640  11.00000  0.05    0.84
Q4    1   0.1450  1.0620  0.3319  11.00000  0.05    0.84
Q5    1   0.0209  0.6528 -0.0049  11.00000  0.05    0.80
Q6    1   0.3198  0.3156  0.9621  11.00000  0.05    0.79
Q7    1   0.5946  0.7583  0.5434  11.00000  0.05    0.69
Q8    1   0.2231  0.6641  0.4673  11.00000  0.05    0.69
Q9    1   0.2787  0.8624  0.3626  11.00000  0.05    0.68
Q10   1   0.5683  0.8672  0.4889  11.00000  0.05    0.67
Q11   1   0.4259  0.2164  0.2959  11.00000  0.05    0.67
Q12   1   0.3444  0.6960  0.2721  11.00000  0.05    0.67
Q13   1   0.5366  0.2367  0.1513  11.00000  0.05    0.66
Q14   1   0.2388  0.9779  0.4674  11.00000  0.05    0.66
Q15   1   0.0875  0.7627  0.1225  11.00000  0.05    0.64
Q16   1   0.2227  0.8362  0.6140  11.00000  0.05    0.62
Q17   1   0.1768  0.4653  0.2203  11.00000  0.05    0.62
Q18   1   0.2215  1.0785  0.1338  11.00000  0.05    0.60
Q19   1   0.1808  0.9186 -0.1779  11.00000  0.05    0.59
Q20   1   0.4742  0.1415  0.9991  11.00000  0.05    0.59
;
_shelx_res_checksum   31695

_shelx_hkl_file
;
   0   5   1 61699.7 1073.31   1
   0   6   1 4090.51 273.963   1
   0  -6  -5 29118.8 725.730   1
   0   7   1 9220.19 506.711   1
   0  -7  -6 116960. 1599.63   1
   0  -7  -7 382.479 112.649   1
   0   8   0 5109.45 485.762   1
   0   8   1 364.898 109.675   1
   0   8   2 10501.2 398.723   1
   0  -8  -7 11702.8 525.460   1
   0  -8  -8 2331.12 314.614   1
   0   9   0 3014.46 380.914   1
   0   9   1 12746.0 671.725   1
   0   9   2 7058.26 354.371   1
   0  10   0 174.256 75.2434   1
   0  10   1 5250.71 461.975   1
   0  10   2 899.941 128.480   1
  -1  10  -1 4157.48 569.604   1
  -1   9   2 757.110 146.905   1
  -1   9   1 10178.7 635.550   1
  -1   9   0 2298.84 349.285   1
  -1   9  -1 3262.17 462.253   1
  -1   8   2 738.322 132.772   1
  -1   8   1 5761.86 460.220   1
  -1   8   0 17025.2 927.080   1
  -1   8  -1 1884.02 347.273   1
  -1   7   2 39936.8 983.707   1
  -1   7   1 87444.7 1725.93   1
  -1   7   0 19090.5 950.142   1
  -1   7  -1 1389.47 394.563   1
  -1   6   2 10701.8 515.057   1
  -1   6   1 28447.8 937.657   1
  -1   6   0 1140.61 208.756   1
  -1   6  -1 11327.6 767.231   1
  -1   5   2 51936.8 1074.57   1
   1  -5  -2 49096.0 952.017   1
  -1   5   1 50339.8 1128.60   1
  -1   5   0 9577.27 613.539   1
  -1   5  -1 241.674 110.268   1
   1  -4  -3 2999.37 254.656   1
   1  -4  -1 31856.8 781.038   1
  -1   4   1 28443.6 789.663   1
  -1   4   0 51363.0 1269.21   1
  -1   4  -1 118979. 2295.82   1
   1  -3  -2 924.388 140.095   1
   1  -3  -1 51896.3 956.369   1
  -1   3   1 48899.4 946.131   1
   1  -3   0 776.278 135.253   1
  -1   3   0 740.286 124.414   1
  -1   3  -1 783.730 175.124   1
  -1   3  -2 72265.4 1803.84   1
  -1   2   1 223406. 1860.35   1
   1  -2  -1 194385. 1791.06   1
  -1   2   0 320185. 2706.84   1
   1  -2   0 306875. 2726.38   1
  -1   2  -1 40776.2 1114.28   1
   1  -2   1 41387.6 1205.26   1
  -1   2  -2 55572.8 1481.60   1
   1  -1   0 46318.9 869.333   1
  -1   1   0 45953.0 881.313   1
  -1   1  -1 226152. 2469.95   1
   1  -1   1 228090. 2438.65   1
   1  -1   2 166153. 2385.00   1
  -1   1  -2 163187. 2434.87   1
  -1   0  -1 75753.7 1255.74   1
   1   0   1 76148.8 1257.14   1
  -1   0  -2 12935.4 628.541   1
   1   0   2 14517.0 694.635   1
  -1  -1  -1 176.565 49.5395   1
   1   1   1 184.068 54.7207   1
   1   1   2 72063.9 1331.90   1
  -1  -1  -2 71572.0 1407.78   1
  -1  -1  -3 419436. 3743.05   1
   1   1   3 414304. 3718.01   1
   1   2   2 138113. 1623.87   1
  -1  -2  -2 137492. 1636.73   1
   1   2   3 2372.74 271.155   1
  -1  -2  -3 2459.31 292.285   1
  -1  -2  -4 20575.9 955.711   1
   1   3   3 1696.65 222.530   1
  -1  -3  -3 1345.47 190.316   1
  -1  -3  -4 56216.9 1430.22   1
  -1  -4  -3 8247.59 353.400   1
   1   4   3 7901.76 344.839   1
  -1  -4  -4 7242.23 469.195   1
  -1  -4  -5 2572.62 357.389   1
  -1  -5  -4 89491.5 1361.34   1
  -1  -5  -5 104564. 1921.31   1
  -1  -5  -6 33481.7 1306.80   1
  -1  -6  -5 6791.39 398.353   1
  -1  -6  -6 18011.9 877.100   1
  -1  -6  -7 1961.63 370.631   1
  -1  -7  -6 58.8732 21.0041   1
  -1  -7  -7 8466.90 608.857   1
  -1  -7  -8 93.6315 58.8510   1
  -1  -8  -7 8687.48 492.483   1
  -1  -8  -8 3964.83 441.837   1
  -1  -8  -9 1636.39 379.641   1
   1   9   2 17755.2 611.788   1
   1  10   2 5768.05 343.937   1
  -2   9   2 926.151 210.657   1
  -2   9   1 836.275 212.776   1
  -2   9   0 2127.78 350.768   1
  -2   9  -1 368.528 167.356   1
  -2   9  -2 13273.6 1122.99   1
  -2   8   2 3026.36 392.232   1
  -2   8   1 5759.10 501.020   1
  -2   8   0 37775.0 1485.33   1
  -2   8  -1 901.167 257.755   1
  -2   8  -2 537.587 209.355   1
  -2   8  -3 1631.93 412.683   1
   2  -7  -6 22244.7 868.817   1
   2  -7  -5 13964.0 539.957   1
   2  -7  -4 1227.49 155.561   1
   2  -7  -3 24263.5 824.830   1
  -2   7   2 12924.8 798.732   1
  -2   7   1 275.542 113.756   1
  -2   7   0 365.376 124.821   1
  -2   7  -1 24605.9 1260.21   1
  -2   7  -2 2507.57 442.311   1
  -2   7  -3 12113.0 1068.86   1
   2  -6  -5 67.4962 27.5625   1
   2  -6  -4 36541.8 940.052   1
   2  -6  -3 27229.4 834.410   1
   2  -6  -2 2739.01 293.013   1
  -2   6   2 2703.20 307.721   1
  -2   6   1 12979.0 749.298   1
   2  -6  -1 8297.00 672.574   1
  -2   6   0 82042.1 2063.42   1
  -2   6  -1 19047.1 1099.32   1
  -2   6  -2 69572.4 2283.30   1
  -2   6  -3 10095.4 1019.63   1
   2  -5  -4 3207.84 347.463   1
   2  -5  -3 25472.0 805.691   1
  -2   5   2 799.617 174.609   1
   2  -5  -2 1010.37 176.850   1
  -2   5   1 22382.8 934.705   1
   2  -5  -1 21382.8 889.938   1
  -2   5   0 10682.7 695.341   1
   2  -5   0 7581.07 634.040   1
  -2   5  -1 60.4353 70.6253   1
  -2   5  -2 14059.6 1007.49   1
  -2   5  -3 83258.7 2702.73   1
   2  -4  -3 159261. 2382.07   1
   2  -4  -2 3759.31 318.962   1
  -2   4   1 5185.96 432.231   1
   2  -4  -1 6009.21 443.141   1
   2  -4   0 25733.3 1052.50   1
  -2   4   0 22858.9 984.684   1
   2  -4   1 230.758 127.296   1
  -2   4  -1 292.267 110.153   1
  -2   4  -2 7817.50 724.162   1
   2  -4   2 6513.57 696.717   1
  -2   4  -3 21877.6 1302.53   1
   2  -3  -2 98776.2 1789.94   1
   2  -3  -1 45947.6 1230.18   1
  -2   3   1 46741.1 1333.70   1
   2  -3   0 116457. 2146.08   1
  -2   3   0 116630. 2094.03   1
   2  -3   1 71866.6 1841.53   1
  -2   3  -1 73577.6 1891.29   1
   2  -3   2 42583.5 1703.10   1
  -2   3  -2 43394.5 1633.73   1
  -2   3  -3 7550.74 742.211   1
   2  -3   3 7385.31 743.141   1
   2  -2  -2 115.136 91.7223   1
   2  -2  -1 24363.5 829.038   1
  -2   2   1 27494.5 932.175   1
  -2   2   0 100489. 1900.81   1
   2  -2   0 100014. 1914.23   1
  -2   2  -1 82882.5 1957.65   1
   2  -2   1 79155.1 1978.30   1
  -2   2  -2 1223.02 264.490   1
   2  -2   2 1252.31 269.358   1
   2  -2   3 404046. 5316.40   1
  -2   2  -3 407010. 4996.70   1
  -2   2  -4 31150.7 1577.25   1
   2  -1  -1 150128. 2167.89   1
  -2   1   0 10921.1 583.111   1
   2  -1   0 10827.5 591.946   1
   2  -1   1 22045.6 1087.81   1
  -2   1  -1 21873.6 991.209   1
   2  -1   2 53.9736 72.4970   1
  -2   1  -2 36.1938 71.1007   1
  -2   1  -3 137822. 2951.04   1
   2  -1   3 136400. 2989.01   1
  -2   1  -4 37.8584 60.3321   1
   2  -1   4 91.9287 83.3065   1
  -2   0   0 372809. 3469.10   1
   2   0   0 336301. 3203.24   1
   2   0   1 4105.06 375.017   1
  -2   0  -1 4087.81 360.053   1
   2   0   2 698.133 188.048   1
  -2   0  -2 801.876 189.326   1
   2   0   3 16245.2 917.341   1
  -2   0  -3 15467.5 932.844   1
  -2   0  -4 60159.1 2024.83   1
   2   0   4 61517.1 2058.60   1
  -2   0  -5 3939.14 566.052   1
   2   0   5 3496.78 528.137   1
   2   1   0 59187.0 1402.23   1
  -2  -1   0 61019.4 1487.26   1
   2   1   1 197280. 2449.38   1
  -2  -1  -1 200272. 2403.07   1
   2   1   2 224869. 2976.59   1
  -2  -1  -2 226845. 2876.33   1
  -2  -1  -3 202002. 3080.51   1
   2   1   3 202035. 3109.05   1
  -2  -1  -4 205.679 115.308   1
   2   1   4 392.067 181.334   1
   2   1   5 50216.3 1862.70   1
  -2  -1  -5 50517.5 1941.46   1
  -2  -2  -1 2328.45 295.177   1
   2   2   1 1832.77 237.998   1
   2   2   2 179614. 2432.61   1
  -2  -2  -2 168177. 2324.55   1
   2   2   3 42723.4 1441.16   1
  -2  -2  -3 44113.3 1413.01   1
  -2  -2  -4 33444.5 1376.99   1
   2   2   4 31389.6 1267.37   1
  -2  -2  -5 10443.7 851.238   1
   2   2   5 10507.7 847.094   1
  -2  -2  -6 48261.4 2013.65   1
   2   3   1 194166. 2510.13   1
  -2  -3  -2 62130.0 1358.78   1
   2   3   2 62482.1 1373.72   1
   2   3   3 4454.99 440.531   1
  -2  -3  -3 4548.26 419.320   1
  -2  -3  -4 174178. 2786.97   1
   2   3   4 171131. 2715.63   1
  -2  -3  -5 51981.2 1841.78   1
   2   3   5 50277.8 1714.57   1
  -2  -3  -6 29694.7 1560.83   1
  -2  -4  -2 91292.7 1723.25   1
   2   4   2 90576.8 1576.92   1
   2   4   3 88871.8 1746.71   1
  -2  -4  -3 90510.8 1692.58   1
   2   4   4 158941. 2488.70   1
  -2  -4  -4 160963. 2510.13   1
  -2  -4  -5 4504.45 551.006   1
   2   4   5 5822.92 538.343   1
   2   4   6 4768.38 521.526   1
  -2  -4  -6 4333.35 648.504   1
  -2  -4  -7 31190.0 1726.38   1
   2   5   2 131826. 2102.76   1
  -2  -5  -3 1158.38 182.921   1
   2   5   3 1092.64 175.955   1
  -2  -5  -4 1363.28 198.054   1
   2   5   4 1160.22 194.127   1
  -2  -5  -5 10668.2 722.065   1
   2   5   5 9791.92 636.455   1
  -2  -5  -6 7440.92 709.361   1
  -2  -5  -7 2804.41 495.767   1
  -2  -5  -8 3101.98 584.237   1
   2   6   2 12431.9 619.070   1
   2   6   3 61456.4 1200.07   1
  -2  -6  -4 15940.8 702.990   1
   2   6   4 15674.7 673.961   1
   2   6   5 36927.0 1141.14   1
  -2  -6  -5 41493.3 1194.59   1
  -2  -6  -6 10812.6 744.424   1
  -2  -6  -7 33028.3 1507.83   1
  -2  -6  -8 273.467 123.175   1
  -2  -6  -9-270.043 222.939   1
   2   7   3 86.5600 37.6115   1
   2   7   4 22652.1 709.850   1
  -2  -7  -5 11520.4 557.967   1
   2   7   5 10201.6 527.164   1
  -2  -7  -6 6528.32 469.648   1
  -2  -7  -7 3717.76 439.567   1
  -2  -7  -8 9093.97 835.901   1
  -2  -7  -9 174.703 123.695   1
  -2  -7 -10-113.339 153.432   1
   2   8   3 25184.5 727.853   1
   2   8   4 3505.88 228.942   1
  -2  -8  -6 29.1154 35.0390   1
  -2  -8  -7 24940.4 971.135   1
  -2  -8  -8 178.248 106.269   1
  -2  -8  -9 890.883 282.823   1
  -2  -8 -10 6045.30 838.692   1
  -2  -8 -11-33.3216 45.4526   1
   2   9   3 7359.42 373.683   1
  -2  -9  -7 57.6012 11.7139   1
  -2  -9  -8 480.259 151.877   1
   2  10   3 15304.4 543.158   1
  -3   9  -2 6805.77 875.485   1
  -3   9  -3 779.776 311.264   1
  -3   8   2 2514.32 396.557   1
  -3   8   1 3773.15 467.651   1
  -3   8   0 5160.57 598.417   1
  -3   8  -1 1584.97 332.954   1
  -3   8  -2-762.971 345.724   1
  -3   8  -3 218.018 151.985   1
  -3   8  -4 773.360 331.977   1
   3  -7  -6 300.592 105.269   1
   3  -7  -5 2160.00 257.875   1
   3  -7  -4 7670.74 510.939   1
   3  -7  -3 236.418 102.187   1
   3  -7  -2 51498.0 1544.95   1
  -3   7   2 44860.6 1611.10   1
   3  -7  -1 144.849 105.748   1
  -3   7   1 207.645 101.723   1
  -3   7   0 629.601 196.409   1
  -3   7  -1 807.990 241.515   1
  -3   7  -2 8987.04 903.151   1
  -3   7  -3 9001.69 990.870   1
  -3   7  -4 1056.23 353.268   1
   3  -6  -5 37178.5 1214.25   1
   3  -6  -4 4610.09 408.682   1
   3  -6  -3 75661.6 1811.30   1
  -3   6   2 9797.06 800.244   1
   3  -6  -2 9487.66 642.496   1
  -3   6   1 9761.69 745.893   1
   3  -6  -1 9614.12 687.505   1
  -3   6   0 6596.94 630.275   1
   3  -6   0 6211.89 625.665   1
   3  -6   1 6677.12 707.871   1
  -3   6  -1 8349.56 759.172   1
  -3   6  -2 3131.75 525.246   1
  -3   6  -3 2461.64 517.309   1
  -3   6  -4 4365.68 693.013   1
   3  -5  -4 1146.19 226.485   1
   3  -5  -3 28185.3 1043.24   1
   3  -5  -2 144218. 2635.05   1
  -3   5   2 140076. 3120.50   1
  -3   5   1 508.928 186.992   1
   3  -5  -1 706.664 194.577   1
  -3   5   0 53112.7 1834.00   1
   3  -5   0 56641.2 1847.26   1
  -3   5  -1 5843.44 620.826   1
   3  -5   1 5125.91 609.298   1
  -3   5  -2 11748.1 995.821   1
   3  -5   2 9482.95 929.245   1
  -3   5  -3 5487.20 714.330   1
  -3   5  -4 2131.99 490.714   1
   3  -4  -4 6327.93 611.773   1
   3  -4  -3 1749.36 264.366   1
   3  -4  -2 43901.4 1387.60   1
   3  -4  -1 5614.30 525.750   1
  -3   4   1 5056.56 527.772   1
  -3   4   0 2627.89 389.491   1
   3  -4   0 2210.57 349.119   1
  -3   4  -1 67816.0 2086.38   1
   3  -4   1 61517.3 2012.00   1
  -3   4  -2 15443.0 1136.98   1
   3  -4   2 15261.0 1147.90   1
   3  -4   3 34058.9 1766.30   1
  -3   4  -3 40010.4 1833.64   1
  -3   4  -4 130.169 137.780   1
  -3   4  -5 291.391 212.340   1
   3  -3  -3 597764. 6919.73   1
   3  -3  -2 95477.3 2008.17   1
   3  -3  -1 9327.44 622.280   1
  -3   3   1 9023.06 755.744   1
   3  -3   0 87491.5 2115.05   1
  -3   3   0 89425.8 2151.11   1
  -3   3  -1 94443.9 2340.23   1
   3  -3   1 86512.0 2427.70   1
  -3   3  -2 22777.8 1312.82   1
   3  -3   2 20991.3 1189.35   1
  -3   3  -3 19228.1 1250.81   1
   3  -3   3 20390.1 1432.42   1
   3  -3   4 16486.2 1334.07   1
  -3   3  -4 18396.1 1353.61   1
  -3   3  -5 15384.9 1332.18   1
   3  -2  -2 533180. 5233.88   1
  -3   2   1 35017.6 1356.45   1
   3  -2  -1 30634.1 1183.41   1
  -3   2   0 572.221 184.306   1
   3  -2   0 587.115 182.856   1
   3  -2   1 4258.98 495.149   1
  -3   2  -1 4090.88 464.115   1
  -3   2  -2 18572.9 1114.95   1
   3  -2   2 18530.1 1129.64   1
  -3   2  -3 58309.8 2198.09   1
   3  -2   3 61217.8 2124.66   1
  -3   2  -4 490.518 218.617   1
   3  -2   4 361.690 187.398   1
   3  -2   5 450.944 240.596   1
  -3   2  -5 652.799 259.613   1
  -3   1   1 13686.3 1058.28   1
   3  -1  -1 14114.0 873.955   1
  -3   1   0 38673.0 1387.13   1
   3  -1   0 37144.5 1340.61   1
  -3   1  -1 603790. 5464.49   1
   3  -1   1 599727. 5674.09   1
   3  -1   2 2451.44 408.742   1
  -3   1  -2 2414.32 383.348   1
  -3   1  -3 40537.0 1723.96   1
   3  -1   3 42053.8 1823.68   1
  -3   1  -4 7937.88 881.602   1
   3  -1   4 8148.29 790.123   1
  -3   1  -5 181.836 112.244   1
   3  -1   5 177.935 113.029   1
  -3   1  -6 93244.0 3207.24   1
   3  -1   6 91608.4 3202.97   1
   3   0  -1 75.2604 31.8049   1
   3   0   0 135.369 80.7785   1
  -3   0   0 118.892 69.0415   1
  -3   0  -1 6057.51 543.773   1
   3   0   1 5426.72 520.977   1
  -3   0  -2 26601.2 1221.31   1
   3   0   2 25279.4 1246.34   1
   3   0   3 6719.58 704.344   1
  -3   0  -3 6896.16 712.091   1
   3   0   4 262294. 4343.17   1
  -3   0  -4 257905. 4605.64   1
  -3   0  -5 696.876 251.570   1
   3   0   5 989.797 305.524   1
  -3   0  -6-47.3000 72.8093   1
   3   0   6-25.1016 25.4381   1
  -3  -1   0 65949.5 1942.08   1
   3   1   0 62046.9 1811.46   1
   3   1   1 959967. 6969.58   1
  -3  -1  -1 999999. 6865.79   1
  -3  -1  -2 50.0129 54.3691   1
   3   1   2 25.0069 31.5978   1
   3   1   3 104033. 2572.68   1
  -3  -1  -3 101084. 2456.71   1
   3   1   4 1097.70 282.056   1
  -3  -1  -4 1381.44 338.716   1
   3   1   5 17688.4 1219.72   1
  -3  -1  -5 18988.1 1339.00   1
  -3  -1  -6 13411.6 1174.38   1
   3   1   6 15293.4 1208.96   1
  -3  -1  -7 17108.3 1445.78   1
   3   1   7 20310.4 1475.12   1
   3   2   0 35154.7 1605.52   1
  -3  -2  -1 220011. 3264.21   1
   3   2   1 217667. 3242.67   1
  -3  -2  -2 7840.71 599.704   1
   3   2   2 7169.80 588.294   1
   3   2   3 119909. 2596.79   1
  -3  -2  -3 113740. 2481.68   1
   3   2   4 78587.6 2375.83   1
  -3  -2  -4 71094.3 2251.10   1
   3   2   5 425.666 161.406   1
  -3  -2  -5 367.755 171.696   1
  -3  -2  -6 85323.4 2852.67   1
   3   2   6 91480.2 2895.88   1
   3   2   7 1936.76 415.777   1
  -3  -2  -7 1654.28 453.660   1
   3   3   1 293589. 4031.12   1
  -3  -3  -1 295192. 4034.99   1
   3   3   2 5627.15 501.165   1
  -3  -3  -2 6075.67 509.708   1
   3   3   3 651.328 193.957   1
  -3  -3  -3 689.327 180.921   1
  -3  -3  -4 543694. 5538.65   1
   3   3   4 544100. 5648.80   1
  -3  -3  -5 22569.6 1271.80   1
   3   3   5 21788.0 1270.11   1
  -3  -3  -6 7243.91 810.287   1
   3   3   6 7938.34 843.577   1
  -3  -3  -7 15871.3 1294.32   1
   3   3   7 15479.6 1115.79   1
  -3  -3  -8 1667.57 488.512   1
   3   4   1 2984.22 404.602   1
  -3  -4  -2 36706.2 1255.56   1
   3   4   2 34178.7 1232.19   1
   3   4   3 32359.9 1215.70   1
  -3  -4  -3 32349.8 1141.09   1
   3   4   4 258808. 3705.71   1
  -3  -4  -4 261928. 3636.84   1
   3   4   5 302.082 136.308   1
  -3  -4  -5 248.746 143.019   1
  -3  -4  -6 7378.51 792.974   1
   3   4   6 5882.69 652.950   1
   3   4   7 41538.0 1871.32   1
  -3  -4  -7 39654.3 1891.38   1
  -3  -4  -8 19496.4 1480.39   1
   3   5   2 14451.5 830.042   1
   3   5   3 18003.1 887.036   1
  -3  -5  -3 16812.2 945.152   1
   3   5   4 178508. 2888.78   1
  -3  -5  -4 175974. 2820.68   1
   3   5   5 8630.73 721.953   1
  -3  -5  -5 7921.99 696.246   1
   3   5   6 9011.78 776.932   1
  -3  -5  -6 10377.9 874.335   1
   3   5   7 428.745 179.007   1
  -3  -5  -7 583.533 245.066   1
  -3  -5  -8 2805.13 554.213   1
  -3  -5  -9 4820.09 812.118   1
   3   6   2 146451. 2741.67   1
   3   6   3 15050.8 1229.45   1
  -3  -6  -4 224.502 98.5300   1
   3   6   4 16.5460 22.5066   1
   3   6   5 11923.5 780.643   1
  -3  -6  -5 13513.7 812.290   1
   3   6   6 32474.7 1308.90   1
  -3  -6  -6 35260.5 1421.12   1
  -3  -6  -7 68278.2 2321.55   1
   3   6   7 71620.7 2161.31   1
  -3  -6  -8-85.4439 116.468   1
  -3  -6  -9 4615.70 735.464   1
  -3  -6 -10 901.592 379.479   1
   3   7   2 1198.47 244.875   1
   3   7   3 60194.8 1542.96   1
  -3  -7  -4 6635.65 579.448   1
   3   7   4 8049.14 587.069   1
   3   7   5 687.166 191.421   1
  -3  -7  -5 604.309 151.924   1
   3   7   6 1051.25 226.552   1
  -3  -7  -6 1229.64 237.610   1
  -3  -7  -7 1972.72 344.574   1
   3   7   7 2508.84 365.578   1
  -3  -7  -8 5195.35 650.102   1
  -3  -7  -9 6176.60 787.030   1
  -3  -7 -10 3937.14 768.870   1
  -3  -7 -11 126.278 178.999   1
   3   8   3 5212.52 453.546   1
   3   8   4 739.625 156.419   1
   3   8   5 34356.0 1102.22   1
  -3  -8  -5 29319.5 1215.33   1
   3   8   6 3999.55 386.228   1
  -3  -8  -6 3865.33 382.497   1
   3   8   7 15830.1 846.665   1
  -3  -8  -7 15192.7 879.392   1
  -3  -8  -8 247.913 153.414   1
  -3  -8  -9 958.672 292.039   1
  -3  -8 -10 202.123 121.024   1
  -3  -8 -11 9368.51 1204.32   1
  -3  -8 -12 1879.26 537.594   1
   3   9   3 162.932 97.3266   1
   3   9   4 648.172 136.226   1
   3   9   5 50607.1 1240.21   1
  -3  -9  -6 622.606 177.645   1
   3   9   6 9398.74 671.771   1
  -3  -9  -7 7929.58 559.087   1
  -3  -9  -8 24.9246 13.2452   1
  -3  -9  -9 17.0674 63.6150   1
  -3  -9 -10 1151.09 521.169   1
   3  10   3 21663.7 980.851   1
   3  10   4 184.199 71.5718   1
   3  10   5 3231.49 258.255   1
   3  10   6 1100.39 152.565   1
   3  11   3-32.0726 33.6109   1
   3  11   4 1376.03 163.873   1
  -4   8   2 93.0917 104.828   1
  -4   8   1 8189.90 862.573   1
  -4   8   0 6332.03 691.035   1
  -4   8  -1 1373.91 342.045   1
  -4   8  -2 2653.37 497.774   1
  -4   8  -3 162.394 183.901   1
  -4   8  -4 6538.92 916.327   1
   4  -7  -4 2014.95 426.935   1
   4  -7  -3 5616.08 531.730   1
   4  -7  -2 6983.79 623.410   1
  -4   7   2 6014.65 697.168   1
  -4   7   1 1387.01 348.036   1
   4  -7  -1 1689.72 310.469   1
  -4   7   0 1661.24 352.148   1
   4  -7   0 1030.89 306.884   1
  -4   7  -1 4571.16 619.074   1
   4  -7   1 5063.15 682.680   1
  -4   7  -2 5801.15 743.089   1
  -4   7  -3 800.491 334.076   1
  -4   7  -4 975.949 447.910   1
  -4   7  -5 252.526 277.178   1
   4  -6  -6 771.024 233.176   1
   4  -6  -5 3.16115 4.59141   1
   4  -6  -4 16623.6 913.678   1
   4  -6  -3 5812.24 549.405   1
  -4   6   2 14632.1 1142.43   1
   4  -6  -2 16692.2 982.664   1
  -4   6   1 11322.4 988.114   1
   4  -6  -1 11563.0 857.191   1
   4  -6   0 65506.3 2133.36   1
  -4   6   0 65029.0 2177.57   1
  -4   6  -1 4933.68 641.683   1
   4  -6   1 6618.13 824.333   1
   4  -6   2 1639.92 428.202   1
  -4   6  -2 2447.64 473.931   1
  -4   6  -3 4390.69 671.431   1
  -4   6  -4 3654.77 850.280   1
  -4   6  -5 77622.2 3196.19   1
   4  -5  -5 20453.4 1258.77   1
   4  -5  -4 205.317 109.023   1
   4  -5  -3 1097.93 256.672   1
   4  -5  -2 3546.03 442.149   1
  -4   5   2 2489.69 527.961   1
   4  -5  -1-31.1639 78.0450   1
  -4   5   1 131.525 87.5898   1
  -4   5   0 366.160 148.125   1
   4  -5   0 374.491 134.948   1
  -4   5  -1 10948.9 933.497   1
   4  -5   1 11733.7 955.395   1
   4  -5   2 6439.80 829.161   1
  -4   5  -2 6903.93 797.239   1
   4  -5   3 6754.76 943.880   1
  -4   5  -3 9630.64 985.351   1
  -4   5  -4 9465.23 1109.52   1
   4  -5   4 6616.36 987.009   1
  -4   5  -5 231.887 211.765   1
  -4   5  -6 510.358 392.287   1
   4  -4  -4 22919.6 1337.61   1
   4  -4  -3 4785.03 507.267   1
   4  -4  -2 43501.6 1534.94   1
   4  -4  -1 3124.14 426.988   1
  -4   4   1 2994.12 480.582   1
   4  -4   0 3420.78 482.264   1
  -4   4   0 3124.88 451.270   1
  -4   4  -1 3697.34 542.459   1
   4  -4   1 4000.26 583.041   1
  -4   4  -2 113.501 118.456   1
   4  -4   2 73.8228 88.6594   1
   4  -4   3 13367.7 1205.97   1
  -4   4  -3 11375.0 1047.99   1
   4  -4   4 18051.8 1575.95   1
  -4   4  -4 23513.2 1628.23   1
  -4   4  -5 13452.9 1353.05   1
   4  -4   5 10577.7 1184.41   1
  -4   4  -6 3041.87 667.203   1
   4  -3  -3 21660.2 1256.13   1
   4  -3  -2 20156.1 1057.15   1
  -4   3   1 38668.7 1668.42   1
   4  -3  -1 40602.5 1515.55   1
   4  -3   0 62453.1 2109.22   1
  -4   3   0 53129.6 1924.94   1
  -4   3  -1 13376.7 1023.79   1
   4  -3   1 13271.7 1017.62   1
  -4   3  -2 12321.3 958.577   1
   4  -3   2 11773.3 999.695   1
   4  -3   3 2150.29 481.446   1
  -4   3  -3 2181.81 478.452   1
   4  -3   4 8281.00 983.615   1
  -4   3  -4 7374.45 852.834   1
   4  -3   5 920.284 340.085   1
  -4   3  -5 1023.04 361.493   1
  -4   3  -6 465.737 271.930   1
   4  -2  -2 4414.59 569.849   1
   4  -2  -1 14440.1 961.953   1
  -4   2   1 14926.6 1068.05   1
   4  -2   0 9876.24 760.616   1
  -4   2   0 9411.63 802.945   1
   4  -2   1 25260.7 1348.19   1
  -4   2  -1 25813.1 1357.35   1
   4  -2   2 13987.7 1058.68   1
  -4   2  -2 13376.8 987.398   1
   4  -2   3 95402.9 2960.47   1
  -4   2  -3 90489.9 2846.16   1
   4  -2   4 665.903 255.138   1
  -4   2  -4 519.240 220.430   1
  -4   2  -5 143.273 113.853   1
   4  -2   5-0.61977 46.9614   1
   4  -2   6 8120.00 1006.65   1
  -4   2  -6 6749.02 948.166   1
  -4   2  -7 22974.6 1856.65   1
   4  -1  -2 115516. 2744.35   1
  -4   1   1 2635.42 560.250   1
   4  -1  -1 2054.26 359.014   1
  -4   1   0 365.069 178.977   1
   4  -1   0 385.026 157.084   1
   4  -1   1 208579. 3805.99   1
  -4   1  -1 208220. 3574.05   1
  -4   1  -2 18173.1 1144.76   1
   4  -1   2 18508.6 1301.99   1
  -4   1  -3 451.093 185.380   1
   4  -1   3 332.238 188.657   1
  -4   1  -4 17578.1 1358.71   1
   4  -1   4 17198.1 1335.12   1
   4  -1   5 9377.00 952.949   1
  -4   1  -5 9527.88 1075.52   1
  -4   1  -6 30670.0 1959.23   1
   4  -1   6 31468.7 1939.04   1
   4  -1   7 672.882 296.417   1
  -4   1  -7 577.161 300.998   1
   4   0  -1 437316. 5448.90   1
  -4   0   0 4939.45 535.907   1
   4   0   0 4946.94 512.040   1
  -4   0  -1 279.884 143.685   1
   4   0   1 220.231 127.849   1
   4   0   2 649.292 241.938   1
  -4   0  -2 659.389 219.521   1
  -4   0  -3-66.8878 77.8851   1
   4   0   3 6.86286 19.9203   1
  -4   0  -4 23489.2 1527.14   1
   4   0   4 24378.0 1537.55   1
   4   0   5 37422.9 1925.88   1
  -4   0  -5 35298.5 1886.98   1
  -4   0  -6 1622.43 412.636   1
   4   0   6 2050.27 480.889   1
  -4   0  -7 10375.1 1200.24   1
   4   0   7 9996.37 1106.28   1
   4   1   0 191680. 3696.43   1
  -4  -1   0 196055. 3620.38   1
  -4  -1  -1 6432.31 644.912   1
   4   1   1 7218.38 655.356   1
   4   1   2 162635. 3367.97   1
  -4  -1  -2 166484. 3203.20   1
   4   1   3 24474.1 1418.27   1
  -4  -1  -3 24753.4 1361.83   1
   4   1   4 8698.65 903.631   1
  -4  -1  -4 9370.33 951.048   1
   4   1   5-42.5172 82.1771   1
  -4  -1  -5 156.686 159.193   1
   4   1   6 9831.17 1024.20   1
  -4  -1  -6 8433.43 970.130   1
  -4  -1  -7 19672.9 1613.84   1
   4   1   7 22087.8 1650.01   1
  -4  -1  -8 7228.76 1101.63   1
   4   1   8 11123.2 1183.34   1
   4   2   0 17623.8 1018.93   1
  -4  -2  -1 147670. 2984.31   1
   4   2   1 147474. 2996.30   1
  -4  -2  -2 857.746 232.487   1
   4   2   2 588.607 193.709   1
  -4  -2  -3 88080.3 2398.69   1
   4   2   3 89937.9 2604.99   1
   4   2   4 119015. 3217.53   1
  -4  -2  -4 118658. 3030.68   1
   4   2   5 18267.6 1381.78   1
  -4  -2  -5 23358.8 1821.53   1
  -4  -2  -6 27303.8 1737.43   1
   4   2   6 26455.3 1560.26   1
   4   2   7 16655.2 1430.72   1
  -4  -2  -7 15927.9 1441.01   1
   4   2   8 271.187 180.662   1
  -4  -2  -8 185.394 106.268   1
   4   3   1 11088.4 892.788   1
  -4  -3  -1 11354.8 908.257   1
  -4  -3  -2 81266.8 2296.53   1
   4   3   2 81098.4 2309.57   1
   4   3   3 35.7394 65.5907   1
  -4  -3  -3 31.4728 15.5772   1
  -4  -3  -4 154643. 3293.49   1
   4   3   4 156683. 3488.13   1
   4   3   5 20398.1 1332.13   1
  -4  -3  -5 22073.5 1344.56   1
   4   3   6 233.423 134.416   1
  -4  -3  -6 167.032 168.404   1
   4   3   7 332.884 182.967   1
  -4  -3  -7 451.517 218.285   1
   4   3   8 414.623 218.852   1
  -4  -3  -8 325.064 218.983   1
  -4  -3  -9 9140.94 1242.84   1
   4   3   9 11318.8 1220.36   1
   4   4   1 5379.86 586.363   1
  -4  -4  -2 205771. 3413.90   1
   4   4   2 203038. 3547.23   1
  -4  -4  -3 143982. 2967.43   1
   4   4   3 140728. 2992.09   1
  -4  -4  -4 26907.6 1354.60   1
   4   4   4 32442.2 1550.42   1
   4   4   5 2024.35 419.443   1
  -4  -4  -5 1851.28 371.592   1
  -4  -4  -6 10022.4 934.572   1
   4   4   6 11023.1 982.506   1
   4   4   7 56662.7 2338.86   1
  -4  -4  -7 57777.0 2520.66   1
  -4  -4  -8 8712.46 1055.49   1
   4   4   8 12281.8 1193.92   1
   4   4   9 626.663 289.002   1
  -4  -4  -9 422.981 255.296   1
  -4  -4 -10 6431.72 1056.59   1
   4   5   1 42960.4 1880.67   1
   4   5   2 53262.1 1839.71   1
  -4  -5  -3 32867.0 1492.53   1
   4   5   3 28631.3 1393.19   1
   4   5   4 3767.17 534.493   1
  -4  -5  -4 3480.45 463.267   1
  -4  -5  -5 87667.0 2426.95   1
   4   5   5 81442.1 2486.98   1
   4   5   6 21936.7 1340.66   1
  -4  -5  -6 25563.0 1444.09   1
   4   5   7 12802.3 1085.30   1
  -4  -5  -7 12677.9 1091.71   1
   4   5   8-417.724 247.538   1
  -4  -5  -8-424.661 236.485   1
  -4  -5  -9 7499.84 1085.06   1
   4   5   9 8762.91 998.787   1
  -4  -5 -10 464.187 274.171   1
   4   6   2 362624. 4974.31   1
  -4  -6  -3 12687.1 1112.49   1
   4   6   3 16239.3 942.526   1
   4   6   4 27712.7 1299.21   1
  -4  -6  -4 25681.1 1355.10   1
   4   6   5 30476.2 1498.41   1
  -4  -6  -5 29732.7 1297.70   1
  -4  -6  -6 16248.3 1046.43   1
   4   6   6 16831.7 1178.49   1
  -4  -6  -7 15959.1 1166.29   1
   4   6   7 18224.2 1179.86   1
  -4  -6  -8 513.023 241.500   1
   4   6   8 459.359 226.575   1
   4   6   9 13.1981 50.5426   1
  -4  -6  -9-27.7685 67.5811   1
  -4  -6 -10 5015.90 950.395   1
  -4  -6 -11 1150.78 452.744   1
   4   7   2 9377.30 769.651   1
   4   7   3 35041.2 1402.02   1
  -4  -7  -4 39671.8 1511.77   1
   4   7   4 40740.2 1527.22   1
   4   7   5 20537.8 1131.91   1
  -4  -7  -5 19319.0 1082.03   1
  -4  -7  -6 715.157 198.208   1
   4   7   6 536.288 188.369   1
  -4  -7  -7 7530.74 740.395   1
   4   7   7 9204.21 764.117   1
   4   7   8 188.289 119.822   1
  -4  -7  -8 95.9879 106.882   1
   4   7   9 605.156 225.181   1
  -4  -7  -9 366.920 205.606   1
  -4  -7 -10 714.984 333.040   1
  -4  -7 -11 348.492 249.736   1
  -4  -7 -12 90.0198 184.511   1
   4   8   2 93268.0 2701.62   1
   4   8   3 10351.5 781.159   1
   4   8   4 4162.12 454.655   1
   4   8   5 6949.20 639.753   1
  -4  -8  -5 6715.63 612.783   1
   4   8   6 52750.9 1757.53   1
  -4  -8  -6 52568.7 1736.47   1
   4   8   7 12465.6 844.109   1
  -4  -8  -7 11977.4 839.235   1
   4   8   8 17236.2 1134.05   1
  -4  -8  -8 11834.1 934.044   1
   4   8   9 138.847 97.6123   1
  -4  -8  -9 144.753 164.302   1
  -4  -8 -10 2025.34 468.890   1
  -4  -8 -11-95.5058 314.926   1
  -4  -8 -12 213.639 217.409   1
   4   9   3 402.754 173.200   1
   4   9   4 1778.50 324.632   1
   4   9   5 25349.3 1161.11   1
   4   9   6 2272.82 352.796   1
  -4  -9  -6 1901.67 314.655   1
   4   9   7 724.808 192.899   1
  -4  -9  -7 948.315 221.239   1
  -4  -9  -8 104.810 63.1696   1
   4   9   8 238.105 136.828   1
  -4  -9  -9 8941.85 781.263   1
  -4  -9 -10 2524.61 453.767   1
  -4  -9 -11 2020.85 538.545   1
   4  10   3 1299.67 294.492   1
   4  10   4 13188.7 810.471   1
   4  10   5 29629.0 1196.48   1
   4  10   6 423.017 134.482   1
   4  10   7 86.1966 70.6983   1
  -4 -10  -7-38.8563 37.8695   1
   4  10   8 1122.23 226.369   1
   4  11   3 2741.27 424.297   1
   4  11   4 3090.79 374.049   1
   4  11   5 2243.07 303.157   1
   4  11   6 4246.29 392.879   1
   4  11   7 6504.81 508.199   1
  -5   7   2 2015.68 546.174   1
  -5   7   1 4218.87 671.711   1
   5  -7   0 1895.50 403.550   1
  -5   7   0 3334.32 578.767   1
  -5   7  -1 8514.11 883.456   1
   5  -7   1 8145.85 1055.18   1
   5  -7   2 1457.18 418.568   1
  -5   7  -2 1088.47 342.790   1
  -5   7  -3 7897.24 953.222   1
  -5   7  -4-6.16379 112.479   1
   5  -6  -6 4780.53 612.303   1
   5  -6  -5 18719.7 1078.62   1
   5  -6  -4 437.701 167.105   1
   5  -6  -3 3232.58 452.220   1
   5  -6  -2 135.299 96.4103   1
  -5   6   2 236.503 188.031   1
  -5   6   1 6505.43 844.158   1
   5  -6  -1 7777.08 743.152   1
   5  -6   0 7597.21 811.712   1
  -5   6   0 6327.50 771.632   1
  -5   6  -1 64.9847 109.043   1
   5  -6   1-7.05052 85.2997   1
   5  -6   2 824.972 347.905   1
  -5   6  -2 704.444 268.608   1
   5  -6   3 984.003 356.415   1
  -5   6  -3 770.674 374.600   1
  -5   6  -4 2954.30 696.941   1
  -5   6  -5 1920.89 774.715   1
   5  -5  -5 98.0480 99.0301   1
   5  -5  -4 9512.86 792.964   1
   5  -5  -3 8959.95 767.102   1
  -5   5   2 17063.9 1489.33   1
   5  -5  -2 20110.2 1176.89   1
  -5   5   1 13648.6 1181.75   1
   5  -5  -1 16283.5 1133.80   1
   5  -5   0 2157.70 443.283   1
  -5   5   0 2260.10 453.410   1
  -5   5  -1 56.8570 43.7513   1
   5  -5   1 117.539 166.400   1
  -5   5  -2 3807.19 610.500   1
   5  -5   2 3896.89 609.943   1
   5  -5   3 25526.2 2056.96   1
  -5   5  -3 28568.7 1861.83   1
  -5   5  -4 307.794 249.205   1
   5  -5   4 380.804 242.277   1
   5  -5   5 86.0529 146.388   1
  -5   5  -5-1.70030 128.745   1
   5  -4  -4 269.356 146.904   1
   5  -4  -3 1291.68 278.137   1
   5  -4  -2 13078.2 946.181   1
   5  -4  -1 58128.2 2076.97   1
  -5   4   1 57518.4 2179.30   1
   5  -4   0 21361.1 1362.69   1
  -5   4   0 20526.1 1357.76   1
   5  -4   1 11360.8 1023.62   1
  -5   4  -1 12464.2 1053.47   1
   5  -4   2 16147.5 1365.17   1
  -5   4  -2 14555.4 1195.67   1
   5  -4   3 98.8882 146.431   1
  -5   4  -3 105.789 93.8200   1
  -5   4  -4 2099.35 504.663   1
   5  -4   4 2263.63 480.588   1
  -5   4  -5 2167.85 569.261   1
   5  -4   5 2459.13 595.301   1
  -5   4  -6 7102.01 1064.38   1
   5  -4   6 3856.85 844.967   1
   5  -3  -3 37078.8 1666.20   1
   5  -3  -2 10195.0 803.461   1
  -5   3   1 750.808 249.816   1
   5  -3  -1 1511.95 468.220   1
   5  -3   0 1720.33 363.407   1
  -5   3   0 1697.66 381.887   1
   5  -3   1 4680.70 641.179   1
  -5   3  -1 5425.12 671.596   1
  -5   3  -2 48625.6 2234.78   1
   5  -3   2 52772.5 2224.42   1
  -5   3  -3 287.968 126.075   1
   5  -3   3 261.013 154.473   1
   5  -3   4 19882.1 1526.73   1
  -5   3  -4 18837.5 1539.93   1
   5  -3   5 7441.72 1001.45   1
  -5   3  -5 8713.69 1094.01   1
   5  -3   6 1552.23 470.905   1
  -5   3  -6 1385.32 468.031   1
   5  -2  -3 10752.2 923.467   1
   5  -2  -2 64341.0 2259.45   1
   5  -2  -1 192.832 116.730   1
  -5   2   1 144.731 128.252   1
   5  -2   0 13684.2 977.549   1
  -5   2   0 13408.9 1173.00   1
   5  -2   1 10941.9 992.234   1
  -5   2  -1 11581.0 948.228   1
   5  -2   2 43743.7 2082.24   1
  -5   2  -2 44887.6 2043.87   1
  -5   2  -3 2230.66 462.703   1
   5  -2   3 2238.70 490.023   1
   5  -2   4 4464.14 728.110   1
  -5   2  -4 4611.78 766.799   1
   5  -2   5 7054.82 928.082   1
  -5   2  -5 6412.61 914.081   1
   5  -2   6 7146.48 1041.22   1
  -5   2  -6 5208.79 890.621   1
  -5   2  -7 10526.8 1292.94   1
   5  -2   7 13723.4 1438.98   1
   5  -1  -2 1232.69 324.875   1
  -5   1   1 56769.3 2743.30   1
   5  -1  -1 59349.3 2078.47   1
  -5   1   0 36654.9 1893.14   1
   5  -1   0 35456.6 1667.57   1
   5  -1   1 172095. 3716.69   1
  -5   1  -1 172881. 3866.31   1
   5  -1   2 2631.30 508.943   1
  -5   1  -2 2833.32 520.499   1
   5  -1   3 2752.66 549.574   1
  -5   1  -3 3022.50 549.534   1
   5  -1   4 2382.63 617.777   1
  -5   1  -4 1154.80 353.108   1
   5  -1   5 16752.0 1391.37   1
  -5   1  -5 21118.6 1592.53   1
  -5   1  -6 10259.8 1241.08   1
   5  -1   6 11997.7 1234.44   1
   5  -1   7 1543.48 491.981   1
  -5   1  -7 1751.85 529.468   1
  -5   1  -8 3063.61 821.826   1
   5  -1   8 2502.07 730.730   1
   5   0  -1 18062.2 1261.99   1
  -5   0   0 139600. 3510.96   1
   5   0   0 148716. 3656.20   1
  -5   0  -1 1355.83 329.533   1
   5   0   1 1448.79 348.861   1
   5   0   2 90312.0 2889.67   1
  -5   0  -2 98045.2 2804.86   1
   5   0   3 24869.0 1607.52   1
  -5   0  -3 23920.1 1538.10   1
  -5   0  -4 308.727 190.174   1
   5   0   4 422.758 200.649   1
   5   0   5-88.9123 106.999   1
  -5   0  -5-113.077 95.8172   1
   5   0   6 5617.65 821.258   1
  -5   0  -6 4178.25 749.173   1
   5   0   7 1974.59 523.384   1
  -5   0  -7 930.875 391.666   1
   5   0   8 482.186 273.422   1
  -5   0  -8 548.072 319.110   1
   5   1  -1 24402.3 1352.41   1
  -5  -1   0 16762.7 1270.16   1
   5   1   0 16112.9 1126.86   1
  -5  -1  -1 8000.34 849.200   1
   5   1   1 11874.4 957.113   1
   5   1   2 9079.34 850.459   1
  -5  -1  -2 10372.3 892.133   1
   5   1   3 30329.1 1787.43   1
  -5  -1  -3 33305.2 1695.31   1
  -5  -1  -4 6.13458 68.3724   1
   5   1   4 143.865 68.7962   1
   5   1   5 99615.8 3465.77   1
  -5  -1  -5 92189.5 3222.64   1
   5   1   6 14711.0 1366.72   1
  -5  -1  -6 15022.3 1422.36   1
  -5  -1  -7 9207.19 1155.14   1
   5   1   7 11020.3 1131.05   1
   5   1   8 254.659 208.511   1
  -5  -1  -8-22.2929 117.956   1
   5   1   9 332.008 281.237   1
  -5  -1  -9 864.134 372.827   1
   5   2   0 55380.1 2268.57   1
  -5  -2  -1 97061.0 2626.72   1
   5   2   1 105301. 2817.09   1
   5   2   2 66647.7 2353.34   1
  -5  -2  -2 68069.0 2304.65   1
   5   2   3 2234.60 455.861   1
  -5  -2  -3 2412.74 442.535   1
   5   2   4 2826.92 640.244   1
  -5  -2  -4 1016.42 365.682   1
   5   2   5 28639.5 1777.23   1
  -5  -2  -5 31907.3 1809.55   1
   5   2   6 7248.19 970.027   1
  -5  -2  -6 6243.29 849.744   1
  -5  -2  -7 18093.0 1654.15   1
   5   2   7 21080.6 1623.13   1
  -5  -2  -8 7189.66 1072.37   1
   5   2   8 8964.30 1161.67   1
   5   2   9 1917.71 544.649   1
  -5  -2  -9 1979.56 580.602   1
   5   3   0 60960.6 2304.02   1
  -5  -3  -1 41191.7 1912.50   1
   5   3   1 39780.4 1793.37   1
  -5  -3  -2 9782.60 928.567   1
   5   3   2 12754.8 1014.50   1
  -5  -3  -3 1633.17 332.929   1
   5   3   3 1715.21 348.465   1
   5   3   4 89731.2 2959.59   1
  -5  -3  -4 90036.8 2748.12   1
   5   3   5 47921.5 2249.11   1
  -5  -3  -5 46388.9 2083.79   1
  -5  -3  -6 344.174 144.127   1
   5   3   6 378.644 204.555   1
  -5  -3  -7 881.888 348.007   1
   5   3   7 1073.10 342.798   1
  -5  -3  -8 23119.3 1911.17   1
   5   3   8 24384.8 1707.02   1
   5   3   9 1078.80 409.380   1
  -5  -3  -9 949.083 439.438   1
   5   3  10 233.817 167.259   1
  -5  -3 -10 502.632 358.836   1
   5   4   1 6921.96 824.099   1
  -5  -4  -2 179572. 3609.90   1
   5   4   2 176711. 3697.73   1
   5   4   3 99046.1 2873.53   1
  -5  -4  -3 100164. 2757.02   1
   5   4   4 278.226 152.639   1
  -5  -4  -4 136.371 76.8813   1
  -5  -4  -5 52052.9 2182.70   1
   5   4   5 47752.8 2242.09   1
  -5  -4  -6 583.747 227.439   1
   5   4   6 637.246 256.306   1
  -5  -4  -7-93.6881 181.684   1
   5   4   7 148.130 153.014   1
  -5  -4  -8 20074.1 1704.71   1
   5   4   8 19231.2 1510.11   1
   5   4   9 988.209 336.630   1
  -5  -4  -9 836.366 382.456   1
  -5  -4 -10 2950.03 751.719   1
   5   4  10 4355.70 779.334   1
   5   5   1 84147.5 2642.86   1
  -5  -5  -2 70493.9 2740.13   1
   5   5   2 70278.7 2432.93   1
   5   5   3 3104.46 503.686   1
  -5  -5  -3 1772.53 373.187   1
   5   5   4 18244.7 1265.62   1
  -5  -5  -4 20252.7 1272.15   1
   5   5   5 266.747 147.031   1
  -5  -5  -5 259.462 146.925   1
   5   5   6 36206.3 1918.88   1
  -5  -5  -6 36776.4 1860.72   1
  -5  -5  -7 2723.60 536.146   1
   5   5   7 2883.66 586.328   1
   5   5   8 14987.2 1277.32   1
  -5  -5  -8 11573.9 1178.73   1
  -5  -5  -9 452.839 256.938   1
   5   5   9 1306.08 423.046   1
   5   5  10 685.699 306.790   1
  -5  -5 -10 579.899 285.990   1
  -5  -5 -11 1383.42 547.753   1
   5   6   2 11160.6 1016.30   1
  -5  -6  -3 18430.4 1346.08   1
   5   6   3 20921.5 1304.68   1
  -5  -6  -4 391.705 185.327   1
   5   6   4 260.733 144.533   1
   5   6   5 39592.7 1925.70   1
  -5  -6  -5 43545.5 1796.66   1
  -5  -6  -6 5797.31 808.405   1
   5   6   6 4590.28 771.350   1
   5   6   7 3973.14 753.625   1
  -5  -6  -7 5448.25 707.302   1
   5   6   8 9624.96 938.755   1
  -5  -6  -8 7235.69 899.574   1
  -5  -6  -9 1695.59 469.180   1
   5   6   9 2482.49 533.150   1
  -5  -6 -10 427.520 284.807   1
   5   6  10 482.948 235.567   1
  -5  -6 -11 2997.25 722.161   1
   5   7   2 24222.6 1566.04   1
   5   7   3 17095.8 1131.30   1
  -5  -7  -4 16720.9 1161.11   1
   5   7   4 20762.1 1300.41   1
  -5  -7  -5 5313.42 674.630   1
   5   7   5 4441.75 629.442   1
  -5  -7  -6 128.046 122.993   1
   5   7   6-16.0157 106.471   1
   5   7   7 2936.67 509.130   1
  -5  -7  -7 1606.80 371.802   1
   5   7   8 54834.5 2354.76   1
  -5  -7  -8 44200.5 2136.16   1
  -5  -7  -9 24.1120 178.804   1
   5   7   9 495.660 208.848   1
   5   7  10 343.637 205.582   1
  -5  -7 -10 175.081 177.982   1
  -5  -7 -11 1548.69 541.540   1
  -5  -7 -12-265.621 314.440   1
   5   8   2 20759.7 1369.61   1
   5   8   3 38236.3 1758.48   1
   5   8   4 229.386 96.2689   1
  -5  -8  -5 10234.1 836.215   1
   5   8   5 10928.4 936.050   1
   5   8   6 12078.2 1211.74   1
  -5  -8  -6 8865.40 813.190   1
  -5  -8  -7-169.824 140.633   1
   5   8   7-0.07920 40.5764   1
   5   8   8 345.373 162.358   1
  -5  -8  -8 113.135 84.3982   1
  -5  -8  -9 2017.53 449.189   1
   5   8   9 3072.74 579.786   1
   5   8  10 158.163 151.854   1
  -5  -8 -10-1.84543 95.9918   1
  -5  -8 -11 2669.36 631.966   1
  -5  -8 -12 253.312 236.015   1
   5   9   3 1997.51 383.306   1
   5   9   4 78001.3 2397.05   1
   5   9   5 20740.9 1244.75   1
   5   9   6 893.044 263.025   1
  -5  -9  -6 732.492 213.404   1
  -5  -9  -7 1715.43 342.487   1
   5   9   7 2262.80 409.875   1
  -5  -9  -8 531.337 169.822   1
   5   9   8 811.335 263.272   1
   5   9   9 291.917 187.780   1
  -5  -9  -9 80.0913 57.5346   1
   5   9  10 866.604 309.404   1
  -5  -9 -10 674.237 214.882   1
  -5  -9 -11 2375.56 515.367   1
  -5  -9 -12 75.4085 118.534   1
   5  10   3 9275.28 921.889   1
   5  10   4 6.43443 50.5444   1
   5  10   5 270.268 131.736   1
   5  10   6 2060.25 370.588   1
   5  10   7 13734.0 976.005   1
  -5 -10  -7 10395.8 803.692   1
   5  10   8 4321.64 559.094   1
  -5 -10  -8 4021.06 523.754   1
   5  10   9 25.2515 45.2905   1
  -5 -10  -9 2023.01 540.641   1
   5  10  10 1148.81 337.325   1
   5  11   3 6074.55 750.288   1
   5  11   4 10747.2 878.385   1
   5  11   5 45.8560 46.0069   1
   5  11   6 7071.74 659.034   1
   5  11   7-11.5734 37.0380   1
   5  11   8-39.6427 55.7407   1
   5  11   9 2323.37 476.693   1
   5  12   3 737.036 257.551   1
   5  12   4 7961.84 771.876   1
  -6   7   1 817.326 291.552   1
  -6   7   0 257.640 202.100   1
  -6   7  -1 1156.69 362.041   1
  -6   7  -2 222.877 146.367   1
  -6   7  -3 1846.50 489.604   1
   6  -6  -2 5156.58 646.940   1
  -6   6   1 13776.9 1189.31   1
   6  -6  -1 14302.2 1098.48   1
  -6   6   0 1578.00 454.987   1
   6  -6   0 1943.98 439.025   1
   6  -6   1 13368.8 1222.34   1
  -6   6  -1 14112.4 1266.43   1
  -6   6  -2 1024.62 348.136   1
   6  -6   2 860.458 290.280   1
   6  -6   3 53.6581 91.4596   1
  -6   6  -3 69.2759 69.0589   1
  -6   6  -4 3237.09 1006.26   1
   6  -5  -5 2838.16 500.322   1
   6  -5  -4 3853.47 580.981   1
   6  -5  -3 4025.87 574.385   1
   6  -5  -2 11176.2 971.039   1
  -6   5   1 8335.90 937.093   1
   6  -5  -1 8260.76 835.589   1
  -6   5   0 275.746 188.545   1
   6  -5   0 1156.88 492.333   1
   6  -5   1 10083.8 1108.85   1
  -6   5  -1 9994.15 1057.47   1
   6  -5   2 3687.82 669.768   1
  -6   5  -2 3498.66 638.486   1
   6  -5   3 2801.61 587.960   1
  -6   5  -3 1533.39 498.608   1
   6  -5   4 4640.72 920.800   1
  -6   5  -4 3722.76 944.157   1
   6  -4  -4 3832.10 611.211   1
   6  -4  -3 7148.57 808.823   1
   6  -4  -2 85.9034 116.399   1
  -6   4   1 17168.0 1368.52   1
   6  -4  -1 15366.7 1163.34   1
  -6   4   0 3997.46 714.459   1
   6  -4   0 4953.06 668.799   1
   6  -4   1 21627.5 1519.40   1
  -6   4  -1 22959.4 1609.29   1
  -6   4  -2 529.670 444.666   1
   6  -4   2 952.335 331.082   1
   6  -4   3 124.169 162.499   1
  -6   4  -3 86.1802 109.474   1
   6  -4   4 2397.82 557.063   1
  -6   4  -4 2481.88 601.903   1
  -6   4  -5-98.1156 136.799   1
   6  -4   5-232.533 241.398   1
   6  -3  -4 1812.61 442.797   1
   6  -3  -3 33850.2 1749.70   1
   6  -3  -2 2295.63 438.600   1
  -6   3   1 34900.6 1949.34   1
   6  -3  -1 37778.9 1778.53   1
  -6   3   0 10692.5 1136.61   1
   6  -3   0 14150.7 1151.70   1
   6  -3   1 15821.0 1294.16   1
  -6   3  -1 17500.8 1406.08   1
  -6   3  -2 1171.61 367.308   1
   6  -3   2 1142.83 370.188   1
   6  -3   3 715.554 295.407   1
  -6   3  -3 820.605 331.215   1
   6  -3   4 27991.8 1951.11   1
  -6   3  -4 27225.3 1892.27   1
  -6   3  -5 116.236 129.617   1
   6  -3   5-6.45905 63.2629   1
   6  -2  -3 5693.46 794.858   1
   6  -2  -2 10055.6 874.386   1
  -6   2   1 25618.4 1862.17   1
   6  -2  -1 26774.1 1516.17   1
  -6   2   0 45220.8 2305.99   1
   6  -2   0 49301.9 2025.36   1
   6  -2   1 36838.3 1896.01   1
  -6   2  -1 35116.2 1939.05   1
   6  -2   2 88450.1 3146.60   1
  -6   2  -2 88703.7 3050.97   1
   6  -2   3 326.868 236.377   1
  -6   2  -3 586.734 266.657   1
  -6   2  -4-231.189 158.523   1
   6  -2   4-31.5822 79.3136   1
  -6   2  -5 1030.99 375.710   1
   6  -2   5 810.498 326.110   1
   6  -2   6 4771.71 1074.55   1
  -6   2  -6 6213.72 1350.89   1
   6  -1  -2 10601.6 1031.66   1
  -6   1   1 9585.93 1164.99   1
   6  -1  -1 12741.7 1017.85   1
  -6   1   0 11870.7 1087.97   1
   6  -1   0 12840.6 1054.80   1
  -6   1  -1 2541.54 521.711   1
   6  -1   1 2849.31 501.295   1
   6  -1   2 7736.56 923.977   1
  -6   1  -2 8225.14 898.238   1
  -6   1  -3 2991.38 580.486   1
   6  -1   3 2238.66 528.373   1
   6  -1   4 11887.6 1233.27   1
  -6   1  -4 15765.4 1340.81   1
   6  -1   5 13035.2 1428.67   1
  -6   1  -5 10721.4 1186.89   1
  -6   1  -6 1510.20 467.501   1
   6  -1   6 2101.96 530.784   1
   6  -1   7 1958.12 612.158   1
  -6   1  -7 3343.65 812.470   1
   6   0  -1 530.780 214.808   1
   6   0   0 553.061 238.243   1
  -6   0   0 351.723 183.256   1
  -6   0  -1 3321.56 624.924   1
   6   0   1 3878.32 586.718   1
   6   0   2 23808.3 1583.39   1
  -6   0  -2 23776.0 1542.12   1
   6   0   3 151.378 166.646   1
  -6   0  -3 485.701 258.786   1
   6   0   4 46195.5 2439.00   1
  -6   0  -4 49801.3 2411.18   1
  -6   0  -5 224.650 204.568   1
   6   0   5 320.326 326.820   1
  -6   0  -6 1745.63 484.649   1
   6   0   6 1753.95 498.287   1
   6   0   7 21192.3 1841.88   1
  -6   0  -7 17441.4 1686.39   1
   6   1  -1 3684.20 606.503   1
  -6  -1   0 170317. 4625.28   1
   6   1   0 175269. 4096.22   1
  -6  -1  -1 35463.2 1988.56   1
   6   1   1 40317.1 1975.88   1
   6   1   2 34900.2 1842.41   1
  -6  -1  -2 36526.7 1901.54   1
   6   1   3 8182.63 1653.52   1
  -6  -1  -3 26011.6 1929.91   1
   6   1   4 8963.58 1101.86   1
  -6  -1  -4 10374.3 1070.43   1
   6   1   5 11616.8 1260.42   1
  -6  -1  -5 11469.5 1172.79   1
  -6  -1  -6 1009.94 324.037   1
   6   1   6 1766.14 497.942   1
   6   1   7 17248.6 1564.76   1
  -6  -1  -7 13305.3 1403.71   1
  -6  -1  -8 500.097 314.815   1
   6   1   8 987.196 416.736   1
   6   2   0 5077.61 722.654   1
  -6  -2  -1 10447.8 983.335   1
   6   2   1 11284.5 1005.06   1
  -6  -2  -2 207845. 4798.18   1
   6   2   2 206309. 4465.21   1
   6   2   3 69407.4 2712.80   1
  -6  -2  -3 72713.5 2662.76   1
  -6  -2  -4 2732.45 561.054   1
   6   2   4 1961.03 508.435   1
   6   2   5 33627.6 2067.53   1
  -6  -2  -5 38839.6 2118.58   1
   6   2   6 4042.30 748.129   1
  -6  -2  -6 2887.06 580.899   1
  -6  -2  -7 10409.2 1227.01   1
   6   2   7 10596.3 1263.02   1
  -6  -2  -8 17.7089 81.0957   1
   6   2   8 51.1974 73.4249   1
   6   3   0 95294.9 3290.73   1
  -6  -3  -1 370.468 275.754   1
   6   3   1 107.988 149.008   1
  -6  -3  -2 13413.9 1200.84   1
   6   3   2 15666.7 1253.12   1
   6   3   3 40238.3 1988.66   1
  -6  -3  -3 40691.1 2001.60   1
   6   3   4 1020.93 330.248   1
  -6  -3  -4 1441.59 378.127   1
   6   3   5 19681.9 1608.24   1
  -6  -3  -5 21421.6 1588.45   1
  -6  -3  -6 2867.02 601.055   1
   6   3   6 2597.97 595.196   1
   6   3   7 7281.64 1010.35   1
  -6  -3  -7 5175.79 818.719   1
   6   3   8 10948.1 1280.15   1
  -6  -3  -8 8605.06 1194.73   1
  -6  -3  -9 1125.85 428.150   1
   6   3   9 1748.43 552.103   1
   6   4   1 6349.19 852.738   1
  -6  -4  -2 6361.05 755.855   1
   6   4   2 7078.96 797.531   1
  -6  -4  -3 63644.9 2617.20   1
   6   4   3 63458.1 2515.97   1
   6   4   4 5582.57 798.428   1
  -6  -4  -4 6032.32 714.783   1
   6   4   5 27637.7 1817.17   1
  -6  -4  -5 32484.7 1928.71   1
  -6  -4  -6 838.800 289.773   1
   6   4   6 630.012 271.960   1
   6   4   7 12408.7 1315.65   1
  -6  -4  -7 13172.2 1303.56   1
   6   4   8 6574.87 967.748   1
  -6  -4  -8 4074.23 775.617   1
  -6  -4  -9-230.277 178.263   1
   6   4   9 19.4402 126.460   1
   6   5   1 142069. 4205.40   1
  -6  -5  -2-278.346 196.475   1
   6   5   2 16.3541 98.1371   1
  -6  -5  -3 59594.4 2308.97   1
   6   5   3 56239.0 2394.88   1
   6   5   4 10390.0 1017.77   1
  -6  -5  -4 10541.4 1026.73   1
   6   5   5 12738.0 1210.75   1
  -6  -5  -5 11932.2 1065.92   1
   6   5   6 17439.7 1450.89   1
  -6  -5  -6 15013.3 1241.34   1
   6   5   7 18299.7 1535.25   1
  -6  -5  -7 17434.8 1438.41   1
  -6  -5  -8 2556.63 602.052   1
   6   5   8 3016.68 630.453   1
  -6  -5  -9 353.657 241.489   1
   6   5   9 514.965 282.026   1
  -6  -5 -10 129.186 114.263   1
   6   5  10 1012.27 383.380   1
   6   6   2 3127.73 565.824   1
  -6  -6  -3 3611.09 628.045   1
   6   6   3 4999.57 688.203   1
  -6  -6  -4 18532.9 1470.94   1
   6   6   4 21496.9 1503.01   1
   6   6   5 15003.1 1268.41   1
  -6  -6  -5 13113.7 1219.17   1
   6   6   6 19765.0 1559.88   1
  -6  -6  -6 20938.4 1445.80   1
   6   6   7 1043.03 351.465   1
  -6  -6  -7 849.000 295.275   1
   6   6   8 1707.25 435.596   1
  -6  -6  -8 1356.31 383.061   1
   6   6   9 13682.3 1327.80   1
  -6  -6  -9 8020.90 1178.24   1
   6   6  10 9648.99 1219.47   1
  -6  -6 -10 5922.41 1046.14   1
   6   7   2 7987.00 1043.77   1
   6   7   3 243270. 4840.42   1
  -6  -7  -4 3845.12 608.259   1
   6   7   4 4163.49 579.387   1
   6   7   5 1368.06 437.061   1
  -6  -7  -5 1291.84 359.489   1
   6   7   6 4559.98 802.659   1
  -6  -7  -6 5787.97 791.401   1
  -6  -7  -7 241.079 167.605   1
   6   7   7 33.8173 32.7631   1
   6   7   8 6097.86 793.883   1
  -6  -7  -8 4139.15 680.541   1
   6   7   9 49.5774 65.7381   1
  -6  -7  -9-70.5296 126.777   1
  -6  -7 -10 619.553 306.555   1
   6   7  10 959.401 360.837   1
  -6  -7 -11 35.8246 102.276   1
   6   7  11 131.356 160.813   1
   6   8   2 1232.36 396.686   1
   6   8   3 2231.56 513.072   1
   6   8   4 2658.69 528.247   1
  -6  -8  -5 91.9171 123.224   1
   6   8   5 138.346 139.186   1
  -6  -8  -6 27726.2 1758.42   1
   6   8   6 37475.0 1991.42   1
  -6  -8  -7 2334.13 469.117   1
   6   8   7 2545.68 501.546   1
  -6  -8  -8 556.059 233.559   1
   6   8   8 476.977 209.541   1
   6   8   9 5610.23 939.682   1
  -6  -8  -9 4486.74 881.321   1
   6   8  10 175.108 190.107   1
  -6  -8 -10 199.089 208.390   1
   6   8  11 9.55852 60.3268   1
  -6  -8 -11-17.5498 108.807   1
   6   9   3 646.158 211.922   1
   6   9   4 21179.9 1456.98   1
   6   9   5 2499.49 466.496   1
  -6  -9  -6 10555.1 958.953   1
   6   9   6 11430.5 1076.69   1
  -6  -9  -7 145.543 152.262   1
   6   9   7 175.268 176.165   1
   6   9   8 5159.93 808.549   1
  -6  -9  -8 4156.00 638.762   1
   6   9   9 7483.43 967.841   1
  -6  -9  -9 5373.91 728.677   1
   6   9  10 992.990 379.005   1
  -6  -9 -10 669.070 282.993   1
   6   9  11 721.071 374.778   1
  -6  -9 -11 384.099 206.215   1
  -6  -9 -12 534.519 293.833   1
   6  10   3 13688.0 1256.22   1
   6  10   4 167.194 109.487   1
   6  10   5 2447.85 450.351   1
   6  10   6 10417.6 971.015   1
  -6 -10  -7 575.034 221.828   1
   6  10   7 353.214 107.852   1
  -6 -10  -8 486.730 210.567   1
   6  10   8 368.827 177.049   1
   6  10   9 293.451 160.124   1
  -6 -10  -9 310.758 163.614   1
  -6 -10 -10 80.1068 121.266   1
   6  10  10-176.949 165.251   1
   6  10  11 10.3341 120.854   1
   6  11   3 790.394 289.918   1
   6  11   4 2853.00 492.647   1
   6  11   5 2130.44 414.015   1
   6  11   6 23100.4 1417.67   1
   6  11   7 1451.83 334.754   1
   6  11   8 161.338 124.117   1
   6  11   9 266.728 129.721   1
   6  11  10 1109.28 347.585   1
   6  12   3 669.214 251.470   1
   6  12   4 191.977 108.841   1
   6  12   5 2319.64 422.991   1
   6  12   6 5012.12 651.727   1
  -7   6   1 3137.21 652.986   1
  -7   6   0 1662.30 479.633   1
  -7   6  -1 466.965 268.016   1
   7  -6   2 4979.49 840.399   1
  -7   6  -2 7113.94 961.540   1
   7  -5  -5 1551.64 455.954   1
   7  -5  -4 5397.56 722.773   1
   7  -5  -3 7071.91 777.190   1
   7  -5  -2 5286.51 706.391   1
  -7   5   1 5738.62 1026.43   1
   7  -5  -1 8752.95 923.335   1
   7  -5   0 917.307 295.614   1
  -7   5   0 513.696 332.398   1
   7  -5   1 3806.22 679.668   1
  -7   5  -1 3023.93 737.236   1
  -7   5  -2 1482.04 526.716   1
   7  -5   2 1737.09 487.452   1
  -7   5  -3 155.673 207.016   1
   7  -5   3 202.124 165.129   1
   7  -4  -4 7828.70 881.273   1
   7  -4  -3 5634.67 740.775   1
   7  -4  -2 3252.69 536.629   1
  -7   4   1 11761.3 1310.34   1
   7  -4  -1 13028.0 1127.22   1
  -7   4   0 290.132 168.439   1
   7  -4   0 19.0398 125.732   1
  -7   4  -1 252.682 259.158   1
   7  -4   1 402.009 182.227   1
   7  -4   2 7725.24 998.312   1
  -7   4  -2 7205.08 1108.21   1
  -7   4  -3 216.316 233.191   1
   7  -4   3-103.435 191.477   1
  -7   4  -4 7005.72 1298.17   1
   7  -3  -4 13452.3 1219.58   1
   7  -3  -3 5866.70 740.619   1
   7  -3  -2 2804.50 508.100   1
  -7   3   1 17985.9 1777.87   1
   7  -3  -1 25741.4 1543.76   1
   7  -3   0 918.653 304.339   1
  -7   3   0 890.282 359.386   1
   7  -3   1 5829.77 821.215   1
  -7   3  -1 6308.85 943.037   1
   7  -3   2 10970.2 1200.27   1
  -7   3  -2 9870.07 1215.19   1
  -7   3  -3 2273.21 588.062   1
   7  -3   3 2422.59 602.093   1
   7  -3   4 7068.10 1038.57   1
  -7   3  -4 4659.80 944.699   1
   7  -2  -3 52965.6 2383.71   1
   7  -2  -2 195.351 44.8323   1
   7  -2  -1 1521.16 411.185   1
  -7   2   1 1260.68 482.682   1
  -7   2   0 629.561 323.584   1
   7  -2   0 1340.54 385.523   1
   7  -2   1 84.6908 129.551   1
  -7   2  -1 311.787 197.198   1
   7  -2   2 22456.1 1759.60   1
  -7   2  -2 26349.0 1870.00   1
  -7   2  -3 1360.06 406.176   1
   7  -2   3 989.322 337.246   1
   7  -2   4 14086.3 1450.91   1
  -7   2  -4 12204.2 1313.57   1
   7  -2   5 5853.72 949.073   1
  -7   2  -5 3630.60 735.090   1
   7  -1  -2 20333.0 1543.09   1
   7  -1  -1 62396.4 2781.35   1
  -7   1   0 47587.3 2504.19   1
   7  -1   0 45665.2 2178.27   1
   7  -1   1 2338.27 513.132   1
  -7   1  -1 1059.95 408.083   1
   7  -1   2 2108.56 509.589   1
  -7   1  -2 2423.81 579.474   1
   7  -1   3 3989.59 737.276   1
  -7   1  -3 5005.16 795.294   1
   7  -1   4 18.0215 167.859   1
  -7   1  -4 172.150 177.820   1
   7  -1   5 11591.9 1301.99   1
  -7   1  -5 12944.5 1400.17   1
   7   0  -2 1184.27 402.361   1
   7   0  -1 49543.0 2329.68   1
  -7   0   0 418.035 255.105   1
   7   0   0 282.639 171.255   1
  -7   0  -1 22489.7 1828.52   1
   7   0   1 25135.3 1668.60   1
   7   0   2 92559.9 3375.68   1
  -7   0  -2 89703.6 3403.96   1
   7   0   3 8286.68 1082.13   1
  -7   0  -3 8163.45 998.145   1
   7   0   4 50.7705 79.0619   1
  -7   0  -4 258.112 238.048   1
   7   0   5-6.91915 97.3897   1
  -7   0  -5 250.021 188.938   1
  -7   0  -6 1254.71 424.151   1
   7   0   6 1151.83 410.350   1
   7   1  -1 3360.95 634.816   1
  -7  -1   0 38223.5 2646.08   1
   7   1   0 39990.1 2019.92   1
  -7  -1  -1 24954.1 1707.19   1
   7   1   1 29828.4 1801.57   1
   7   1   2 22717.0 1590.00   1
  -7  -1  -2 23412.9 1771.92   1
   7   1   3 2769.05 612.967   1
  -7  -1  -3 2511.89 568.765   1
   7   1   4 5823.47 892.514   1
  -7  -1  -4 8329.54 1003.69   1
   7   1   5 12614.6 1403.27   1
  -7  -1  -5 15561.9 1461.45   1
  -7  -1  -6 202.136 119.785   1
   7   1   6 352.823 245.250   1
   7   1   7 2991.06 812.173   1
  -7  -1  -7 3479.88 872.981   1
   7   2   0 66099.5 2759.07   1
  -7  -2  -1 17662.2 1506.87   1
   7   2   1 17568.1 1350.01   1
  -7  -2  -2 10041.5 1203.57   1
   7   2   2 11611.2 1161.76   1
   7   2   3 1768.51 469.902   1
  -7  -2  -3 1398.56 420.521   1
   7   2   4 805.795 364.034   1
  -7  -2  -4 735.310 294.457   1
   7   2   5 53468.8 2697.30   1
  -7  -2  -5 62480.4 2893.74   1
   7   2   6 17408.8 1971.72   1
  -7  -2  -6 18885.9 2164.27   1
   7   2   7 6200.66 949.236   1
  -7  -2  -7 4933.26 867.662   1
   7   3   0 112169. 3941.31   1
  -7  -3  -1 25376.4 2017.65   1
   7   3   1 28839.8 1764.39   1
  -7  -3  -2 25250.8 1654.41   1
   7   3   2 27697.7 1808.78   1
   7   3   3 80154.8 3068.33   1
  -7  -3  -3 86450.6 3273.89   1
   7   3   4 20815.7 1705.68   1
  -7  -3  -4 24006.8 1680.32   1
   7   3   5 47647.6 2520.86   1
  -7  -3  -5 57532.1 2697.19   1
   7   3   6 1407.58 461.115   1
  -7  -3  -6 1848.00 512.862   1
  -7  -3  -7-19.8130 148.219   1
   7   3   7 347.685 152.245   1
   7   3   8 9885.55 1273.76   1
  -7  -3  -8 8317.41 1169.61   1
   7   4   1 6364.03 837.380   1
  -7  -4  -2 23123.2 1645.25   1
   7   4   2 24492.0 1600.27   1
  -7  -4  -3 45648.1 2363.74   1
   7   4   3 49985.8 2409.59   1
   7   4   4 1830.77 461.613   1
  -7  -4  -4 2066.84 476.119   1
   7   4   5 27924.6 2038.71   1
  -7  -4  -5 35989.5 2095.39   1
   7   4   6 6429.29 989.616   1
  -7  -4  -6 6786.48 948.208   1
   7   4   7 1412.70 462.245   1
  -7  -4  -7 1662.14 470.585   1
  -7  -4  -8 1141.87 427.479   1
   7   4   8 1480.89 479.628   1
   7   5   1 22421.7 1807.89   1
  -7  -5  -2 31606.0 2208.65   1
   7   5   2 36008.0 1995.00   1
  -7  -5  -3 12664.1 1126.94   1
   7   5   3 13420.9 1235.84   1
  -7  -5  -4 26129.6 1825.71   1
   7   5   4 25063.9 1671.69   1
   7   5   5 7052.28 920.530   1
  -7  -5  -5 8733.95 1033.49   1
   7   5   6 4221.08 800.372   1
  -7  -5  -6 3442.00 658.512   1
   7   5   7 349.314 182.389   1
  -7  -5  -7 725.704 294.324   1
   7   5   8 15006.8 1539.33   1
  -7  -5  -8 12837.5 1420.28   1
  -7  -5  -9 500.812 298.525   1
   7   5   9 790.233 322.966   1
   7   6   2 7851.93 991.388   1
  -7  -6  -3 9121.76 1127.08   1
   7   6   3 11087.2 1090.68   1
  -7  -6  -4 50597.8 2539.76   1
   7   6   4 55809.1 2549.87   1
   7   6   5 38844.3 2267.25   1
  -7  -6  -5 38778.6 2212.20   1
   7   6   6 15582.3 1501.73   1
  -7  -6  -6 16741.3 1416.23   1
   7   6   7 5084.86 849.839   1
  -7  -6  -7 4197.32 726.973   1
   7   6   8 4927.77 866.926   1
  -7  -6  -8 3235.30 688.338   1
   7   6   9-25.9123 146.210   1
  -7  -6  -9-143.726 171.253   1
   7   7   2 2662.30 604.474   1
   7   7   3 94448.1 3380.58   1
   7   7   4 346.851 200.031   1
  -7  -7  -4 427.349 252.240   1
   7   7   5 723.626 299.926   1
  -7  -7  -5 321.975 202.583   1
   7   7   6 9032.75 1202.45   1
  -7  -7  -6 412.264 243.749   1
   7   7   7 25586.3 1808.13   1
  -7  -7  -7 20859.7 1587.89   1
   7   7   8 36525.3 2219.46   1
  -7  -7  -8 27978.2 1959.87   1
   7   7   9 260.833 217.671   1
  -7  -7  -9-1.26865 137.021   1
   7   7  10 542.604 325.567   1
  -7  -7 -10 360.265 353.622   1
   7   8   2 9478.28 1249.08   1
   7   8   3 136.450 97.8153   1
   7   8   4-147.489 88.5503   1
   7   8   5 27.1459 53.1729   1
  -7  -8  -5 308.607 205.134   1
   7   8   6 1782.10 478.652   1
  -7  -8  -6 1448.00 421.939   1
   7   8   7 3554.20 691.688   1
  -7  -8  -7 3080.16 611.201   1
  -7  -8  -8 1012.60 342.117   1
   7   8   8 945.151 387.059   1
   7   8   9 3347.54 820.493   1
  -7  -8  -9 335.003 174.998   1
   7   8  10 5164.82 830.965   1
  -7  -8 -10 2467.44 627.937   1
   7   9   3 13569.6 1344.46   1
   7   9   4 30544.3 2017.70   1
  -7  -9  -5 6363.69 973.505   1
   7   9   5 8973.34 1019.22   1
  -7  -9  -6 4674.03 711.750   1
   7   9   6 5349.32 775.885   1
  -7  -9  -7 4314.21 739.694   1
   7   9   7 6854.07 960.143   1
   7   9   8 43.0209 107.485   1
  -7  -9  -8-3.82563 21.3846   1
  -7  -9  -9 1615.25 461.031   1
   7   9   9 2193.43 562.923   1
   7   9  10 819.646 345.828   1
  -7  -9 -10 497.860 270.874   1
   7   9  11 2484.71 661.797   1
  -7  -9 -11 1243.68 436.618   1
   7  10   3 61.5940 99.4721   1
   7  10   4-112.241 151.094   1
   7  10   5 1534.61 429.166   1
   7  10   6 3264.72 593.194   1
  -7 -10  -6 1673.17 470.549   1
  -7 -10  -7 4656.34 673.682   1
   7  10   7 6170.33 799.088   1
   7  10   8 3337.81 616.577   1
  -7 -10  -8 3214.11 510.831   1
   7  10   9 410.290 241.070   1
  -7 -10  -9 385.923 166.652   1
  -7 -10 -10 1030.34 298.402   1
   7  10  10 1683.05 452.048   1
  -7 -10 -11 226.633 88.6655   1
   7  10  11 494.704 271.059   1
   7  11   3 280.758 210.579   1
   7  11   4 627.566 255.031   1
   7  11   5 476.956 220.256   1
   7  11   6 1640.01 400.090   1
  -7 -11  -7 245.573 231.701   1
   7  11   7 209.937 120.748   1
   7  11   8 138.221 128.459   1
   7  11   9 191.658 134.526   1
   7  11  10 2451.63 571.217   1
   7  11  11 2096.61 600.614   1
   7  12   4 36149.0 1966.86   1
   7  12   5 1904.22 418.989   1
   7  12   6-45.8697 107.404   1
   7  12   7 32.7865 42.4009   1
   8  -5  -2-0.09915 99.2387   1
  -8   5   1-227.214 106.684   1
   8  -5  -1 1241.47 473.243   1
  -8   5   0 17033.6 1585.42   1
   8  -5   0 18056.6 1520.68   1
  -8   5  -1 394.075 327.374   1
   8  -5   1 1476.33 466.170   1
   8  -4  -5-92.8023 45.4758   1
   8  -4  -4 19.9712 18.6852   1
   8  -4  -3 5644.84 791.686   1
   8  -4  -2 3088.23 540.635   1
   8  -4  -1 607.211 261.337   1
  -8   4   1 243.663 236.445   1
  -8   4   0 1563.55 671.141   1
   8  -4   0 2350.15 565.504   1
  -8   4  -1 33.0513 71.7533   1
   8  -4   1 44.1847 53.4134   1
   8  -4   2-162.317 196.059   1
  -8   4  -2-123.902 132.681   1
   8  -3  -4 1570.16 424.763   1
   8  -3  -3 13890.4 1176.52   1
   8  -3  -2 1078.72 325.551   1
   8  -3  -1 11162.6 1083.74   1
  -8   3   1 3307.01 979.565   1
   8  -3   0 103.844 64.4962   1
  -8   3   0 104.943 219.850   1
  -8   3  -1 4015.95 1028.96   1
   8  -3   1 8429.51 1039.35   1
   8  -3   2 2166.51 743.659   1
  -8   3  -2 516.512 395.539   1
   8  -2  -3 7391.53 903.274   1
   8  -2  -2 1796.52 452.967   1
   8  -2  -1 30493.7 1904.91   1
  -8   2   0 14157.0 1631.74   1
   8  -2   0 17235.2 1420.22   1
   8  -2   1 918.120 340.259   1
  -8   2  -1 871.086 388.682   1
  -8   2  -2 1226.53 438.065   1
   8  -2   2 1560.29 466.039   1
  -8   2  -3 3004.48 691.236   1
   8  -2   3 2005.19 591.652   1
   8  -1  -2 129.084 102.939   1
   8  -1  -1 90.6026 68.8450   1
  -8   1   0 6423.55 1019.58   1
   8  -1   0 7590.92 942.070   1
   8  -1   1 681.578 275.698   1
  -8   1  -1 362.757 256.649   1
   8  -1   2 275.742 209.109   1
  -8   1  -2 316.566 226.213   1
   8  -1   3 36868.8 2437.50   1
  -8   1  -3 44125.5 2626.26   1
  -8   1  -4 3121.53 667.869   1
   8  -1   4 2367.53 567.126   1
   8   0  -2 8260.65 1001.19   1
   8   0  -1 1455.98 398.034   1
  -8   0   0 469.677 257.421   1
   8   0   0 861.553 307.959   1
  -8   0  -1-368.799 195.745   1
   8   0   1-391.706 250.851   1
   8   0   2 2843.34 622.862   1
  -8   0  -2 2356.37 627.480   1
  -8   0  -3 937.108 393.636   1
   8   0   3 488.277 247.100   1
   8   0   4 8501.66 1145.19   1
  -8   0  -4 10593.6 1238.50   1
   8   1  -1 22994.3 1780.41   1
  -8  -1   0 33568.8 2584.88   1
   8   1   0 46247.7 2337.64   1
  -8  -1  -1 379.635 275.463   1
   8   1   1 301.282 238.631   1
   8   1   2 1464.25 422.983   1
  -8  -1  -2 814.098 354.265   1
   8   1   3 3205.15 692.137   1
  -8  -1  -3 2986.67 674.897   1
  -8  -1  -4 484.480 250.810   1
   8   1   4 282.090 217.843   1
   8   1   5 9125.65 1231.58   1
  -8  -1  -5 10311.5 1244.37   1
   8   2  -1 18953.3 1781.44   1
   8   2   0 44815.8 2469.98   1
  -8  -2  -1 1836.75 588.155   1
   8   2   1 2964.63 642.057   1
  -8  -2  -2 30939.4 2329.55   1
   8   2   2 38971.6 2292.65   1
   8   2   3 19119.0 1619.24   1
  -8  -2  -3 20927.2 1808.12   1
   8   2   4 1835.55 553.927   1
  -8  -2  -4 1740.95 493.198   1
  -8  -2  -5 4462.49 801.031   1
   8   2   5 4025.00 802.135   1
   8   2   6 22173.2 1929.55   1
  -8  -2  -6 23163.3 2001.58   1
   8   3   0 54101.2 2738.32   1
   8   3   1 195.561 114.153   1
  -8  -3  -1 54.5885 85.7956   1
  -8  -3  -2 701.076 316.893   1
   8   3   2 661.450 265.720   1
  -8  -3  -3 5672.64 974.133   1
   8   3   3 10382.3 1175.96   1
   8   3   4 2361.92 580.507   1
  -8  -3  -4 1984.35 543.545   1
  -8  -3  -5 1201.96 409.522   1
   8   3   5 1308.28 458.201   1
   8   3   6 9162.43 1256.54   1
  -8  -3  -6 11092.3 1356.77   1
   8   4   1 32941.9 2127.98   1
  -8  -4  -2 7057.83 977.969   1
   8   4   2 8708.43 1032.15   1
  -8  -4  -3 9614.66 1190.45   1
   8   4   3 10942.0 1198.14   1
   8   4   4 17065.2 1580.55   1
  -8  -4  -4 18192.1 1652.95   1
   8   4   5 2158.40 599.914   1
  -8  -4  -5 2125.53 526.521   1
  -8  -4  -6 1792.56 515.770   1
   8   4   6 1895.73 595.070   1
   8   4   7 1920.66 577.188   1
  -8  -4  -7 2319.91 643.444   1
   8   5   1 20543.7 1732.57   1
  -8  -5  -2 10176.0 1368.50   1
   8   5   2 13479.1 1310.79   1
  -8  -5  -3 62103.0 2895.99   1
   8   5   3 68258.7 3031.57   1
  -8  -5  -4 6794.74 975.711   1
   8   5   4 6695.20 930.993   1
   8   5   5 3268.30 686.790   1
  -8  -5  -5 2690.47 627.148   1
   8   5   6 26025.1 2020.54   1
  -8  -5  -6 26867.3 1981.11   1
   8   5   7 4158.49 818.639   1
  -8  -5  -7 5512.74 889.231   1
   8   6   2 74287.7 3215.58   1
  -8  -6  -3 2364.91 639.562   1
   8   6   3 23236.8 2315.42   1
  -8  -6  -4 3839.24 695.032   1
   8   6   4 5179.04 831.191   1
  -8  -6  -5 3198.19 735.325   1
   8   6   5 4626.72 854.789   1
   8   6   6-254.299 241.422   1
  -8  -6  -6 146.234 210.794   1
  -8  -6  -7 99.8426 135.076   1
   8   6   7 274.940 205.495   1
   8   6   8 647.729 316.357   1
  -8  -6  -8 427.418 264.326   1
   8   7   2 57138.0 2968.04   1
   8   7   3 71395.4 3055.46   1
   8   7   4 1731.21 472.124   1
  -8  -7  -4 1337.14 438.384   1
   8   7   5 2060.66 521.752   1
  -8  -7  -5 1426.36 464.578   1
   8   7   6 6705.50 984.969   1
  -8  -7  -6 8045.03 1151.02   1
  -8  -7  -7 1302.25 447.551   1
   8   7   7 1031.73 417.660   1
  -8  -7  -8 219.178 125.120   1
   8   7   8 159.455 155.817   1
   8   8   2 7538.37 1123.16   1
   8   8   3 1266.76 457.555   1
  -8  -8  -4 5293.05 951.224   1
   8   8   4 6653.81 979.020   1
  -8  -8  -5 29705.5 2137.19   1
   8   8   5 31732.0 2022.39   1
  -8  -8  -6 32874.4 2336.77   1
   8   8   6 30569.8 2074.33   1
  -8  -8  -7 312.012 169.035   1
   8   8   7 222.328 190.677   1
  -8  -8  -8 13.5097 93.9046   1
   8   8   8 188.899 117.381   1
  -8  -8  -9 374.040 267.983   1
   8   8   9 838.327 363.304   1
   8   9   3 818.431 371.391   1
   8   9   4 26301.6 2072.97   1
   8   9   5 7475.80 1020.99   1
  -8  -9  -5 3762.97 828.613   1
  -8  -9  -6 3208.42 692.622   1
   8   9   6 4733.92 805.519   1
  -8  -9  -7 110.828 196.281   1
   8   9   7 54.6842 133.587   1
  -8  -9  -8 2084.00 590.220   1
   8   9   8 2375.13 613.655   1
  -8  -9  -9 1917.29 534.238   1
   8   9   9 2797.11 686.024   1
   8  10   3 10353.3 1388.30   1
   8  10   4 267.729 226.299   1
   8  10   5 25558.5 1985.82   1
   8  10   6 633.016 316.004   1
  -8 -10  -6 648.351 353.429   1
  -8 -10  -7 175.028 170.562   1
   8  10   7 3.69937 107.883   1
  -8 -10  -8 289.474 193.762   1
   8  10   8 373.298 268.725   1
  -8 -10  -9-68.7915 196.760   1
   8  10   9 150.870 183.164   1
   8  10  10 154.183 50.3630   1
  -8 -10 -10 169.232 127.952   1
   8  11   3 1283.30 487.304   1
   8  11   4 131.856 120.667   1
   8  11   5 15524.4 1381.37   1
   8  11   6 11451.6 1281.44   1
  -8 -11  -7 4264.82 869.420   1
   8  11   7 5940.21 895.232   1
  -8 -11  -8 1953.55 480.155   1
   8  11   8 1906.32 493.529   1
   8  11   9 94.4367 156.113   1
  -8 -11  -9 2356.85 728.952   1
   8  11  10 265.010 204.953   1
   8  12   4 1031.30 327.743   1
   8  12   5 13868.3 1268.47   1
   8  12   6 20.8235 106.489   1
   8  12   7 1270.92 401.383   1
   8  12   8 1371.54 428.142   1
   8  13   4 2472.62 689.177   1
   9  -4  -4-967.334 343.736   1
   9  -4  -3 37.5086 18.2799   1
   9  -4  -2 25491.9 1770.26   1
   9  -4  -1 4353.77 788.902   1
   9  -3  -4 7408.21 986.723   1
   9  -3  -3 10796.4 1597.45   1
   9  -3  -2 950.338 362.669   1
   9  -3  -1 1542.91 461.257   1
  -9   3   0 5108.99 1271.34   1
   9  -3   0 6591.31 1064.73   1
   9  -2  -3 505.032 238.000   1
   9  -2  -2 2477.09 564.423   1
   9  -2  -1 10131.7 1282.71   1
   9  -2   0 93.7268 60.2346   1
  -9   2   0-146.997 263.957   1
  -9   2  -1 8957.22 1494.23   1
   9  -1  -2 42474.7 2347.57   1
   9  -1  -1 5452.50 848.600   1
   9  -1   0-67.9780 164.374   1
  -9   1   0 185.042 246.287   1
  -9   1  -1 3237.54 730.524   1
   9  -1   1 3690.74 705.137   1
   9   0  -2 1063.91 354.839   1
   9   0  -1 4529.40 749.480   1
  -9   0   0 1512.67 605.555   1
   9   0   0 5145.78 869.386   1
  -9   0  -1 45343.2 2927.34   1
   9   0   1 49101.5 2625.84   1
   9   0   2 195.286 141.230   1
  -9   0  -2 90.4861 100.471   1
   9   1  -1 555.251 253.760   1
   9   1   0 19689.8 1729.51   1
  -9  -1  -1-337.267 302.341   1
   9   1   1 159.347 196.821   1
   9   1   2 917.213 332.592   1
  -9  -1  -2 1065.80 451.172   1
  -9  -1  -3 8410.88 1311.98   1
   9   1   3 7093.27 1063.22   1
   9   2  -1 231.851 167.040   1
   9   2   0 9819.70 1160.29   1
  -9  -2  -1 27580.7 2561.08   1
   9   2   1 41326.6 2550.81   1
  -9  -2  -2 3238.23 729.418   1
   9   2   2 4231.50 788.949   1
   9   2   3 3925.12 787.671   1
  -9  -2  -3 2174.98 636.521   1
  -9  -2  -4 6597.56 1237.28   1
   9   3   0 22008.1 1873.81   1
  -9  -3  -1 21932.7 2190.47   1
   9   3   1 29972.1 2103.53   1
  -9  -3  -2 1457.88 516.660   1
   9   3   2 1901.17 528.252   1
   9   3   3 3065.07 653.683   1
  -9  -3  -3 1528.30 527.714   1
   9   3   4 29391.7 2234.78   1
  -9  -3  -4 31589.7 2550.68   1
   9   4   1 1092.45 386.894   1
  -9  -4  -2 3122.35 819.109   1
   9   4   2 5726.57 956.083   1
  -9  -4  -3 1982.21 561.382   1
   9   4   3 2183.75 577.429   1
  -9  -4  -4 25323.6 2181.82   1
   9   4   4 35767.1 2475.08   1
   9   4   5 6794.13 1153.10   1
  -9  -4  -5 6872.14 1192.00   1
   9   5   1 33913.8 2327.74   1
  -9  -5  -2 6878.11 1136.97   1
   9   5   2 9001.24 1092.94   1
   9   5   3 3372.61 717.333   1
  -9  -5  -3 2996.22 724.732   1
   9   5   4 1780.46 480.240   1
  -9  -5  -4 1006.92 398.711   1
  -9  -5  -5 7523.54 1213.44   1
   9   5   5 7982.67 1114.60   1
   9   6   2 688.265 328.329   1
  -9  -6  -3 1423.09 535.818   1
   9   6   3 2154.74 576.318   1
  -9  -6  -4 49221.3 2778.76   1
   9   6   4 63630.4 3155.12   1
   9   6   5 1642.85 530.457   1
  -9  -6  -5 1601.62 526.439   1
   9   6   6 12040.5 1452.78   1
  -9  -6  -6 10761.9 1380.93   1
   9   7   2 923.647 414.407   1
   9   7   3 5455.97 963.644   1
  -9  -7  -4 1743.09 555.538   1
   9   7   4 2858.21 689.811   1
   9   7   5 1266.10 451.323   1
  -9  -7  -5 1209.73 429.265   1
   9   7   6-67.8610 128.331   1
  -9  -7  -6 351.610 256.178   1
   9   8   2 958.043 438.579   1
   9   8   3-44.7940 137.360   1
   9   8   4 10017.7 1293.21   1
   9   8   5-9.72959 29.0709   1
  -9  -8  -5-124.294 164.371   1
  -9  -8  -6 5162.13 924.877   1
   9   8   6 6607.48 1028.67   1
  -9  -8  -7 3102.67 835.791   1
   9   8   7 1654.49 533.635   1
   9   9   3 7702.34 1156.48   1
   9   9   4 7209.35 1155.10   1
   9   9   5 6106.85 1036.18   1
  -9  -9  -5 2705.67 824.806   1
   9   9   6 488.068 302.900   1
  -9  -9  -6 343.454 268.013   1
   9   9   7 716.081 339.980   1
  -9  -9  -7 291.826 250.487   1
   9  10   3 1438.28 502.967   1
   9  10   4 304.883 208.343   1
   9  10   5 1043.15 368.609   1
   9  10   6 339.178 214.264   1
  -9 -10  -6 128.798 137.517   1
  -9 -10  -7 18884.2 1817.44   1
   9  10   7 23874.3 1972.39   1
  -9 -10  -8 3451.81 902.901   1
   9  10   8 1248.31 485.231   1
   9  11   4 68.2864 85.2045   1
   9  11   5-134.784 264.374   1
   9  11   6 422.034 240.018   1
   9  11   7 3920.57 761.269   1
  -9 -11  -7 2447.89 741.223   1
  -9 -11  -8-5.12128 132.979   1
   9  11   8 198.592 197.741   1
   9  12   4 7748.00 1132.23   1
   9  12   5 424.702 231.987   1
   9  12   6 482.042 282.470   1
   9  12   7 1234.93 406.896   1
   9  12   8 5615.35 970.239   1
   9  12   9 1172.14 425.235   1
   9  13   4 336.096 227.004   1
   9  13   5 213.651 156.881   1
   0   0   0    0.00    0.00   0

TITL LD011_p14_s1 in P-1
REM P-1 (#2 in standard setting)
CELL 0.29070   6.053846   6.641088   6.910073  73.9886  85.7286  63.8967
ZERR    1.00   0.001154   0.001601   0.001678   0.0212   0.0176   0.0214
LATT  1
SFAC C H N O
UNIT 11.00 10.00 1.00 1.00
TREF
HKLF 4
END
;
_shelx_hkl_checksum   26054
