# Supplementary material for: Polymorphism of feldspars above 10 GPa
Source: Nat Commun. 2020 Jun 1;11:2721. doi: 10.1038/s41467-020-16547-4 (PMC7264230; doi:10.1038/s41467-020-16547-4)
Supplement: Supplementary file 4 — Supplementary Data 1 [file 41467_2020_16547_MOESM4_ESM.zip › CIFs/Microcline_p03_9i1GPa.cif]

 
data_Microcline-I_9i1GPa
 
_publ_requested_journal          'Nature Communications' 

_publ_contact_author_name        'Anna Pakhomova'
_publ_contact_author_address     
;Deutsches Elektronen-Synchrotron (DESY)
Notkestrasse 85
22607 Hamburg
Germany
;
_publ_contact_author_email       anna.pakhomova@desy.de
_publ_contact_author_phone       00494089985457
loop_
_publ_author_name
_publ_author_address
'Pakhomova, Anna'
;Deutsches Elektronen-Synchrotron (DESY)
Notkestrasse 85
22607 Hamburg
Germany
;


_audit_creation_method            'SHELXL-2016/6'
_shelx_SHELXL_version_number      '2016/6'
_chemical_name_systematic         microcline
_chemical_name_common             microcline
_chemical_melting_point           ?
_chemical_formula_moiety          ?
_chemical_formula_sum
 'Al K O8 Si3' 
_chemical_formula_weight          278.35

loop_
 _atom_type_symbol
 _atom_type_description
 _atom_type_scat_dispersion_real
 _atom_type_scat_dispersion_imag
 _atom_type_scat_source
 'O'  'O'  -0.0010   0.0008
 'International Tables Vol C Tables 4.2.6.8 and 6.1.1.4'
 'Al'  'Al'   0.0049   0.0077
 'International Tables Vol C Tables 4.2.6.8 and 6.1.1.4'
 'Si'  'Si'   0.0083   0.0108
 'International Tables Vol C Tables 4.2.6.8 and 6.1.1.4'
 'K'  'K'   0.0350   0.0412
 'International Tables Vol C Tables 4.2.6.8 and 6.1.1.4'
 
_space_group_crystal_system       triclinic
_space_group_IT_number             2
_space_group_name_H-M_alt         'C -1'
_space_group_name_Hall            ?
 
_shelx_space_group_comment
;
The symmetry employed for this shelxl refinement is uniquely defined
by the following loop, which should always be used as a source of
symmetry information in preference to the above space-group names.
They are only intended as comments.
;
 
loop_
 _space_group_symop_operation_xyz
 'x, y, z'
 'x+1/2, y+1/2, z'
 '-x, -y, -z'
 '-x+1/2, -y+1/2, -z'
 
_cell_length_a                    8.1046(12)
_cell_length_b                    12.6276(11)
_cell_length_c                    6.9043(7)
_cell_angle_alpha                 89.738(7)
_cell_angle_beta                  119.429(14)
_cell_angle_gamma                 91.297(9)
_cell_volume                      615.25(14)
_cell_formula_units_Z             4
_cell_measurement_temperature     293(2)
_cell_measurement_reflns_used     1056
_cell_measurement_theta_min     1.9170
_cell_measurement_theta_max     17.0820

_exptl_crystal_description        'plate crystal'
_exptl_crystal_colour             colorless
_exptl_crystal_density_meas       ?
_exptl_crystal_density_method     ?
_exptl_crystal_density_diffrn     3.005          
_exptl_crystal_F_000              552

_exptl_absorpt_correction_T_min                   0.25571
_exptl_absorpt_correction_T_max                   1.00000
_exptl_crystal_size_max           0.02
_exptl_crystal_size_mid           0.015
_exptl_crystal_size_min           0.01
_exptl_absorpt_coefficient_mu     0.159
_shelx_estimated_absorpt_T_min    ?
_shelx_estimated_absorpt_T_max    ?
_exptl_absorpt_correction_type    multi-scan'
_exptl_absorpt_process_details    
;
CrysAlisPro 1.171.38.43 (Rigaku Oxford Diffraction, 2015)
Empirical absorption correction using spherical harmonics,
 implemented in SCALE3 ABSPACK scaling algorithm.
;
_exptl_absorpt_special_details    ?
_diffrn_ambient_temperature       293(2)
_diffrn_ambient_pressure          9100000
_diffrn_radiation_wavelength      0.2907
_diffrn_radiation_type            synchrotron
_diffrn_source                    synchrotron
_diffrn_source_type               'PETRA III, Beamline P02.2'
_diffrn_measurement_device_type   'esperanto-CrysAlisPro-abstract goniometer imported esperanto images'
_diffrn_measurement_method        '\w scans'
_diffrn_detector_area_resol_mean  ?
_diffrn_reflns_number             2711
_diffrn_reflns_av_unetI/netI      0.0655
_diffrn_reflns_av_R_equivalents   0.0392
_diffrn_reflns_limit_h_min        -15
_diffrn_reflns_limit_h_max        15
_diffrn_reflns_limit_k_min        -20
_diffrn_reflns_limit_k_max        18
_diffrn_reflns_limit_l_min        -11
_diffrn_reflns_limit_l_max        11
_diffrn_reflns_theta_min          1.920
_diffrn_reflns_theta_max          16.872
_diffrn_reflns_theta_full         10.045
_diffrn_measured_fraction_theta_max   0.362
_diffrn_measured_fraction_theta_full  0.439
_diffrn_reflns_Laue_measured_fraction_max    0.362
_diffrn_reflns_Laue_measured_fraction_full   0.439
_diffrn_reflns_point_group_measured_fraction_max   0.362
_diffrn_reflns_point_group_measured_fraction_full  0.439
_reflns_number_total              1859
_reflns_number_gt                 1226
_reflns_threshold_expression      'I > 2\s(I)'
_reflns_Friedel_coverage          0.000
_reflns_Friedel_fraction_max      .
_reflns_Friedel_fraction_full     .
 
_reflns_special_details
;
 Reflections were merged by SHELXL according to the crystal
 class for the calculation of statistics and refinement.
 
 _reflns_Friedel_fraction is defined as the number of unique
 Friedel pairs measured divided by the number that would be
 possible theoretically, ignoring centric projections and
 systematic absences.
;
 
_computing_data_collection        
;
CrysAlisPro, Agilent Technologies,
Version 1.171.36.28 (release 01-02-2013 CrysAlis171 .NET)
(compiled Feb  1 2013,16:14:44)
;
_computing_cell_refinement        
;
CrysAlisPro, Agilent Technologies,
Version 1.171.36.28 (release 01-02-2013 CrysAlis171 .NET)
(compiled Feb  1 2013,16:14:44)
;
_computing_data_reduction         
;
CrysAlisPro, Agilent Technologies,
Version 1.171.36.28 (release 01-02-2013 CrysAlis171 .NET)
(compiled Feb  1 2013,16:14:44)
;
_computing_molecular_graphics     ?
_computing_publication_material   ?
_refine_special_details           ?
_refine_ls_structure_factor_coef  Fsqd
_refine_ls_matrix_type            full
_refine_ls_weighting_scheme       calc
_refine_ls_weighting_details
'w=1/[\s^2^(Fo^2^)+(0.1695P)^2^+0.1241P] where P=(Fo^2^+2Fc^2^)/3'
_atom_sites_solution_primary      ?
_atom_sites_solution_secondary    ?
_atom_sites_solution_hydrogens    .
_refine_ls_hydrogen_treatment     undef
_refine_ls_extinction_method      'SHELXL-2016/6 (Sheldrick 2016)'
_refine_ls_extinction_coef        0.14(5)
_refine_ls_extinction_expression
 'Fc^*^=kFc[1+0.001xFc^2^\l^3^/sin(2\q)]^-1/4^'
_refine_ls_number_reflns          1859
_refine_ls_number_parameters      84
_refine_ls_number_restraints      0
_refine_ls_R_factor_all           0.1161
_refine_ls_R_factor_gt            0.0900
_refine_ls_wR_factor_ref          0.3044
_refine_ls_wR_factor_gt           0.2480
_refine_ls_goodness_of_fit_ref    1.143
_refine_ls_restrained_S_all       1.143
_refine_ls_shift/su_max           0.000
_refine_ls_shift/su_mean          0.000
 
loop_
 _atom_site_label
 _atom_site_type_symbol
 _atom_site_fract_x
 _atom_site_fract_y
 _atom_site_fract_z
 _atom_site_U_iso_or_equiv
 _atom_site_adp_type
 _atom_site_occupancy
 _atom_site_site_symmetry_order  
 _atom_site_calc_flag
 _atom_site_refinement_flags_posn
 _atom_site_refinement_flags_adp
 _atom_site_refinement_flags_occupancy
 _atom_site_disorder_assembly
 _atom_site_disorder_group
K1 K 0.26195(12) -0.00165(12) 0.1614(3) 0.0297(6) Uani 1 1 d . . . . .
Si2 Si -0.01729(15) 0.81123(14) 0.2281(3) 0.0192(5) Uani 1 1 d . . . . .
Si3 Si 0.67630(14) 0.12038(14) 0.3041(3) 0.0209(6) Uani 1 1 d . . . . .
Si4 Si 0.70774(15) 0.88793(14) 0.3624(3) 0.0215(6) Uani 1 1 d . . . . .
Al1 Al -0.02387(18) 0.18786(17) 0.2035(3) 0.0221(6) Uani 1 1 d . . . . .
O1 O 0.0033(5) 0.1529(4) -0.0192(8) 0.0276(15) Uani 1 1 d . . . . .
O2 O 0.6056(5) -0.0001(4) 0.2686(8) 0.0236(6) Uiso 1 1 d . . . . .
O3 O 0.7451(5) 0.1550(4) 0.1332(8) 0.0240(6) Uiso 1 1 d . . . . .
O4 O 0.7884(4) 0.8528(4) 0.2007(7) 0.0214(5) Uiso 1 1 d . . . . .
O5 O 0.0438(5) 0.3089(4) 0.3330(8) 0.0261(6) Uiso 1 1 d . . . . .
O6 O -0.0107(4) 0.6833(4) 0.2580(7) 0.0194(5) Uiso 1 1 d . . . . .
O7 O 0.1227(5) 0.0932(4) 0.3933(8) 0.0239(6) Uiso 1 1 d . . . . .
O8 O 0.1629(4) 0.8624(4) 0.4423(8) 0.0235(6) Uiso 1 1 d . . . . .
 
loop_
 _atom_site_aniso_label
 _atom_site_aniso_U_11
 _atom_site_aniso_U_22
 _atom_site_aniso_U_33
 _atom_site_aniso_U_23
 _atom_site_aniso_U_13
 _atom_site_aniso_U_12
K1 0.0237(4) 0.0243(10) 0.0393(8) -0.0126(9) 0.0140(4) -0.0004(4)
Si2 0.0205(4) 0.0161(10) 0.0197(7) -0.0050(9) 0.0086(4) 0.0029(4)
Si3 0.0197(5) 0.0170(11) 0.0232(8) -0.0078(9) 0.0083(4) 0.0009(4)
Si4 0.0211(5) 0.0176(11) 0.0239(8) -0.0075(9) 0.0093(4) 0.0033(4)
Al1 0.0209(5) 0.0216(13) 0.0229(9) -0.0083(11) 0.0101(5) -0.0012(5)
O1 0.0248(11) 0.030(3) 0.026(2) -0.009(3) 0.0104(11) 0.0052(12)
 
_geom_special_details
;
 All esds (except the esd in the dihedral angle between two l.s. planes)
 are estimated using the full covariance matrix.  The cell esds are taken
 into account individually in the estimation of esds in distances, angles
 and torsion angles; correlations between esds in cell parameters are only
 used when they are defined by crystal symmetry.  An approximate (isotropic)
 treatment of cell esds is used for estimating esds involving l.s. planes.
;
 
loop_
 _geom_bond_atom_site_label_1
 _geom_bond_atom_site_label_2
 _geom_bond_distance
 _geom_bond_site_symmetry_2
 _geom_bond_publ_flag
K1 O2 2.505(3) . ?
K1 O1 2.644(5) 3 ?
K1 O7 2.669(3) . ?
K1 O1 2.712(5) . ?
K1 O3 2.794(3) 3_655 ?
K1 O6 2.812(4) 2_545 ?
K1 O8 2.965(7) 1_545 ?
K1 O4 2.990(7) 3_665 ?
K1 O5 3.148(5) 2_545 ?
K1 Al1 3.2668(15) 3 ?
K1 Si3 3.3393(18) . ?
K1 Si2 3.419(3) 1_545 ?
Si2 O1 1.566(7) 3_565 ?
Si2 O4 1.592(3) 1_455 ?
Si2 O8 1.606(3) . ?
Si2 O6 1.627(5) . ?
Si2 Si3 2.810(2) 2_455 ?
Si3 O3 1.589(6) . ?
Si3 O2 1.590(6) . ?
Si3 O8 1.600(4) 3_666 ?
Si3 O6 1.615(3) 2_545 ?
Si4 O5 1.574(5) 2 ?
Si4 O7 1.582(4) 3_666 ?
Si4 O4 1.614(4) . ?
Si4 O2 1.620(6) 1_565 ?
Al1 O5 1.711(4) . ?
Al1 O1 1.718(4) . ?
Al1 O3 1.729(4) 1_455 ?
Al1 O7 1.754(6) . ?
 
loop_
 _geom_angle_atom_site_label_1
 _geom_angle_atom_site_label_2
 _geom_angle_atom_site_label_3
 _geom_angle
 _geom_angle_site_symmetry_1
 _geom_angle_site_symmetry_3
 _geom_angle_publ_flag
O2 K1 O1 132.93(14) . 3 ?
O2 K1 O7 124.47(10) . . ?
O1 K1 O7 92.43(13) 3 . ?
O2 K1 O1 130.0(2) . . ?
O1 K1 O1 92.55(17) 3 . ?
O7 K1 O1 58.52(17) . . ?
O2 K1 O3 79.99(10) . 3_655 ?
O1 K1 O3 61.09(12) 3 3_655 ?
O7 K1 O3 153.39(13) . 3_655 ?
O1 K1 O3 116.23(14) . 3_655 ?
O2 K1 O6 55.89(14) . 2_545 ?
O1 K1 O6 169.35(17) 3 2_545 ?
O7 K1 O6 84.37(13) . 2_545 ?
O1 K1 O6 77.11(13) . 2_545 ?
O3 K1 O6 121.16(14) 3_655 2_545 ?
O2 K1 O8 114.62(18) . 1_545 ?
O1 K1 O8 53.76(15) 3 1_545 ?
O7 K1 O8 62.65(15) . 1_545 ?
O1 K1 O8 108.86(15) . 1_545 ?
O3 K1 O8 99.46(16) 3_655 1_545 ?
O6 K1 O8 131.83(12) 2_545 1_545 ?
O2 K1 O4 86.11(17) . 3_665 ?
O1 K1 O4 112.36(16) 3 3_665 ?
O7 K1 O4 106.72(16) . 3_665 ?
O1 K1 O4 52.90(14) . 3_665 ?
O3 K1 O4 83.25(16) 3_655 3_665 ?
O6 K1 O4 59.32(12) 2_545 3_665 ?
O8 K1 O4 159.27(10) 1_545 3_665 ?
O2 K1 O5 51.76(16) . 2_545 ?
O1 K1 O5 84.27(13) 3 2_545 ?
O7 K1 O5 125.03(17) . 2_545 ?
O1 K1 O5 175.24(10) . 2_545 ?
O3 K1 O5 59.09(14) 3_655 2_545 ?
O6 K1 O5 105.89(12) 2_545 2_545 ?
O8 K1 O5 72.06(13) 1_545 2_545 ?
O4 K1 O5 125.22(13) 3_665 2_545 ?
O2 K1 Al1 111.47(8) . 3 ?
O1 K1 Al1 31.61(10) 3 3 ?
O7 K1 Al1 121.78(9) . 3 ?
O1 K1 Al1 97.89(8) . 3 ?
O3 K1 Al1 31.95(8) 3_655 3 ?
O6 K1 Al1 146.36(11) 2_545 3 ?
O8 K1 Al1 81.53(8) 1_545 3 ?
O4 K1 Al1 90.83(8) 3_665 3 ?
O5 K1 Al1 77.55(8) 2_545 3 ?
O2 K1 Si3 27.06(13) . . ?
O1 K1 Si3 159.39(8) 3 . ?
O7 K1 Si3 106.26(9) . . ?
O1 K1 Si3 104.48(12) . . ?
O3 K1 Si3 100.30(9) 3_655 . ?
O6 K1 Si3 28.84(7) 2_545 . ?
O8 K1 Si3 127.88(9) 1_545 . ?
O4 K1 Si3 71.02(8) 3_665 . ?
O5 K1 Si3 77.96(9) 2_545 . ?
Al1 K1 Si3 131.83(5) 3 . ?
O2 K1 Si2 131.49(16) . 1_545 ?
O1 K1 Si2 26.16(13) 3 1_545 ?
O7 K1 Si2 74.23(12) . 1_545 ?
O1 K1 Si2 98.36(12) . 1_545 ?
O3 K1 Si2 81.37(13) 3_655 1_545 ?
O6 K1 Si2 156.88(9) 2_545 1_545 ?
O8 K1 Si2 28.00(7) 1_545 1_545 ?
O4 K1 Si2 135.18(7) 3_665 1_545 ?
O5 K1 Si2 80.32(11) 2_545 1_545 ?
Al1 K1 Si2 56.31(5) 3 1_545 ?
Si3 K1 Si2 153.31(7) . 1_545 ?
O1 Si2 O4 107.8(3) 3_565 1_455 ?
O1 Si2 O8 107.1(3) 3_565 . ?
O4 Si2 O8 111.84(16) 1_455 . ?
O1 Si2 O6 112.7(2) 3_565 . ?
O4 Si2 O6 109.5(2) 1_455 . ?
O8 Si2 O6 108.0(3) . . ?
O1 Si2 Si3 97.58(17) 3_565 2_455 ?
O4 Si2 Si3 139.2(2) 1_455 2_455 ?
O8 Si2 Si3 89.55(18) . 2_455 ?
O6 Si2 Si3 29.77(11) . 2_455 ?
O1 Si2 K1 48.10(15) 3_565 1_565 ?
O4 Si2 K1 115.3(2) 1_455 1_565 ?
O8 Si2 K1 60.1(2) . 1_565 ?
O6 Si2 K1 134.86(12) . 1_565 ?
Si3 Si2 K1 105.48(5) 2_455 1_565 ?
O1 Si2 K1 49.80(16) 3_565 3_565 ?
O4 Si2 K1 60.1(2) 1_455 3_565 ?
O8 Si2 K1 111.1(2) . 3_565 ?
O6 Si2 K1 140.56(13) . 3_565 ?
Si3 Si2 K1 144.62(6) 2_455 3_565 ?
K1 Si2 K1 65.28(5) 1_565 3_565 ?
O3 Si3 O2 111.5(2) . . ?
O3 Si3 O8 112.7(2) . 3_666 ?
O2 Si3 O8 108.8(3) . 3_666 ?
O3 Si3 O6 110.9(3) . 2_545 ?
O2 Si3 O6 102.9(2) . 2_545 ?
O8 Si3 O6 109.50(17) 3_666 2_545 ?
O3 Si3 Si2 89.97(19) . 2_545 ?
O2 Si3 Si2 132.12(14) . 2_545 ?
O8 Si3 Si2 100.23(17) 3_666 2_545 ?
O6 Si3 Si2 30.02(18) 2_545 2_545 ?
O3 Si3 K1 124.44(13) . . ?
O2 Si3 K1 45.81(12) . . ?
O8 Si3 K1 122.5(2) 3_666 . ?
O6 Si3 K1 57.13(16) 2_545 . ?
Si2 Si3 K1 86.53(5) 2_545 . ?
O3 Si3 K1 154.53(16) . 3_656 ?
O2 Si3 K1 68.9(2) . 3_656 ?
O8 Si3 K1 48.2(2) 3_666 3_656 ?
O6 Si3 K1 93.2(2) 2_545 3_656 ?
Si2 Si3 K1 108.66(5) 2_545 3_656 ?
K1 Si3 K1 75.27(5) . 3_656 ?
O3 Si3 K1 40.44(15) . 3_655 ?
O2 Si3 K1 71.12(17) . 3_655 ?
O8 Si3 K1 126.79(12) 3_666 3_655 ?
O6 Si3 K1 122.59(15) 2_545 3_655 ?
Si2 Si3 K1 118.93(8) 2_545 3_655 ?
K1 Si3 K1 96.02(4) . 3_655 ?
K1 Si3 K1 131.06(6) 3_656 3_655 ?
O5 Si4 O7 117.2(3) 2 3_666 ?
O5 Si4 O4 109.7(2) 2 . ?
O7 Si4 O4 110.00(18) 3_666 . ?
O5 Si4 O2 105.0(2) 2 1_565 ?
O7 Si4 O2 108.2(2) 3_666 1_565 ?
O4 Si4 O2 106.1(3) . 1_565 ?
O5 Si4 K1 92.35(15) 2 3_666 ?
O7 Si4 K1 46.87(12) 3_666 3_666 ?
O4 Si4 K1 154.96(12) . 3_666 ?
O2 Si4 K1 78.24(15) 1_565 3_666 ?
O5 Si4 K1 64.3(2) 2 1_565 ?
O7 Si4 K1 123.58(12) 3_666 1_565 ?
O4 Si4 K1 122.49(17) . 1_565 ?
O2 Si4 K1 40.91(16) 1_565 1_565 ?
K1 Si4 K1 77.30(4) 3_666 1_565 ?
O5 Al1 O1 123.6(3) . . ?
O5 Al1 O3 111.37(19) . 1_455 ?
O1 Al1 O3 106.79(18) . 1_455 ?
O5 Al1 O7 107.5(2) . . ?
O1 Al1 O7 98.5(2) . . ?
O3 Al1 O7 107.6(3) 1_455 . ?
O5 Al1 K1 161.8(2) . 3 ?
O1 Al1 K1 53.78(17) . 3 ?
O3 Al1 K1 58.79(11) 1_455 3 ?
O7 Al1 K1 90.60(13) . 3 ?
O5 Al1 K1 127.79(14) . . ?
O1 Al1 K1 49.92(19) . . ?
O3 Al1 K1 119.85(16) 1_455 . ?
O7 Al1 K1 48.73(13) . . ?
K1 Al1 K1 66.49(4) 3 . ?
Si2 O1 Al1 148.1(4) 3_565 . ?
Si2 O1 K1 105.74(16) 3_565 3 ?
Al1 O1 K1 94.6(2) . 3 ?
Si2 O1 K1 104.03(16) 3_565 . ?
Al1 O1 K1 101.1(3) . . ?
K1 O1 K1 87.45(17) 3 . ?
Si3 O2 Si4 134.6(2) . 1_545 ?
Si3 O2 K1 107.1(2) . . ?
Si4 O2 K1 114.0(3) 1_545 . ?
Si3 O3 Al1 125.1(3) . 1_655 ?
Si3 O3 K1 117.9(3) . 3_655 ?
Al1 O3 K1 89.26(13) 1_655 3_655 ?
Si2 O4 Si4 137.0(3) 1_655 . ?
Si2 O4 K1 92.4(2) 1_655 3_665 ?
Si4 O4 K1 117.6(2) . 3_665 ?
Si4 O5 Al1 130.4(2) 2_445 . ?
Si4 O5 K1 89.0(3) 2_445 2_455 ?
Al1 O5 K1 120.3(2) . 2_455 ?
Si3 O6 Si2 120.2(3) 2_455 . ?
Si3 O6 K1 94.0(2) 2_455 2_455 ?
Si2 O6 K1 143.56(17) . 2_455 ?
Si4 O7 Al1 128.1(3) 3_666 . ?
Si4 O7 K1 107.50(16) 3_666 . ?
Al1 O7 K1 101.7(2) . . ?
Si3 O8 Si2 159.7(5) 3_666 . ?
Si3 O8 K1 108.0(2) 3_666 1_565 ?
Si2 O8 K1 91.9(3) . 1_565 ?
 
_refine_diff_density_max    1.049
_refine_diff_density_min   -1.033
_refine_diff_density_rms    0.210

_shelx_res_file
;
TITL LD011_p03_s1_mask1 in P-1
    test.res
    created by SHELXL-2016/6 at 13:26:54 on 02-Mar-2020
REM  transformed to space group : C-1
REM  transformed to space group : C-1
REM P-1 (#2 in standard setting)
CELL   0.29070  8.1046 12.6276  6.9043   89.738  119.429   91.297
ZERR 4       0.0012  0.0011  0.0007    0.007    0.014    0.009
LATT    7
SFAC O Al Si K
DISP    Si    0.00830    0.01078        28.25
DISP    Al    0.00487    0.00772        22.28
DISP    O    -0.00099    0.00082         6.66
DISP    K     0.03496    0.04120        83.75
UNIT 32 4 12 4
L.S. 10
BOND
LIST 6
FMAP 2
acta
shel 0.5 5
OMIT   -10   2  -2
OMIT     2  -2  -1
OMIT     1  -3  -4
OMIT    12   4  -4
OMIT    10  -2  -2
OMIT    12  -2  -4
OMIT    -1  -1  -3
OMIT    -9   1  -2
OMIT    -9   1  -3
omit   10  -2   2
omit   -13  -7   6
PLAN 20
acta
WGHT    0.169500    0.124100
EXTI    0.138303
FVAR       6.94443
K1    4    0.261951   -0.001648    0.161432    11.00000    0.02371    0.02426 =
         0.03928   -0.01256    0.01397   -0.00040
SI2   3   -0.017292    0.811227    0.228133    11.00000    0.02047    0.01606 =
         0.01973   -0.00503    0.00858    0.00287
SI3   3    0.676303    0.120378    0.304126    11.00000    0.01970    0.01696 =
         0.02323   -0.00777    0.00834    0.00093
SI4   3    0.707737    0.887926    0.362381    11.00000    0.02107    0.01761 =
         0.02391   -0.00747    0.00935    0.00328
AL1   2   -0.023867    0.187859    0.203523    11.00000    0.02088    0.02163 =
         0.02287   -0.00832    0.01012   -0.00118
O1    1    0.003297    0.152915   -0.019166    11.00000    0.02476    0.02980 =
         0.02594   -0.00920    0.01041    0.00521
O2    1    0.605609   -0.000054    0.268638    11.00000    0.02357
O3    1    0.745079    0.154977    0.133246    11.00000    0.02404
O4    1    0.788426    0.852822    0.200701    11.00000    0.02141
O5    1    0.043847    0.308884    0.332967    11.00000    0.02609
O6    1   -0.010691    0.683276    0.257978    11.00000    0.01936
O7    1    0.122733    0.093239    0.393273    11.00000    0.02391
O8    1    0.162869    0.862393    0.442267    11.00000    0.02346

HKLF 4


REM  LD011_p03_s1_mask1 in P-1
REM R1 =  0.0900 for    1226 Fo > 4sig(Fo)  and  0.1161 for all    1859 data
REM     84 parameters refined using      0 restraints

END

WGHT      0.1704      0.1839

REM Highest difference peak  1.049,  deepest hole -1.033,  1-sigma level  0.210
Q1    1   0.7971  0.8888  0.1577  11.00000  0.05    1.05
Q2    1  -0.0794  0.8519  0.2107  11.00000  0.05    0.84
Q3    1   0.6835 -0.0350  0.2813  11.00000  0.05    0.81
Q4    1   0.6425  0.9187  0.3427  11.00000  0.05    0.79
Q5    1   0.2976  0.0528  0.1401  11.00000  0.05    0.72
Q6    1   0.7176  0.0272  0.2358  11.00000  0.05    0.71
Q7    1   0.2743  0.0802  0.4224  11.00000  0.05    0.70
Q8    1   0.1932  0.0334  0.1568  11.00000  0.05    0.65
Q9    1   0.6785  0.8338  0.4033  11.00000  0.05    0.64
Q10   1  -0.0962  0.7500  0.0517  11.00000  0.05    0.63
Q11   1   0.1444  0.1390  0.4781  11.00000  0.05    0.60
Q12   1  -0.0184  0.9100  0.3869  11.00000  0.05    0.58
Q13   1   0.7354  0.0805  0.0058  11.00000  0.05    0.58
Q14   1   0.7251  0.0980  0.1904  11.00000  0.05    0.57
Q15   1   0.2404 -0.0632  0.2019  11.00000  0.05    0.57
Q16   1   0.1562 -0.0254  0.1966  11.00000  0.05    0.57
Q17   1   0.8404  0.0992  0.3289  11.00000  0.05    0.56
Q18   1   0.0615  0.1236  0.3788  11.00000  0.05    0.55
Q19   1   0.0930  0.3667  0.3929  11.00000  0.05    0.55
Q20   1   0.6500  0.0668  0.2096  11.00000  0.05    0.55
;
_shelx_res_checksum   70228

_shelx_hkl_file
;
   8  -8   0 36283.0 2457.90   1
   9  -9   0 13800.0 1636.15   1
  10 -10   0 725.933 389.149   1
  11 -11   0 3829.56 965.705   1
  12 -12   0 738.053 537.766   1
   8  -6   0 14113.2 1259.09   1
   9  -7   0 2293.00 566.166   1
  10  -8   0 159.355 141.041   1
  11  -9   0 199.219 194.948   1
  12 -10   0 578.401 457.451   1
   6  -2   0 151598. 2654.69   1
   7  -3   0 48331.1 1780.05   1
   9  -5   0 537.607 268.582   1
  10  -6   0 299.849 204.231   1
  11  -7   0 4.31972 106.406   1
  12  -8   0 677.143 425.103   1
  -3  -3   0 18425.6 878.999   1
   8  -2   0 1633.88 268.697   1
  10  -4   0 8285.40 812.543   1
  11  -5   0 52.7531 121.888   1
  12  -6   0 1435.63 463.149   1
  -3  -5   0 10666.7 908.594   1
  -4  -4   0 10304.0 757.172   1
  -3  -7   0 1492.22 412.711   1
  -4  -6   0 328763. 5387.02   1
  -5  -5   0 254575. 4359.74   1
  -6  -4   0 78884.7 2003.28   1
  -4  -8   0 16667.7 1435.33   1
  -5  -7   0 875.407 271.243   1
  -6  -6   0 142.791 125.241   1
  -7  -5   0 800.576 240.012   1
  -6  -8   0 104604. 3612.78   1
  -7  -7   0 9656.69 1018.16   1
  -8  -6   0 76892.0 2492.34   1
  -5 -11   0 3916.34 764.622   1
  -6 -10   0 1739.23 511.048   1
  -7  -9   0 23670.7 1733.60   1
  -8  -8   0 123.572 179.764   1
  -9  -7   0 5821.56 699.961   1
  -6 -12   0 4505.04 935.634   1
  -8 -10   0 19.9549 104.136   1
  -9  -9   0 1536.53 524.203   1
 -10  -8   0 2763.59 508.607   1
  -9 -11   0 3653.27 728.176   1
 -10 -10   0 1785.86 519.818   1
  -7 -15   0 247.122 350.766   1
  -8 -14   0 7234.22 1271.66   1
  -9 -13   0 4741.05 1078.70   1
  -8 -16   0 6131.78 1248.44   1
  -9 -15   0-43.3292 134.066   1
  -9 -17   0 4273.54 1069.91   1
 -10 -14   1 694.941 514.974   1
 -10 -12   1 120.761 98.1548   1
 -10 -10   1 25660.6 1791.23   1
  -9 -11   1 314.595 200.995   1
 -10  -8   1 1198.03 375.237   1
 -10  -6   1 1619.76 293.692   1
  -9  -7   1 1247.11 338.669   1
  -8  -6   1 2467.23 429.413   1
  12  -4  -1 200.620 93.9212   1
  11  -3  -1 153.925 104.265   1
  12  -6  -1 2450.86 484.877   1
  10  -4  -1 98.9956 96.9994   1
   9  -3  -1 1548.23 294.279   1
  12  -8  -1 23471.6 1877.49   1
  11  -7  -1 1857.46 504.109   1
  10  -6  -1 43526.0 2311.67   1
   9  -5  -1 23839.8 1636.26   1
   8  -4  -1 1225.79 326.987   1
   7  -3  -1 103240. 2723.43   1
   6  -2  -1 875.934 219.881   1
  12 -10  -1 88.4395 81.1686   1
  11  -9  -1 1755.51 546.429   1
  10  -8  -1 923.420 408.577   1
   9  -7  -1 97293.4 3816.53   1
   8  -6  -1 12527.2 1229.03   1
   7  -5  -1 1392.66 366.364   1
   6  -4  -1 35536.1 1778.42   1
   5  -3  -1 29377.2 1485.03   1
   4  -2  -1 54025.1 1725.25   1
  -4   2   1 50358.3 1671.06   1
  12 -12  -1 832.822 441.483   1
  11 -11  -1 1826.47 663.694   1
   9  -9  -1 5510.95 959.410   1
   8  -8  -1 84371.7 3698.40   1
   7  -7  -1 971.649 408.227   1
   6  -6  -1 95031.3 3495.68   1
   5  -5  -1 45291.5 2196.90   1
  -4   4   1 169477. 3786.76   1
   4  -4  -1 171253. 3749.97   1
   3  -3  -1 399293. 5282.56   1
  -3   3   1 400824. 5295.81   1
   2  -2  -1 2115.98 326.075   1
  -2   2   1 2290.64 346.795   1
  12 -14  -1 5779.43 1323.28   1
  11 -13  -1 2255.01 778.357   1
  10 -12  -1 143.275 194.660   1
   9 -11  -1 18370.3 2050.50   1
   8 -10  -1 4011.58 938.503   1
   7  -9  -1 44374.0 2922.19   1
   6  -8  -1 1206.60 459.360   1
   5  -7  -1 87104.5 3601.24   1
   4  -6  -1 130476. 4001.74   1
  -3   5   1 164389. 4047.71   1
   3  -5  -1 163793. 4053.03   1
   2  -4  -1 432392. 5852.90   1
  -2   4   1 429570. 6082.55   1
  -1   3   1 118765. 2783.36   1
   1  -3  -1 119008. 2766.17   1
   0  -2  -1 2861.15 396.436   1
   0   2   1 2232.20 326.980   1
  11 -15  -1 4588.58 1274.57   1
  10 -14  -1 64.7213 244.170   1
   9 -13  -1 3874.65 1089.09   1
   8 -12  -1 799.297 524.700   1
   7 -11  -1 18.9934 94.1513   1
   6 -10  -1 33673.1 2756.85   1
   5  -9  -1 56315.7 3332.57   1
   4  -8  -1 3153.25 706.971   1
   3  -7  -1 632.243 267.762   1
  -2   6   1 69897.5 2849.55   1
   2  -6  -1 69338.3 2851.65   1
   1  -5  -1 101704. 3170.27   1
  -1   5   1 104541. 3113.26   1
   0  -4  -1 123246. 3111.42   1
   0   4   1 128506. 3212.97   1
  -1  -3  -1 549462. 5921.83   1
   1   3   1 547608. 6117.14   1
   2   2   1 280389. 3804.25   1
   6 -12  -1 24416.3 2687.63   1
   5 -11  -1 8157.64 1445.80   1
   4 -10  -1 5286.93 1213.20   1
   3  -9  -1 126856. 4924.16   1
   2  -8  -1 144474. 4888.37   1
   1  -7  -1 4690.03 800.157   1
  -1   7   1 4985.33 769.988   1
   0  -6  -1 243020. 5296.01   1
   0   6   1 243346. 5299.10   1
   1   5   1 58161.1 2328.39   1
  -1  -5  -1 58093.7 2248.77   1
   2   4   1 8994.27 840.158   1
  -2  -4  -1 9701.49 869.064   1
   3   3   1 9049.41 740.570   1
  -3  -3  -1 7889.78 687.980   1
   4   2   1 16371.3 845.028   1
  10  -4   1 162.025 111.105   1
   3 -11  -1 49499.2 3550.93   1
   2 -10  -1 15375.2 1965.04   1
   1  -9  -1 8701.81 1211.92   1
   0  -8  -1 9396.59 1176.08   1
  -1  -7  -1 12046.1 1247.46   1
   1   7   1 12031.1 1229.38   1
  -2  -6  -1 2406.78 484.915   1
   2   6   1 2911.51 533.738   1
   3   5   1 641117. 7353.53   1
  -3  -5  -1 635566. 7845.29   1
  -4  -4  -1 53698.3 2000.69   1
   4   4   1 54925.8 1936.24   1
   5   3   1 233933. 3564.43   1
  11  -3   1 1561.05 278.415   1
  11  -3   1 136.175 97.6366   1
   1 -11  -1 19995.7 2250.24   1
   0 -10  -1 4198.00 950.946   1
  -1  -9  -1 3952.63 792.617   1
  -2  -8  -1 123067. 4210.08   1
  -3  -7  -1 39971.4 2156.09   1
   4   6   1 2182.36 444.281   1
  -4  -6  -1 2412.49 518.399   1
   5   5   1 69791.5 2324.85   1
  -5  -5  -1 67648.4 2642.31   1
   6   4   1 11269.3 792.442   1
  -1 -11  -1 4098.46 923.726   1
  -2 -10  -1 29286.9 2289.34   1
  -3  -9  -1 67197.4 3205.68   1
  -4  -8  -1 127.565 154.975   1
  -5  -7  -1 16811.6 1449.02   1
  -6  -6  -1 83427.9 3079.59   1
  -1 -13  -1 67057.5 4292.05   1
  -2 -12  -1 5264.78 1072.83   1
  -3 -11  -1 69592.0 3669.64   1
  -4 -10  -1 50965.3 2869.88   1
  -5  -9  -1 13808.8 1473.65   1
  -6  -8  -1 32363.4 2086.96   1
  -7  -7  -1 3433.24 640.760   1
  -8  -6  -1 3325.21 619.962   1
  -2 -14  -1 14831.8 1988.43   1
  -3 -13  -1 70727.5 4081.86   1
  -4 -12  -1-71.0618 112.100   1
  -5 -11  -1 3412.25 775.257   1
  -6 -10  -1 1794.08 589.575   1
  -7  -9  -1 1350.51 463.951   1
  -8  -8  -1 10855.2 1153.78   1
  -9  -7  -1 1411.40 439.348   1
  -3 -15  -1 49500.0 3672.37   1
  -4 -14  -1 7399.09 1352.86   1
  -5 -13  -1 61703.1 3654.12   1
  -6 -12  -1 3.14362 239.220   1
  -7 -11  -1 53454.2 3179.64   1
  -8 -10  -1 30032.2 2187.19   1
  -9  -9  -1 44824.8 2534.50   1
  -4 -16  -1 7584.17 1499.32   1
  -5 -15  -1 15296.6 1932.06   1
  -6 -14  -1 2566.33 765.379   1
  -7 -13  -1 997.561 450.392   1
  -8 -12  -1 1311.65 499.388   1
  -9 -11  -1 7040.80 1096.28   1
  -5 -17  -1 119.068 228.068   1
  -6 -16  -1 3060.01 885.191   1
  -7 -15  -1 201.887 332.256   1
  -8 -14  -1 9696.09 1505.80   1
  -9 -13  -1 2158.11 659.997   1
  -6 -18  -1 10316.6 1788.14   1
  -7 -17  -1 10264.1 1730.03   1
  -8 -16  -1 1002.72 551.111   1
  -7 -19  -1-39.1157 128.890   1
  -8 -18  -1 1406.51 682.858   1
  -8 -20  -1 3622.26 1115.76   1
 -11  -9   2 187.215 128.541   1
 -11  -7   2-57.6233 61.2241   1
  13  -5  -2 556.977 349.429   1
  12  -4  -2 455.308 253.894   1
  10  -2  -2 2542.05 567.266   1
  -9   1   2 712.348 196.458   1
  -8   0   2 2094.04 358.808   1
  13  -7  -2 444.160 282.452   1
  12  -6  -2 242.769 125.161   1
  11  -5  -2 5605.23 793.224   1
  10  -4  -2 9911.86 911.447   1
  -8   2   2 30346.4 1477.76   1
  -7   1   2 38069.2 1603.37   1
  13  -9  -2 2103.44 608.093   1
  12  -8  -2 486.378 272.895   1
  11  -7  -2 4094.39 785.032   1
  10  -6  -2 12962.3 1371.56   1
   9  -5  -2 9716.37 1134.22   1
  -8   4   2 28820.5 1677.37   1
   8  -4  -2 28321.9 1669.42   1
  -7   3   2 67693.8 2539.10   1
  -6   2   2 160458. 3711.32   1
  -5   1   2 22577.7 1211.78   1
  13 -11  -2 29.1212 224.220   1
  12 -10  -2 503.368 272.347   1
  11  -9  -2 162.451 171.275   1
  10  -8  -2 6757.86 1047.08   1
   9  -7  -2 1532.26 478.672   1
   8  -6  -2 7091.39 973.015   1
   7  -5  -2 127149. 4007.11   1
   6  -4  -2 27088.1 1813.89   1
  -5   3   2 87533.8 2888.30   1
   5  -3  -2 85427.8 2868.25   1
   4  -2  -2 314663. 5381.90   1
  -4   2   2 310808. 5446.72   1
  -3   1   2 389587. 5929.44   1
   2   0  -2 780955. 10167.9   1
  13 -13  -2 1581.80 831.082   1
  12 -12  -2 6889.39 1272.30   1
  11 -11  -2 31379.6 2717.83   1
  10 -10  -2 19567.5 2054.72   1
   9  -9  -2 11841.5 1509.69   1
   8  -8  -2 77975.5 3740.55   1
   7  -7  -2 274.444 210.019   1
   6  -6  -2 10157.5 1170.70   1
   5  -5  -2 44301.4 2297.27   1
  -5   5   2 41465.4 2288.18   1
  -4   4   2 224404. 4977.68   1
   4  -4  -2 221031. 4874.71   1
   3  -3  -2 56577.3 2295.88   1
  -3   3   2 52175.8 2175.88   1
  -2   2   2 162965. 4143.33   1
   2  -2  -2 168043. 4052.92   1
   1  -1  -2 527392. 8009.26   1
  -1   1   2 535038. 7981.84   1
   0   0   2 999999. 11832.8   1
  13 -15  -2 65.5409 305.286   1
  12 -14  -2 2331.91 784.970   1
  11 -13  -2 1243.30 569.766   1
  10 -12  -2 6878.07 1252.10   1
   9 -11  -2 8261.20 1369.53   1
   8 -10  -2 18616.9 1960.16   1
   7  -9  -2 1390.73 508.549   1
   6  -8  -2 16000.0 1679.09   1
  -6   8   2 17687.2 1731.60   1
   5  -7  -2 41071.0 2477.46   1
  -5   7   2 38722.7 2383.91   1
   4  -6  -2 170662. 4914.78   1
  -4   6   2 173843. 5006.36   1
   3  -5  -2 18134.4 1468.71   1
  -3   5   2 18480.3 1463.59   1
  -2   4   2 73265.8 2789.32   1
   2  -4  -2 73822.7 2820.20   1
  -1   3   2 368335. 6392.80   1
   1  -3  -2 373662. 6221.69   1
   0   2   2 3090.77 530.050   1
   0  -2  -2 3595.71 583.353   1
   1   1   2 7254.85 1041.95   1
  -1  -1  -2 4799.02 778.175   1
  12 -16  -2 3887.48 1185.64   1
  11 -15  -2 82.4105 103.583   1
  10 -14  -2-89.1868 290.469   1
   8 -12  -2 4.68456 131.810   1
   7 -11  -2 91171.2 4508.66   1
   6 -10  -2 91189.1 4273.51   1
   5  -9  -2 116758. 4584.62   1
  -5   9   2 116627. 4678.43   1
   4  -8  -2 641866. 10524.1   1
  -4   8   2 651559. 10367.5   1
   3  -7  -2 4434.11 802.625   1
  -3   7   2 4749.87 805.558   1
   2  -6  -2 27250.1 1940.46   1
  -2   6   2 25841.2 1910.60   1
  -1   5   2 145.182 50.1718   1
   1  -5  -2 210.988 108.776   1
   0  -4  -2 10521.8 1061.48   1
   0   4   2 9792.50 978.096   1
   1   3   2 80657.9 2684.68   1
  -1  -3  -2 77674.0 2755.38   1
   2   2   2 461265. 6690.29   1
   3   1   2 2018.89 562.447   1
  12 -18  -2 265.067 344.120   1
  11 -17  -2-141.265 42.0600   1
  10 -16  -2 2888.47 939.971   1
   9 -15  -2 2499.72 985.042   1
   8 -14  -2 7968.19 1525.84   1
   7 -13  -2 1079.55 627.204   1
   6 -12  -2 60360.6 3908.28   1
   5 -11  -2 6578.85 1171.98   1
   4 -10  -2 8703.80 1270.20   1
  -4  10   2 8959.47 1303.85   1
   3  -9  -2 150600. 5146.77   1
  -3   9   2 137985. 5082.85   1
   2  -8  -2 117282. 4349.43   1
  -2   8   2 120246. 4521.64   1
  -1   7   2 136039. 4640.61   1
   1  -7  -2 137010. 4451.14   1
   0  -6  -2 296521. 6215.61   1
   0   6   2 289287. 6191.14   1
   1   5   2 100702. 3493.66   1
  -1  -5  -2 102255. 3654.02   1
   2   4   2 110414. 3334.03   1
  -3  -3  -2 57397.4 2844.38   1
   3   3   2 60367.6 2361.20   1
   4   2   2 119856. 3334.53   1
   5   1   2-49.0509 51.3884   1
   7  -1   2 2235.21 649.507   1
   9 -17  -2 1856.02 839.988   1
   8 -16  -2 7022.29 1662.07   1
   6 -14  -2 57976.8 4439.12   1
   5 -13  -2 22019.1 2594.24   1
   4 -12  -2 51314.8 3732.51   1
   3 -11  -2 141271. 5608.04   1
  -3  11   2 142911. 5687.96   1
   2 -10  -2 213800. 6505.80   1
  -2  10   2 221585. 6666.06   1
  -1   9   2 260239. 6800.34   1
   1  -9  -2 266574. 6870.44   1
   0  -8  -2 14354.7 1508.84   1
   0   8   2 13833.3 1519.67   1
   1   7   2 23899.5 1895.32   1
  -1  -7  -2 23855.7 1859.10   1
  -2  -6  -2 258125. 5809.17   1
   2   6   2 251408. 5605.16   1
  -3  -5  -2 10382.8 1140.42   1
   3   5   2 11307.5 1111.79   1
   4   4   2 70209.1 2589.19   1
  -4  -4  -2 74465.4 2848.76   1
   5   3   2 10344.7 918.912   1
   6   2   2 52858.1 1837.26   1
   7   1   2 4323.32 540.233   1
   8   0   2 1583.58 328.649   1
   9  -1   2 881.880 279.423   1
  10  -2   2 562.273 211.430   1
   6 -16  -2 96365.6 6566.69   1
   5 -15  -2 4409.45 1258.93   1
   4 -14  -2 1891.73 829.410   1
   3 -13  -2 23436.5 2645.13   1
   2 -12  -2 15381.9 1898.83   1
   1 -11  -2 11450.3 1497.99   1
  -1  11   2 12302.0 1621.17   1
   0  10   2 181293. 6055.29   1
   0 -10  -2 184422. 5877.11   1
   1   9   2 126445. 4638.94   1
  -1  -9  -2 129307. 4725.57   1
  -2  -8  -2 513960. 8995.11   1
   2   8   2 509496. 9144.83   1
   3   7   2 26720.7 1983.60   1
  -3  -7  -2 25363.8 1952.65   1
  -4  -6  -2 1762.22 503.599   1
   4   6   2 2285.71 513.329   1
   5   5   2 117877. 3450.22   1
   6   4   2 1863.92 381.827   1
  -6  -4  -2 566.312 334.129   1
   7   3   2 63.5472 20.3363   1
   8   2   2 2555.27 371.389   1
   9   1   2 6717.82 521.764   1
   4 -16  -2 955.900 639.102   1
   3 -15  -2 24375.0 2906.52   1
   2 -14  -2 129696. 6395.72   1
   1 -13  -2 17328.6 2117.51   1
   0 -12  -2 4348.99 994.530   1
  -1 -11  -2 131907. 5236.64   1
   1  11   2 129380. 5307.59   1
   2  10   2 17036.5 1731.46   1
  -2 -10  -2 15065.2 1687.03   1
  -3  -9  -2 39725.9 2699.26   1
   3   9   2 39936.2 2544.97   1
   4   8   2 790.300 308.640   1
  -4  -8  -2 997.308 389.130   1
   5   7   2 1087.46 369.102   1
  -5  -7  -2 1008.86 400.266   1
   6   6   2 150.299 141.247   1
  -6  -6  -2 185.021 194.429   1
   7   5   2 33486.3 1754.37   1
   8   4   2 5113.03 592.454   1
   9   3   2 1965.14 289.871   1
   2 -16  -2 99592.5 6434.46   1
   1 -15  -2 1177.18 643.294   1
   0 -14  -2 35181.3 3134.97   1
  -1 -13  -2 74788.5 4224.46   1
  -2 -12  -2 8277.22 1358.04   1
   3  11   2 6349.90 1128.32   1
  -3 -11  -2 6428.90 1134.41   1
   4  10   2 74997.1 3734.85   1
  -4 -10  -2 73553.6 3745.58   1
   5   9   2 5882.80 963.655   1
  -5  -9  -2 5497.70 993.648   1
  -6  -8  -2 56617.0 2959.54   1
   6   8   2 50473.3 2671.90   1
   7   7   2 49822.3 2416.31   1
   1 -17  -2 59999.8 4951.22   1
  -1 -15  -2 1370.04 649.595   1
  -2 -14  -2 10573.1 1659.94   1
  -3 -13  -2 8282.81 1394.34   1
  -4 -12  -2 388.098 251.791   1
  -5 -11  -2 18383.2 1984.64   1
  -6 -10  -2 5960.08 1102.37   1
  -7  -9  -2 4145.13 866.724   1
  -8  -8  -2 8528.96 1265.68   1
  -9  -7  -2 4501.00 1042.70   1
   0 -18  -2 66.4171 389.372   1
  -1 -17  -2 52662.2 4433.61   1
  -2 -16  -2 11348.2 1793.53   1
  -3 -15  -2 5163.78 1153.40   1
  -4 -14  -2 24684.1 2527.09   1
  -5 -13  -2 2906.88 876.640   1
  -6 -12  -2 704.682 411.981   1
  -7 -11  -2 5938.49 1127.94   1
  -8 -10  -2 4159.57 966.596   1
  -9  -9  -2 1317.96 632.574   1
  -2 -18  -2 20131.9 2681.57   1
  -3 -17  -2 12905.8 1861.10   1
  -4 -16  -2 12559.1 1895.78   1
  -5 -15  -2 25255.3 2665.00   1
  -6 -14  -2 6651.86 1369.16   1
  -7 -13  -2 20503.6 2199.56   1
  -8 -12  -2 3315.18 851.611   1
  -3 -19  -2 17108.1 2474.32   1
  -4 -18  -2 2495.86 896.610   1
  -5 -17  -2 2090.94 810.360   1
  -6 -16  -2 0.77627 152.177   1
  -7 -15  -2 10005.0 1632.12   1
  -8 -14  -2 1454.67 605.452   1
  -4 -20  -2 171.398 434.063   1
  -5 -19  -2-190.583 353.540   1
  -6 -18  -2 5027.85 1250.17   1
  -7 -17  -2-4.64934 129.470   1
  -8 -16  -2 1280.94 595.269   1
  -6 -20  -2 6433.95 1630.79   1
  -7 -19  -2 522.372 372.104   1
  -7 -21  -2 1170.54 1090.17   1
 -12  -4   3 358.083 235.724   1
 -11  -5   3 229.263 489.757   1
 -10  -4   3 557.706 638.062   1
 -12   0   3 42.8868 33.9932   1
 -11  -1   3 2960.75 476.984   1
 -10  -2   3 3775.52 560.797   1
  -9  -3   3 166.941 181.080   1
 -11   1   3 3844.73 547.277   1
 -10   0   3 99609.8 2752.44   1
  -9  -1   3 14584.1 1087.59   1
  13  -5  -3 1348.73 480.669   1
  12  -4  -3 436.866 293.120   1
  11  -3  -3 1525.91 568.409   1
 -11   3   3 2886.42 538.340   1
 -10   2   3 5506.02 704.917   1
  10  -2  -3 2366.01 793.381   1
  -9   1   3 21059.8 1396.90   1
  -7  -1   3 3095.71 758.736   1
  13  -7  -3 5019.33 756.576   1
  12  -6  -3 387.519 229.884   1
 -10   4   3 6938.03 932.894   1
  -9   3   3 3259.04 593.138   1
   9  -3  -3 2567.86 706.631   1
   8  -2  -3 4228.64 1071.96   1
  -8   2   3 7149.38 855.033   1
  -7   1   3 1872.42 435.367   1
   7  -1  -3 1474.82 654.119   1
  13  -9  -3 14418.3 1537.42   1
  12  -8  -3 12205.0 1357.98   1
  11  -7  -3 30893.2 2203.02   1
   9  -5  -3 6179.88 1014.70   1
  -9   5   3 7377.16 1013.47   1
  -8   4   3 9815.55 1089.26   1
  -7   3   3 182505. 4572.09   1
  -6   2   3 16334.4 1260.45   1
  13 -11  -3-155.037 137.456   1
  12 -10  -3-252.226 219.150   1
  11  -9  -3 20844.5 2170.52   1
  10  -8  -3 3162.34 811.956   1
  -9   7   3 3867.75 786.860   1
   9  -7  -3 3709.19 842.319   1
   8  -6  -3 457.694 230.289   1
  -8   6   3 506.453 271.627   1
  -7   5   3 54853.9 2786.93   1
   7  -5  -3 56506.9 2882.75   1
   6  -4  -3 10836.7 1404.18   1
  -6   4   3 10047.6 1152.09   1
   5  -3  -3 263901. 6666.56   1
  -4   2   3 77645.2 2974.21   1
  13 -13  -3 1720.54 602.964   1
  12 -12  -3 1806.90 635.550   1
  11 -11  -3 4309.26 980.422   1
  10 -10  -3 5171.46 1030.16   1
   9  -9  -3 18230.7 1918.68   1
   8  -8  -3 56980.0 3329.27   1
   7  -7  -3 129.918 139.792   1
  -7   7   3 12.6164 60.5874   1
   6  -6  -3 67484.9 3613.99   1
   5  -5  -3 216834. 5605.63   1
  -5   5   3 223192. 5664.03   1
   4  -4  -3 5377.78 997.386   1
  -4   4   3 5539.44 837.810   1
   3  -3  -3 3923.57 810.300   1
  -3   3   3 3315.08 684.148   1
  -2   2   3 25384.8 1987.95   1
   2  -2  -3 27655.3 2655.83   1
  -1   1   3 1616.43 653.921   1
   1  -1  -3 1431.02 592.477   1
   0   0   3 4030.37 839.734   1
  12 -14  -3 1697.35 681.585   1
  11 -13  -3 40.3046 39.0468   1
  10 -12  -3 471.965 295.234   1
   9 -11  -3 3586.73 889.277   1
  -8  10   3 2630.36 711.332   1
   8 -10  -3 2049.09 665.107   1
  -7   9   3 325.623 212.534   1
   7  -9  -3 358.220 253.197   1
  -6   8   3 122202. 4965.97   1
   6  -8  -3 123670. 4772.72   1
   5  -7  -3 454.078 284.600   1
  -5   7   3 260.697 132.782   1
   4  -6  -3 93722.0 4167.23   1
  -4   6   3 91771.0 3836.89   1
   3  -5  -3 289979. 6549.13   1
  -3   5   3 281820. 6361.97   1
  -2   4   3 3807.36 731.155   1
   2  -4  -3 4100.19 786.039   1
   1  -3  -3 143071. 4823.94   1
  -1   3   3 141882. 4498.95   1
   0   2   3 21338.5 1934.97   1
   1   1   3 529613. 10444.2   1
  -1  -1  -3 529420. 9794.19   1
   2   0   3 1539.70 605.096   1
  13 -17  -3 2404.32 902.200   1
  12 -16  -3 291.440 248.844   1
  11 -15  -3 1780.11 693.597   1
  10 -14  -3 12.0580 138.185   1
   9 -13  -3 3047.15 952.576   1
   8 -12  -3 3186.81 1173.80   1
  -7  11   3 31118.0 2720.13   1
   7 -11  -3 29388.5 2707.29   1
  -6  10   3 22723.2 2187.50   1
   6 -10  -3 23033.3 2231.43   1
  -5   9   3 28575.8 2447.62   1
   5  -9  -3 29494.7 2395.57   1
   4  -8  -3 109179. 4452.04   1
  -4   8   3 111186. 4655.34   1
   3  -7  -3 19322.1 1769.90   1
  -3   7   3 18471.0 1846.69   1
  -2   6   3 149394. 4896.86   1
   2  -6  -3 154277. 5489.94   1
   1  -5  -3 36943.7 2471.99   1
  -1   5   3 34314.8 2259.79   1
   0  -4  -3 339708. 7001.93   1
   0   4   3 324051. 6676.83   1
   1   3   3 76551.8 3392.05   1
   2   2   3 61355.1 3272.90   1
   3   1   3 1284.96 577.635   1
   4   0   3 98035.6 4271.04   1
  12 -18  -3 3725.79 1204.76   1
  11 -17  -3 12384.8 2001.58   1
  10 -16  -3 3224.76 913.510   1
   9 -15  -3 9579.88 1846.61   1
   8 -14  -3 463.678 328.611   1
   7 -13  -3 34103.3 3022.61   1
   6 -12  -3 2010.45 719.616   1
  -6  12   3 2436.42 821.100   1
  -5  11   3 5730.93 1141.81   1
   5 -11  -3 6025.69 1168.11   1
  -4  10   3 44745.2 3216.57   1
   4 -10  -3 42899.6 3096.03   1
  -3   9   3 76922.1 4072.08   1
   3  -9  -3 75433.3 3924.56   1
  -2   8   3 48705.0 3004.43   1
   2  -8  -3 43138.3 2783.34   1
  -1   7   3 43752.1 2723.35   1
   1  -7  -3 39900.3 2667.57   1
   0   6   3 429162. 8354.99   1
   0  -6  -3 441207. 8300.18   1
  -1  -5  -3 41170.7 2600.36   1
   1   5   3 38323.7 2371.11   1
   2   4   3 91462.4 3501.00   1
   3   3   3 62038.4 3182.23   1
   4   2   3 100.217 187.729   1
   6   0   3 138.905 153.648   1
   7  -1   3-0.38137 78.2093   1
   9  -3   3 462.114 278.017   1
  10 -18  -3 763.881 526.572   1
   9 -17  -3 1588.88 808.839   1
   8 -16  -3 4248.85 1204.61   1
   7 -15  -3 537.345 388.390   1
   6 -14  -3 851.321 528.307   1
   5 -13  -3 66663.0 4485.94   1
   4 -12  -3 9805.54 1553.24   1
  -4  12   3 10018.8 1617.45   1
  -3  11   3 16423.5 2026.79   1
   3 -11  -3 18006.0 2075.42   1
   2 -10  -3 37402.9 2786.66   1
  -2  10   3 36601.5 2924.48   1
   1  -9  -3 11662.9 1464.86   1
  -1   9   3 12669.5 1601.82   1
   0  -8  -3 24523.0 2139.74   1
   0   8   3 26507.9 2246.60   1
   1   7   3 2619.45 665.128   1
  -1  -7  -3 2677.87 712.537   1
   2   6   3 252690. 6291.02   1
  -3  -5  -3 156401. 5596.02   1
   3   5   3 161778. 4769.52   1
   4   4   3 15912.3 1570.84   1
   5   3   3 35890.8 2017.10   1
   6   2   3 133671. 3837.60   1
   7   1   3 476.457 197.363   1
   8   0   3 25694.9 1512.96   1
   9  -1   3 2846.75 568.804   1
  10  -2   3 160.201 131.138   1
   8 -18  -3 12890.5 2370.33   1
   7 -17  -3 7214.66 1731.82   1
   6 -16  -3 28220.5 3641.89   1
   5 -15  -3 10699.8 1938.51   1
  -4  14   3 1675.29 686.270   1
   4 -14  -3 1629.82 716.600   1
   3 -13  -3 8370.31 1589.21   1
  -3  13   3 8508.98 1531.33   1
   2 -12  -3 29813.1 2731.32   1
  -2  12   3 27940.1 2625.40   1
  -1  11   3 39256.3 3079.70   1
   1 -11  -3 35392.6 2883.01   1
   0 -10  -3 16165.4 1873.77   1
   0  10   3 18009.0 1993.82   1
   1   9   3 10805.5 1559.40   1
  -1  -9  -3 11777.4 1651.60   1
   2   8   3 140479. 5018.89   1
  -2  -8  -3 126866. 5214.00   1
  -3  -7  -3 1582.48 632.239   1
   3   7   3 1869.68 545.511   1
   4   6   3 59191.1 3010.75   1
  -5  -5  -3 5943.95 1235.74   1
   5   5   3 9742.89 1109.41   1
  -6  -4  -3 35.1271 92.0363   1
   6   4   3 269.816 172.237   1
   7   3   3 31185.7 1712.62   1
   8   2   3 15258.8 1176.43   1
   9   1   3 2529.36 391.619   1
  10   0   3 186.927 74.1168   1
   7 -19  -3 4789.52 1736.27   1
   6 -18  -3 28820.1 3667.04   1
   5 -17  -3 7579.20 1660.32   1
   4 -16  -3 25373.6 3255.48   1
   3 -15  -3 1865.81 771.714   1
   2 -14  -3 103590. 5579.81   1
  -2  14   3 105218. 5647.57   1
   1 -13  -3 94967.0 5075.94   1
  -1  13   3 90083.6 5045.82   1
   0  12   3 46384.2 3347.44   1
   0 -12  -3 45880.7 3429.93   1
  -1 -11  -3 61711.4 3787.23   1
   1  11   3 64119.6 3907.76   1
   2  10   3 62550.0 3725.16   1
  -2 -10  -3 60584.7 3654.05   1
   3   9   3 52011.8 3248.15   1
  -4  -8  -3 105.050 109.848   1
   4   8   3 221.392 239.278   1
   5   7   3 13142.9 1381.50   1
   6   6   3 32385.9 2098.44   1
   7   5   3 34764.8 2018.61   1
   8   4   3 3233.91 528.336   1
   9   3   3 1915.94 368.299   1
   5 -19  -3 2561.01 1124.60   1
   4 -18  -3 21029.4 3134.59   1
   3 -17  -3 724.145 484.964   1
   2 -16  -3 3217.07 1056.25   1
   1 -15  -3 11032.5 1846.65   1
  -1  15   3 15483.7 2345.11   1
   0  14   3 85642.1 4961.83   1
   0 -14  -3 83678.5 4944.81   1
   1  13   3 2077.35 727.609   1
  -1 -13  -3 1863.74 681.588   1
   2  12   3 31056.8 2698.23   1
  -2 -12  -3 32610.2 2844.37   1
   3  11   3 43136.2 3158.54   1
  -3 -11  -3 49197.0 3412.50   1
  -4 -10  -3 36499.1 3023.58   1
   4  10   3 40151.2 2928.20   1
   5   9   3 979.552 408.846   1
  -5  -9  -3 587.312 417.846   1
  -6  -8  -3 56017.7 3600.30   1
   6   8   3 62084.7 3166.51   1
  -7  -7  -3 8882.69 1558.20   1
   7   7   3 15420.9 1455.20   1
   8   6   3 734.189 311.067   1
  -8  -6  -3 497.581 403.559   1
   9   5   3 643.522 295.694   1
   3 -19  -3 6602.89 1805.72   1
   2 -18  -3 1534.39 881.818   1
   1 -17  -3 25029.5 3045.63   1
   1  15   3 7453.73 1493.84   1
  -1 -15  -3 6769.35 1519.96   1
   2  14   3 176299. 7043.96   1
  -2 -14  -3 185261. 7087.24   1
   3  13   3 2947.03 888.713   1
  -3 -13  -3 2758.51 908.792   1
  -4 -12  -3 2717.26 897.195   1
   4  12   3 3584.60 890.599   1
  -5 -11  -3 51824.8 3575.84   1
  -6 -10  -3 295.914 350.636   1
   6  10   3 397.306 243.724   1
  -7  -9  -3 26604.8 2622.25   1
   7   9   3 29268.4 2139.16   1
   8   8   3 910.021 311.501   1
  -8  -8  -3 306.879 313.095   1
   9   7   3 1327.76 405.188   1
   2 -20  -3 7683.63 2192.04   1
   1 -19  -3 2813.82 1095.23   1
   0 -18  -3 14688.5 2371.46   1
  -1 -17  -3 6337.10 1455.10   1
  -2 -16  -3 70.1336 239.055   1
  -3 -15  -3 826.729 458.926   1
  -4 -14  -3 1296.45 630.612   1
   5  13   3 35840.0 2907.46   1
  -5 -13  -3 35043.1 3137.33   1
   6  12   3 3170.21 783.276   1
  -6 -12  -3 3084.11 856.513   1
   0 -20  -3 2175.68 1134.15   1
  -1 -19  -3 8006.42 1845.37   1
  -2 -18  -3 865.525 525.586   1
  -3 -17  -3 7609.85 1574.94   1
  -4 -16  -3 27877.3 2922.47   1
  -5 -15  -3 14897.4 2117.00   1
  -6 -14  -3 6710.34 1501.40   1
  -7 -13  -3-184.757 298.539   1
  -8 -12  -3 3437.96 967.507   1
  -2 -20  -3 6095.23 1562.01   1
  -3 -19  -3 12269.8 2198.40   1
  -4 -18  -3 692.954 443.253   1
  -5 -17  -3 6793.74 1468.87   1
  -6 -16  -3 1524.43 675.531   1
  -7 -15  -3 1303.70 643.082   1
  -4 -20  -3 1030.23 656.973   1
  -5 -19  -3-3.87000 134.114   1
  -6 -18  -3 4489.73 1234.43   1
  -7 -17  -3 1586.64 738.706   1
  -6 -20  -3 217.867 352.337   1
  -7 -19  -3 7958.47 1745.59   1
 -12  -6   4 338.508 859.673   1
 -12  -4   4 3185.91 1032.58   1
 -11  -5   4 609.753 1319.92   1
 -12  -2   4 2956.21 625.494   1
 -11  -3   4 989.447 601.421   1
 -12   0   4 14509.3 1218.26   1
 -11  -1   4 258.611 186.649   1
 -10  -2   4 1172.07 559.636   1
 -13   3   4-0.27364 168.270   1
 -12   2   4 34206.2 1993.29   1
 -11   1   4 7387.87 954.371   1
  -9  -1   4 656.014 301.249   1
  14  -6  -4 1328.51 610.651   1
  13  -5  -4 845.636 442.980   1
 -12   4   4 32688.6 2139.05   1
 -11   3   4 23290.2 1793.81   1
 -10   2   4 1306.96 403.408   1
  10  -2  -4 526.581 367.550   1
  -9   1   4 32196.6 2037.69   1
  14  -8  -4 2463.49 750.067   1
  13  -7  -4 104.337 207.819   1
 -12   6   4 544.730 319.469   1
  12  -6  -4 373.072 259.624   1
 -11   5   4 301.567 196.728   1
  11  -5  -4 88.4997 96.6120   1
 -10   4   4 52327.9 2898.22   1
  -9   3   4 106153. 3906.96   1
  -8   2   4 66193.7 2953.10   1
   7  -1  -4 127.562 282.367   1
  -7   1   4-19.6225 82.9956   1
  14 -10  -4 2907.51 884.686   1
  13  -9  -4 2945.18 776.369   1
  12  -8  -4 316.974 197.145   1
 -12   8   4 641.158 305.461   1
 -11   7   4 1800.73 569.744   1
  11  -7  -4 1596.14 524.041   1
 -10   6   4 107448. 4507.17   1
  -9   5   4 4109.12 856.290   1
   9  -5  -4 3496.74 895.117   1
  -8   4   4 22102.9 1863.58   1
  -7   3   4 11909.8 1232.78   1
  -4   0   4-29.3260 106.716   1
  14 -12  -4 4096.02 1097.88   1
  13 -11  -4 8184.51 1317.74   1
  12 -10  -4 480.205 328.081   1
 -11   9   4 3233.47 882.498   1
  11  -9  -4 3532.16 814.331   1
  10  -8  -4 17272.3 1897.51   1
   9  -7  -4 4474.63 1110.13   1
  -9   7   4 6056.64 1048.62   1
   8  -6  -4-6.33335 161.121   1
  -8   6   4 108.595 181.716   1
  -6   4   4 19831.8 1902.96   1
  -5   3   4 297195. 7371.15   1
  -4   2   4 295706. 7333.17   1
  -3   1   4 51546.4 3578.69   1
  13 -13  -4 1055.35 600.086   1
  12 -12  -4 20521.3 2565.02   1
  11 -11  -4 10.3908 28.5571   1
  10 -10  -4 14930.3 2042.42   1
  -9   9   4 675.441 296.386   1
   9  -9  -4 964.521 473.512   1
  -8   8   4 88609.2 4349.00   1
   8  -8  -4 92160.5 4434.73   1
   7  -7  -4 5572.79 1085.53   1
  -7   7   4 5705.58 1032.35   1
  -6   6   4 209557. 6239.32   1
   6  -6  -4 215207. 7430.87   1
   5  -5  -4 50556.4 3139.40   1
  -5   5   4 46968.1 2926.97   1
  -4   4   4 29784.3 2143.73   1
   4  -4  -4 32220.7 2779.51   1
   3  -3  -4 1357.13 674.793   1
  -3   3   4 1707.29 520.603   1
   2  -2  -4 92044.0 4781.40   1
  -2   2   4 72682.6 4454.47   1
   1  -1  -4 133032. 5834.00   1
   0   0   4 642.433 433.839   1
  13 -15  -4 506.117 403.353   1
  12 -14  -4 7676.72 1465.59   1
  11 -13  -4 3966.94 995.009   1
  10 -12  -4 33139.4 3007.02   1
  -9  11   4 166.255 309.898   1
   9 -11  -4 28.3492 137.017   1
   8 -10  -4 12692.1 1871.75   1
  -8  10   4 14711.4 1919.26   1
  -7   9   4 80275.3 4342.15   1
   7  -9  -4 82544.6 4770.93   1
   6  -8  -4 31388.6 2706.80   1
  -6   8   4 32737.9 2623.12   1
   5  -7  -4 12634.8 1658.11   1
  -5   7   4 12998.8 1590.88   1
   4  -6  -4 60186.7 3944.64   1
  -4   6   4 56095.6 3215.06   1
   3  -5  -4 72363.2 3767.15   1
  -3   5   4 76393.6 3688.86   1
   2  -4  -4 134162. 5266.83   1
  -2   4   4 92039.1 4710.82   1
  -1   3   4 484411. 10348.6   1
   0  -2  -4 200255. 7058.61   1
   3  -1   4 3917.16 1032.86   1
  13 -17  -4 420.311 538.433   1
  12 -16  -4 3661.37 993.258   1
  11 -15  -4-303.204 419.618   1
  10 -14  -4 7221.42 1454.18   1
   9 -13  -4 20971.0 2432.56   1
  -9  13   4 22965.1 2535.64   1
  -8  12   4 42486.8 3464.36   1
   8 -12  -4 40525.1 3357.27   1
  -7  11   4 41270.4 3264.40   1
   7 -11  -4 36876.2 3145.21   1
  -6  10   4 38640.0 3113.08   1
   6 -10  -4 39013.4 3077.05   1
   5  -9  -4 6217.74 1300.49   1
  -5   9   4 6248.81 1150.27   1
   4  -8  -4 432778. 10409.2   1
  -4   8   4 422661. 9674.03   1
   3  -7  -4 933.382 423.354   1
  -3   7   4 899.478 387.386   1
   2  -6  -4 123939. 5427.86   1
  -2   6   4 124448. 4907.55   1
   1  -5  -4 40858.5 3014.59   1
  -1   5   4 33841.4 2464.40   1
   0   4   4 93.8194 66.5737   1
   0  -4  -4 16.8803 162.924   1
   1   3   4 1848.90 601.428   1
  -1  -3  -4 2229.42 665.601   1
  -2  -2  -4 4649.52 1210.71   1
   2   2   4 4971.78 1390.14   1
   3   1   4 2303.55 858.151   1
   4   0   4 7686.64 1362.01   1
  11 -17  -4 242.445 391.704   1
  10 -16  -4 5753.63 1233.07   1
   9 -15  -4 311.443 322.080   1
  -8  14   4 60341.5 4458.45   1
   8 -14  -4 57577.8 4184.55   1
   7 -13  -4 20190.5 2373.67   1
  -6  12   4 17409.8 2290.28   1
   6 -12  -4 17547.9 2186.04   1
  -5  11   4 4010.72 1011.88   1
   5 -11  -4 4405.44 1024.69   1
  -4  10   4 9904.13 1502.33   1
   4 -10  -4 9228.86 1481.20   1
  -3   9   4 3098.84 823.650   1
   3  -9  -4 3050.46 837.077   1
   2  -8  -4 22069.9 2116.02   1
  -2   8   4 21070.0 2179.41   1
   1  -7  -4 1399.31 609.705   1
  -1   7   4 1578.79 552.911   1
   0  -6  -4 278644. 7590.40   1
   0   6   4 268095. 7728.56   1
   1   5   4 3998.07 852.726   1
  -1  -5  -4 3484.94 991.378   1
   2   4   4 4319.94 1172.46   1
  -2  -4  -4 2781.32 941.118   1
   4   2   4 6813.47 1202.38   1
   5   1   4 7480.40 1428.31   1
   6   0   4-166.406 157.707   1
   8  -2   4 1336.52 526.480   1
   9  -3   4 767.773 393.458   1
  10 -18  -4 2625.31 1206.66   1
   9 -17  -4 3451.43 1029.91   1
   8 -16  -4 18734.9 2556.96   1
   7 -15  -4 4455.14 1194.57   1
  -7  15   4 5318.23 1272.27   1
  -6  14   4 42.1887 63.9509   1
   6 -14  -4-4.43822 29.2742   1
   5 -13  -4 39434.7 3413.99   1
  -3  11   4 44016.2 3455.55   1
   3 -11  -4 40323.2 3208.03   1
  -2  10   4 248553. 7849.05   1
   2 -10  -4 246886. 7882.37   1
  -1   9   4 155540. 6015.05   1
   1  -9  -4 153813. 6400.23   1
   0  -8  -4 180073. 6340.92   1
   0   8   4 178539. 6182.28   1
  -1  -7  -4 4356.56 1018.17   1
   1   7   4 4626.81 963.268   1
  -2  -6  -4 30133.6 2942.29   1
   2   6   4 37648.4 2768.01   1
  -3  -5  -4 77.3694 224.957   1
   3   5   4 20.7397 80.5871   1
   4   4   4 27443.2 2162.83   1
   5   3   4 10887.4 1384.72   1
   6   2   4 30553.2 2066.80   1
   7   1   4 482.050 227.477   1
   8   0   4 46.3986 74.1269   1
   9  -1   4 2691.95 605.123   1
   8 -18  -4 6322.88 1686.18   1
   7 -17  -4 2999.04 1143.11   1
  -6  16   4 26113.9 3072.89   1
   6 -16  -4 29441.4 3172.74   1
  -5  15   4 207.450 208.259   1
   5 -15  -4 30.7632 257.836   1
  -4  14   4 26760.5 2987.76   1
   4 -14  -4 28714.2 2979.30   1
  -3  13   4 2275.33 888.290   1
   3 -13  -4 1777.63 675.575   1
   2 -12  -4 4017.10 1069.99   1
  -2  12   4 4529.65 1132.05   1
  -1  11   4 26433.8 2605.28   1
   1 -11  -4 27124.7 2618.10   1
   0 -10  -4 70755.0 4575.96   1
   0  10   4 72058.1 4277.10   1
  -1  -9  -4 29887.3 2705.13   1
   1   9   4 31927.1 2721.85   1
   2   8   4 90.4074 82.3642   1
  -2  -8  -4-70.5410 90.5400   1
  -3  -7  -4 1966.10 828.421   1
   3   7   4 2160.50 649.795   1
   4   6   4 41542.9 2652.39   1
   5   5   4 16370.5 1640.06   1
   6   4   4 182.339 202.689   1
   7   3   4 1781.52 468.741   1
   8   2   4 5320.03 704.698   1
   9   1   4 296.170 122.838   1
   6 -18  -4 6990.12 1869.14   1
   5 -17  -4 4185.17 1292.83   1
  -5  17   4 4094.96 1275.16   1
  -4  16   4 577.624 440.359   1
   4 -16  -4 830.206 510.898   1
  -3  15   4 11579.6 1930.29   1
   3 -15  -4 12384.0 1976.99   1
  -2  14   4 51072.0 4009.52   1
   2 -14  -4 57926.1 4216.30   1
   1 -13  -4 8350.34 1560.16   1
  -1  13   4 9478.60 1638.45   1
   0  12   4 3027.94 933.671   1
   0 -12  -4 2714.91 929.073   1
  -1 -11  -4 70120.6 4839.10   1
   1  11   4 70029.0 4262.39   1
  -2 -10  -4 4640.66 1078.11   1
   2  10   4 4584.30 1055.32   1
  -3  -9  -4 25280.8 2763.41   1
   3   9   4 27055.9 2502.45   1
  -4  -8  -4 6159.75 1328.25   1
   4   8   4 7284.84 1199.78   1
  -5  -7  -4 531.557 465.833   1
   5   7   4 977.512 403.423   1
   6   6   4 36519.5 2354.24   1
   7   5   4 14697.2 1332.25   1
   8   4   4 523.417 218.353   1
   9   3   4 48.7895 71.2655   1
   5 -19  -4 938.849 1219.48   1
   4 -18  -4 61130.0 5519.61   1
  -3  17   4 1480.69 764.183   1
   3 -17  -4 1063.88 549.951   1
  -2  16   4 66885.5 4867.69   1
   2 -16  -4 66763.7 5007.47   1
   1 -15  -4-66.6431 215.012   1
  -1  15   4-65.3692 198.840   1
   0  14   4 788.619 528.159   1
   0 -14  -4 661.245 402.007   1
   1  13   4 4989.77 1190.19   1
  -1 -13  -4 4927.73 1227.95   1
   2  12   4 10454.3 1681.88   1
  -2 -12  -4 8467.12 1686.82   1
   3  11   4 36016.0 2968.44   1
  -3 -11  -4 37257.5 3100.26   1
  -4 -10  -4 5120.47 1254.86   1
   4  10   4 4824.09 1028.55   1
  -5  -9  -4 11713.0 1876.52   1
   5   9   4 10314.3 1426.03   1
   6   8   4 2060.98 584.345   1
  -6  -8  -4 1222.47 680.867   1
  -7  -7  -4 148.205 221.687   1
   7   7   4 1569.87 503.232   1
   8   6   4 4392.74 770.620   1
   9   5   4 1751.53 434.916   1
   3 -19  -4 1364.53 814.120   1
  -2  18   4 26887.5 3253.42   1
   2 -18  -4 26970.2 3399.59   1
  -1  17   4 15721.9 2444.56   1
   0 -16  -4 2115.17 945.887   1
   0  16   4 2701.89 925.812   1
   1  15   4 231.397 105.663   1
  -1 -15  -4 222.160 301.684   1
   2  14   4-629.525 561.025   1
  -2 -14  -4-457.096 455.628   1
  -3 -13  -4-59.1730 234.876   1
   3  13   4 287.042 325.788   1
  -4 -12  -4 720.730 493.435   1
   4  12   4 580.033 344.638   1
  -5 -11  -4 38870.7 3379.07   1
   5  11   4 36963.5 2958.95   1
  -6 -10  -4 12352.3 2044.90   1
   6  10   4 12150.0 1594.73   1
  -7  -9  -4 764.119 655.749   1
   7   9   4 654.095 365.433   1
   8   8   4 323.719 160.370   1
   9   7   4 5608.63 937.817   1
   1 -19  -4 5371.93 1586.58   1
   0  18   4 33175.1 3583.50   1
   0 -18  -4 30642.8 3639.37   1
   1  17   4 6669.05 1557.24   1
  -1 -17  -4 6275.90 1438.09   1
  -2 -16  -4 5749.97 1393.55   1
   2  16   4 6685.32 1460.49   1
   3  15   4 13162.5 1996.98   1
  -3 -15  -4 10311.9 1864.87   1
   4  14   4 22335.5 2464.48   1
  -4 -14  -4 18538.4 2588.33   1
  -5 -13  -4 2846.32 950.797   1
   5  13   4 3206.14 852.655   1
   6  12   4-299.732 469.448   1
  -6 -12  -4-282.817 436.921   1
  -7 -11  -4 12765.2 2070.43   1
   7  11   4 14524.3 1715.15   1
   8  10   4 1137.48 461.519   1
  -1 -19  -4 3691.33 1182.42   1
  -2 -18  -4 30.3757 364.781   1
   3  17   4 11762.5 1929.08   1
  -3 -17  -4 8938.24 1761.81   1
   4  16   4 4998.41 1237.38   1
  -4 -16  -4 3167.23 1180.69   1
  -5 -15  -4 370.054 228.527   1
   5  15   4 619.523 423.125   1
  -6 -14  -4 5671.62 1427.71   1
   6  14   4 9766.15 1626.49   1
   7  13   4 1640.42 530.041   1
  -7 -13  -4 829.701 410.892   1
   8  12   4-178.470 180.049   1
  -3 -19  -4 14298.7 2290.82   1
  -4 -18  -4 266.790 416.076   1
  -5 -17  -4 2429.79 970.411   1
  -6 -16  -4 385.014 417.164   1
  -7 -15  -4 551.662 499.393   1
  -5 -19  -4 13388.5 2337.52   1
  -6 -18  -4 73.7580 490.245   1
 -12  -6   5-47.0985 83.8872   1
 -13  -3   5 1680.27 748.819   1
 -12  -4   5 626.968 679.903   1
 -11  -5   5 283.987 452.921   1
 -13  -1   5 13467.3 1378.95   1
 -12  -2   5 767.496 311.682   1
 -11  -3   5 191.237 414.903   1
 -10  -4   5-28.6509 159.622   1
 -13   1   5 6686.01 981.697   1
 -12   0   5 32075.6 2226.59   1
 -11  -1   5 6587.20 1157.24   1
 -10  -2   5-142.437 216.564   1
  -9  -3   5 1521.50 978.237   1
  14  -4  -5 675.004 474.350   1
  13  -3  -5 364.131 338.289   1
 -13   3   5 1139.29 404.603   1
 -12   2   5 4705.67 876.553   1
 -11   1   5 22283.5 1851.46   1
 -10   0   5-110.806 80.4943   1
  -8  -2   5 1337.10 734.349   1
  14  -6  -5 616.308 431.797   1
 -13   5   5 5279.45 983.860   1
  13  -5  -5 1806.78 836.343   1
  12  -4  -5 892.511 602.927   1
 -12   4   5 2405.21 658.417   1
 -11   3   5 6141.24 1077.27   1
  11  -3  -5 2528.02 1050.60   1
 -10   2   5 9882.98 1239.19   1
  10  -2  -5 4140.13 1495.05   1
  -6  -2   5-172.456 392.681   1
 -13   7   5-133.711 164.341   1
  13  -7  -5 300.674 331.463   1
 -12   6   5 6059.20 1081.02   1
  12  -6  -5 3409.49 1169.43   1
  11  -5  -5 3056.56 1240.45   1
 -11   5   5 7933.76 1292.59   1
  10  -4  -5 103.241 185.913   1
 -10   4   5 256.952 221.883   1
  -9   3   5 7065.32 1067.05   1
   9  -3  -5 4624.26 1520.46   1
   8  -2  -5 127.032 177.019   1
  -8   2   5 605.450 344.342   1
  14 -10  -5 53.3878 172.513   1
 -13   9   5 8641.94 1421.60   1
  13  -9  -5 4116.19 1108.95   1
 -12   8   5 1001.93 363.377   1
  12  -8  -5 845.988 510.845   1
 -11   7   5 17895.3 1920.91   1
 -10   6   5 534.098 308.218   1
  10  -6  -5 358.790 388.369   1
  -9   5   5 8938.73 1300.94   1
   9  -5  -5 5196.38 1609.19   1
  -8   4   5 84067.0 3986.88   1
   7  -3  -5 874.631 654.747   1
  -7   3   5 665.244 430.162   1
  -6   2   5 4390.77 1163.25   1
   6  -2  -5 4532.72 1554.11   1
  -3  -1   5 95.4170 560.948   1
  14 -12  -5 402.635 502.531   1
  13 -11  -5 4328.59 1232.61   1
 -13  11   5 7863.87 1433.18   1
  11  -9  -5 30287.0 2986.50   1
  10  -8  -5 8467.44 1440.83   1
 -10   8   5 14122.9 2045.42   1
  -9   7   5 6857.38 1204.84   1
   9  -7  -5 4756.47 1177.90   1
   8  -6  -5 15602.5 2162.98   1
  -8   6   5 16034.2 1744.72   1
   7  -5  -5 741.007 394.098   1
  -7   5   5 1259.38 539.588   1
  -6   4   5 11783.4 1500.93   1
   3  -1  -5 1478.11 894.201   1
  -3   1   5 1912.61 913.483   1
  14 -14  -5 3205.06 982.584   1
  13 -13  -5 54.1040 451.285   1
  12 -12  -5-19.0041 378.658   1
 -12  12   5 412.948 292.117   1
  11 -11  -5 69.6444 125.779   1
 -11  11   5-153.063 104.472   1
 -10  10   5 301.320 53.3155   1
  10 -10  -5 69.3359 110.920   1
   9  -9  -5 96822.6 5503.71   1
  -9   9   5 105766. 5141.71   1
   8  -8  -5 4052.12 1180.89   1
  -8   8   5 4443.75 919.979   1
   7  -7  -5 33542.2 2932.77   1
  -7   7   5 33049.2 2602.59   1
  -6   6   5 36118.0 2715.34   1
  -5   5   5 19667.3 1914.01   1
   5  -5  -5 22423.8 2491.38   1
  -4   4   5 25612.5 2299.84   1
   4  -4  -5 22345.7 2974.31   1
  -3   3   5 18300.7 2294.10   1
  -2   2   5 25055.2 2968.88   1
  14 -16  -5 622.074 473.554   1
  13 -15  -5 3446.92 1014.81   1
  12 -14  -5 1007.39 505.416   1
 -11  13   5 527.704 280.095   1
  11 -13  -5 214.033 338.037   1
  10 -12  -5 1082.85 546.344   1
 -10  12   5 732.073 503.601   1
  -9  11   5 3704.58 973.699   1
   9 -11  -5 3073.44 961.709   1
   8 -10  -5 3180.67 928.953   1
  -8  10   5 2957.44 825.036   1
   7  -9  -5 96841.2 5197.33   1
  -7   9   5 93403.3 4883.89   1
   6  -8  -5 5811.91 1406.62   1
  -6   8   5 5130.20 1119.24   1
   5  -7  -5 1230.60 559.161   1
  -5   7   5 1065.32 494.987   1
  -4   6   5 202.445 194.491   1
   4  -6  -5 459.746 392.786   1
  -3   5   5 486716. 10615.0   1
   3  -5  -5 472033. 12189.6   1
  -2   4   5 6916.36 1296.86   1
   2  -4  -5 6705.07 1652.76   1
  -1   3   5 377565. 10346.2   1
   1  -3  -5 397747. 10900.5   1
   0   2   5 9939.44 1983.46   1
   0  -2  -5 7224.20 1631.01   1
   4  -2   5 200.719 326.529   1
  12 -16  -5 3463.45 1061.36   1
  11 -15  -5 1615.92 663.643   1
 -10  14   5 2959.31 943.293   1
  10 -14  -5 2430.63 971.074   1
  -9  13   5 23513.7 2660.45   1
   9 -13  -5 25875.9 3077.01   1
  -8  12   5 4618.98 1146.12   1
   8 -12  -5 4535.84 1221.73   1
  -7  11   5 35695.2 3174.26   1
   7 -11  -5 38181.6 3493.40   1
  -6  10   5 16959.6 2083.89   1
   6 -10  -5 19184.5 2188.66   1
   5  -9  -5 67458.1 4221.45   1
  -5   9   5 63256.5 4095.43   1
   4  -8  -5 11239.2 2000.61   1
  -4   8   5 14939.9 1821.59   1
   3  -7  -5 20753.1 2360.94   1
  -3   7   5 23252.7 2309.31   1
   2  -6  -5 62742.3 4404.38   1
  -2   6   5 69676.2 3920.29   1
  -1   5   5 260251. 8625.69   1
   0   4   5 11696.1 1825.94   1
   1   3   5 47209.4 3976.38   1
   2   2   5 7525.31 1813.25   1
   4   0   5 51055.3 3649.09   1
   5  -1   5 1796.58 687.213   1
   7  -3   5 138.237 217.901   1
  11 -17  -5 9794.91 1809.26   1
 -10  16   5 1.06382 146.067   1
  10 -16  -5 293.575 293.169   1
  -9  15   5 5409.20 1243.09   1
   9 -15  -5 4662.76 1270.44   1
  -8  14   5 4243.40 1182.70   1
   8 -14  -5 5221.36 1236.96   1
  -7  13   5 5417.34 1360.79   1
   7 -13  -5 4955.32 1312.54   1
  -6  12   5 5471.80 1345.21   1
   6 -12  -5 5790.02 1393.19   1
  -5  11   5 6371.95 1308.43   1
   5 -11  -5 7751.49 1573.42   1
  -4  10   5 34229.3 3032.38   1
   4 -10  -5 36191.3 3073.68   1
   3  -9  -5 103822. 5398.56   1
  -3   9   5 111514. 5366.32   1
   2  -8  -5 45738.4 3591.49   1
  -2   8   5 44826.8 3270.03   1
   1  -7  -5 12089.3 1890.32   1
  -1   7   5 12946.6 1927.40   1
   0  -6  -5 53703.3 4070.00   1
   0   6   5 42134.6 3082.26   1
   1   5   5 260326. 8818.41   1
   2   4   5 21322.0 2334.16   1
   3   3   5 125566. 5885.10   1
   4   2   5 42688.0 3406.97   1
   7  -1   5 1103.94 536.670   1
   8  -2   5 2492.13 714.745   1
   9  -3   5 977.544 519.016   1
  -9  17   5 28283.8 3263.35   1
   9 -17  -5 23026.5 2925.53   1
  -8  16   5 4579.66 1282.17   1
   8 -16  -5 3929.58 1256.69   1
  -7  15   5 4744.11 1226.32   1
   7 -15  -5 5427.01 1350.56   1
  -6  14   5 11011.4 2017.28   1
   6 -14  -5 11082.1 1927.01   1
  -5  13   5 25499.3 2952.05   1
   5 -13  -5 28977.8 3044.69   1
  -4  12   5 1725.95 706.160   1
   4 -12  -5 2664.30 950.806   1
  -3  11   5 56083.7 4021.49   1
   3 -11  -5 56682.9 4110.68   1
   2 -10  -5 6494.84 1314.01   1
  -2  10   5 6524.64 1352.13   1
  -1   9   5 15736.4 1997.61   1
   1  -9  -5 10416.9 2009.52   1
   0  -8  -5 4466.93 1157.10   1
   0   8   5 5074.53 1138.45   1
   1   7   5 85981.6 4838.60   1
  -2  -6  -5 7621.28 2062.54   1
   2   6   5 12336.9 1713.30   1
  -3  -5  -5 497.848 452.912   1
   3   5   5 167.295 219.758   1
   4   4   5 358.243 129.943   1
  -4  -4  -5 319.065 371.749   1
   5   3   5 2860.41 742.140   1
   6   2   5 1088.41 428.097   1
   7   1   5-22.8786 70.5881   1
   8   0   5 4440.55 834.815   1
   7 -17  -5 36789.2 3756.70   1
  -6  16   5 288.117 377.012   1
   6 -16  -5 382.328 339.656   1
  -5  15   5 7244.83 1618.99   1
   5 -15  -5 7569.91 1610.88   1
  -4  14   5 27176.4 3099.03   1
   4 -14  -5 26067.6 2905.02   1
  -3  13   5 12815.1 2044.80   1
   3 -13  -5 13044.9 2206.63   1
  -2  12   5 4902.68 1159.49   1
   2 -12  -5 4200.13 1249.64   1
  -1  11   5 18974.5 2327.78   1
   1 -11  -5 20912.9 2486.39   1
   0 -10  -5 1958.36 828.892   1
   0  10   5 2053.73 774.258   1
  -1  -9  -5 23151.8 2700.06   1
   1   9   5 25477.6 2562.67   1
  -2  -8  -5 68736.3 4963.46   1
   2   8   5 73403.3 4122.55   1
  -3  -7  -5 592.393 581.263   1
   3   7   5 1271.86 505.978   1
   4   6   5 144539. 5749.37   1
  -5  -5  -5 1544.37 890.662   1
   5   5   5 3219.85 751.469   1
   6   4   5 703.386 370.160   1
   8   2   5 1375.03 431.463   1
  -6  18   5 5930.81 1572.60   1
   6 -18  -5 5246.28 1405.89   1
   5 -17  -5 3161.06 1086.19   1
  -5  17   5 3195.44 1119.07   1
  -4  16   5 2742.49 971.227   1
   4 -16  -5 3602.94 1107.22   1
  -3  15   5 14631.8 2263.68   1
   3 -15  -5 12637.2 2167.78   1
  -2  14   5 9482.31 1828.61   1
   2 -14  -5 8416.57 1792.41   1
  -1  13   5 82243.8 5200.14   1
   1 -13  -5 80084.6 5662.56   1
   0 -12  -5 659.875 501.925   1
   0  12   5 495.597 327.776   1
  -1 -11  -5 60942.1 4519.38   1
   1  11   5 73783.0 4523.68   1
  -2 -10  -5 46073.4 3805.66   1
   2  10   5 47264.0 3459.67   1
  -3  -9  -5 42104.2 4124.49   1
   3   9   5 38724.1 3095.90   1
  -4  -8  -5 306.954 541.868   1
   4   8   5 122.573 126.727   1
   5   7   5 4007.91 860.250   1
  -5  -7  -5 3594.63 1320.66   1
  -6  -6  -5 82.6917 388.771   1
   6   6   5 530.294 270.815   1
   7   5   5 93.8578 75.1232   1
   8   4   5 199.034 171.775   1
  -4  18   5 11797.4 2231.18   1
   4 -18  -5 11219.7 2181.69   1
  -3  17   5 6577.87 1605.06   1
   3 -17  -5 5576.78 1494.59   1
  -2  16   5 5740.34 1572.84   1
   2 -16  -5 4720.48 1298.81   1
   1 -15  -5 27208.1 3189.84   1
  -1  15   5 28805.0 3162.38   1
   0  14   5 281.584 350.155   1
   0 -14  -5-29.7371 191.055   1
   1  13   5 6916.04 1473.80   1
  -1 -13  -5 7588.24 1578.22   1
  -2 -12  -5-111.409 142.426   1
   2  12   5 159.793 247.249   1
  -3 -11  -5 4936.56 1315.15   1
   3  11   5 5888.64 1187.16   1
   4  10   5 3987.77 995.344   1
  -4 -10  -5 3027.73 1110.59   1
   5   9   5 2712.27 754.249   1
  -5  -9  -5 1988.97 947.772   1
   6   8   5 25497.0 2129.76   1
   7   7   5 1318.86 463.494   1
  -7  -7  -5 574.196 526.372   1
   8   6   5 1282.52 417.977   1
   2 -18  -5 12319.8 2333.28   1
  -2  18   5 12253.8 2315.17   1
  -1  17   5 551.813 579.114   1
   1 -17  -5 988.416 682.927   1
   0  16   5 4054.72 1250.38   1
   0 -16  -5 5362.75 1419.31   1
   1  15   5 15891.2 2309.20   1
  -1 -15  -5 13757.7 2569.92   1
   2  14   5 60792.7 4508.56   1
  -2 -14  -5 71375.0 4986.36   1
  -3 -13  -5 8335.77 1988.83   1
   3  13   5 10838.9 1857.02   1
  -4 -12  -5 1564.80 632.111   1
   4  12   5 1514.10 655.114   1
   5  11   5 14391.4 1876.74   1
  -6 -10  -5 1681.40 1036.25   1
   6  10   5 3352.26 832.460   1
  -7  -9  -5 13228.4 2342.37   1
   7   9   5 10241.1 1365.48   1
   8   8   5 164.383 118.065   1
   0  18   5 7895.03 1723.64   1
   0 -18  -5 6496.89 1692.97   1
   1  17   5 18410.3 2585.89   1
  -1 -17  -5 16382.0 2675.53   1
   2  16   5 239.354 338.719   1
  -2 -16  -5 150.416 290.379   1
   3  15   5 11706.8 1929.69   1
  -3 -15  -5 11316.8 2058.77   1
  -4 -14  -5 6428.01 1881.78   1
   4  14   5 9846.19 1733.99   1
   5  13   5 89.9458 143.160   1
  -5 -13  -5-82.1284 318.654   1
   6  12   5 1321.06 568.613   1
  -6 -12  -5 429.982 390.121   1
   7  11   5 2042.90 644.725   1
   8  10   5 6474.82 1139.26   1
   2  18   5 103.744 399.581   1
  -2 -18  -5 262.779 300.319   1
   3  17   5 1056.31 577.289   1
  -3 -17  -5 507.058 497.827   1
  -4 -16  -5 19296.0 2657.49   1
   4  16   5 22309.0 2642.84   1
  -5 -15  -5-114.555 364.340   1
   5  15   5-95.6985 131.722   1
   6  14   5 7022.76 1344.60   1
  -6 -14  -5 4733.23 1407.96   1
   7  13   5 1643.03 628.459   1
   4  18   5 8947.20 1821.74   1
  -4 -18  -5 7712.40 1729.92   1
  -5 -17  -5 3653.62 1198.16   1
   5  17   5 5358.25 1315.83   1
   6  16   5-20.1025 292.541   1
  -6 -16  -5 217.858 364.536   1
   7  15   5 36.9586 157.505   1
  -5 -19  -5 1885.36 1315.35   1
  -6 -18  -5 1380.70 1148.53   1
 -13  -7   6-316.323 165.995   1
 -12  -6   6-556.106 529.578   1
 -13  -3   6 1829.99 909.054   1
 -12  -4   6 573.139 667.706   1
 -11  -5   6-661.639 712.464   1
 -13  -1   6 1987.02 684.735   1
 -12  -2   6 2809.00 1116.04   1
 -13   1   6 2031.54 686.271   1
 -12   0   6 11981.3 1540.89   1
 -11  -1   6 33.1584 189.687   1
 -10  -2   6 1021.16 904.783   1
  -9  -3   6 45.4817 212.986   1
  14  -4  -6 184.760 283.461   1
  13  -3  -6 1416.80 921.989   1
 -13   3   6 7446.05 1224.98   1
 -11   1   6 2824.50 805.455   1
  -9  -1   6 374.953 390.354   1
  -7  -3   6 8528.63 3108.53   1
  14  -6  -6 1598.83 820.092   1
  12  -4  -6 260.576 274.746   1
 -12   4   6 1277.63 575.272   1
  10  -2  -6 1774.56 1541.41   1
  -9   1   6 4278.13 1058.78   1
  -7  -1   6 524.738 556.925   1
  14  -8  -6 415.258 408.261   1
 -14   8   6 521.010 455.291   1
  13  -7  -6 209.433 476.309   1
 -13   7   6 174.713 173.694   1
  12  -6  -6 572.444 593.734   1
 -12   6   6 2269.71 743.786   1
  11  -5  -6 2833.17 1232.17   1
 -11   5   6 8615.02 1399.11   1
  -9   3   6 659.573 446.813   1
   9  -3  -6 159.874 448.750   1
   8  -2  -6 4753.89 2063.57   1
   7  -1  -6 165.441 549.406   1
  -7   1   6 456.452 426.155   1
  14 -10  -6 1397.82 871.794   1
 -13   9   6 1119.22 472.730   1
  13  -9  -6 560.215 468.518   1
 -12   8   6 15818.8 2001.75   1
 -11   7   6 1085.74 534.953   1
  11  -7  -6 409.346 545.364   1
 -10   6   6 94585.3 4610.02   1
  -9   5   6 67783.3 4248.70   1
   6  -2  -6 2656.51 3306.01   1
  -6   2   6 10697.4 434.571   1
  -3  -1   6 6562.85 1889.19   1
 -14  12   6 332.592 217.622   1
  14 -12  -6 1.86038 311.844   1
  13 -11  -6 13870.3 2083.28   1
  12 -10  -6 5592.35 1346.97   1
 -12  10   6 8811.08 1547.34   1
 -11   9   6 7126.71 1310.93   1
  11  -9  -6 3592.32 1201.57   1
  10  -8  -6 63164.5 4904.41   1
 -10   8   6 68180.5 4310.57   1
   9  -7  -6 706.127 445.169   1
  -9   7   6 882.832 476.240   1
   8  -6  -6 1137.57 990.591   1
  -8   6   6 2500.40 788.808   1
  -7   5   6 13038.7 1718.85   1
  -6   4   6 216.637 168.010   1
   6  -4  -6 226.703 381.155   1
   5  -3  -6 251.305 393.059   1
  -5   3   6 286.549 263.604   1
  -1  -1   6 157.933 192.590   1
  14 -14  -6 2025.52 980.421   1
  13 -13  -6 1044.07 634.806   1
 -13  13   6 2294.97 839.740   1
  12 -12  -6 2225.68 906.909   1
 -12  12   6 2834.76 896.752   1
  11 -11  -6 431.482 390.950   1
 -11  11   6 87.7399 148.615   1
  10 -10  -6 5298.12 1413.28   1
 -10  10   6 8223.17 1409.49   1
  -9   9   6 8415.53 1476.97   1
   9  -9  -6 7635.23 1591.95   1
   8  -8  -6 34489.6 3494.14   1
  -8   8   6 45639.9 3392.50   1
   7  -7  -6 3648.02 1307.41   1
  -7   7   6 3585.22 946.078   1
   6  -6  -6 168703. 8125.66   1
  -6   6   6 173397. 6174.56   1
   5  -5  -6 171.403 406.257   1
  -5   5   6 295.509 315.293   1
  -4   4   6 623.286 381.210   1
   4  -4  -6 651.085 661.875   1
  -2   2   6 73532.8 5782.20   1
   1  -1   6 2570.32 992.542   1
   2  -2   6 1105.38 673.526   1
  13 -15  -6 527.620 476.682   1
 -13  15   6 811.017 568.493   1
  12 -14  -6 6908.97 1647.34   1
 -12  14   6 8225.73 1676.48   1
 -11  13   6 42630.6 3796.80   1
  10 -12  -6 20346.7 2781.20   1
 -10  12   6 23425.9 2780.19   1
  -9  11   6 52589.2 3890.78   1
   9 -11  -6 44381.3 4323.04   1
   8 -10  -6 55104.5 4726.93   1
  -8  10   6 52630.1 3862.77   1
   7  -9  -6 40274.5 3751.82   1
  -7   9   6 40110.3 3299.09   1
   6  -8  -6 28424.8 3024.53   1
  -6   8   6 32784.0 2983.12   1
   5  -7  -6 847.644 584.165   1
  -5   7   6 974.022 500.186   1
  -4   6   6 1900.29 710.310   1
   4  -6  -6 1283.22 723.639   1
  -3   5   6 173648. 7058.13   1
   3  -5  -6 142783. 8516.19   1
  -2   4   6 569.938 399.880   1
   2  -4  -6 667.732 569.231   1
  -1   3   6 900.955 589.349   1
   1  -3  -6 500.361 427.625   1
   1   1   6 6622.73 1705.71   1
   2   0   6 14293.2 2312.39   1
   3  -1   6 6687.99 1590.06   1
   4  -2   6 1205.72 639.385   1
   5  -3   6 331.919 275.885   1
  12 -16  -6 7960.11 1801.73   1
 -12  16   6 8989.33 1906.03   1
  11 -15  -6 5487.90 1353.59   1
 -11  15   6 5574.10 1408.17   1
  10 -14  -6 41.4815 367.297   1
 -10  14   6-60.4600 383.735   1
   9 -13  -6 2824.11 1053.09   1
  -9  13   6 3104.63 1026.46   1
   8 -12  -6 9721.98 1787.50   1
  -8  12   6 8103.03 1534.49   1
   7 -11  -6 1386.55 706.310   1
  -7  11   6 1315.69 564.853   1
   6 -10  -6 1165.93 722.474   1
  -6  10   6 1081.32 531.580   1
   5  -9  -6 79285.4 5116.27   1
  -5   9   6 71573.3 4381.11   1
   4  -8  -6 115642. 6434.48   1
  -4   8   6 149800. 6309.69   1
   3  -7  -6 733.184 476.176   1
  -3   7   6 829.036 422.249   1
  -2   6   6 34394.3 3296.60   1
  -1   5   6 331.391 413.362   1
   1  -5  -6 23.1432 163.955   1
   0  -4  -6 587.021 601.870   1
   0   4   6 1676.76 829.194   1
  -1  -3  -6 632.981 489.899   1
   1   3   6 1878.62 693.495   1
   4   0   6 8446.23 1770.10   1
   5  -1   6 990.230 454.975   1
   6  -2   6 5114.07 1222.64   1
   7  -3   6 178.081 240.467   1
   8  -4   6 392.939 395.397   1
 -10  16   6 8879.76 1724.94   1
  10 -16  -6 8505.28 1907.99   1
  -9  15   6 1308.72 631.809   1
   9 -15  -6 1474.91 665.866   1
  -8  14   6 84495.6 5543.73   1
   8 -14  -6 91178.3 6066.44   1
  -7  13   6 7086.83 1507.91   1
   7 -13  -6 8954.33 1746.78   1
   6 -12  -6 20009.5 2571.73   1
  -6  12   6 20030.6 2562.38   1
   5 -11  -6 95877.3 5918.10   1
  -5  11   6 107838. 5834.41   1
   4 -10  -6 8294.81 1791.99   1
  -4  10   6 8273.11 1547.50   1
   3  -9  -6 128171. 6721.01   1
  -3   9   6 140275. 6409.65   1
   2  -8  -6 2976.50 1149.71   1
  -2   8   6 2935.36 964.913   1
   1  -7  -6 15521.8 2511.23   1
  -1   7   6 10513.2 1668.41   1
   0   6   6 23138.9 2716.13   1
   1   5   6 5654.45 1381.57   1
  -1  -5  -6 4438.22 1396.96   1
   2   4   6 7186.47 1414.93   1
  -2  -4  -6 5608.22 1641.61   1
   3   3   6 4099.62 1167.57   1
   4   2   6 52688.2 4002.70   1
   5   1   6 416.365 399.577   1
   6   0   6-22.4436 112.226   1
   7  -1   6 60.4908 189.243   1
   8  -2   6 270.063 267.951   1
  -8  16   6 13302.0 2326.53   1
   8 -16  -6 14463.9 2612.05   1
  -7  15   6 231.103 318.868   1
   7 -15  -6 361.634 267.699   1
  -6  14   6 706.180 536.708   1
   6 -14  -6 890.026 504.089   1
  -5  13   6 37288.2 3778.26   1
   5 -13  -6 38245.6 3647.89   1
   4 -12  -6 2250.83 805.088   1
  -4  12   6 2044.54 792.945   1
   3 -11  -6 4379.66 1336.67   1
  -3  11   6 5799.34 1337.98   1
   2 -10  -6 45208.2 3945.05   1
  -2  10   6 45662.2 3738.31   1
   1  -9  -6 958.254 647.779   1
  -1   9   6 1470.28 676.676   1
   0  -8  -6 70757.0 5204.17   1
   0   8   6 54941.0 4290.37   1
   1   7   6 21882.8 2566.88   1
   2   6   6 21463.2 2453.76   1
   3   5   6 9788.63 1789.98   1
  -3  -5  -6 3316.40 1301.30   1
   4   4   6 659.063 397.839   1
   5   3   6 14941.3 1763.38   1
   6   2   6-108.757 214.427   1
   7   1   6 1870.53 618.498   1
   8   0   6 1767.80 545.398   1
  -7  17   6 1546.87 912.572   1
   7 -17  -6 2161.29 1289.05   1
  -6  16   6 13735.2 2412.92   1
   6 -16  -6 14549.4 2639.52   1
  -5  15   6 157.200 242.300   1
   5 -15  -6 199.509 350.918   1
  -4  14   6 101271. 5995.15   1
   4 -14  -6 106990. 6338.08   1
   3 -13  -6 125.024 134.089   1
  -3  13   6 56.2951 185.580   1
   2 -12  -6 14612.6 2427.60   1
  -2  12   6 18653.7 2473.75   1
   1 -11  -6 22191.5 2954.96   1
  -1  11   6 19814.2 2540.66   1
   0 -10  -6 19524.7 2801.93   1
   0  10   6 32131.5 3068.60   1
  -1  -9  -6 118.128 225.562   1
   1   9   6 399.740 390.641   1
  -2  -8  -6 1969.32 1089.54   1
   2   8   6 3010.22 946.107   1
  -3  -7  -6 7298.24 1819.09   1
   3   7   6 13833.1 2052.52   1
  -4  -6  -6 171.521 299.465   1
   4   6   6 552.389 359.926   1
   5   5   6 522.073 342.886   1
   6   4   6 4017.16 885.917   1
   7   3   6 564.049 310.173   1
   8   2   6 143.591 59.1154   1
  -5  17   6 32548.3 3853.33   1
   5 -17  -6 36515.1 4281.03   1
  -4  16   6 3000.97 1032.07   1
   4 -16  -6 3429.19 1334.42   1
  -3  15   6 5069.11 1343.01   1
   3 -15  -6 4948.45 1402.58   1
   2 -14  -6 151.758 283.074   1
  -2  14   6 0.98134 200.379   1
   1 -13  -6 4131.77 1332.57   1
  -1  13   6 6148.04 1431.86   1
   0 -12  -6 2211.54 1047.56   1
   0  12   6 2362.25 805.848   1
  -1 -11  -6 4321.82 1230.70   1
   1  11   6 6073.27 1398.07   1
  -2 -10  -6 73390.4 5690.50   1
   2  10   6 76458.7 4614.33   1
   3   9   6 206.211 287.242   1
  -3  -9  -6 70.8982 111.800   1
  -4  -8  -6 3029.36 1221.53   1
   4   8   6 6156.22 1199.40   1
  -5  -7  -6 979.516 977.586   1
   5   7   6 2369.60 716.543   1
   6   6   6 182.839 156.177   1
   7   5   6 2076.26 603.920   1
   8   4   6 1282.07 560.912   1
  -3  17   6 4708.76 1483.06   1
   3 -17  -6 4056.16 1437.68   1
  -2  16   6 17953.7 2712.04   1
   2 -16  -6 17113.0 2997.71   1
   1 -15  -6-102.790 250.526   1
  -1  15   6 325.378 415.918   1
   0 -14  -6-66.1477 256.170   1
   0  14   6 57.8031 100.472   1
  -1 -13  -6 5323.69 1710.36   1
   1  13   6 6145.02 1407.26   1
  -2 -12  -6 5997.42 1577.02   1
   2  12   6 6806.11 1484.23   1
   3  11   6 3515.76 1057.31   1
  -3 -11  -6 2061.45 1007.10   1
   4  10   6 8870.44 1582.86   1
  -4 -10  -6 6026.75 1880.62   1
  -5  -9  -6 408.805 456.389   1
   5   9   6 1111.11 469.208   1
  -6  -8  -6 1964.81 1071.20   1
   6   8   6 5335.65 1051.50   1
   7   7   6-2.64176 87.1242   1
  -1  17   6 1313.32 834.307   1
   1 -17  -6 898.643 603.034   1
   0 -16  -6 686.032 532.732   1
   0  16   6 761.231 543.858   1
  -1 -15  -6 972.744 671.623   1
   1  15   6 1333.93 600.720   1
  -2 -14  -6 4674.93 1534.18   1
   2  14   6 3997.49 1184.41   1
  -3 -13  -6 515.892 597.221   1
   3  13   6 822.463 538.473   1
  -4 -12  -6 5811.15 2121.21   1
   4  12   6 9259.92 1558.99   1
  -5 -11  -6 664.032 702.893   1
   5  11   6 2202.61 753.694   1
   6  10   6 497.117 279.527   1
  -6 -10  -6 458.112 566.756   1
   7   9   6 1155.28 480.366   1
  -1 -17  -6-358.661 389.129   1
   1  17   6 243.183 231.088   1
  -2 -16  -6-24.3237 246.164   1
   2  16   6-1.02813 466.972   1
  -3 -15  -6 3087.04 1182.12   1
   3  15   6 3240.60 1068.57   1
   4  14   6 428.153 349.061   1
  -4 -14  -6 348.557 497.041   1
   5  13   6 687.119 431.317   1
  -5 -13  -6 594.065 499.063   1
  -6 -12  -6-256.152 241.608   1
   6  12   6 496.076 359.064   1
   7  11   6 5702.11 1124.68   1
  -3 -17  -6 133.045 490.682   1
   3  17   6 280.453 328.295   1
   4  16   6 1318.80 664.102   1
  -4 -16  -6 757.695 676.693   1
   5  15   6 1984.66 821.949   1
  -5 -15  -6 1051.12 678.742   1
   6  14   6 4530.28 1135.84   1
   7  13   6 224.817 159.257   1
   5  17   6-198.913 350.184   1
  -5 -17  -6-122.872 396.145   1
   6  16   6 1587.88 689.639   1
 -13  -5   7-68.9155 525.209   1
 -13  -3   7 277.752 359.845   1
 -12  -4   7 1835.35 1200.21   1
 -11  -5   7-419.659 470.832   1
 -14   0   7 4389.44 1179.45   1
 -13  -1   7 298.376 312.677   1
 -12  -2   7 1.00997 251.473   1
 -11  -3   7 1385.48 695.271   1
 -10  -4   7 999.363 1544.31   1
 -14   2   7 4442.77 1123.81   1
 -13   1   7 115.312 178.086   1
 -11  -1   7 1178.96 733.876   1
 -10  -2   7 1167.67 1030.56   1
  -9  -3   7 328.513 858.498   1
  15  -5  -7 111.438 293.918   1
 -14   4   7 171.606 39.2102   1
  14  -4  -7-58.4992 32.7609   1
 -13   3   7-219.314 384.596   1
 -12   2   7 922.460 503.097   1
 -11   1   7 403.608 435.001   1
  -9  -1   7 157.804 326.088   1
  -8  -2   7 2188.44 1643.45   1
  15  -7  -7 357.172 421.418   1
  14  -6  -7 1599.25 927.599   1
 -14   6   7 3858.25 1030.01   1
  13  -5  -7 54.7267 196.046   1
 -13   5   7 420.825 295.317   1
  12  -4  -7 901.757 1177.45   1
 -12   4   7 7343.32 1520.28   1
 -11   3   7 1487.52 730.859   1
  11  -3  -7 599.792 805.218   1
  10  -2  -7 4173.55 2295.05   1
  -9   1   7 1938.85 916.189   1
  -7  -1   7 1660.21 1132.19   1
  -6  -2   7 3635.50 2018.45   1
  15  -9  -7 1064.39 889.181   1
  14  -8  -7 4020.27 1411.51   1
  13  -7  -7 269.154 398.027   1
 -13   7   7 59.7582 273.104   1
  12  -6  -7 1603.74 1089.08   1
 -12   6   7 4489.58 1045.33   1
  11  -5  -7 545.634 599.029   1
 -11   5   7 684.937 394.678   1
 -10   4   7 9223.37 1595.79   1
  10  -4  -7 6038.56 2052.33   1
   9  -3  -7 1005.74 1614.05   1
  -6   0   7 2576.14 1345.35   1
  -5  -1   7 5623.23 2448.90   1
  15 -11  -7 130.556 355.405   1
 -14  10   7 579.368 316.948   1
  14 -10  -7 192.023 368.080   1
 -13   9   7 1462.94 648.665   1
  13  -9  -7 766.465 697.765   1
 -12   8   7 24686.7 2851.17   1
  11  -7  -7 433.470 547.269   1
 -11   7   7 898.854 524.610   1
  10  -6  -7 1277.11 931.387   1
 -10   6   7 1674.70 751.672   1
  -8   4   7 104.486 173.972   1
   8  -4  -7 356.250 308.821   1
  -7   3   7 5890.22 1571.67   1
   7  -3  -7 4984.94 2135.87   1
  -6   2   7 193.758 470.575   1
   6  -2  -7 45.4106 85.4461   1
  -5   1   7 1157.20 948.724   1
  -3  -1   7-211.507 504.358   1
  -2  -2   7 3440.98 1506.99   1
 -14  12   7 2218.17 863.160   1
  14 -12  -7 1382.14 842.402   1
 -13  11   7 829.784 454.930   1
  13 -11  -7 232.988 93.8894   1
 -12  10   7 7986.70 1434.54   1
  12 -10  -7 4636.41 1467.48   1
 -11   9   7 2152.03 855.652   1
  11  -9  -7 1896.73 888.088   1
  -9   7   7 831.986 539.973   1
   9  -7  -7 48.5422 196.032   1
  -8   6   7 5687.80 1156.10   1
   8  -6  -7 3198.32 1624.64   1
  -7   5   7-141.462 365.108   1
   7  -5  -7-247.573 598.449   1
  -4   2   7 301.791 428.155   1
   4  -2  -7-342.460 457.274   1
 -14  14   7 1106.00 355.058   1
  14 -14  -7 831.558 502.945   1
 -13  13   7 1766.85 752.597   1
  13 -13  -7 1224.66 834.596   1
 -12  12   7 582.023 405.692   1
  12 -12  -7 468.177 309.795   1
  11 -11  -7 1478.67 801.725   1
 -11  11   7 3109.62 899.123   1
  10 -10  -7 11956.2 2374.21   1
 -10  10   7 13613.4 2132.20   1
  -9   9   7 17909.6 2307.22   1
   8  -8  -7 62330.4 5006.32   1
  -8   8   7 42490.5 3514.08   1
   7  -7  -7 1297.31 1044.54   1
  -7   7   7 1934.03 715.298   1
  -6   6   7 76939.8 4497.85   1
   6  -6  -7 65387.6 6440.55   1
  -5   5   7 90973.0 5214.77   1
  -4   4   7 7461.04 1690.53   1
   4  -4  -7 9210.86 2235.13   1
   2  -2  -7 9171.42 2510.74   1
   0   0   7 4817.79 1458.66   1
  13 -15  -7 4473.65 2275.33   1
  12 -14  -7 103.541 191.673   1
 -12  14   7-121.376 304.137   1
  11 -13  -7 116.602 266.173   1
 -11  13   7 404.168 356.415   1
  10 -12  -7 1588.02 831.404   1
 -10  12   7 1964.18 830.273   1
   9 -11  -7 6580.19 1646.30   1
  -9  11   7 7116.03 1467.67   1
   8 -10  -7 5061.98 1607.30   1
  -8  10   7 7755.23 1510.12   1
   7  -9  -7 9646.20 2110.92   1
  -7   9   7 9692.26 1602.93   1
   6  -8  -7 504.574 481.290   1
  -6   8   7 89.5269 199.526   1
  -5   7   7 4758.48 1091.80   1
   5  -7  -7 2867.94 1215.70   1
  -4   6   7 21287.3 2849.38   1
   4  -6  -7 15789.6 3267.74   1
   3  -5  -7 16638.1 3180.25   1
  -2   4   7 8162.59 1962.17   1
   2  -4  -7 4253.26 1639.93   1
  -1   3   7 38573.2 4383.48   1
   1  -3  -7 32804.9 3941.55   1
   1   1   7-85.4437 285.602   1
   4  -2   7 946.803 574.460   1
   5  -3   7 43.5466 155.468   1
  11 -15  -7 645.094 512.937   1
 -11  15   7 452.561 379.838   1
  10 -14  -7 630.123 609.923   1
 -10  14   7 948.675 694.471   1
   9 -13  -7-1.52561 275.581   1
  -9  13   7 356.716 424.481   1
   8 -12  -7 2924.94 1074.23   1
  -8  12   7 2888.13 865.682   1
   7 -11  -7 70641.5 5521.51   1
  -7  11   7 76101.5 4979.33   1
   6 -10  -7 2362.52 881.846   1
  -6  10   7 2589.10 905.501   1
   5  -9  -7 180457. 9240.22   1
  -5   9   7 181063. 7443.61   1
   4  -8  -7 44744.2 4485.55   1
  -4   8   7 54139.5 4538.95   1
   3  -7  -7 264.118 497.801   1
  -3   7   7 540.610 398.866   1
  -1   5   7 14927.5 2414.48   1
   1  -5  -7 15706.6 2869.97   1
   0  -4  -7 2092.87 982.376   1
   0   4   7 4662.20 1488.49   1
   1   3   7 59520.0 4981.09   1
   2   2   7 1274.52 850.959   1
   4   0   7 2534.51 1078.58   1
   5  -1   7 718.333 551.136   1
   6  -2   7 3177.31 952.061   1
   7  -3   7-179.132 307.366   1
   9 -15  -7 32.0295 100.582   1
  -9  15   7-120.478 412.479   1
   8 -14  -7 11261.2 2196.66   1
  -8  14   7 13565.6 2133.02   1
   7 -13  -7 39695.4 4470.40   1
  -7  13   7 49014.7 4191.06   1
   6 -12  -7 12217.8 2325.33   1
  -6  12   7 11015.5 1962.61   1
   5 -11  -7 469.136 317.142   1
  -5  11   7 777.496 508.569   1
   4 -10  -7 15848.6 2649.83   1
  -4  10   7 19935.6 2523.64   1
   3  -9  -7 13007.6 2573.72   1
  -3   9   7 15926.1 2298.27   1
   2  -8  -7 2447.45 1237.90   1
  -2   8   7 1771.27 764.095   1
  -1   7   7 5766.14 1369.51   1
   1  -7  -7 6844.90 2013.38   1
   0   6   7 1388.20 892.071   1
   0  -6  -7 988.927 916.126   1
   1   5   7 166847. 7726.66   1
   2   4   7-48.6501 49.4354   1
  -2  -4  -7-198.030 316.085   1
   3   3   7 440.133 408.407   1
   4   2   7 10085.1 1901.79   1
   5   1   7 3987.50 1292.50   1
   6   0   7 659.589 570.476   1
   7  -1   7 214.266 241.747   1
   7 -15  -7 7027.53 1701.08   1
  -7  15   7 6898.92 1522.97   1
   6 -14  -7 1651.02 840.673   1
  -6  14   7 3106.12 1060.21   1
   5 -13  -7 582.638 508.850   1
  -5  13   7 424.117 304.393   1
   4 -12  -7 426.550 577.159   1
  -4  12   7 279.376 265.562   1
   3 -11  -7 78263.7 5842.81   1
  -3  11   7 98149.4 5878.98   1
   2 -10  -7 2282.38 1129.01   1
  -2  10   7 2971.71 969.374   1
  -1   9   7 12997.3 2289.62   1
   0   8   7 90347.9 5901.01   1
   1   7   7 80721.9 5114.30   1
   2   6   7 28792.9 3217.14   1
   3   5   7 6938.25 1572.29   1
  -3  -5  -7 3366.19 1592.72   1
   4   4   7 2057.61 771.645   1
   5   3   7 1141.89 578.066   1
   6   2   7 1979.48 737.190   1
   7   1   7 399.468 262.891   1
   6 -16  -7 12008.0 2468.24   1
  -6  16   7 11640.5 2405.38   1
   5 -15  -7 2580.91 1207.06   1
  -5  15   7 1631.85 823.833   1
   4 -14  -7 34540.3 4389.47   1
  -4  14   7 48608.3 4348.11   1
   3 -13  -7 12382.3 2631.90   1
  -3  13   7 14311.5 2318.23   1
   2 -12  -7 2827.95 1178.22   1
  -2  12   7 4103.35 1163.17   1
   1 -11  -7 36101.2 4256.11   1
  -1  11   7 36620.9 3622.28   1
   0 -10  -7 19635.8 3100.26   1
   0  10   7 20690.6 2663.70   1
   1   9   7 33906.0 3402.84   1
  -2  -8  -7 3895.71 1815.77   1
   2   8   7 8455.04 1737.50   1
  -3  -7  -7 4017.97 1676.11   1
   3   7   7 9132.37 1623.97   1
  -4  -6  -7 3876.62 1782.10   1
   4   6   7 8528.99 1485.97   1
   5   5   7 5434.20 1142.65   1
   6   4   7 2134.66 772.825   1
   7   3   7 3100.38 781.035   1
   4 -16  -7-69.0340 160.730   1
  -4  16   7 318.018 345.988   1
   3 -15  -7 5548.51 1617.74   1
  -3  15   7 6840.62 1647.62   1
   2 -14  -7 8145.40 2121.96   1
  -2  14   7 9638.36 1901.78   1
   1 -13  -7 23618.2 3327.80   1
  -1  13   7 27374.0 3153.15   1
   0 -12  -7-18.4767 303.639   1
   0  12   7-255.978 613.246   1
  -1 -11  -7 15929.6 2689.00   1
   1  11   7 12543.5 2034.53   1
  -2 -10  -7 1290.49 919.160   1
   2  10   7 3299.36 1012.24   1
  -3  -9  -7 1303.45 1028.18   1
   3   9   7 5065.74 1206.66   1
  -4  -8  -7 1461.21 1182.52   1
   4   8   7 6978.80 1348.13   1
  -5  -7  -7 857.546 586.773   1
   5   7   7 1517.42 609.929   1
   6   6   7 21.5672 203.098   1
   7   5   7 141.835 157.141   1
   2 -16  -7 26137.4 3698.71   1
  -2  16   7 29038.7 3505.84   1
   1 -15  -7 10574.5 2628.61   1
   0 -14  -7 58991.9 5421.14   1
   0  14   7 67933.0 5104.70   1
  -1 -13  -7 760.629 647.206   1
   1  13   7 1669.35 809.876   1
   2  12   7 306.420 329.296   1
  -2 -12  -7 522.550 468.549   1
  -3 -11  -7 3610.33 1702.02   1
   3  11   7 6795.60 1528.85   1
  -4 -10  -7-14.3552 358.062   1
   4  10   7 60.3553 131.936   1
  -5  -9  -7 863.291 907.488   1
   5   9   7 1176.50 486.647   1
  -6  -8  -7 3145.96 2050.07   1
   6   8   7 6118.44 1104.31   1
   7   7   7 254.633 232.592   1
   0 -16  -7 718.229 747.129   1
   0  16   7 877.762 574.795   1
  -1 -15  -7 2574.43 1084.77   1
   1  15   7 2029.00 891.132   1
   2  14   7 860.551 549.149   1
  -2 -14  -7 343.635 248.088   1
   3  13   7 4983.06 1271.52   1
  -3 -13  -7 5449.83 1759.94   1
  -4 -12  -7 1201.76 1167.32   1
   4  12   7 910.269 501.922   1
   5  11   7 3685.88 937.988   1
  -5 -11  -7 1356.27 974.507   1
   6  10   7 7026.94 1302.55   1
  -2 -16  -7 10968.7 2480.14   1
   2  16   7 10366.5 2061.23   1
   3  15   7 4665.59 1253.22   1
  -3 -15  -7 5117.45 1770.17   1
   4  14   7 1619.05 823.254   1
  -4 -14  -7 1239.53 968.777   1
  -5 -13  -7-58.6131 430.512   1
   5  13   7 34.6543 191.963   1
   6  12   7 6069.02 1193.51   1
   4  16   7 4156.85 1128.25   1
  -4 -16  -7 3637.18 1550.99   1
   5  15   7-163.533 360.172   1
  -5 -15  -7 420.559 504.442   1
   6  14   7 1009.89 592.096   1
   6  16   7 1470.66 946.362   1
 -14  -6   8 1057.19 1076.66   1
 -14  -4   8-517.129 618.985   1
 -13  -5   8 5812.77 2522.94   1
 -14  -2   8 6283.64 1795.99   1
 -13  -3   8 1.35894 478.519   1
 -12  -4   8 2851.89 2129.77   1
 -11  -5   8-89.6563 393.902   1
 -14   0   8 5214.81 1440.81   1
 -13  -1   8 1188.37 741.201   1
 -12  -2   8 569.032 632.948   1
 -10  -4   8 307.254 685.804   1
 -14   2   8 1586.17 745.752   1
 -13   1   8 2135.84 925.978   1
 -12   0   8 5957.37 1496.54   1
 -11  -1   8 183.826 378.127   1
 -10  -2   8 7549.86 2733.27   1
  -9  -3   8 1638.73 1970.13   1
  15  -5  -8-39.7421 288.301   1
  14  -4  -8 1725.81 1349.65   1
 -14   4   8 15091.7 2229.71   1
 -12   2   8 406.035 453.996   1
 -10   0   8 3172.92 1707.35   1
  -9  -1   8 193.800 588.877   1
  15  -7  -8 42.8448 292.004   1
  14  -6  -8 71.4490 468.618   1
 -14   6   8 701.883 531.141   1
  13  -5  -8 1470.36 1253.96   1
 -13   5   8 8198.52 1850.47   1
 -12   4   8 4697.46 1122.87   1
  12  -4  -8 1218.92 1107.07   1
 -10   2   8 1198.47 1023.71   1
  -9   1   8-122.822 295.481   1
  -6  -2   8 493.317 694.855   1
  15  -9  -8 788.259 1007.72   1
 -14   8   8 1781.43 808.952   1
  14  -8  -8 349.199 554.923   1
 -13   7   8 381.634 472.006   1
  13  -7  -8 161.570 239.672   1
 -12   6   8 38708.2 3455.77   1
  11  -5  -8 6896.56 2417.66   1
 -11   5   8 15168.3 2078.80   1
 -10   4   8 5015.29 1579.40   1
  10  -4  -8 2162.20 1635.88   1
  -9   3   8 142.707 225.433   1
   9  -3  -8-178.348 315.525   1
   8  -2  -8 2743.23 2218.98   1
  -8   2   8 4007.88 1557.70   1
  -6   0   8 3862.06 2040.33   1
  -5  -1   8 3122.65 1576.46   1
  15 -11  -8-283.391 547.873   1
  14 -10  -8 1173.49 973.989   1
 -14  10   8 3865.32 1179.73   1
  13  -9  -8 673.839 710.943   1
 -13   9   8 315.164 395.305   1
  12  -8  -8 7932.54 3002.53   1
  11  -7  -8 264.909 710.081   1
 -11   7   8 499.596 419.810   1
  10  -6  -8 1794.97 1168.76   1
 -10   6   8 3261.17 1091.73   1
  -3  -1   8 8441.24 2194.33   1
  -2  -2   8 781.752 728.850   1
  15 -13  -8 645.288 855.528   1
 -14  12   8 8097.63 1774.51   1
  14 -12  -8 6500.07 1897.34   1
 -13  11   8 6837.80 1534.34   1
  13 -11  -8 2713.75 1286.52   1
 -12  10   8 673.050 560.246   1
  12 -10  -8 62.4048 253.083   1
 -11   9   8 3280.61 987.478   1
  11  -9  -8 2096.23 1492.01   1
  10  -8  -8 12088.4 3065.31   1
 -10   8   8 15640.2 2172.87   1
   9  -7  -8 1891.42 1468.91   1
  -9   7   8 3746.33 1164.74   1
  -8   6   8 1479.30 624.613   1
   8  -6  -8 522.323 653.744   1
  -7   5   8 26196.0 2784.89   1
  -6   4   8 183.625 250.349   1
   6  -4  -8 430.875 625.931   1
   5  -3  -8 442.814 600.963   1
  -5   3   8 844.829 719.076   1
  -4   2   8 9895.09 2594.48   1
   4  -2  -8 7678.34 2593.10   1
  -3   1   8 1637.14 1058.81   1
  -2   0   8 10297.1 2284.99   1
  -1  -1   8-29.6318 221.125   1
 -13  13   8 90.6091 76.6219   1
  13 -13  -8-46.9624 397.671   1
  12 -12  -8 8015.60 2104.05   1
 -12  12   8 10455.5 1885.80   1
 -11  11   8 77.5159 219.477   1
  11 -11  -8-469.467 644.162   1
 -10  10   8 1588.59 643.109   1
  10 -10  -8 1471.82 994.974   1
  -9   9   8 5156.96 1301.96   1
   9  -9  -8 4031.21 1669.22   1
   8  -8  -8 274.689 390.907   1
  -8   8   8-91.1389 419.344   1
  -7   7   8 663.891 431.895   1
   7  -7  -8 453.494 418.022   1
  -6   6   8 46477.1 4212.60   1
  -4   4   8 2744.52 1158.40   1
   4  -4  -8 796.843 916.014   1
  -2   2   8 921.377 713.046   1
   0   0   8 509.277 573.146   1
   1  -1   8-344.665 673.799   1
   2  -2   8 2294.04 1110.05   1
  11 -13  -8 4874.65 1854.66   1
 -11  13   8 11163.9 1998.25   1
  10 -12  -8 467.424 652.303   1
 -10  12   8-46.7159 143.408   1
   9 -11  -8 7289.07 2406.07   1
  -9  11   8 9471.99 1777.08   1
  -8  10   8 22328.0 2783.01   1
   7  -9  -8 312.934 483.683   1
  -7   9   8-55.1369 94.2270   1
   6  -8  -8 13568.4 3055.63   1
  -6   8   8 21810.8 2734.23   1
  -5   7   8 6487.31 1471.11   1
   5  -7  -8 3680.85 1532.71   1
  -4   6   8 5242.78 1467.43   1
   4  -6  -8 3422.33 1717.44   1
   3  -5  -8 1307.72 1031.71   1
  -3   5   8 1872.97 872.895   1
   2  -4  -8 243.397 467.439   1
  -2   4   8 160.043 467.739   1
  -1   3   8 24081.8 3593.62   1
   1   1   8 9542.58 2414.74   1
   2   0   8-323.256 332.475   1
   3  -1   8 4306.26 1229.68   1
   4  -2   8 878.770 763.864   1
   5  -3   8 236.231 379.261   1
  10 -14  -8 8039.85 2313.53   1
   9 -13  -8 3831.40 1324.38   1
  -9  13   8 4738.38 1261.74   1
   8 -12  -8 203.572 440.421   1
  -8  12   8 122.214 151.427   1
   7 -11  -8-212.661 400.924   1
  -7  11   8 34.8144 110.442   1
   6 -10  -8 23353.5 3471.73   1
  -6  10   8 32424.1 3288.71   1
   5  -9  -8 329.277 370.143   1
  -5   9   8 26.4576 402.668   1
  -4   8   8 1898.53 866.669   1
   4  -8  -8 882.765 579.347   1
  -3   7   8 2993.40 1197.95   1
   3  -7  -8 2973.94 1481.58   1
  -2   6   8 661.668 429.141   1
   2  -6  -8 673.589 724.171   1
  -1   5   8 3747.79 1328.34   1
   1  -5  -8 1615.60 1075.67   1
   0  -4  -8-89.9999 316.819   1
   0   4   8 405.794 503.489   1
   1   3   8 13383.9 2417.46   1
   2   2   8 5857.31 1727.41   1
   3   1   8 194.147 400.375   1
   4   0   8 305.378 455.209   1
   5  -1   8 4022.53 1395.38   1
   6  -2   8 77.1824 229.983   1
   7  -3   8 971.874 577.459   1
   8 -14  -8 9061.14 2130.17   1
  -8  14   8 9017.64 1828.18   1
   7 -13  -8 24867.3 3704.34   1
  -7  13   8 29737.4 3443.81   1
   6 -12  -8 554.191 596.391   1
  -6  12   8 670.327 423.247   1
   5 -11  -8 21164.6 3546.22   1
  -5  11   8 24302.1 2944.48   1
   4 -10  -8 13933.2 2803.22   1
  -4  10   8 17946.7 2591.65   1
  -3   9   8 30132.3 3801.26   1
  -2   8   8 4551.49 1250.88   1
   2  -8  -8 4603.51 1793.32   1
  -1   7   8 9277.49 2018.60   1
   1  -7  -8 8522.74 2355.36   1
   0   6   8 669.258 692.353   1
   0  -6  -8 358.043 494.049   1
  -1  -5  -8 3641.63 1519.18   1
   1   5   8 5223.35 1466.63   1
   2   4   8 3150.54 1127.68   1
   3   3   8 5188.81 1449.61   1
   4   2   8 13806.3 2062.74   1
   5   1   8 285.805 233.066   1
   6   0   8 314.382 296.355   1
   6 -14  -8 505.590 428.764   1
  -6  14   8 221.045 166.368   1
   5 -13  -8 2532.23 1111.13   1
  -5  13   8 3370.18 1185.18   1
   4 -12  -8 1148.34 1037.08   1
  -4  12   8 1356.21 907.171   1
   3 -11  -8 29551.0 4350.56   1
  -3  11   8 44513.3 4139.25   1
  -2  10   8 572.132 460.336   1
   2 -10  -8 113.300 699.380   1
   1  -9  -8 25925.9 4150.22   1
  -1   9   8 18024.2 2954.61   1
   0  -8  -8 31.5648 156.149   1
   0   8   8 156.445 309.449   1
   1   7   8 7219.32 1657.62   1
  -1  -7  -8 2044.60 1207.41   1
   2   6   8 8997.25 2043.43   1
  -2  -6  -8 4020.76 1843.71   1
   3   5   8 543.415 593.511   1
   4   4   8 727.733 481.075   1
   5   3   8 7122.39 1402.67   1
   6   2   8 1681.94 678.728   1
   4 -14  -8 6658.63 1878.77   1
  -4  14   8 7969.31 1795.45   1
   3 -13  -8 758.981 728.071   1
  -3  13   8 1449.27 768.613   1
   2 -12  -8 1767.62 1006.56   1
  -2  12   8 2510.69 1030.93   1
  -1  11   8 44998.5 4134.05   1
   0 -10  -8-128.424 521.659   1
   0  10   8 207.532 353.740   1
  -1  -9  -8 695.340 1005.61   1
   1   9   8 1773.27 995.737   1
  -2  -8  -8 334.139 749.131   1
   2   8   8 719.597 541.705   1
  -3  -7  -8 1915.54 1397.18   1
   3   7   8 6787.85 1478.14   1
   4   6   8 61.5641 285.654   1
   5   5   8 4339.62 1146.55   1
   6   4   8 3301.01 941.541   1
   2 -14  -8 5355.40 1776.61   1
  -2  14   8 10118.2 2104.76   1
   1 -13  -8 416.289 522.543   1
  -1  13   8 251.631 359.799   1
   0  12   8-46.0106 252.902   1
   0 -12  -8 211.689 436.283   1
   1  11   8 33288.1 3539.13   1
  -2 -10  -8 1527.82 1457.66   1
   2  10   8 2563.08 930.034   1
  -3  -9  -8 1995.53 1350.47   1
   3   9   8 3001.73 1014.79   1
  -4  -8  -8 214.537 599.640   1
   4   8   8 794.389 587.481   1
   5   7   8 4410.51 1134.34   1
   6   6   8 1988.57 729.640   1
   0  14   8 40.5087 237.353   1
   0 -14  -8 228.789 561.734   1
   1  13   8 374.829 448.037   1
  -1 -13  -8 171.704 499.301   1
  -2 -12  -8 13.5988 628.832   1
   2  12   8 510.972 553.531   1
  -3 -11  -8 330.111 552.944   1
   3  11   8 296.923 278.740   1
  -4 -10  -8 1873.93 1345.98   1
   4  10   8 3882.07 1053.89   1
  -5  -9  -8 376.626 821.273   1
   5   9   8 422.975 359.708   1
   6   8   8-43.7949 104.749   1
   2  14   8 112.176 253.288   1
  -2 -14  -8-1.82150 386.211   1
  -3 -13  -8 2927.02 1459.49   1
   3  13   8 5683.48 1412.40   1
  -4 -12  -8 455.140 525.742   1
   4  12   8 6661.46 1478.03   1
  -5 -11  -8 1120.32 1521.78   1
   5  11   8 1049.79 583.952   1
   6  10   8 1147.04 537.663   1
  -4 -14  -8 144.633 502.449   1
   4  14   8 1365.81 695.155   1
   5  13   8-100.979 215.596   1
 -14  -6   9-367.740 298.265   1
 -14  -4   9-505.600 557.649   1
 -13  -5   9-342.876 397.312   1
 -14  -2   9 398.817 602.904   1
 -13  -3   9-45.7591 455.210   1
 -12  -4   9 392.818 656.470   1
 -15   1   9 1.11445 713.954   1
 -14   0   9-28.2344 153.989   1
 -13  -1   9 597.731 835.572   1
 -12  -2   9-83.8653 204.877   1
 -11  -3   9 3255.16 1780.77   1
 -10  -4   9-73.5036 935.125   1
 -15   3   9 3586.05 1209.68   1
 -14   2   9 726.806 595.762   1
 -13   1   9 7276.90 1904.49   1
 -12   0   9 433.712 627.511   1
 -11  -1   9 1119.86 1136.51   1
 -10  -2   9 1885.86 1930.54   1
  -9  -3   9-101.050 274.281   1
  16  -6  -9 758.850 831.832   1
  15  -5  -9-228.741 542.326   1
 -15   5   9 74.4602 114.987   1
 -14   4   9 374.394 422.320   1
 -13   3   9 215.289 186.913   1
 -12   2   9 97.5734 111.511   1
 -11   1   9 16.9939 249.090   1
 -10   0   9 3610.05 2606.85   1
  -9  -1   9 187.222 169.643   1
  -8  -2   9-419.604 531.460   1
  16  -8  -9 832.202 604.182   1
 -15   7   9 1120.32 606.535   1
  15  -7  -9-143.069 216.967   1
 -14   6   9 831.281 714.767   1
  14  -6  -9 182.283 497.791   1
  13  -5  -9-406.567 475.547   1
 -13   5   9 274.697 178.271   1
 -12   4   9 483.012 441.649   1
  12  -4  -9 9337.83 4794.49   1
  11  -3  -9 4961.47 3705.77   1
 -10   2   9 5023.20 2212.39   1
  -8   0   9 8533.68 2473.27   1
  16 -10  -9 112.983 192.749   1
 -15   9   9 11686.7 2094.04   1
  15  -9  -9 2955.02 1598.90   1
 -14   8   9 136.784 363.357   1
  14  -8  -9 233.876 534.102   1
  13  -7  -9 199.615 453.451   1
 -13   7   9 182.541 273.241   1
  12  -6  -9-423.985 124.200   1
 -12   6   9 95.9108 175.000   1
 -11   5   9 443.992 467.811   1
  11  -5  -9 427.362 742.832   1
  10  -4  -9 1742.41 2116.11   1
  -9   3   9 942.266 770.564   1
   9  -3  -9 52.6581 849.274   1
  -5  -1   9 178.288 411.457   1
  15 -11  -9 1281.26 1161.31   1
 -15  11   9 2632.48 1205.08   1
  14 -10  -9 594.966 967.650   1
 -14  10   9 2188.44 985.928   1
  13  -9  -9 3517.32 1777.28   1
 -13   9   9 7975.91 1735.12   1
  12  -8  -9-443.005 643.981   1
 -12   8   9 360.483 343.888   1
  11  -7  -9 207.932 231.369   1
 -11   7   9 451.724 428.209   1
 -10   6   9 503.939 524.975   1
  10  -6  -9 728.570 939.506   1
   9  -5  -9 6476.96 3080.91   1
   8  -4  -9-372.741 419.842   1
  -8   4   9 550.573 562.022   1
  -5   1   9 8632.03 2725.65   1
  -4   0   9 6419.79 2190.38   1
  -2  -2   9 267.507 562.947   1
  13 -11  -9 4091.06 1761.84   1
 -13  11   9 7874.81 1747.56   1
  12 -10  -9-114.079 275.208   1
 -12  10   9 138.990 58.8105   1
  11  -9  -9 10374.4 3874.99   1
 -11   9   9 25423.1 2918.27   1
  10  -8  -9 915.674 1598.66   1
 -10   8   9 6942.41 1697.74   1
  -9   7   9 4131.72 1260.64   1
   9  -7  -9 1737.77 1739.84   1
  -7   5   9 2277.60 1015.58   1
   7  -5  -9 1527.74 1344.75   1
   6  -4  -9 3399.84 1816.86   1
  -6   4   9 5531.28 1799.64   1
  -4   2   9 3837.70 1671.98   1
  -1  -1   9-277.275 477.189   1
 -11  11   9 5876.69 1827.85   1
  11 -11  -9 8105.62 3277.74   1
 -10  10   9 4523.04 1238.80   1
  10 -10  -9 2760.52 1663.94   1
   9  -9  -9-220.033 667.133   1
  -9   9   9 214.088 249.097   1
   8  -8  -9 15280.3 3797.45   1
  -8   8   9 28557.3 3076.52   1
  -7   7   9-166.422 215.425   1
   7  -7  -9 303.707 484.563   1
   6  -6  -9 794.023 929.422   1
  -6   6   9 952.118 696.565   1
  -4   4   9 7508.50 2036.29   1
   4  -4  -9 4030.50 1903.09   1
  -3   3   9 9673.00 2442.13   1
   3  -3  -9 6506.44 2366.37   1
  -2   2   9 4014.52 1643.32   1
  -1   1   9 6849.54 2017.06   1
   0   0   9 1238.42 783.880   1
   1  -1   9 595.293 519.165   1
   2  -2   9 948.508 764.129   1
 -10  12   9-253.337 348.393   1
  10 -12  -9 457.548 1254.12   1
   9 -11  -9 25412.7 4502.33   1
  -9  11   9 27601.8 3237.64   1
   8 -10  -9 15695.7 3801.31   1
  -8  10   9 19975.1 2716.64   1
   7  -9  -9 12007.7 3651.92   1
  -7   9   9 24588.5 3363.24   1
  -6   8   9 1240.80 742.516   1
   6  -8  -9 196.599 353.152   1
   5  -7  -9 23567.3 4349.69   1
   4  -6  -9 898.326 1035.72   1
  -4   6   9 1341.51 838.161   1
   3  -5  -9 5899.41 2454.70   1
  -3   5   9 10855.0 2450.95   1
   2  -4  -9 854.360 905.181   1
  -2   4   9 2593.90 1233.59   1
  -1   3   9 27495.5 3969.30   1
   0   2   9 28.0476 282.480   1
   1   1   9 6143.06 2047.89   1
   2   0   9 4007.04 1650.22   1
   3  -1   9 4773.95 1608.53   1
   4  -2   9 1283.97 735.858   1
   5  -3   9 1.56617 297.464   1
  -8  12   9 433.882 438.108   1
   8 -12  -9 495.658 877.750   1
  -7  11   9 3038.95 1112.79   1
   7 -11  -9 3119.06 1485.07   1
  -6  10   9 16613.9 2624.45   1
   6 -10  -9 8407.86 3122.88   1
   5  -9  -9 17428.1 3934.86   1
  -5   9   9 30352.2 3517.07   1
  -4   8   9 25855.1 3255.88   1
   4  -8  -9 14811.0 3594.43   1
  -3   7   9 6396.70 2021.69   1
   3  -7  -9 5638.46 2208.75   1
  -2   6   9 81010.1 6143.33   1
   2  -6  -9 34277.1 5199.24   1
   1  -5  -9 8254.06 2381.28   1
  -1   5   9 9198.17 2150.66   1
   0   4   9 5609.59 1736.51   1
   1   3   9 11802.3 2386.84   1
   2   2   9 335.622 529.713   1
   3   1   9 5853.60 1963.80   1
   4   0   9 961.891 732.659   1
   5  -1   9 1788.32 909.941   1
   6  -2   9 134.956 259.311   1
  -6  12   9 1589.95 711.621   1
   6 -12  -9 2069.20 1229.99   1
  -5  11   9 4820.70 1484.27   1
   5 -11  -9 3225.42 1653.61   1
   4 -10  -9 637.763 831.061   1
  -4  10   9 1674.00 897.536   1
   3  -9  -9 5811.59 2285.25   1
  -3   9   9 7792.85 1750.82   1
  -2   8   9 1336.81 659.054   1
   2  -8  -9 1438.49 1159.01   1
  -1   7   9 42131.1 5019.61   1
   0   6   9-215.014 58.3041   1
   0  -6  -9 29.2649 343.779   1
   1   5   9 861.711 655.898   1
   2   4   9 1443.31 823.263   1
   3   3   9 1486.45 832.147   1
   4   2   9 1226.19 618.817   1
   5   1   9 118.204 137.395   1
   6   0   9-20.0838 221.932   1
  -4  12   9 111.473 258.681   1
   4 -12  -9-224.716 674.331   1
   3 -11  -9 27580.9 5220.95   1
  -3  11   9 32643.1 3968.70   1
   2 -10  -9 424.269 511.223   1
  -2  10   9 475.392 104.650   1
   1  -9  -9 13110.6 3194.59   1
  -1   9   9 14072.2 2553.94   1
   0   8   9 43801.7 4420.13   1
   1   7   9 3891.42 1321.36   1
  -1  -7  -9 1467.46 1014.45   1
   2   6   9 7172.94 1889.36   1
  -2  -6  -9 4177.05 1831.62   1
   3   5   9 57.9212 117.170   1
   4   4   9 1339.24 639.244   1
   5   3   9 7609.21 1442.00   1
   6   2   9 332.969 407.249   1
  -2  12   9-190.814 299.605   1
   2 -12  -9 1003.97 1237.62   1
   1 -11  -9 219.710 163.053   1
  -1  11   9 112.257 302.835   1
   0 -10  -9 328.529 416.091   1
   0  10   9 293.737 448.129   1
  -1  -9  -9 2663.13 2589.71   1
   1   9   9 6803.82 1938.42   1
  -2  -8  -9 22.7804 298.071   1
   2   8   9 882.940 528.515   1
   3   7   9 1944.10 805.511   1
  -3  -7  -9 385.652 976.298   1
   4   6   9 255.620 201.155   1
   5   5   9 144.726 58.9452   1
   6   4   9-179.677 229.274   1
   0 -12  -9 2051.24 1711.56   1
   0  12   9 670.351 540.744   1
  -1 -11  -9-264.407 956.456   1
   1  11   9 586.149 301.215   1
  -2 -10  -9-875.447 955.167   1
   2  10   9 255.816 412.925   1
   3   9   9 405.450 474.114   1
  -3  -9  -9 302.824 622.786   1
  -4  -8  -9 508.281 902.753   1
   4   8   9 4533.73 1293.15   1
   5   7   9 2788.07 934.816   1
  -2 -12  -9 2438.64 2050.05   1
   2  12   9 337.655 578.341   1
  -3 -11  -9 5740.18 2796.76   1
   3  11   9 5772.98 1464.59   1
  -4 -10  -9-276.204 59.0282   1
   4  10   9-179.541 204.282   1
   5   9   9 201.236 104.264   1
   5  11   9 371.116 400.202   1
 -15  -3  10 1274.25 1281.82   1
 -14  -4  10-409.158 861.298   1
 -13  -5  10 298.987 470.061   1
 -15  -1  10 65.2258 278.671   1
 -14  -2  10-142.237 322.946   1
 -13  -3  10 323.670 830.752   1
 -12  -4  10 1717.42 2757.26   1
 -15   1  10 240.313 385.605   1
 -14   0  10-195.726 497.128   1
 -13  -1  10 1204.11 994.593   1
 -12  -2  10-91.5375 251.572   1
 -11  -3  10 548.731 1343.06   1
 -15   3  10 438.615 513.537   1
 -14   2  10 1106.47 794.971   1
 -13   1  10 1439.79 1228.64   1
 -12   0  10 913.080 1417.39   1
 -11  -1  10 24.5391 508.295   1
 -10  -2  10 1190.68 2091.69   1
  -9  -3  10 446.086 1796.24   1
  16  -6 -10 190.900 710.772   1
 -15   5  10 10323.0 2477.78   1
 -14   4  10 982.724 700.066   1
 -13   3  10 3782.31 1500.33   1
 -12   2  10 778.540 640.596   1
 -11   1  10 907.611 1021.08   1
 -10   0  10 742.223 981.595   1
  -9  -1  10-105.808 141.868   1
  -8  -2  10 557.108 1077.13   1
  16  -8 -10 188.056 356.390   1
  15  -7 -10-337.640 779.349   1
 -15   7  10-191.368 46.0327   1
  14  -6 -10 282.717 791.683   1
 -14   6  10 195.976 169.158   1
 -13   5  10 244.548 378.148   1
  13  -5 -10 293.687 472.846   1
 -12   4  10 1384.78 856.133   1
  12  -4 -10-244.269 437.280   1
 -11   3  10 3217.68 1266.60   1
 -10   2  10 152.687 545.099   1
  -9   1  10 1436.43 1539.00   1
  -8   0  10 1327.61 1424.40   1
  -7  -1  10 1935.04 1361.40   1
  -6  -2  10 2155.93 1549.11   1
  14  -8 -10 3636.87 2011.59   1
 -14   8  10 13862.6 2324.22   1
  13  -7 -10 1.85849 426.117   1
 -13   7  10 60.6122 313.296   1
  12  -6 -10 8486.73 3316.94   1
 -11   5  10 733.865 609.034   1
  11  -5 -10 509.925 1011.70   1
 -10   4  10 2470.20 1258.86   1
  10  -4 -10 417.855 1676.54   1
   9  -3 -10 2208.34 2439.85   1
  -9   3  10 3419.53 2000.70   1
  -8   2  10 718.855 842.361   1
  -7   1  10 10947.4 3109.03   1
  -6   0  10 1948.24 1425.38   1
  -5  -1  10 3175.19 1902.73   1
  -4  -2  10 2341.05 1808.30   1
  13  -9 -10 5593.71 2853.37   1
 -12   8  10 1246.21 765.573   1
  12  -8 -10 1752.90 1190.54   1
  11  -7 -10-333.660 535.837   1
 -11   7  10 66.3958 249.556   1
 -10   6  10 2738.35 1611.49   1
  10  -6 -10 2063.66 2479.15   1
   9  -5 -10 2655.91 3005.72   1
   8  -4 -10 794.458 1449.13   1
  -8   4  10 2297.28 1251.93   1
  -7   3  10 3.59384 489.748   1
   7  -3 -10-175.893 566.060   1
  -5   1  10 127.918 427.094   1
  -4   0  10 2728.12 1450.87   1
  -3  -1  10 1403.48 1116.62   1
  11  -9 -10 2721.21 2040.95   1
 -11   9  10 1741.07 1109.39   1
  10  -8 -10 4717.00 2555.23   1
 -10   8  10 10559.5 2047.39   1
   9  -7 -10 626.897 986.171   1
  -9   7  10 368.379 394.444   1
   8  -6 -10 10260.4 3731.59   1
   7  -5 -10-743.666 990.495   1
  -7   5  10 303.389 565.590   1
  -6   4  10 393.009 429.002   1
   6  -4 -10-34.8754 252.456   1
  -5   3  10 1149.80 976.003   1
  -3   1  10 329.226 353.267   1
  -2   0  10 205.436 237.180   1
  -1  -1  10 287.731 432.160   1
   0  -2  10 570.507 686.761   1
   9  -9 -10 1811.62 1873.47   1
  -9   9  10 6648.67 1894.40   1
  -8   8  10-99.7244 222.903   1
   8  -8 -10 272.016 611.033   1
   7  -7 -10 2634.88 1795.10   1
  -7   7  10 2063.41 1040.35   1
  -6   6  10 134.498 208.903   1
   6  -6 -10 1072.47 909.611   1
  -5   5  10 8027.65 2221.96   1
   5  -5 -10 6256.37 2824.42   1
  -4   4  10 5879.75 2031.69   1
   4  -4 -10 4419.48 2195.44   1
  -3   3  10-179.856 531.697   1
  -1   1  10 1689.51 1127.97   1
   0   0  10-1.36668 144.888   1
   1  -1  10 92.7695 186.050   1
   2  -2  10 198.954 294.047   1
   7  -9 -10-2.31384 317.702   1
  -7   9  10 89.1581 248.755   1
  -6   8  10 22974.5 3063.75   1
   6  -8 -10 14262.1 3669.53   1
  -5   7  10 3478.66 1598.56   1
   5  -7 -10 3520.43 1635.83   1
   4  -6 -10 5801.78 2556.89   1
   3  -5 -10 4389.14 2113.23   1
  -3   5  10 7146.89 2013.52   1
  -2   4  10 432.647 440.927   1
  -1   3  10 4517.62 1602.75   1
   0   2  10 417.256 615.509   1
   1   1  10 2885.70 1653.45   1
   2   0  10 923.920 887.452   1
   3  -1  10 7.52665 273.148   1
   4  -2  10 3181.05 1410.95   1
  -5   9  10 5986.33 1620.62   1
   5  -9 -10 2092.90 1773.86   1
  -4   8  10 587.289 475.184   1
   4  -8 -10-210.245 371.606   1
  -3   7  10 3859.67 1544.21   1
   3  -7 -10 2426.09 1444.80   1
  -2   6  10 2442.19 1152.51   1
   2  -6 -10 983.252 1049.21   1
   1  -5 -10 610.221 949.125   1
  -1   5  10-1444.60 940.760   1
   0   4  10 12311.7 2656.35   1
   1   3  10 464.973 493.163   1
   2   2  10 348.920 461.974   1
   3   1  10 432.287 611.841   1
   4   0  10-123.840 117.789   1
   5  -1  10 127.943 190.421   1
  -3   9  10 899.170 639.517   1
   3  -9 -10 2369.00 1658.44   1
  -2   8  10 245.761 341.939   1
   2  -8 -10 366.768 732.845   1
  -1   7  10 37.1187 453.710   1
   1  -7 -10 32.8182 481.505   1
   0   6  10 1064.84 734.439   1
   0  -6 -10 661.866 873.872   1
   1   5  10 2636.79 1099.81   1
   2   4  10 1450.51 857.422   1
   3   3  10 12431.8 2347.37   1
   4   2  10 630.318 480.707   1
   5   1  10 2417.76 864.744   1
   1  -9 -10 1646.38 1842.69   1
  -1   9  10 15.5657 818.044   1
   0   8  10-95.0353 120.636   1
   0  -8 -10-144.663 778.121   1
  -1  -7 -10 515.739 414.098   1
   1   7  10 1580.55 991.585   1
   2   6  10 2464.80 1350.23   1
   3   5  10 170.366 156.867   1
   4   4  10 650.833 519.233   1
   5   3  10 358.936 154.992   1
   2   8  10 1379.62 896.380   1
  -2  -8 -10 2224.98 2272.78   1
   3   7  10 2013.86 898.724   1
   4   6  10 381.903 358.126   1
   5   5  10 475.651 309.153   1
   5   7  10 1011.00 948.876   1
 -15  -5  11-368.984 842.662   1
 -15  -3  11-954.890 992.270   1
 -14  -4  11 692.663 1320.53   1
 -15  -1  11 450.995 466.710   1
 -14  -2  11-231.597 274.391   1
 -13  -3  11 101.758 536.743   1
 -12  -4  11 419.628 297.742   1
 -15   1  11 374.709 604.508   1
 -14   0  11 456.516 1041.36   1
 -13  -1  11 40.8759 496.840   1
 -12  -2  11-343.311 459.988   1
 -11  -3  11 496.969 697.598   1
 -15   3  11 3032.79 1271.89   1
 -14   2  11 1828.94 1057.77   1
 -13   1  11 1652.44 1492.31   1
 -12   0  11 1161.57 1490.01   1
 -11  -1  11 151.031 892.957   1
 -10  -2  11-996.905 943.216   1
  -9  -3  11 348.719 1616.20   1
 -14   4  11 645.758 780.910   1
 -13   3  11 362.533 469.675   1
 -12   2  11 574.433 912.501   1
 -11   1  11 321.273 763.307   1
 -10   0  11-332.843 608.319   1
  -9  -1  11 4.56280 144.073   1
  -8  -2  11 304.779 381.406   1
 -12   4  11 631.599 666.693   1
 -10   2  11 4419.55 1741.09   1
  -8   0  11 2151.24 1920.54   1
  -7  -1  11 3155.40 1948.98   1
  11  -5 -11 1560.57 3580.49   1
  10  -4 -11 279.417 998.934   1
 -10   4  11-98.3954 124.685   1
  -8   2  11 2551.49 1835.94   1
  -7   1  11 3371.83 2036.18   1
  -6   0  11 3167.89 1825.91   1
  -5  -1  11 2835.42 1732.10   1
  -4  -2  11 1538.94 1281.20   1
   9  -5 -11 4938.57 3575.51   1
  -8   4  11 573.409 436.166   1
   8  -4 -11 1035.78 1633.15   1
  -6   2  11 1810.02 1483.58   1
  -5   1  11 106.675 585.916   1
  -4   0  11 2673.92 1583.96   1
   7  -5 -11 4191.03 2765.69   1
   6  -4 -11 4832.61 2563.27   1
  -6   4  11 2363.60 1284.06   1
  -5   3  11 7390.62 2506.21   1
  -4   2  11 12690.6 3420.23   1
  -3   1  11 3963.78 1836.15   1
   0   0   0    0.00    0.00   0
;
_shelx_hkl_checksum   85483
