# Supplementary material for: Polymorphism of feldspars above 10 GPa
Source: Nat Commun. 2020 Jun 1;11:2721. doi: 10.1038/s41467-020-16547-4 (PMC7264230; doi:10.1038/s41467-020-16547-4)
Supplement: Supplementary file 4 — Supplementary Data 1 [file 41467_2020_16547_MOESM4_ESM.zip › CIFs/Microcline_p04_9i8GPa.cif]

 
data_Microcline-I_9i8GPa
 

_publ_requested_journal          'Nature Communications' 

_publ_contact_author_name        'Anna Pakhomova'
_publ_contact_author_address     
;Deutsches Elektronen-Synchrotron (DESY)
Notkestrasse 85
22607 Hamburg
Germany
;
_publ_contact_author_email       anna.pakhomova@desy.de
_publ_contact_author_phone       00494089985457
loop_
_publ_author_name
_publ_author_address
'Pakhomova, Anna'
;Deutsches Elektronen-Synchrotron (DESY)
Notkestrasse 85
22607 Hamburg
Germany
;

_audit_creation_method            'SHELXL-2016/6'
_shelx_SHELXL_version_number      '2016/6'
_chemical_name_systematic         microcline
_chemical_name_common             microcline
_chemical_melting_point           ?
_chemical_formula_moiety          ?
_chemical_formula_sum
 'Al K O8 Si3' 
_chemical_formula_weight          278.35

loop_
 _atom_type_symbol
 _atom_type_description
 _atom_type_scat_dispersion_real
 _atom_type_scat_dispersion_imag
 _atom_type_scat_source
 'O'  'O'  -0.0010   0.0008
 'International Tables Vol C Tables 4.2.6.8 and 6.1.1.4'
 'Al'  'Al'   0.0049   0.0077
 'International Tables Vol C Tables 4.2.6.8 and 6.1.1.4'
 'Si'  'Si'   0.0083   0.0108
 'International Tables Vol C Tables 4.2.6.8 and 6.1.1.4'
 'K'  'K'   0.0350   0.0412
 'International Tables Vol C Tables 4.2.6.8 and 6.1.1.4'

_space_group_crystal_system       triclinic
_space_group_IT_number             2
_space_group_name_H-M_alt         'C -1'
_space_group_name_Hall            ?
 
 
_shelx_space_group_comment
;
The symmetry employed for this shelxl refinement is uniquely defined
by the following loop, which should always be used as a source of
symmetry information in preference to the above space-group names.
They are only intended as comments.
;
 
loop_
 _space_group_symop_operation_xyz
 'x, y, z'
 'x+1/2, y+1/2, z'
 '-x, -y, -z'
 '-x+1/2, -y+1/2, -z'
 
_cell_length_a                    8.006(2)
_cell_length_b                    12.602(3)
_cell_length_c                    6.8794(8)
_cell_angle_alpha                 87.802(11)
_cell_angle_beta                  120.47(2)
_cell_angle_gamma                 92.01(2)
_cell_volume                      597.6(2)
_cell_formula_units_Z             4
_cell_measurement_temperature     293(2)
_cell_measurement_reflns_used   760
_cell_measurement_theta_min     1.9030
_cell_measurement_theta_max     17.4610
 
_exptl_crystal_description        'plate crystal'
_exptl_crystal_colour             colorless
_exptl_crystal_density_meas       ?
_exptl_crystal_density_method     ?
_exptl_crystal_density_diffrn     3.094          
_exptl_crystal_F_000              552
_exptl_transmission_factor_min    ?
_exptl_transmission_factor_max    ?
_exptl_crystal_size_max           0.02
_exptl_crystal_size_mid           0.015
_exptl_crystal_size_min           0.01
_exptl_absorpt_coefficient_mu     0.163
_shelx_estimated_absorpt_T_min    ?
_shelx_estimated_absorpt_T_max    ?
_exptl_absorpt_correction_type    'multi-scan'
_exptl_absorpt_correction_T_min                   0.80440
_exptl_absorpt_correction_T_max                   1.00000
_exptl_absorpt_process_details   
;
CrysAlisPro 1.171.38.43 (Rigaku Oxford Diffraction, 2015)
Empirical absorption correction using spherical harmonics,
 implemented in SCALE3 ABSPACK scaling algorithm.
;
_exptl_absorpt_special_details    ?
_diffrn_ambient_temperature       293(2)
_diffrn_ambient_pressure          9800000
_diffrn_radiation_wavelength      0.2907
_diffrn_radiation_type            synchrotron
_diffrn_source                    synchrotron
_diffrn_source_type               'PETRA III, Beamline P02.2'
_diffrn_measurement_device_type   'esperanto-CrysAlisPro-abstract goniometer imported esperanto images'
_diffrn_measurement_method        '\w scans'
_diffrn_detector_area_resol_mean  ?
_diffrn_reflns_number             2690
_diffrn_reflns_av_unetI/netI      0.0511
_diffrn_reflns_av_R_equivalents   0.0319
_diffrn_reflns_limit_h_min        -14
_diffrn_reflns_limit_h_max        14
_diffrn_reflns_limit_k_min        -20
_diffrn_reflns_limit_k_max        18
_diffrn_reflns_limit_l_min        -11
_diffrn_reflns_limit_l_max        11
_diffrn_reflns_theta_min          2.331
_diffrn_reflns_theta_max          15.322
_diffrn_reflns_theta_full         10.045
_diffrn_measured_fraction_theta_max   0.474
_diffrn_measured_fraction_theta_full  0.516
_diffrn_reflns_Laue_measured_fraction_max    0.474
_diffrn_reflns_Laue_measured_fraction_full   0.516
_diffrn_reflns_point_group_measured_fraction_max   0.474
_diffrn_reflns_point_group_measured_fraction_full  0.516
_reflns_number_total              1790
_reflns_number_gt                 1420
_reflns_threshold_expression      'I > 2\s(I)'
_reflns_Friedel_coverage          0.000
_reflns_Friedel_fraction_max      .
_reflns_Friedel_fraction_full     .
 
_reflns_special_details
;
 Reflections were merged by SHELXL according to the crystal
 class for the calculation of statistics and refinement.
 
 _reflns_Friedel_fraction is defined as the number of unique
 Friedel pairs measured divided by the number that would be
 possible theoretically, ignoring centric projections and
 systematic absences.
;
 
_computing_data_collection        
;
CrysAlisPro, Agilent Technologies,
Version 1.171.36.28 (release 01-02-2013 CrysAlis171 .NET)
(compiled Feb  1 2013,16:14:44)
;
_computing_cell_refinement        
;
CrysAlisPro, Agilent Technologies,
Version 1.171.36.28 (release 01-02-2013 CrysAlis171 .NET)
(compiled Feb  1 2013,16:14:44)
;
_computing_data_reduction         
;
CrysAlisPro, Agilent Technologies,
Version 1.171.36.28 (release 01-02-2013 CrysAlis171 .NET)
(compiled Feb  1 2013,16:14:44)
;
_computing_structure_solution      'SHELXL-2018/3 (Sheldrick, 2018)'
_computing_structure_refinement 'SHELXL-2018/3 (Sheldrick, 2018)'
_computing_molecular_graphics     ?
_computing_publication_material   ?
_refine_special_details           ?
_refine_ls_structure_factor_coef  Fsqd
_refine_ls_matrix_type            full
_refine_ls_weighting_scheme       calc
_refine_ls_weighting_details
'w=1/[\s^2^(Fo^2^)+(0.0901P)^2^+1.0686P] where P=(Fo^2^+2Fc^2^)/3'
_atom_sites_solution_primary      ?
_atom_sites_solution_secondary    ?
_atom_sites_solution_hydrogens    .
_refine_ls_hydrogen_treatment     undef
_refine_ls_extinction_method      'SHELXL-2016/6 (Sheldrick 2016)'
_refine_ls_extinction_coef        0.09(3)
_refine_ls_extinction_expression
 'Fc^*^=kFc[1+0.001xFc^2^\l^3^/sin(2\q)]^-1/4^'
_refine_ls_number_reflns          1790
_refine_ls_number_parameters      119
_refine_ls_number_restraints      0
_refine_ls_R_factor_all           0.0768
_refine_ls_R_factor_gt            0.0639
_refine_ls_wR_factor_ref          0.1836
_refine_ls_wR_factor_gt           0.1692
_refine_ls_goodness_of_fit_ref    1.095
_refine_ls_restrained_S_all       1.095
_refine_ls_shift/su_max           0.000
_refine_ls_shift/su_mean          0.000
 
loop_
 _atom_site_label
 _atom_site_type_symbol
 _atom_site_fract_x
 _atom_site_fract_y
 _atom_site_fract_z
 _atom_site_U_iso_or_equiv
 _atom_site_adp_type
 _atom_site_occupancy
 _atom_site_site_symmetry_order  
 _atom_site_calc_flag
 _atom_site_refinement_flags_posn
 _atom_site_refinement_flags_adp
 _atom_site_refinement_flags_occupancy
 _atom_site_disorder_assembly
 _atom_site_disorder_group
K1 K 0.25888(10) -0.00273(9) 0.16658(16) 0.0218(3) Uani 1 1 d . . . . .
Si2 Si -0.02261(16) 0.81045(13) 0.2311(2) 0.0226(4) Uani 1 1 d . . . . .
Si3 Si 0.67083(15) 0.12159(12) 0.2977(3) 0.0249(4) Uani 1 1 d . . . . .
Si4 Si 0.71079(17) 0.88763(12) 0.3691(3) 0.0288(5) Uani 1 1 d . . . . .
Al1 Al -0.03231(18) 0.19448(15) 0.1887(3) 0.0357(6) Uani 1 1 d . . . . .
O1 O 0.0052(5) 0.1529(3) -0.0208(7) 0.0249(10) Uani 1 1 d . . . . .
O2 O 0.6063(6) 0.0004(5) 0.2735(16) 0.071(3) Uani 1 1 d . . . . .
O3 O 0.7280(5) 0.1619(5) 0.1164(8) 0.0432(17) Uani 1 1 d . . . . .
O4 O 0.7800(4) 0.8546(4) 0.1975(6) 0.0280(11) Uani 1 1 d . . . . .
O5 O 0.0454(5) 0.3070(4) 0.3451(7) 0.0341(13) Uani 1 1 d . . . . .
O6 O -0.0192(4) 0.6824(3) 0.2568(7) 0.0242(10) Uani 1 1 d . . . . .
O7 O 0.1094(6) 0.0957(4) 0.3834(8) 0.0388(14) Uani 1 1 d . . . . .
O8 O 0.1597(4) 0.8601(3) 0.4483(7) 0.0273(12) Uani 1 1 d . . . . .
 
loop_
 _atom_site_aniso_label
 _atom_site_aniso_U_11
 _atom_site_aniso_U_22
 _atom_site_aniso_U_33
 _atom_site_aniso_U_23
 _atom_site_aniso_U_13
 _atom_site_aniso_U_12
K1 0.0219(3) 0.0175(6) 0.0299(4) -0.0034(5) 0.0158(3) -0.0021(3)
Si2 0.0255(4) 0.0159(10) 0.0380(7) 0.0079(8) 0.0249(4) 0.0051(4)
Si3 0.0251(4) 0.0154(9) 0.0473(8) -0.0042(8) 0.0280(5) -0.0040(4)
Si4 0.0335(5) 0.0145(9) 0.0582(9) -0.0103(8) 0.0376(6) -0.0060(5)
Al1 0.0306(5) 0.0399(12) 0.0558(10) -0.0328(10) 0.0351(6) -0.0207(6)
O1 0.0342(12) 0.016(2) 0.0400(18) 0.003(2) 0.0301(13) 0.0019(12)
O2 0.0292(16) 0.018(4) 0.168(8) -0.023(5) 0.052(3) -0.0061(16)
O3 0.0365(15) 0.064(4) 0.047(2) -0.028(3) 0.0349(16) -0.0291(19)
O4 0.0268(11) 0.035(3) 0.0336(16) 0.009(2) 0.0235(11) 0.0095(13)
O5 0.0456(16) 0.027(3) 0.054(2) -0.020(2) 0.0422(17) -0.0180(15)
O6 0.0264(11) 0.016(2) 0.0402(17) 0.005(2) 0.0243(11) 0.0015(11)
O7 0.0551(19) 0.032(3) 0.050(2) -0.026(3) 0.0421(18) -0.0203(18)
O8 0.0320(13) 0.016(3) 0.044(2) 0.003(2) 0.0268(13) 0.0010(12)
 
_geom_special_details
;
 All esds (except the esd in the dihedral angle between two l.s. planes)
 are estimated using the full covariance matrix.  The cell esds are taken
 into account individually in the estimation of esds in distances, angles
 and torsion angles; correlations between esds in cell parameters are only
 used when they are defined by crystal symmetry.  An approximate (isotropic)
 treatment of cell esds is used for estimating esds involving l.s. planes.
;
 
loop_
 _geom_bond_atom_site_label_1
 _geom_bond_atom_site_label_2
 _geom_bond_distance
 _geom_bond_site_symmetry_2
 _geom_bond_publ_flag
K1 O2 2.490(3) . ?
K1 O1 2.603(4) 3 ?
K1 O1 2.658(4) . ?
K1 O7 2.693(3) . ?
K1 O6 2.772(4) 2_545 ?
K1 O3 2.888(3) 3_655 ?
K1 O8 2.929(5) 1_545 ?
K1 O4 2.957(5) 3_665 ?
K1 O5 3.134(5) 2_545 ?
K1 Al1 3.2790(15) 3 ?
K1 Si3 3.2976(17) . ?
K1 Si2 3.373(2) 1_545 ?
Si2 O1 1.573(4) 3_565 ?
Si2 O4 1.594(3) 1_455 ?
Si2 O8 1.597(4) . ?
Si2 O6 1.617(5) . ?
Si2 Si3 2.780(2) 2_455 ?
Si3 O2 1.582(6) . ?
Si3 O3 1.593(5) . ?
Si3 O8 1.597(4) 3_666 ?
Si3 O6 1.616(3) 2_545 ?
Si4 O5 1.584(4) 2 ?
Si4 O7 1.592(4) 3_666 ?
Si4 O4 1.610(3) . ?
Si4 O2 1.614(7) 1_565 ?
Al1 O5 1.712(3) . ?
Al1 O1 1.718(3) . ?
Al1 O7 1.749(6) . ?
Al1 O3 1.758(3) 1_455 ?
 
loop_
 _geom_angle_atom_site_label_1
 _geom_angle_atom_site_label_2
 _geom_angle_atom_site_label_3
 _geom_angle
 _geom_angle_site_symmetry_1
 _geom_angle_site_symmetry_3
 _geom_angle_publ_flag
O2 K1 O1 132.27(13) . 3 ?
O2 K1 O1 128.0(2) . . ?
O1 K1 O1 94.24(13) 3 . ?
O2 K1 O7 125.80(17) . . ?
O1 K1 O7 93.80(9) 3 . ?
O1 K1 O7 56.84(15) . . ?
O2 K1 O6 56.70(14) . 2_545 ?
O1 K1 O6 168.47(14) 3 2_545 ?
O1 K1 O6 74.71(11) . 2_545 ?
O7 K1 O6 83.00(10) . 2_545 ?
O2 K1 O3 76.95(14) . 3_655 ?
O1 K1 O3 61.66(8) 3 3_655 ?
O1 K1 O3 119.41(14) . 3_655 ?
O7 K1 O3 155.41(10) . 3_655 ?
O6 K1 O3 120.67(10) 2_545 3_655 ?
O2 K1 O8 115.7(3) . 1_545 ?
O1 K1 O8 54.51(11) 3 1_545 ?
O1 K1 O8 109.81(10) . 1_545 ?
O7 K1 O8 64.24(13) . 1_545 ?
O6 K1 O8 131.97(11) 2_545 1_545 ?
O3 K1 O8 99.15(13) 3_655 1_545 ?
O2 K1 O4 83.1(3) . 3_665 ?
O1 K1 O4 112.78(13) 3 3_665 ?
O1 K1 O4 54.05(10) . 3_665 ?
O7 K1 O4 106.43(14) . 3_665 ?
O6 K1 O4 58.12(12) 2_545 3_665 ?
O3 K1 O4 83.62(14) 3_655 3_665 ?
O8 K1 O4 161.14(9) 1_545 3_665 ?
O2 K1 O5 52.35(18) . 2_545 ?
O1 K1 O5 83.55(11) 3 2_545 ?
O1 K1 O5 175.02(9) . 2_545 ?
O7 K1 O5 127.66(15) . 2_545 ?
O6 K1 O5 107.19(10) 2_545 2_545 ?
O3 K1 O5 55.62(13) 3_655 2_545 ?
O8 K1 O5 72.53(10) 1_545 2_545 ?
O4 K1 O5 122.77(9) 3_665 2_545 ?
O2 K1 Al1 108.93(11) . 3 ?
O1 K1 Al1 31.36(6) 3 3 ?
O1 K1 Al1 101.38(8) . 3 ?
O7 K1 Al1 123.39(8) . 3 ?
O6 K1 Al1 146.51(9) 2_545 3 ?
O3 K1 Al1 32.34(6) 3_655 3 ?
O8 K1 Al1 81.12(7) 1_545 3 ?
O4 K1 Al1 92.15(8) 3_665 3 ?
O5 K1 Al1 74.45(7) 2_545 3 ?
O2 K1 Si3 27.47(13) . . ?
O1 K1 Si3 158.59(6) 3 . ?
O1 K1 Si3 102.03(9) . . ?
O7 K1 Si3 106.69(8) . . ?
O6 K1 Si3 29.27(6) 2_545 . ?
O3 K1 Si3 97.87(7) 3_655 . ?
O8 K1 Si3 129.59(8) 1_545 . ?
O4 K1 Si3 67.80(8) 3_665 . ?
O5 K1 Si3 79.09(7) 2_545 . ?
Al1 K1 Si3 129.70(4) 3 . ?
O2 K1 Si2 132.3(2) . 1_545 ?
O1 K1 Si2 26.75(9) 3 1_545 ?
O1 K1 Si2 99.59(8) . 1_545 ?
O7 K1 Si2 75.35(10) . 1_545 ?
O6 K1 Si2 156.80(7) 2_545 1_545 ?
O3 K1 Si2 81.95(9) 3_655 1_545 ?
O8 K1 Si2 28.25(7) 1_545 1_545 ?
O4 K1 Si2 136.34(7) 3_665 1_545 ?
O5 K1 Si2 80.44(7) 2_545 1_545 ?
Al1 K1 Si2 56.25(4) 3 1_545 ?
Si3 K1 Si2 155.10(6) . 1_545 ?
O1 Si2 O4 108.2(2) 3_565 1_455 ?
O1 Si2 O8 107.1(2) 3_565 . ?
O4 Si2 O8 110.78(16) 1_455 . ?
O1 Si2 O6 110.48(19) 3_565 . ?
O4 Si2 O6 110.6(2) 1_455 . ?
O8 Si2 O6 109.5(2) . . ?
O1 Si2 Si3 94.14(14) 3_565 2_455 ?
O4 Si2 Si3 141.3(2) 1_455 2_455 ?
O8 Si2 Si3 91.21(16) . 2_455 ?
O6 Si2 Si3 30.68(9) . 2_455 ?
O1 Si2 K1 48.14(13) 3_565 1_565 ?
O4 Si2 K1 114.0(2) 1_455 1_565 ?
O8 Si2 K1 60.24(18) . 1_565 ?
O6 Si2 K1 134.82(10) . 1_565 ?
Si3 Si2 K1 104.51(4) 2_455 1_565 ?
O1 Si2 K1 49.63(14) 3_565 3_565 ?
O4 Si2 K1 60.69(19) 1_455 3_565 ?
O8 Si2 K1 110.4(2) . 3_565 ?
O6 Si2 K1 139.41(15) . 3_565 ?
Si3 Si2 K1 141.32(6) 2_455 3_565 ?
K1 Si2 K1 63.90(4) 1_565 3_565 ?
O2 Si3 O3 113.1(4) . . ?
O2 Si3 O8 108.4(4) . 3_666 ?
O3 Si3 O8 113.0(2) . 3_666 ?
O2 Si3 O6 103.45(19) . 2_545 ?
O3 Si3 O6 110.0(3) . 2_545 ?
O8 Si3 O6 108.35(16) 3_666 2_545 ?
O2 Si3 Si2 133.67(14) . 2_545 ?
O3 Si3 Si2 89.2(2) . 2_545 ?
O8 Si3 Si2 97.90(14) 3_666 2_545 ?
O6 Si3 Si2 30.70(16) 2_545 2_545 ?
O2 Si3 K1 46.53(12) . . ?
O3 Si3 K1 123.70(13) . . ?
O8 Si3 K1 123.15(17) 3_666 . ?
O6 Si3 K1 57.02(14) 2_545 . ?
Si2 Si3 K1 87.17(5) 2_545 . ?
O2 Si3 K1 68.0(4) . 3_656 ?
O3 Si3 K1 157.50(19) . 3_656 ?
O8 Si3 K1 49.68(17) 3_666 3_656 ?
O6 Si3 K1 90.83(18) 2_545 3_656 ?
Si2 Si3 K1 106.19(5) 2_545 3_656 ?
K1 Si3 K1 74.42(4) . 3_656 ?
O2 Si3 K1 71.6(3) . 3_655 ?
O3 Si3 K1 41.78(17) . 3_655 ?
O8 Si3 K1 124.74(10) 3_666 3_655 ?
O6 Si3 K1 125.78(15) 2_545 3_655 ?
Si2 Si3 K1 122.23(7) 2_545 3_655 ?
K1 Si3 K1 97.24(4) . 3_655 ?
K1 Si3 K1 130.58(5) 3_656 3_655 ?
O5 Si4 O7 117.0(3) 2 3_666 ?
O5 Si4 O4 108.58(18) 2 . ?
O7 Si4 O4 111.41(17) 3_666 . ?
O5 Si4 O2 105.6(2) 2 1_565 ?
O7 Si4 O2 108.2(3) 3_666 1_565 ?
O4 Si4 O2 105.3(4) . 1_565 ?
O5 Si4 K1 92.27(11) 2 3_666 ?
O7 Si4 K1 49.13(11) 3_666 3_666 ?
O4 Si4 K1 157.53(14) . 3_666 ?
O2 Si4 K1 75.9(3) 1_565 3_666 ?
O5 Si4 K1 64.57(18) 2 1_565 ?
O7 Si4 K1 124.33(12) 3_666 1_565 ?
O4 Si4 K1 120.44(16) . 1_565 ?
O2 Si4 K1 41.11(17) 1_565 1_565 ?
K1 Si4 K1 75.64(4) 3_666 1_565 ?
O5 Al1 O1 130.7(2) . . ?
O5 Al1 O7 102.9(2) . . ?
O1 Al1 O7 94.53(19) . . ?
O5 Al1 O3 110.37(16) . 1_455 ?
O1 Al1 O3 108.72(15) . 1_455 ?
O7 Al1 O3 105.2(3) . 1_455 ?
O5 Al1 K1 169.12(19) . 3 ?
O1 Al1 K1 52.04(12) . 3 ?
O7 Al1 K1 86.77(11) . 3 ?
O3 Al1 K1 61.51(11) 1_455 3 ?
O5 Al1 K1 127.01(14) . . ?
O1 Al1 K1 46.64(16) . . ?
O7 Al1 K1 48.11(9) . . ?
O3 Al1 K1 119.16(18) 1_455 . ?
K1 Al1 K1 63.36(4) 3 . ?
Si2 O1 Al1 144.8(3) 3_565 . ?
Si2 O1 K1 105.11(16) 3_565 3 ?
Al1 O1 K1 96.60(15) . 3 ?
Si2 O1 K1 103.58(12) 3_565 . ?
Al1 O1 K1 105.3(2) . . ?
K1 O1 K1 85.75(13) 3 . ?
Si3 O2 Si4 136.8(3) . 1_545 ?
Si3 O2 K1 106.0(2) . . ?
Si4 O2 K1 113.7(3) 1_545 . ?
Si3 O3 Al1 122.7(3) . 1_655 ?
Si3 O3 K1 116.7(3) . 3_655 ?
Al1 O3 K1 86.15(12) 1_655 3_655 ?
Si2 O4 Si4 133.6(3) 1_655 . ?
Si2 O4 K1 91.28(18) 1_655 3_665 ?
Si4 O4 K1 120.8(2) . 3_665 ?
Si4 O5 Al1 126.96(16) 2_445 . ?
Si4 O5 K1 88.3(2) 2_445 2_455 ?
Al1 O5 K1 116.4(2) . 2_455 ?
Si3 O6 Si2 118.6(2) 2_455 . ?
Si3 O6 K1 93.71(18) 2_455 2_455 ?
Si2 O6 K1 145.62(17) . 2_455 ?
Si4 O7 Al1 127.1(2) 3_666 . ?
Si4 O7 K1 104.31(18) 3_666 . ?
Al1 O7 K1 102.97(18) . . ?
Si2 O8 Si3 162.1(4) . 3_666 ?
Si2 O8 K1 91.5(2) . 1_565 ?
Si3 O8 K1 105.76(18) 3_666 1_565 ?
 
_refine_diff_density_max    0.843
_refine_diff_density_min   -0.691
_refine_diff_density_rms    0.166

_shelx_res_file
;
TITL shelxt_a.res in P-1
    ld011_p04_s1_mask1_tr3.res
    created by SHELXL-2016/6 at 13:37:48 on 02-Mar-2020
REM  transformed to space group : C-1
REM  transformed to space group : C-1
REM  transformed to space group : P-1
REM Old TITL LD011_p04_s1_mask1 in P-1
REM SHELXT solution in P-1
REM R1 0.155,  Rweak 0.006,  Alpha 0.093,  Orientation as input
REM Formula found by SHELXT:  O8 Al Si3 K
CELL   0.29070  8.0057 12.6015  6.8794   87.802  120.469   92.008
ZERR   4        0.0022  0.0025  0.0008    0.011    0.020    0.023
LATT    7
SFAC O Al Si K
DISP    Si    0.00830    0.01078        28.25
DISP    Al    0.00487    0.00772        22.28
DISP    O    -0.00099    0.00082         6.66
DISP    K     0.03496    0.04120        83.75
UNIT    32 4 12 4
L.S. 10
BOND
LIST 6
FMAP 2
acta
shel 0.55 5
OMIT    -6  -2  -3
OMIT    -1  -1  -2
OMIT    -4  -2  -8
omit  6   2   3
omit      1   1   2
omit     4   2   8
omit    -1   3   5
omit      -1   5   5
omit       0   2   2
omit      -2   6   7
omit   -1   1   5
omit      0   2   1
PLAN 20
acta
WGHT    0.090100    1.068600
EXTI    0.090489
FVAR       7.64171
K1    4    0.258882   -0.002734    0.166585    11.00000    0.02189    0.01746 =
         0.02989   -0.00344    0.01579   -0.00211
SI2   3   -0.022611    0.810451    0.231098    11.00000    0.02548    0.01595 =
         0.03800    0.00786    0.02494    0.00505
SI3   3    0.670834    0.121593    0.297710    11.00000    0.02513    0.01541 =
         0.04726   -0.00422    0.02799   -0.00398
SI4   3    0.710787    0.887632    0.369141    11.00000    0.03347    0.01449 =
         0.05825   -0.01030    0.03756   -0.00604
AL1   2   -0.032312    0.194479    0.188700    11.00000    0.03061    0.03986 =
         0.05582   -0.03281    0.03515   -0.02069
O1    1    0.005243    0.152925   -0.020839    11.00000    0.03421    0.01595 =
         0.03996    0.00283    0.03011    0.00195
O2    1    0.606308    0.000401    0.273488    11.00000    0.02920    0.01837 =
         0.16797   -0.02251    0.05163   -0.00613
O3    1    0.727993    0.161874    0.116355    11.00000    0.03652    0.06416 =
         0.04738   -0.02757    0.03490   -0.02914
O4    1    0.779988    0.854590    0.197489    11.00000    0.02680    0.03464 =
         0.03362    0.00920    0.02353    0.00951
O5    1    0.045395    0.307026    0.345094    11.00000    0.04558    0.02668 =
         0.05359   -0.02020    0.04220   -0.01796
O6    1   -0.019189    0.682352    0.256822    11.00000    0.02643    0.01571 =
         0.04018    0.00474    0.02432    0.00149
O7    1    0.109367    0.095711    0.383400    11.00000    0.05514    0.03245 =
         0.05037   -0.02569    0.04214   -0.02029
O8    1    0.159724    0.860100    0.448309    11.00000    0.03197    0.01606 =
         0.04402    0.00272    0.02678    0.00099

HKLF 4


REM  shelxt_a.res in P-1
REM R1 =  0.0639 for    1420 Fo > 4sig(Fo)  and  0.0768 for all    1790 data
REM    119 parameters refined using      0 restraints

END

WGHT      0.0901      1.0572

REM Highest difference peak  0.843,  deepest hole -0.691,  1-sigma level  0.166
Q1    1   0.1632  0.0064  0.1432  11.00000  0.05    0.84
Q2    1   0.3597 -0.0163  0.2058  11.00000  0.05    0.70
Q3    1   0.7375  0.1515  0.2638  11.00000  0.05    0.65
Q4    1   0.3024 -0.0213  0.3187  11.00000  0.05    0.62
Q5    1   0.6647  0.1478  0.1424  11.00000  0.05    0.57
Q6    1   0.0566  0.6442  0.2616  11.00000  0.05    0.55
Q7    1   0.7566  0.1072  0.3139  11.00000  0.05    0.55
Q8    1   0.8681  0.1581  0.2241  11.00000  0.05    0.53
Q9    1   0.2372  0.1532  0.2644  11.00000  0.05    0.52
Q10   1  -0.1320  0.2175  0.1429  11.00000  0.05    0.52
Q11   1   0.6264  0.9161  0.3344  11.00000  0.05    0.51
Q12   1   0.1016  0.0481  0.0947  11.00000  0.05    0.48
Q13   1   0.6389  0.9311  0.0026  11.00000  0.05    0.48
Q14   1   0.6009  0.0848  0.3293  11.00000  0.05    0.47
Q15   1   0.8027  0.9415  0.3283  11.00000  0.05    0.47
Q16   1  -0.0753  0.0976 -0.0038  11.00000  0.05    0.45
Q17   1   0.0353  0.1494  0.4818  11.00000  0.05    0.45
Q18   1  -0.0476  0.6010  0.0429  11.00000  0.05    0.44
Q19   1  -0.0052  0.4025  0.4273  11.00000  0.05    0.44
Q20   1   0.2313  0.0202  0.0157  11.00000  0.05    0.44
;
_shelx_res_checksum   77568

_shelx_hkl_file
;
   6  -6   0 406.551 254.644   1
   7  -7   0 37499.0 2760.02   1
   8  -8   0 5407.41 1079.40   1
   9  -9   0 14609.6 1807.83   1
  10 -10   0 3775.84 914.064   1
  11 -11   0 2599.09 840.959   1
  11  -9   0 325.247 418.587   1
  10  -8   0 45.7336 294.420   1
   9  -7   0 2614.17 613.406   1
   8  -6   0 15677.7 1590.93   1
   7  -5   0 10752.2 1247.05   1
   6  -4   0 140992. 4134.52   1
   5  -3   0 5682.22 759.430   1
  11 -13   0 41.4234 457.691   1
  11  -7   0 634.869 306.663   1
  10  -6   0 285.724 67.5079   1
   9  -5   0 6884.33 1012.86   1
   8  -4   0 36314.9 2015.60   1
   7  -3   0 24324.7 1315.00   1
   6  -2   0 155613. 2741.30   1
  11  -5   0 404.913 168.367   1
  10  -4   0 10075.4 762.351   1
   9  -3   0 17590.0 912.594   1
  -3  -3   0 41440.2 1680.20   1
  -5  -3   0 34477.7 1238.47   1
  -4  -4   0 19082.1 1277.77   1
  -3  -5   0 6636.89 1000.30   1
  -6  -4   0 95547.1 2306.27   1
  -5  -5   0 352750. 5818.87   1
  -4  -6   0 497169. 8762.84   1
  -3  -7   0 16049.4 1894.73   1
  -7  -5   0 620.914 218.208   1
  -6  -6   0 2092.31 516.396   1
  -4  -8   0 12388.4 1679.95   1
  -9  -5   0 4114.26 398.342   1
  -8  -6   0 100910. 2826.53   1
  -7  -7   0 7842.74 1184.53   1
  -6  -8   0 128321. 4726.72   1
  -5  -9   0 101628. 4885.57   1
 -10  -6   0 6885.80 509.639   1
  -9  -7   0 6016.20 655.288   1
  -8  -8   0 8820.94 1065.46   1
  -7  -9   0 13895.6 1604.23   1
  -6 -10   0 4808.04 1101.57   1
 -10  -8   0 8187.57 852.279   1
  -9  -9   0 563.908 291.990   1
  -8 -10   0 668.935 160.973   1
  -7 -11   0 24004.9 2329.48   1
  -6 -12   0 6548.65 1523.61   1
  -9 -11   0 1384.86 607.716   1
  -8 -12   0 24065.2 2525.74   1
  -7 -13   0 6595.82 1483.87   1
  -9 -13   0 3055.14 951.856   1
  -8 -14   0 17407.8 2432.44   1
  -9 -15   0-245.991 121.094   1
  -9 -17   0 1667.83 842.712   1
 -10 -12   1 79.9648 238.790   1
  -9 -11   1 2002.35 605.666   1
 -10 -10   1 52316.5 2872.64   1
  -9  -9   1 32466.7 2582.98   1
 -10  -8   1 187.113 121.671   1
  -8  -8   1 64858.0 3774.02   1
  -9  -7   1 5455.67 763.916   1
 -10  -6   1 689.363 190.915   1
  -8  -6   1 770.931 296.181   1
  -9  -5   1 14129.4 1106.09   1
  -8  -4   1 818.952 226.991   1
   9  -3  -1 337.949 109.776   1
  10  -4  -1 1230.08 278.613   1
  11  -5  -1 5619.78 617.254   1
  12  -6  -1 5946.14 686.230   1
   6  -2  -1-59.0966 253.272   1
   7  -3  -1 100497. 2370.16   1
   8  -4  -1 5803.58 652.350   1
   9  -5  -1 9858.93 1025.23   1
  10  -6  -1 25967.9 1791.09   1
  11  -7  -1 151.745 214.856   1
  12  -8  -1 12213.2 1243.36   1
  -4   2   1 131351. 2709.84   1
   4  -2  -1 128413. 2360.61   1
   5  -3  -1 42443.4 1687.84   1
  -5   3   1 44060.2 2333.91   1
   6  -4  -1 55787.6 2286.75   1
   7  -5  -1 10934.6 1187.88   1
   8  -6  -1 4454.68 779.141   1
   9  -7  -1 70178.7 3421.28   1
  10  -8  -1 2140.47 593.596   1
  11  -9  -1 2087.74 687.573   1
  12 -10  -1 207.028 231.440   1
  -2   2   1 8585.12 611.522   1
   2  -2  -1 8852.78 609.573   1
  -3   3   1 652310. 6950.85   1
   3  -3  -1 646617. 7138.53   1
  -4   4   1 189374. 5057.55   1
   4  -4  -1 181988. 4630.66   1
   5  -5  -1 115018. 4002.93   1
   6  -6  -1 84733.5 3676.93   1
   7  -7  -1 2246.19 633.671   1
   8  -8  -1 85124.5 4645.19   1
   9  -9  -1 722.237 377.669   1
  10 -10  -1 7057.73 1414.13   1
  11 -11  -1 918.690 591.923   1
  12 -12  -1 1601.14 603.268   1
  11  -9   1 2008.62 1045.84   1
   0  -2  -1 14373.4 812.587   1
  -1   3   1 260723. 4579.97   1
   1  -3  -1 260024. 4450.03   1
  -2   4   1 972251. 10418.7   1
   2  -4  -1 980282. 10440.7   1
   3  -5  -1 281289. 5650.65   1
  -3   5   1 286041. 6788.76   1
   4  -6  -1 96024.9 3690.16   1
   5  -7  -1 209517. 5903.33   1
   6  -8  -1 877.972 443.294   1
   7  -9  -1 46562.4 3078.26   1
   8 -10  -1 7193.69 1369.14   1
   9 -11  -1 6741.44 1447.86   1
  10 -12  -1-143.618 213.366   1
  11 -13  -1 24.5395 438.957   1
  12 -14  -1 499.660 1521.40   1
  11  -7   1 2873.95 796.208   1
  10  -6   1 3602.54 765.650   1
   9  -5   1 1215.55 478.371   1
   2   2   1 368269. 3935.88   1
  -2  -2  -1 367897. 3746.15   1
  -1  -3  -1 870873. 7370.12   1
   0  -4  -1 267135. 5443.96   1
   0   4   1 264682. 4753.98   1
   1  -5  -1 127338. 3743.49   1
  -1   5   1 130666. 4101.39   1
  -2   6   1 67154.3 3582.25   1
   2  -6  -1 65472.7 3183.31   1
   3  -7  -1 8234.90 1329.11   1
   4  -8  -1 5289.11 1284.88   1
   5  -9  -1 46370.7 3529.42   1
   6 -10  -1 67059.3 4274.03   1
   7 -11  -1 3914.79 1064.78   1
   8 -12  -1-852.255 681.421   1
   9 -13  -1 7563.38 1619.82   1
  10 -14  -1 51.7261 714.069   1
  11 -15  -1 116.541 771.236   1
  11  -5   1 4894.24 734.166   1
  10  -4   1 1208.41 338.446   1
   9  -3   1 3266.65 556.230   1
  -4  -2  -1 27432.0 962.661   1
   4   2   1 23925.0 1013.07   1
  -3  -3  -1 290.894 133.046   1
   3   3   1 181.909 101.224   1
   2   4   1 3048.76 498.975   1
  -2  -4  -1 2621.53 446.144   1
  -1  -5  -1 90145.3 3496.83   1
   1   5   1 102791. 3669.07   1
   0   6   1 327583. 7150.34   1
   0  -6  -1 323309. 6661.94   1
  -1   7   1 23366.4 2324.00   1
   1  -7  -1 20544.0 2067.23   1
   2  -8  -1 307213. 8337.24   1
   3  -9  -1 217751. 7579.99   1
   4 -10  -1 6274.31 1413.27   1
   5 -11  -1 9136.46 1763.27   1
   6 -12  -1 2121.94 838.561   1
   7 -13  -1 29894.3 3354.62   1
   8 -14  -1 15505.4 2251.18   1
   5   3   1 212046. 4027.85   1
  -5  -3  -1 214495. 3038.84   1
  -4  -4  -1 40882.8 1560.03   1
   4   4   1 43768.9 1971.20   1
  -3  -5  -1 976704. 9906.78   1
   3   5   1 999999. 10992.5   1
   2   6   1 948.486 372.836   1
  -2  -6  -1 973.920 334.786   1
  -1  -7  -1 6260.95 992.279   1
   1   7   1 4970.34 1071.24   1
   0  -8  -1 5907.78 1123.50   1
   1  -9  -1 17883.9 2137.68   1
   2 -10  -1 493.406 122.160   1
   3 -11  -1 63624.6 4530.49   1
   4 -12  -1 189926. 8309.49   1
  -6  -4  -1 3995.52 466.813   1
  -5  -5  -1 56259.8 2036.62   1
  -4  -6  -1-188.075 151.984   1
  -3  -7  -1 37236.7 2613.45   1
  -2  -8  -1 168748. 5267.30   1
  -1  -9  -1 804.556 388.691   1
   0 -10  -1 5754.80 1254.71   1
   1 -11  -1 7400.15 1555.89   1
  -8  -4  -1-38.2925 68.4195   1
  -7  -5  -1 42845.5 1534.64   1
  -6  -6  -1 66120.0 2381.78   1
  -5  -7  -1 32455.7 2056.89   1
  -4  -8  -1 457.508 354.256   1
  -3  -9  -1 62049.8 3516.89   1
  -2 -10  -1 43202.5 3217.17   1
  -1 -11  -1 8456.64 1613.91   1
   0 -12  -1 77053.7 5283.20   1
  -9  -5  -1 169.393 86.8185   1
  -8  -6  -1 4515.29 519.559   1
  -7  -7  -1 1776.15 431.555   1
  -6  -8  -1 44867.9 2456.86   1
  -5  -9  -1 13470.8 1714.69   1
  -4 -10  -1 74851.9 4267.69   1
  -3 -11  -1 54545.1 3695.82   1
  -2 -12  -1 12254.8 2171.22   1
  -1 -13  -1 71332.2 5341.99   1
  -9  -7  -1 303.764 86.2057   1
  -8  -8  -1 8376.85 955.910   1
  -7  -9  -1 206.857 225.113   1
  -6 -10  -1 228.474 250.744   1
  -5 -11  -1 1485.99 673.964   1
  -4 -12  -1 311.356 463.169   1
  -3 -13  -1 92525.3 5451.73   1
  -2 -14  -1 16542.7 2576.69   1
  -9  -9  -1 21087.4 1607.95   1
  -8 -10  -1 27480.8 2092.57   1
  -7 -11  -1 51955.9 3401.65   1
  -6 -12  -1 1623.56 807.949   1
  -5 -13  -1 68165.6 4704.31   1
  -4 -14  -1 1088.00 541.703   1
  -3 -15  -1 87941.3 5989.26   1
  -9 -11  -1 7707.27 1043.22   1
  -7 -13  -1 1216.90 360.933   1
  -6 -14  -1 1013.59 794.239   1
  -5 -15  -1 9893.64 2000.68   1
  -4 -16  -1 8306.93 1669.78   1
  -9 -13  -1 7220.29 1491.30   1
  -8 -14  -1 3848.74 1079.16   1
  -7 -15  -1 1904.73 763.735   1
  -6 -16  -1 2331.27 1246.64   1
  -5 -17  -1 2919.33 1141.28   1
  -8 -16  -1 302.485 121.399   1
  -7 -17  -1 4883.65 1650.84   1
  -6 -18  -1 19716.5 3191.77   1
  -8 -18  -1 3243.83 1126.16   1
  -7 -19  -1-808.715 738.447   1
  -8 -20  -1 8645.10 1984.48   1
 -11  -7   2 756.929 217.293   1
 -11  -5   2 38223.6 1650.35   1
 -10  -4   2 187.738 102.281   1
  -9  -3   2 32311.3 1139.94   1
  -8  -2   2 30248.7 1107.34   1
  -7  -1   2 23209.3 970.235   1
  -8   0   2 3755.57 439.534   1
  -9   1   2 5564.26 620.568   1
  12  -4  -2 393.001 135.102   1
  -5  -1   2 61595.1 1620.67   1
  -6   0   2 214247. 3217.92   1
   7  -1  -2 56112.7 1538.38   1
  -7   1   2 51319.5 1811.04   1
  -8   2   2 10605.4 897.484   1
   8  -2  -2 11224.0 766.053   1
   9  -3  -2 222823. 3587.37   1
  10  -4  -2 6723.08 735.205   1
  11  -5  -2 2362.31 454.668   1
  12  -6  -2 228.793 194.933   1
  -4   0   2 117367. 2338.19   1
  -5   1   2 11695.9 777.764   1
   5  -1  -2 9301.23 730.950   1
  -6   2   2 165398. 3431.19   1
   6  -2  -2 169194. 3199.19   1
  -7   3   2 112969. 3357.66   1
   7  -3  -2 114468. 2802.64   1
   8  -4  -2 36843.7 1791.35   1
  -8   4   2 37291.8 2403.69   1
   9  -5  -2 19078.8 1400.03   1
  10  -6  -2 4781.19 758.516   1
  11  -7  -2-47.3719 185.430   1
  12  -8  -2 221.220 294.449   1
  -2   0   2 529881. 4988.44   1
   3  -1  -2 430895. 4849.31   1
  -3   1   2 437229. 4947.61   1
   4  -2  -2 356945. 4824.00   1
  -4   2   2 354094. 4979.12   1
   5  -3  -2 91382.7 2652.43   1
  -5   3   2 97718.6 2880.10   1
  -6   4   2 29895.0 1876.10   1
   6  -4  -2 21546.0 1571.59   1
   7  -5  -2 114398. 3428.41   1
  -7   5   2 108859. 4125.85   1
   8  -6  -2 5272.58 786.476   1
   9  -7  -2 5581.66 837.655   1
  10  -8  -2 394.245 289.671   1
  11  -9  -2-184.992 68.7932   1
  12 -10  -2-419.892 396.074   1
   1  -1  -2 570185. 5540.61   1
   2  -2  -2 212287. 3672.08   1
  -2   2   2 210577. 3535.17   1
  -3   3   2 32663.2 1525.89   1
   3  -3  -2 33379.5 1568.44   1
   4  -4  -2 293588. 5082.63   1
  -4   4   2 291093. 5806.61   1
  -5   5   2 32974.2 2055.66   1
   5  -5  -2 32277.8 1977.08   1
  -6   6   2 92.8475 195.392   1
   6  -6  -2-311.337 219.987   1
   7  -7  -2-12.9333 228.504   1
  -7   7   2 349.462 428.336   1
   8  -8  -2 50340.8 2924.52   1
   9  -9  -2 25923.0 2161.64   1
  10 -10  -2 1931.89 604.958   1
  11 -11  -2 15223.3 2025.27   1
  12 -12  -2 795.296 539.338   1
   2   0   2 178675. 3079.36   1
   1   1   2 4181.66 524.247   1
  -1  -1  -2 4851.03 484.623   1
   0  -2  -2 33900.8 1541.96   1
   1  -3  -2 696965. 7119.04   1
   2  -4  -2 106415. 3083.99   1
  -2   4   2 111373. 3310.57   1
   3  -5  -2 17439.1 1446.03   1
  -3   5   2 20172.5 1674.73   1
   4  -6  -2 220497. 5520.80   1
  -4   6   2 226912. 5672.77   1
  -5   7   2 63331.3 3641.85   1
   5  -7  -2 59622.7 3196.98   1
   6  -8  -2 8233.63 1284.03   1
  -6   8   2 8055.83 1512.76   1
   7  -9  -2 588.553 302.656   1
   8 -10  -2 9827.98 1563.17   1
   9 -11  -2 21707.7 2487.55   1
  10 -12  -2 8128.94 1519.10   1
  11 -13  -2 1452.73 539.462   1
  12 -14  -2 1535.52 987.668   1
   5  -1   2 48132.3 1658.35   1
   4   0   2 119284. 2577.82   1
   3   1   2 4635.73 478.683   1
  -2  -2  -2 463613. 5271.06   1
   2   2   2 474934. 5372.17   1
   1   3   2 115130. 3219.31   1
  -1  -3  -2 100073. 2553.46   1
   0  -4  -2 30465.1 1724.90   1
   1  -5  -2 468.238 289.904   1
  -1   5   2 471.923 244.102   1
   2  -6  -2 16684.7 1495.03   1
  -2   6   2 20927.6 1869.47   1
  -3   7   2 10744.6 1404.53   1
   3  -7  -2 11023.2 1449.07   1
  -4   8   2 889666. 14333.6   1
   4  -8  -2 905921. 13626.5   1
  -5   9   2 92495.3 5327.00   1
   5  -9  -2 84346.4 4539.01   1
   6 -10  -2 59170.6 4264.64   1
   7 -11  -2 98674.9 5672.39   1
   8 -12  -2 1175.55 570.011   1
   9 -13  -2 20315.3 2703.55   1
  10 -14  -2-12.6674 157.454   1
  11 -15  -2 96.4239 670.001   1
  12 -16  -2-150.830 315.704   1
   9  -3   2 777.236 220.795   1
   8  -2   2 14738.8 918.094   1
   7  -1   2 17283.2 984.594   1
   6   0   2 18283.3 975.153   1
   5   1   2 2186.71 361.532   1
   4   2   2 131542. 2950.07   1
  -4  -2  -2 131433. 2567.33   1
   3   3   2 68473.3 2210.79   1
  -3  -3  -2 65079.0 2030.81   1
   2   4   2 39667.5 1997.46   1
  -2  -4  -2 38703.8 1770.88   1
  -1  -5  -2 125686. 3513.29   1
   1   5   2 139187. 4201.30   1
   0   6   2 408838. 8309.64   1
   0  -6  -2 395138. 7153.36   1
   1  -7  -2 235241. 6259.82   1
  -1   7   2 236733. 6018.94   1
   2  -8  -2 145840. 5458.47   1
  -2   8   2 124094. 5402.48   1
   3  -9  -2 215473. 7661.99   1
  -3   9   2 207685. 7174.07   1
  -4  10   2 13443.2 2171.55   1
   4 -10  -2 12714.2 2081.80   1
   5 -11  -2 3236.63 1036.91   1
   6 -12  -2 66216.4 4997.42   1
   7 -13  -2 13279.5 2488.94   1
   8 -14  -2 7422.81 1835.20   1
   9 -15  -2 3950.03 1295.76   1
  10 -16  -2 259.065 577.830   1
  12 -18  -2-84.4575 698.237   1
  10  -2   2 1231.03 343.350   1
  10  -2   2 1254.14 236.287   1
   9  -1   2 8993.76 636.669   1
   8   0   2 1373.18 268.563   1
   7   1   2 23.7403 75.5644   1
   6   2   2 26023.3 1275.86   1
   5   3   2 15548.1 1124.60   1
  -5  -3  -2 17124.0 958.332   1
  -4  -4  -2 20038.2 1278.62   1
   4   4   2 16032.8 1263.30   1
   3   5   2 1314.17 399.992   1
  -3  -5  -2 926.489 279.251   1
   2   6   2 276734. 6934.85   1
  -2  -6  -2 284018. 5741.08   1
  -1  -7  -2 28129.1 2000.44   1
   1   7   2 27572.6 2042.94   1
   0  -8  -2 18813.0 1991.24   1
   0   8   2 17257.7 2010.73   1
   1  -9  -2 298843. 8604.52   1
  -1   9   2 302671. 8617.76   1
  -2  10   2 333182. 9734.69   1
   2 -10  -2 316316. 9768.44   1
   3 -11  -2 138628. 6447.44   1
  -3  11   2 152445. 7612.61   1
   4 -12  -2 69830.0 4704.70   1
   5 -13  -2 29802.2 3268.20   1
   6 -14  -2 35305.4 3934.20   1
   7 -15  -2 1629.38 682.228   1
   8 -16  -2 3043.54 1366.26   1
   9 -17  -2-322.587 388.980   1
  10 -18  -2 91.7930 750.118   1
  11 -19  -2 661.254 2303.96   1
   8   2   2 4111.47 551.640   1
   7   3   2 1715.03 423.267   1
  -6  -4  -2 8452.59 731.797   1
   6   4   2 8558.65 954.871   1
  -5  -5  -2 83269.5 2606.41   1
   5   5   2 77283.8 3137.05   1
  -4  -6  -2 1030.12 305.976   1
   4   6   2 1299.66 233.527   1
  -3  -7  -2 16289.2 1492.89   1
   3   7   2 17192.6 1661.14   1
  -2  -8  -2 401706. 8066.31   1
   2   8   2 408211. 9300.55   1
   1   9   2 208013. 6947.13   1
  -1  -9  -2 211753. 6818.88   1
   0 -10  -2 234101. 8133.73   1
   0  10   2 236713. 8102.92   1
  -1  11   2 16063.0 2381.19   1
   1 -11  -2 19115.8 2443.31   1
   2 -12  -2 42839.4 3718.69   1
   3 -13  -2 11625.4 2067.19   1
   4 -14  -2 983.542 567.270   1
   5 -15  -2 4797.27 1477.42   1
   6 -16  -2 49658.6 4928.21   1
   7 -17  -2 9580.22 2133.97   1
   8   4   2 5136.23 725.047   1
  -7  -5  -2 36245.6 1545.68   1
   7   5   2 33568.3 2028.74   1
  -6  -6  -2 249.773 175.868   1
   6   6   2 244.286 239.764   1
   5   7   2 4927.50 934.029   1
  -5  -7  -2 4743.85 867.005   1
  -4  -8  -2 809.448 364.181   1
   4   8   2 1107.09 547.163   1
  -3  -9  -2 52084.7 3083.36   1
   3   9   2 47436.9 3470.69   1
  -2 -10  -2 30480.0 2703.15   1
   2  10   2 30798.2 2931.16   1
   1  11   2 132201. 6988.22   1
  -1 -11  -2 140233. 6904.40   1
   0 -12  -2 3048.43 961.093   1
   1 -13  -2 30097.6 3263.79   1
   2 -14  -2 99720.1 5970.43   1
   3 -15  -2 24652.5 3058.51   1
   4 -16  -2 962.554 531.942   1
  -8  -6  -2 3121.11 456.637   1
  -7  -7  -2 29092.3 1643.63   1
   6   8   2 15520.7 2049.41   1
  -6  -8  -2 13474.6 1437.83   1
   5   9   2 3245.60 942.930   1
  -5  -9  -2 3373.75 720.219   1
  -4 -10  -2 53721.7 3197.26   1
   4  10   2 45753.7 3874.45   1
  -3 -11  -2 7593.96 1597.69   1
   3  11   2 10198.4 1916.90   1
  -2 -12  -2 2881.76 1030.46   1
  -1 -13  -2 91802.6 5712.27   1
   0 -14  -2 32335.3 3517.26   1
   2 -16  -2 97330.1 6272.00   1
  -9  -7  -2 5341.84 632.216   1
  -8  -8  -2 9073.31 1009.13   1
  -7  -9  -2 262.591 604.929   1
  -6 -10  -2 16677.1 1686.94   1
  -5 -11  -2 18868.9 2099.81   1
  -4 -12  -2 6141.35 1310.21   1
  -3 -13  -2 11648.6 2018.97   1
  -2 -14  -2 6939.53 1703.92   1
  -1 -15  -2 6918.79 1612.43   1
   0 -16  -2 64464.4 5295.14   1
   1 -17  -2 76947.8 5802.43   1
  -8 -10  -2 1223.32 418.670   1
  -7 -11  -2 1113.02 496.569   1
  -6 -12  -2 66.8702 96.8638   1
  -5 -13  -2 4365.65 1040.57   1
  -4 -14  -2 23838.2 2846.87   1
  -3 -15  -2 1323.38 802.871   1
  -2 -16  -2 14917.3 2595.48   1
  -1 -17  -2 54420.3 5034.05   1
  -8 -12  -2 4329.12 851.377   1
  -7 -13  -2 8260.41 1429.85   1
  -6 -14  -2 4939.81 1225.61   1
  -5 -15  -2 26220.2 3159.43   1
  -4 -16  -2 5482.43 1554.20   1
  -3 -17  -2 10520.2 2334.35   1
  -2 -18  -2 24251.3 3505.11   1
  -8 -14  -2 672.129 355.887   1
  -7 -15  -2 14808.6 2105.76   1
  -6 -16  -2 196.204 356.679   1
  -5 -17  -2 5312.35 1507.92   1
  -4 -18  -2 4215.40 1583.63   1
  -3 -19  -2 16677.4 3211.66   1
  -8 -16  -2-157.265 362.801   1
  -7 -17  -2 967.082 675.294   1
  -6 -18  -2 2658.04 1029.33   1
  -5 -19  -2-76.4985 389.739   1
  -4 -20  -2 436.726 1343.38   1
  -7 -19  -2 207.499 628.018   1
  -6 -20  -2 6580.45 1876.56   1
 -10  -4   3 3738.14 474.170   1
 -11  -3   3 18727.1 1021.70   1
  -9  -3   3 7776.66 656.084   1
 -10  -2   3 20310.8 1134.28   1
 -11  -1   3 7705.00 636.803   1
  -8  -2   3 159792. 3159.05   1
  -9  -1   3 13284.2 991.352   1
 -10   0   3 190245. 3443.09   1
 -11   1   3 476.626 236.053   1
  -7  -1   3 396.027 146.907   1
  -8   0   3 33769.7 1534.55   1
  -9   1   3 27945.3 1431.24   1
 -10   2   3 21237.0 1597.25   1
  11  -3  -3 2013.96 358.395   1
 -11   3   3 1592.72 460.647   1
  12  -4  -3 7171.07 662.030   1
  13  -5  -3 5756.55 625.571   1
  -5  -1   3 165409. 3327.77   1
  -6   0   3 436908. 5539.23   1
  -7   1   3 10027.5 840.496   1
   7  -1  -3 6692.86 363.557   1
   8  -2  -3 12505.1 940.102   1
  -8   2   3 14182.4 1045.92   1
  -9   3   3 31757.3 1951.45   1
   9  -3  -3 34709.0 1709.93   1
 -10   4   3 1261.72 479.848   1
  10  -4  -3 1279.35 326.065   1
  11  -5  -3 7172.27 852.644   1
  12  -6  -3 2679.81 514.986   1
  13  -7  -3 6167.48 909.119   1
  -4   0   3 163350. 3388.92   1
   5  -1  -3 71664.3 2253.99   1
  -5   1   3 72852.1 2331.74   1
   6  -2  -3 8305.64 823.563   1
  -6   2   3 8120.82 796.328   1
   7  -3  -3 152434. 3704.81   1
  -7   3   3 163228. 4129.38   1
   8  -4  -3 12609.6 1144.99   1
  -8   4   3 11238.9 1275.54   1
  -9   5   3 14376.1 1465.11   1
   9  -5  -3 15946.6 1269.32   1
 -10   6   3 62393.7 3800.54   1
  10  -6  -3 63143.0 2787.38   1
  11  -7  -3 29780.2 1946.43   1
  12  -8  -3 12803.0 1332.40   1
  13  -9  -3 6016.27 1027.97   1
  -2   0   3 369381. 5240.69   1
   3  -1  -3 310242. 4790.68   1
  -3   1   3 316101. 4882.62   1
  -4   2   3 134414. 3359.87   1
   4  -2  -3 140604. 3344.58   1
   5  -3  -3 144887. 3950.39   1
  -5   3   3 164268. 4212.18   1
   6  -4  -3 7213.20 830.248   1
  -6   4   3 7492.71 915.329   1
  -7   5   3 27569.5 2070.08   1
   7  -5  -3 25607.9 1706.34   1
   8  -6  -3 1010.04 331.390   1
  -8   6   3 737.765 370.140   1
  -9   7   3 3877.93 927.843   1
   9  -7  -3 3935.09 775.875   1
  10  -8  -3 944.777 458.835   1
  11  -9  -3 6442.21 1162.43   1
  12 -10  -3-127.715 323.162   1
  13 -11  -3 547.111 546.488   1
  -2   2   3 67000.5 2521.18   1
   2  -2  -3 62688.3 2251.90   1
   3  -3  -3 614.935 267.394   1
  -3   3   3 559.917 212.727   1
  -4   4   3 11754.2 1098.67   1
   4  -4  -3 11197.4 1068.12   1
  -5   5   3 256774. 5772.32   1
   5  -5  -3 261812. 5716.05   1
  -6   6   3 125202. 4777.86   1
   6  -6  -3 98804.7 4022.99   1
  -7   7   3 2487.76 688.769   1
   7  -7  -3 2728.60 633.384   1
   8  -8  -3 106086. 4140.01   1
  -8   8   3 107358. 5170.19   1
  -9   9   3 6525.90 1465.26   1
   9  -9  -3 9065.99 1229.28   1
  10 -10  -3 11544.8 1488.50   1
  11 -11  -3 1873.85 590.296   1
  12 -12  -3 5512.86 1126.84   1
  13 -13  -3 529.124 448.221   1
   2   0   3-21.2126 105.496   1
   1   1   3 331860. 5224.33   1
   0  -2  -3 23501.7 1374.05   1
   0   2   3 18077.4 1335.16   1
   2  -4  -3 6019.46 787.112   1
  -2   4   3 6280.97 920.321   1
  -3   5   3 319594. 6368.79   1
   3  -5  -3 331909. 6482.46   1
  -4   6   3 75645.3 3363.38   1
   4  -6  -3 76321.7 3257.65   1
  -5   7   3 2270.13 740.849   1
   5  -7  -3 2513.31 621.245   1
  -6   8   3 85333.3 4159.98   1
   6  -8  -3 75945.0 3811.67   1
   7  -9  -3-221.976 285.408   1
  -7   9   3-161.340 435.229   1
   8 -10  -3-47.8346 180.893   1
  -8  10   3 349.051 273.264   1
   9 -11  -3 1477.34 666.899   1
  10 -12  -3 696.513 559.982   1
  11 -13  -3 319.246 344.644   1
  12 -14  -3 1225.01 960.261   1
  13 -15  -3 932.273 1577.96   1
   5  -1   3 20074.0 1299.35   1
   4   0   3 66516.0 2365.46   1
   3   1   3 14985.7 1111.20   1
   2   2   3 30334.5 1796.64   1
  -2  -2  -3 34933.9 1617.68   1
  -1  -3  -3 70757.9 2618.35   1
  -1   5   3 78928.1 3101.77   1
   1  -5  -3 80752.3 3160.46   1
  -2   6   3 260126. 6166.18   1
   2  -6  -3 259264. 6169.91   1
  -3   7   3 20256.4 1949.20   1
   3  -7  -3 17130.9 1643.17   1
  -4   8   3 240414. 7445.73   1
   4  -8  -3 219430. 6527.55   1
  -5   9   3 51535.6 3443.37   1
   5  -9  -3 57210.0 3477.58   1
  -6  10   3 66226.2 4329.97   1
   6 -10  -3 66199.8 3827.40   1
   7 -11  -3 24406.8 2411.97   1
  -7  11   3 19633.5 2738.10   1
   8 -12  -3-138.059 355.463   1
   9 -13  -3 4741.83 1131.99   1
  10 -14  -3 1172.36 547.637   1
  11 -15  -3 571.862 537.326   1
  12 -16  -3 112.569 353.919   1
   9  -3   3 1125.91 310.632   1
   8  -2   3 275.845 136.215   1
   7  -1   3 1488.51 315.761   1
   6   0   3 904.488 298.532   1
   5   1   3 32722.9 1727.06   1
   4   2   3 6836.56 789.160   1
   3   3   3 56109.6 2349.68   1
  -3  -3  -3 52901.9 2162.05   1
  -2  -4  -3 41704.6 2052.45   1
   2   4   3 32951.1 2183.65   1
   1   5   3 36656.0 2086.48   1
  -1  -5  -3 35308.4 2014.41   1
   0  -6  -3 641591. 9757.20   1
   0   6   3 634086. 9766.77   1
   1  -7  -3 47422.0 2703.92   1
  -1   7   3 49037.8 3003.98   1
  -2   8   3 44655.5 3474.44   1
   2  -8  -3 49871.6 3145.75   1
   3  -9  -3 92597.4 4395.32   1
  -3   9   3 95657.6 4684.89   1
   4 -10  -3 42754.8 3057.99   1
  -4  10   3 42979.5 3493.57   1
   5 -11  -3 17513.7 2166.28   1
  -5  11   3 17854.5 2405.66   1
   6 -12  -3 5931.46 1236.05   1
  -6  12   3 6279.23 1696.23   1
   7 -13  -3 46778.1 3957.06   1
   8 -14  -3 274.997 348.183   1
   9 -15  -3 13781.6 2244.31   1
  10 -16  -3 2755.93 1566.28   1
  11 -17  -3 2349.95 2058.21   1
  12 -18  -3 598.177 597.440   1
   9  -1   3 1221.88 309.166   1
   8   0   3 10203.0 894.813   1
   7   1   3 4115.97 579.798   1
   6   2   3 466506. 6743.68   1
  -5  -3  -3 7149.56 712.827   1
   5   3   3 5300.06 898.794   1
   4   4   3 9790.63 1033.08   1
  -4  -4  -3 10141.1 930.494   1
  -3  -5  -3 91544.6 3232.07   1
   3   5   3 90706.0 3532.90   1
   2   6   3 194563. 5313.00   1
  -2  -6  -3 175850. 4647.43   1
   1   7   3 301.468 205.775   1
  -1  -7  -3 661.738 353.173   1
   0  -8  -3 12749.5 1524.08   1
   0   8   3 11356.6 1790.46   1
  -1   9   3 3214.96 881.294   1
   1  -9  -3 2989.70 837.316   1
  -2  10   3 17850.8 2128.90   1
   2 -10  -3 20674.7 2130.20   1
  -3  11   3 5900.72 1431.50   1
   3 -11  -3 6234.65 1305.68   1
  -4  12   3 10073.3 1946.01   1
   4 -12  -3 9273.55 1793.06   1
  -5  13   3 58309.0 5139.35   1
   5 -13  -3 61407.9 4650.12   1
   6 -14  -3 609.058 281.431   1
   7 -15  -3 2629.77 935.325   1
   8 -16  -3 3931.29 1215.36   1
   9 -17  -3 763.616 508.229   1
  10 -18  -3 26.1240 368.808   1
   9   1   3 256.071 143.388   1
   8   2   3 8666.90 910.168   1
   7   3   3 6618.03 858.145   1
   6   4   3 4428.91 734.459   1
  -6  -4  -3 5035.80 608.147   1
  -5  -5  -3 2242.61 439.238   1
   5   5   3 2611.25 590.132   1
   4   6   3 47923.6 2843.20   1
  -4  -6  -3 52886.5 2444.20   1
  -3  -7  -3 3612.52 690.434   1
   3   7   3 3419.18 815.075   1
  -2  -8  -3 171850. 5170.32   1
   2   8   3 157661. 6203.51   1
   1   9   3 7597.31 1262.36   1
  -1  -9  -3 6799.19 1081.50   1
   0  10   3 8723.68 1422.65   1
   0 -10  -3 8392.79 1392.43   1
   1 -11  -3 26896.6 2612.42   1
  -1  11   3 31353.4 3187.02   1
   2 -12  -3 43402.7 3642.58   1
  -2  12   3 41959.6 3831.02   1
  -3  13   3 25482.1 3210.66   1
   3 -13  -3 27967.4 3145.49   1
  -4  14   3 3104.35 1339.37   1
   4 -14  -3 4182.40 1225.59   1
   5 -15  -3 12496.8 2321.08   1
   6 -16  -3 54327.1 4947.13   1
   7 -17  -3 19277.8 2797.13   1
   8 -18  -3 21255.2 3071.41   1
   9 -19  -3 2296.51 1951.23   1
   9   3   3 589.046 262.226   1
   8   4   3 2116.99 558.276   1
  -7  -5  -3 4575.00 572.866   1
   7   5   3 3668.81 798.957   1
  -6  -6  -3 5170.07 678.765   1
   6   6   3 3760.44 920.379   1
   5   7   3 10083.0 1395.78   1
  -5  -7  -3 10532.7 1111.53   1
   4   8   3-79.1254 205.603   1
  -4  -8  -3 527.473 193.499   1
  -3  -9  -3 39016.3 2521.96   1
   3   9   3 36673.3 2912.70   1
  -2 -10  -3 47752.0 3335.89   1
   2  10   3 47003.7 3457.56   1
  -1 -11  -3 46048.2 3396.40   1
   1  11   3 49232.8 3974.86   1
   0  12   3 32660.0 3428.70   1
   0 -12  -3 29895.2 2958.35   1
  -1  13   3 84602.7 5675.30   1
   1 -13  -3 91421.2 5569.03   1
   2 -14  -3 85390.0 5706.47   1
  -2  14   3 74313.7 5839.77   1
  -3  15   3 694.304 829.300   1
   3 -15  -3 1226.48 652.514   1
   4 -16  -3 27763.6 3601.83   1
   5 -17  -3 7190.14 1986.78   1
   6 -18  -3 11201.0 2184.12   1
   7 -19  -3 4868.30 1680.03   1
   9   5   3 452.483 278.624   1
   8   6   3 2625.19 637.369   1
  -8  -6  -3 2483.94 412.908   1
   7   7   3 8578.72 1307.40   1
  -7  -7  -3 10024.0 988.446   1
  -6  -8  -3 45361.5 2366.99   1
   6   8   3 40394.5 3109.17   1
   5   9   3 103.017 91.0005   1
  -5  -9  -3 496.920 234.204   1
  -4 -10  -3 45343.4 2904.86   1
   4  10   3 38548.2 3444.66   1
  -3 -11  -3 19504.8 2128.64   1
   3  11   3 25436.7 2766.88   1
  -2 -12  -3 32236.6 2887.62   1
   2  12   3 30231.5 3218.68   1
   1  13   3 1435.57 709.119   1
  -1 -13  -3 1332.05 681.939   1
   0 -14  -3 105884. 6252.85   1
   0  14   3 90136.0 6382.10   1
  -1  15   3 5727.63 1661.06   1
   1 -15  -3 6578.39 1520.66   1
   2 -16  -3 551.496 635.799   1
   3 -17  -3 1293.07 872.690   1
   4 -18  -3 35011.9 4605.55   1
   5 -19  -3 2199.61 1387.19   1
   8   8   3 587.653 351.175   1
  -8  -8  -3 273.056 250.342   1
  -7  -9  -3 4997.16 877.902   1
   7   9   3 5216.04 1274.77   1
   6  10   3 643.205 455.482   1
  -6 -10  -3 1308.44 429.987   1
  -5 -11  -3 41968.3 2787.16   1
   5  11   3 32119.9 3259.52   1
   4  12   3 2971.96 1048.08   1
  -4 -12  -3 2652.37 810.127   1
   3  13   3 3350.47 1281.43   1
  -3 -13  -3 3908.54 1094.77   1
   2  14   3 107863. 7119.35   1
  -2 -14  -3 104609. 5666.11   1
  -1 -15  -3 11459.5 2078.35   1
   1  15   3 10495.2 2098.96   1
   0 -16  -3 18211.2 2786.80   1
   1 -17  -3 18655.0 3000.34   1
   2 -18  -3-651.477 821.944   1
   3 -19  -3 1780.92 1390.25   1
  -7 -11  -3-99.4931 226.841   1
  -6 -12  -3 6055.91 1117.97   1
  -5 -13  -3 17991.0 2126.99   1
  -4 -14  -3 4517.54 1151.67   1
  -3 -15  -3 2121.98 709.038   1
  -2 -16  -3 4759.68 1549.80   1
  -1 -17  -3 1651.87 985.107   1
   0 -18  -3 5360.51 1677.06   1
   1 -19  -3 533.467 465.781   1
   2 -20  -3 9057.23 2765.10   1
  -8 -12  -3 4425.99 1002.98   1
  -7 -13  -3 305.193 370.136   1
  -6 -14  -3 14424.3 1778.34   1
  -5 -15  -3 7504.18 1532.91   1
  -4 -16  -3 24090.3 2842.90   1
  -3 -17  -3 1339.19 821.703   1
  -2 -18  -3 3431.04 1401.44   1
  -1 -19  -3 2556.78 1200.45   1
   0 -20  -3 5390.53 2146.94   1
  -7 -15  -3 1043.59 567.104   1
  -6 -16  -3 230.463 167.854   1
  -5 -17  -3 2807.64 1125.71   1
  -4 -18  -3-415.453 403.235   1
  -3 -19  -3 8140.12 2100.43   1
  -2 -20  -3 3481.24 1486.91   1
  -7 -17  -3 1518.80 618.467   1
  -6 -18  -3 4992.84 1490.57   1
  -5 -19  -3 676.675 382.769   1
  -4 -20  -3 4571.21 1571.58   1
  -7 -19  -3 1490.28 732.902   1
  -6 -20  -3 715.035 829.384   1
 -12  -4   4 20598.5 1267.13   1
 -11  -3   4 1288.55 323.279   1
 -12  -2   4 1652.99 355.171   1
  -9  -3   4 90944.5 2844.59   1
 -10  -2   4 11945.7 1029.76   1
 -11  -1   4 2887.58 505.079   1
 -12   0   4 7562.61 759.293   1
  -8  -2   4 181438. 4097.95   1
  -9  -1   4 207.401 202.989   1
 -10   0   4 37116.0 1826.51   1
 -11   1   4 21659.7 1449.77   1
 -12   2   4 26934.2 1818.13   1
  -7  -1   4 39311.9 1843.70   1
  -8   0   4 28531.9 1590.61   1
  -9   1   4 31432.6 1772.91   1
 -10   2   4 1781.84 459.000   1
 -11   3   4 5344.66 874.162   1
  11  -3  -4 6238.12 733.440   1
 -12   4   4 28716.4 2103.09   1
  12  -4  -4 31268.1 1716.54   1
  13  -5  -4 1361.93 367.391   1
  -5  -1   4 20657.2 1352.11   1
  -6   0   4 735169. 8648.34   1
  -7   1   4 8870.69 995.010   1
   7  -1  -4 8000.53 869.962   1
   8  -2  -4 65390.3 2491.36   1
  -8   2   4 61326.0 2535.33   1
   9  -3  -4 132150. 3893.82   1
  -9   3   4 151383. 4105.02   1
  10  -4  -4 72668.1 2898.89   1
 -10   4   4 67334.5 3082.48   1
 -11   5   4 605.306 337.863   1
  11  -5  -4 699.415 302.089   1
  12  -6  -4 87.8161 133.499   1
 -12   6   4 89.4486 187.140   1
  13  -7  -4 809.032 354.962   1
  -4   0   4 88.7512 88.1164   1
   5  -1  -4 400034. 6195.54   1
  -5   1   4 400078. 6330.99   1
   6  -2  -4 12842.3 1128.11   1
  -6   2   4 11780.4 1113.47   1
  -7   3   4 28595.3 1850.63   1
   7  -3  -4 32399.2 1907.56   1
   8  -4  -4 37971.0 2053.38   1
  -8   4   4 37523.0 2228.05   1
   9  -5  -4 7941.37 965.204   1
  -9   5   4 6962.13 1047.52   1
 -10   6   4 54809.3 3412.97   1
  10  -6  -4 60883.4 3056.93   1
 -11   7   4 7307.84 1368.96   1
  11  -7  -4 8339.84 1135.92   1
  12  -8  -4-293.666 288.953   1
 -12   8   4 396.236 364.091   1
  13  -9  -4 8837.14 1256.40   1
  -2   0   4 852532. 9173.77   1
   3  -1  -4 92479.0 3112.28   1
  -3   1   4 99896.1 3287.14   1
  -4   2   4 272707. 5539.55   1
   4  -2  -4 256549. 5428.77   1
   5  -3  -4 463575. 7300.27   1
  -5   3   4 463713. 7197.46   1
  -6   4   4 34350.4 2275.47   1
   6  -4  -4 36098.1 2152.16   1
  -7   5   4 237661. 6026.81   1
   7  -5  -4 237724. 5879.75   1
   8  -6  -4 66.8307 86.0645   1
  -8   6   4-123.576 228.100   1
  -9   7   4 3579.96 897.721   1
   9  -7  -4 3202.82 690.766   1
  10  -8  -4 10212.8 1287.41   1
 -10   8   4 8129.25 1391.09   1
  11  -9  -4 589.981 359.941   1
 -11   9   4-441.982 400.501   1
  12 -10  -4 2624.36 650.894   1
  13 -11  -4 4088.54 1044.84   1
   0   0   4 717.144 240.206   1
   2  -2  -4 119657. 3466.56   1
  -2   2   4 133223. 3741.32   1
  -3   3   4 1013.06 318.333   1
   3  -3  -4 956.605 308.681   1
  -4   4   4 48975.6 2514.37   1
   4  -4  -4 54024.2 2786.75   1
   5  -5  -4 104086. 3753.49   1
  -5   5   4 104179. 3755.87   1
  -6   6   4 199433. 5831.12   1
   6  -6  -4 187319. 5323.29   1
   7  -7  -4 3574.77 738.272   1
  -7   7   4 3552.56 874.392   1
  -8   8   4 74840.0 4462.41   1
   8  -8  -4 64267.8 3485.95   1
  -9   9   4 8634.97 1569.54   1
   9  -9  -4 8105.59 1349.22   1
 -10  10   4 14047.3 2132.50   1
  10 -10  -4 12377.8 1744.55   1
  11 -11  -4 680.194 470.714   1
  12 -12  -4 9600.50 1776.69   1
  13 -13  -4 482.840 872.730   1
   3  -1   4 6909.29 866.712   1
   2   0   4 34261.8 1931.50   1
   1   1   4 224561. 5142.97   1
   2  -4  -4 184491. 4893.62   1
  -2   4   4 187155. 4916.56   1
  -3   5   4 130590. 4721.24   1
   3  -5  -4 139443. 4343.96   1
   4  -6  -4 104921. 3989.00   1
  -4   6   4 97807.6 3855.61   1
  -5   7   4 11245.9 1396.44   1
   5  -7  -4 11437.7 1395.47   1
   6  -8  -4 28125.8 2457.94   1
  -6   8   4 32031.8 2676.92   1
  -7   9   4 50988.5 3753.42   1
   7  -9  -4 57964.8 3466.03   1
  -8  10   4 5612.61 1253.97   1
   8 -10  -4 5578.51 982.947   1
  -9  11   4 461.826 371.809   1
   9 -11  -4 547.558 385.253   1
 -10  12   4 30297.2 3855.08   1
  10 -12  -4 33233.8 2901.42   1
  11 -13  -4 260.080 421.404   1
  12 -14  -4 1186.24 1041.04   1
  13 -15  -4 490.970 1064.29   1
   7  -3   4 12456.4 1227.76   1
   6  -2   4 5642.17 798.480   1
   5  -1   4 21521.9 1542.62   1
   4   0   4 767.863 366.251   1
   3   1   4 17415.8 1389.94   1
   2   2   4 17563.0 1423.93   1
  -2  -2  -4 15073.5 1167.31   1
   1   3   4 21422.1 1664.79   1
  -1  -3  -4 19578.6 1482.00   1
   0   4   4 8424.78 1158.73   1
   0  -4  -4 8548.59 1084.56   1
   2  -6  -4 127868. 4421.12   1
  -2   6   4 126963. 4492.44   1
   3  -7  -4 3952.22 839.833   1
  -3   7   4 3935.34 878.353   1
  -4   8   4 382213. 8804.95   1
   4  -8  -4 320251. 8408.99   1
  -5   9   4 4811.99 1152.58   1
   5  -9  -4 5295.62 1012.05   1
  -6  10   4 53868.9 3851.65   1
   6 -10  -4 55281.4 3395.05   1
   7 -11  -4 49911.2 3469.37   1
  -7  11   4 48252.4 3978.46   1
  -8  12   4 36162.4 3430.15   1
   8 -12  -4 38871.5 2761.50   1
  -9  13   4 11888.4 2460.88   1
   9 -13  -4 11578.7 1875.50   1
  10 -14  -4 12917.4 1996.98   1
  11 -15  -4 76.3874 311.778   1
  12 -16  -4 138.193 522.596   1
  13 -17  -4-124.283 742.672   1
   9  -3   4 1522.93 455.758   1
   8  -2   4 66.6459 153.074   1
   7  -1   4 2357.99 539.824   1
   6   0   4 1189.22 392.893   1
   5   1   4 1961.60 463.672   1
   4   2   4 1055.10 384.910   1
  -3  -3  -4 37649.8 1939.68   1
   3   3   4 40098.8 2198.27   1
  -2  -4  -4 1893.33 464.115   1
   2   4   4 1816.53 489.310   1
   1   5   4 13459.6 1569.86   1
  -1  -5  -4 14708.3 1491.27   1
   0   6   4 258538. 6483.80   1
   0  -6  -4 261042. 6004.63   1
  -1   7   4-8.10233 124.597   1
   1  -7  -4 325.519 154.920   1
  -2   8   4 13332.6 1588.45   1
   2  -8  -4 12374.1 1680.06   1
  -3   9   4 2893.40 812.962   1
   3  -9  -4 2673.06 712.268   1
  -4  10   4 9548.32 1758.76   1
   4 -10  -4 11327.0 1602.63   1
  -5  11   4 701.430 397.276   1
   5 -11  -4 727.736 496.308   1
  -6  12   4 11309.9 2056.27   1
   6 -12  -4 10623.6 1748.19   1
  -7  13   4 35397.0 3644.63   1
   7 -13  -4 35851.8 3365.80   1
  -8  14   4 39756.7 4474.61   1
   8 -14  -4 48908.2 4027.81   1
   9 -15  -4 1399.08 489.125   1
  10 -16  -4 3690.06 1246.51   1
  11 -17  -4 32.8839 565.951   1
  12 -18  -4 155.593 573.324   1
   9  -1   4 5358.56 791.320   1
   8   0   4 76.2697 107.932   1
   7   1   4 3981.81 664.832   1
   6   2   4 2346.13 527.228   1
   5   3   4 16968.7 1475.55   1
   4   4   4 2556.51 603.414   1
  -4  -4  -4 3198.91 551.409   1
  -3  -5  -4 12778.3 1183.22   1
   3   5   4 12937.0 1433.77   1
   2   6   4 24965.6 1953.72   1
  -2  -6  -4 25828.0 2024.27   1
  -1  -7  -4 50.0607 117.405   1
   1   7   4-29.2859 262.902   1
   0   8   4 135106. 5186.19   1
   0  -8  -4 120601. 4685.30   1
  -1   9   4 150206. 6174.48   1
   1  -9  -4 168063. 6028.01   1
   2 -10  -4 237438. 7055.67   1
  -2  10   4 199219. 7847.27   1
  -3  11   4 50684.7 4141.21   1
   3 -11  -4 47206.7 3577.23   1
  -4  12   4 2382.69 871.821   1
   4 -12  -4 2206.31 803.312   1
  -5  13   4 61562.1 5050.89   1
   5 -13  -4 62357.5 4456.33   1
  -6  14   4 157.687 558.386   1
   6 -14  -4 184.444 278.633   1
   7 -15  -4 5111.12 1260.21   1
  -7  15   4 3379.08 1366.80   1
   8 -16  -4 5091.00 1381.72   1
   9 -17  -4 1442.88 791.974   1
  10 -18  -4 363.339 605.872   1
   9   1   4 581.881 300.190   1
   8   2   4 67.5648 41.5988   1
   7   3   4 1126.66 360.732   1
   6   4   4-429.324 233.792   1
   5   5   4 9014.78 1169.76   1
  -5  -5  -4 9291.46 978.701   1
   4   6   4 23671.5 2047.33   1
  -4  -6  -4 22627.3 1666.17   1
  -3  -7  -4 307.083 201.311   1
   3   7   4 277.683 199.167   1
  -2  -8  -4 2680.10 701.735   1
   2   8   4 2193.52 669.372   1
   1   9   4 15059.8 1942.52   1
  -1  -9  -4 14830.6 1758.29   1
   0  10   4 77572.4 5001.44   1
   0 -10  -4 96533.2 4441.82   1
   1 -11  -4 25271.7 2396.67   1
  -1  11   4 24129.7 2775.18   1
  -2  12   4 6604.39 1552.59   1
   2 -12  -4 6259.34 1369.17   1
  -3  13   4 643.935 470.010   1
   3 -13  -4 483.534 277.186   1
  -4  14   4 18448.7 2753.54   1
   4 -14  -4 15541.8 2309.19   1
  -5  15   4 1185.11 503.056   1
   5 -15  -4 421.540 289.400   1
   6 -16  -4 26508.7 2879.19   1
  -6  16   4 23654.4 3571.50   1
   7 -17  -4 3888.99 1218.02   1
   8 -18  -4 4137.56 1282.42   1
   9   3   4 3095.97 706.230   1
   8   4   4-39.6460 86.5074   1
   7   5   4 9630.24 1214.92   1
  -6  -6  -4 4216.15 638.480   1
   6   6   4 3860.23 816.054   1
  -5  -7  -4 4617.05 738.665   1
   5   7   4 3319.05 809.940   1
   4   8   4 3049.19 779.309   1
  -4  -8  -4 2571.79 616.400   1
  -3  -9  -4 23456.9 2002.60   1
   3   9   4 23480.6 2551.95   1
   2  10   4-110.147 435.675   1
  -2 -10  -4-65.3128 773.627   1
   1  11   4 71398.3 4669.76   1
  -1 -11  -4 79923.6 4208.63   1
   0  12   4 648.780 287.155   1
   0 -12  -4 68.0146 321.259   1
  -1  13   4 16953.7 2513.57   1
   1 -13  -4 17697.2 2403.27   1
  -2  14   4 55829.0 4879.34   1
   2 -14  -4 58010.7 4423.35   1
  -3  15   4 24025.5 3217.00   1
   3 -15  -4 22935.5 2756.48   1
  -4  16   4 510.839 753.988   1
   4 -16  -4 417.106 572.175   1
  -5  17   4 2195.03 1204.63   1
   5 -17  -4 3459.78 1155.85   1
   6 -18  -4 4138.62 1569.87   1
   7 -19  -4 2329.48 1429.63   1
   8   6   4 496.059 293.652   1
  -7  -7  -4 1431.71 378.054   1
   7   7   4 2672.78 700.355   1
  -6  -8  -4 7330.31 1001.09   1
   6   8   4 7297.69 1342.31   1
   5   9   4 3212.21 942.881   1
  -5  -9  -4 3859.05 759.877   1
  -4 -10  -4 190.051 262.459   1
   4  10   4-313.837 457.349   1
  -3 -11  -4 25685.6 2528.50   1
   3  11   4 34326.1 2989.18   1
  -2 -12  -4 20613.6 2166.81   1
   2  12   4 18807.2 2381.13   1
   1  13   4 665.680 598.514   1
  -1 -13  -4-114.936 276.376   1
   0  14   4 333.943 425.113   1
   0 -14  -4 145.487 144.081   1
  -1  15   4 657.462 631.662   1
   1 -15  -4 245.774 249.990   1
  -2  16   4 55645.5 5366.33   1
   2 -16  -4 72435.0 5158.34   1
  -3  17   4-305.562 540.158   1
   3 -17  -4-687.946 551.004   1
   4 -18  -4 61836.3 5397.07   1
   5 -19  -4 242.537 353.085   1
   8   8   4 686.929 491.214   1
  -7  -9  -4 601.206 253.944   1
   7   9   4 845.275 575.617   1
   6  10   4 3431.60 1041.41   1
  -6 -10  -4 4149.58 865.354   1
   5  11   4 13961.5 2155.90   1
  -5 -11  -4 18679.4 1805.41   1
   4  12   4 596.012 246.328   1
  -4 -12  -4 398.494 127.876   1
   3  13   4 667.599 418.454   1
  -3 -13  -4 380.476 216.700   1
   2  14   4 2.49672 138.788   1
  -2 -14  -4 336.061 197.283   1
   1  15   4 783.641 396.281   1
  -1 -15  -4 1203.71 738.172   1
   0  16   4-3.04156 372.347   1
   0 -16  -4 1751.14 873.867   1
  -1  17   4 7838.84 2188.27   1
   1 -17  -4 9772.04 2043.12   1
   2 -18  -4 23942.9 3305.41   1
  -2  18   4 32100.5 4611.32   1
   3 -19  -4 140.840 692.838   1
   8  10   4 580.457 498.016   1
  -7 -11  -4 5437.09 1002.62   1
   7  11   4 4541.49 1268.52   1
   6  12   4 683.382 534.005   1
  -6 -12  -4-114.241 393.413   1
  -5 -13  -4 4470.29 1128.97   1
   5  13   4 4634.13 1349.60   1
   4  14   4 7045.59 1811.78   1
  -4 -14  -4 13154.8 1758.65   1
   3  15   4 1374.36 847.833   1
  -3 -15  -4 1236.49 589.092   1
   2  16   4 2488.68 1216.04   1
  -2 -16  -4 3267.08 1044.01   1
  -1 -17  -4 5958.43 1687.76   1
   1  17   4 6170.66 2038.67   1
   0  18   4 32319.2 4598.03   1
   0 -18  -4 33618.5 3793.56   1
   1 -19  -4 5807.45 1726.76   1
   7  13   4 999.790 970.821   1
  -7 -13  -4 800.251 407.352   1
  -6 -14  -4 2292.05 651.685   1
   6  14   4 3434.37 1306.53   1
   5  15   4 896.258 734.437   1
  -5 -15  -4 298.496 65.1815   1
   4  16   4 6280.74 1743.81   1
  -4 -16  -4 6436.24 1478.06   1
  -3 -17  -4 4787.88 1487.66   1
  -2 -18  -4 3040.11 1282.83   1
  -1 -19  -4 3469.46 1181.22   1
  -7 -15  -4 5984.21 1387.07   1
  -6 -16  -4 876.670 603.694   1
  -5 -17  -4 4069.93 1081.47   1
  -4 -18  -4 321.261 359.849   1
  -3 -19  -4 31298.6 3877.60   1
  -6 -18  -4 1712.35 774.193   1
  -5 -19  -4 5416.22 1510.31   1
 -12  -4   5 11667.6 1096.97   1
 -11  -3   5 8749.55 954.644   1
 -12  -2   5 13.1634 146.650   1
 -13  -1   5 10934.9 1139.71   1
  -9  -3   5 16178.2 1317.40   1
 -10  -2   5 3110.04 646.460   1
 -11  -1   5 29103.8 1784.52   1
 -12   0   5 43502.7 2313.57   1
 -13   1   5 17638.3 1358.39   1
  -8  -2   5 1267.69 375.701   1
  -9  -1   5 22533.7 1598.17   1
 -10   0   5 12834.6 1271.60   1
 -11   1   5 15826.7 1350.63   1
 -12   2   5 19827.8 1504.65   1
 -13   3   5-2.95321 225.620   1
  -7  -1   5 69843.0 2830.79   1
  -8   0   5 26913.1 1782.86   1
  -9   1   5 61745.0 2896.03   1
 -10   2   5 16657.7 1447.73   1
 -11   3   5 18443.6 1561.60   1
  11  -3  -5 22369.3 1537.89   1
 -12   4   5 6396.98 986.816   1
  12  -4  -5 10075.7 1052.99   1
  13  -5  -5 20229.3 1510.08   1
 -13   5   5 15846.7 1790.28   1
  14  -6  -5 141.999 32.6403   1
  -5  -1   5 75046.8 3001.44   1
  -6   0   5 123609. 3975.21   1
  -7   1   5 159494. 4373.91   1
  -8   2   5 10867.5 1217.58   1
   8  -2  -5 12718.6 1223.44   1
  -9   3   5 2735.26 582.816   1
   9  -3  -5 2798.46 584.934   1
  10  -4  -5 1308.06 367.230   1
 -10   4   5 1951.38 532.674   1
  11  -5  -5 11463.1 1296.66   1
 -11   5   5 10542.7 1323.24   1
 -12   6   5 6908.67 1310.21   1
  12  -6  -5 9253.64 1152.20   1
 -13   7   5 1301.69 708.744   1
  13  -7  -5 1726.54 534.960   1
  14  -8  -5 35598.2 2306.66   1
  -3  -1   5 962.500 410.018   1
  -4   0   5 73126.7 3006.72   1
   5  -1  -5 21722.4 1604.49   1
  -5   1   5 21573.5 1714.59   1
  -6   2   5 9020.23 1085.46   1
   6  -2  -5 8667.98 1034.43   1
   7  -3  -5 3065.70 652.356   1
  -7   3   5 3449.59 654.354   1
   8  -4  -5 83655.8 3550.18   1
  -8   4   5 78261.3 3619.94   1
   9  -5  -5 2482.33 570.560   1
  -9   5   5 2606.49 667.446   1
 -10   6   5 9007.32 1272.56   1
  10  -6  -5 8424.85 1185.07   1
 -11   7   5 19569.7 2313.87   1
  11  -7  -5 23845.2 1996.28   1
 -12   8   5 241.155 180.388   1
  12  -8  -5 12.8624 205.367   1
 -13   9   5 3582.36 1064.65   1
  13  -9  -5 3424.35 902.362   1
  14 -10  -5 861.436 745.822   1
  -1  -1   5 194425. 4966.90   1
  -2   0   5 4720.53 801.529   1
  -3   1   5 7489.11 999.604   1
   3  -1  -5 8023.99 964.009   1
  -4   2   5 55048.5 2664.69   1
   4  -2  -5 54347.6 2602.41   1
  -5   3   5 299409. 6751.36   1
   5  -3  -5 305245. 6551.72   1
   6  -4  -5 20997.7 1701.19   1
  -6   4   5 21075.4 1749.57   1
   7  -5  -5 803.483 300.337   1
  -7   5   5 545.144 391.796   1
  -8   6   5 11313.9 1421.78   1
   8  -6  -5 11224.7 1477.03   1
  -9   7   5 9491.56 1343.09   1
   9  -7  -5 11382.4 1452.79   1
  10  -8  -5 29884.8 2346.57   1
 -10   8   5 27539.2 2838.85   1
  11  -9  -5 43287.9 2877.63   1
 -11   9   5 40770.2 3325.19   1
 -12  10   5 6691.18 1456.19   1
  12 -10  -5 6535.65 1193.94   1
 -13  11   5 9244.40 2183.81   1
  13 -11  -5 4598.15 1669.16   1
  14 -12  -5 294.397 334.729   1
   1  -1   5 7776.10 1067.00   1
   0   0   5 66040.0 2952.48   1
  -1   1   5 737860. 10263.0   1
  -2   2   5 55261.3 2787.81   1
  -3   3   5 16904.0 1685.92   1
   3  -3  -5 19169.3 1663.86   1
   4  -4  -5 15950.3 1520.16   1
  -4   4   5 15428.7 1483.83   1
  -5   5   5 13810.0 1521.83   1
   5  -5  -5 13918.5 1482.76   1
   6  -6  -5 8714.27 1254.99   1
  -6   6   5 8171.05 1169.79   1
  -7   7   5 42102.2 2988.08   1
   7  -7  -5 42848.7 2706.66   1
  -8   8   5 36382.8 2873.56   1
   8  -8  -5 36455.8 2588.10   1
  -9   9   5 79612.0 5169.19   1
   9  -9  -5 93689.5 4385.45   1
  10 -10  -5 4473.66 1018.85   1
 -10  10   5 3339.57 964.186   1
 -11  11   5-375.472 656.419   1
  11 -11  -5-22.5673 199.667   1
 -12  12   5 7161.58 1824.51   1
  12 -12  -5 2775.04 1267.27   1
  13 -13  -5-194.943 230.621   1
  14 -14  -5 2453.38 1624.30   1
   4  -2   5 1575.70 501.971   1
   3  -1   5 28922.4 2040.91   1
   2   0   5 5295.36 852.608   1
   1   1   5 67613.7 3093.17   1
   0   2   5 569.807 284.327   1
   0  -2  -5 611.970 310.971   1
  -1   3   5 490750. 9127.70   1
   1  -3  -5 539180. 8328.73   1
   2  -4  -5 482.189 352.607   1
  -2   4   5 651.042 376.565   1
  -3   5   5 566102. 9730.81   1
   3  -5  -5 546682. 9371.84   1
   4  -6  -5 1660.87 548.459   1
  -4   6   5 929.587 406.553   1
   5  -7  -5 5525.90 985.257   1
  -5   7   5 5367.89 995.167   1
   6  -8  -5 2626.27 745.496   1
  -6   8   5 2384.82 764.074   1
  -7   9   5 132177. 6112.53   1
   7  -9  -5 139903. 5539.87   1
   8 -10  -5 10382.0 1618.98   1
  -8  10   5 9490.58 1784.49   1
   9 -11  -5 8857.37 1527.58   1
  -9  11   5 9710.04 1754.99   1
 -10  12   5 303.875 461.242   1
  10 -12  -5 199.253 122.361   1
 -11  13   5 1262.85 786.374   1
  11 -13  -5 793.038 483.245   1
  12 -14  -5 503.657 699.651   1
  13 -15  -5 701.784 904.167   1
   8  -4   5 220.226 16.1977   1
   7  -3   5 697.800 291.719   1
   6  -2   5 5320.85 903.659   1
   5  -1   5 3222.16 684.843   1
   4   0   5 28200.2 2028.80   1
   3   1   5 1299.70 428.064   1
   2   2   5 1640.84 488.959   1
  -1  -3  -5 24531.2 1839.38   1
   0   4   5 2040.92 558.107   1
   0  -4  -5 1739.82 566.442   1
  -1   5   5 350709. 7678.33   1
   1  -5  -5 349579. 7252.51   1
   2  -6  -5 40277.3 2816.75   1
  -3   7   5 44823.3 2945.81   1
   3  -7  -5 43084.9 2764.40   1
  -4   8   5 25742.4 2504.39   1
   4  -8  -5 32160.2 2518.50   1
  -5   9   5 57924.9 3741.98   1
   5  -9  -5 61506.5 3700.22   1
   6 -10  -5 26079.2 2681.21   1
  -6  10   5 28580.0 2974.43   1
  -7  11   5 11937.3 2193.42   1
   7 -11  -5 11699.0 1916.11   1
   8 -12  -5 1230.26 483.453   1
  -9  13   5 23991.1 3279.06   1
   9 -13  -5 28971.0 2976.31   1
 -10  14   5 1759.36 694.326   1
  10 -14  -5 2771.57 820.762   1
 -11  15   5 1480.64 1183.14   1
  11 -15  -5 317.409 327.805   1
  12 -16  -5 4945.67 2018.98   1
  13 -17  -5 271.683 937.128   1
   8  -2   5 530.267 254.051   1
   7  -1   5 651.505 305.434   1
   6   0   5 755.374 307.944   1
   5   1   5 19817.5 1710.67   1
   4   2   5 856.037 338.709   1
  -3  -3  -5 41585.6 2196.32   1
   3   3   5 43446.1 2617.32   1
   2   4   5 12870.0 1451.49   1
  -2  -4  -5 12876.5 1368.39   1
  -1   7   5 28633.6 2471.08   1
   1  -7  -5 29961.8 2405.78   1
  -2   8   5 51232.9 3420.49   1
   2  -8  -5 54908.0 3315.81   1
  -3   9   5 50500.0 3629.65   1
   3  -9  -5 56512.5 3532.78   1
  -4  10   5 31295.1 3024.39   1
   4 -10  -5 34095.5 2995.88   1
  -5  11   5 11798.4 1967.35   1
   5 -11  -5 12120.1 1891.93   1
  -6  12   5 420.031 625.923   1
   6 -12  -5 1965.99 813.175   1
   7 -13  -5 1884.71 704.198   1
  -7  13   5 1961.66 799.089   1
  -8  14   5-79.4442 245.546   1
   8 -14  -5-253.010 421.096   1
  -9  15   5 6950.54 1986.33   1
   9 -15  -5 9138.11 1743.32   1
 -10  16   5-481.228 1021.17   1
  10 -16  -5-352.710 367.361   1
  11 -17  -5 2174.28 1916.21   1
   8   0   5 2150.44 581.623   1
   7   1   5 567.972 316.074   1
   6   2   5 4511.91 784.306   1
   5   3   5 301.010 137.778   1
   4   4   5-1.02886 51.1541   1
  -4  -4  -5 528.694 280.947   1
   3   5   5 5554.75 1047.34   1
  -3  -5  -5 7173.84 1049.27   1
  -2  -6  -5 1967.27 516.647   1
   2   6   5 1678.38 612.959   1
  -1  -7  -5 56238.0 3655.28   1
   1   7   5 67985.3 3705.05   1
   0  -8  -5 1603.73 538.006   1
   0   8   5 666.774 291.777   1
  -1   9   5 23564.7 2405.14   1
   1  -9  -5 23609.4 2223.71   1
   2 -10  -5 10656.1 1527.97   1
  -2  10   5 9607.59 1612.37   1
  -3  11   5 39694.4 3586.67   1
   3 -11  -5 29270.3 2963.68   1
  -4  12   5 2367.42 914.887   1
   4 -12  -5 3847.11 944.691   1
  -5  13   5 22180.1 2810.66   1
   5 -13  -5 23551.5 2636.89   1
  -6  14   5 19836.2 2988.40   1
   6 -14  -5 21982.0 2574.75   1
  -7  15   5 7362.59 1946.89   1
   7 -15  -5 5053.91 1405.03   1
  -8  16   5 8324.60 1858.85   1
   8 -16  -5 8648.86 1907.76   1
  -9  17   5 27671.5 4082.43   1
   9 -17  -5 29722.4 3292.24   1
  10 -18  -5 9255.17 2525.10   1
   8   2   5 920.606 381.365   1
   7   3   5 1992.08 634.481   1
   6   4   5 1753.47 673.963   1
   5   5   5 5552.78 970.383   1
  -5  -5  -5 5344.55 814.738   1
   4   6   5 38584.6 2666.96   1
  -4  -6  -5 40215.3 2442.65   1
  -3  -7  -5-44.1790 128.574   1
   3   7   5-63.7459 41.1052   1
   2   8   5 42524.0 3220.54   1
  -2  -8  -5 44600.3 2944.69   1
  -1  -9  -5 6999.85 1197.44   1
   1   9   5 7620.63 1331.88   1
   0  10   5 13795.3 1904.19   1
   0 -10  -5 12918.0 1665.83   1
   1 -11  -5 13399.7 1940.08   1
  -1  11   5 15621.0 2188.57   1
  -2  12   5 117.201 396.874   1
   2 -12  -5 243.146 330.464   1
  -3  13   5 17356.7 2660.81   1
   3 -13  -5 17484.6 2260.71   1
  -4  14   5 7945.87 1810.34   1
   4 -14  -5 8937.34 1666.65   1
  -5  15   5 9907.97 2144.50   1
   5 -15  -5 7941.27 1814.64   1
  -6  16   5 928.782 590.631   1
   6 -16  -5 206.982 225.069   1
  -7  17   5 33622.7 4422.55   1
   7 -17  -5 34883.8 3925.39   1
  -8  18   5 399.687 274.625   1
   8 -18  -5-222.934 519.701   1
   8   4   5 953.523 469.402   1
   7   5   5 1280.67 419.577   1
  -6  -6  -5 110.004 50.1589   1
   6   6   5-1783.72 743.989   1
   5   7   5 6272.22 1165.99   1
  -5  -7  -5 7750.96 1096.69   1
  -4  -8  -5 708.907 280.483   1
   4   8   5 1050.63 564.092   1
   3   9   5 21740.2 2442.38   1
  -3  -9  -5 27019.2 2297.54   1
   2  10   5 15631.9 2150.68   1
  -2 -10  -5 13395.9 1662.95   1
   1  11   5 43860.0 3746.06   1
  -1 -11  -5 42330.7 3156.82   1
   0  12   5 612.175 644.230   1
   0 -12  -5-359.134 176.630   1
  -1  13   5 52342.3 4661.60   1
   1 -13  -5 63931.3 4232.77   1
  -2  14   5 12488.8 2036.91   1
   2 -14  -5 11243.3 1924.47   1
  -3  15   5 36042.0 3944.46   1
   3 -15  -5 35559.9 3567.07   1
  -4  16   5 128.341 364.998   1
   4 -16  -5 300.570 712.938   1
  -5  17   5 8705.31 2307.33   1
   5 -17  -5 7861.69 1830.77   1
  -6  18   5 2146.64 1100.27   1
   6 -18  -5 4697.54 1592.67   1
   8   6   5 1082.69 613.826   1
   7   7   5-97.4686 261.022   1
  -7  -7  -5-36.0301 166.532   1
   6   8   5 7056.12 1322.66   1
  -6  -8  -5 7735.90 1038.97   1
   5   9   5-523.784 344.139   1
  -5  -9  -5-193.069 218.264   1
   4  10   5 330.718 474.045   1
  -4 -10  -5-171.423 223.143   1
  -3 -11  -5-54.3321 207.468   1
   3  11   5-455.196 423.407   1
  -2 -12  -5 21.9348 162.938   1
   2  12   5 2.34097 494.664   1
   1  13   5 2595.68 946.893   1
  -1 -13  -5 2386.20 796.849   1
   0  14   5-186.660 402.094   1
   0 -14  -5 829.688 542.777   1
  -1  15   5 25238.1 3188.06   1
   1 -15  -5 24981.2 2809.79   1
  -2  16   5 1413.75 887.666   1
   2 -16  -5 524.686 280.263   1
  -3  17   5 3963.12 1405.90   1
   3 -17  -5 3563.57 1300.64   1
  -4  18   5 14124.8 2977.93   1
   4 -18  -5 14528.9 2630.14   1
   8   8   5 1790.75 726.020   1
   7   9   5 1251.67 527.090   1
  -7  -9  -5 3100.57 797.878   1
  -6 -10  -5 1851.48 557.979   1
   6  10   5 839.801 425.986   1
   5  11   5 8858.12 1714.94   1
  -5 -11  -5 10049.3 1476.97   1
   4  12   5-236.002 367.029   1
  -4 -12  -5-171.087 267.589   1
  -3 -13  -5 9772.59 1606.16   1
   3  13   5 9767.77 1846.49   1
   2  14   5 23311.7 2885.04   1
  -2 -14  -5 23508.6 2829.79   1
   1  15   5 13953.7 2502.72   1
  -1 -15  -5 12999.9 2184.00   1
   0  16   5 4815.69 1415.07   1
   0 -16  -5 5906.32 1345.54   1
  -1  17   5 549.856 425.314   1
   1 -17  -5 2505.27 1374.11   1
  -2  18   5 19193.4 3349.42   1
   2 -18  -5 20507.7 3212.44   1
   7  11   5 2073.65 1027.31   1
   6  12   5 35.1441 261.874   1
  -6 -12  -5 95.0723 332.090   1
   5  13   5 1695.97 908.647   1
  -5 -13  -5 1239.20 468.653   1
  -4 -14  -5 963.897 502.223   1
   4  14   5 163.936 649.724   1
   3  15   5 10024.1 2109.37   1
  -3 -15  -5 8769.64 1724.39   1
   2  16   5 549.803 465.496   1
  -2 -16  -5-54.1265 359.485   1
   1  17   5 10406.4 2260.95   1
  -1 -17  -5 10494.1 1904.01   1
   0  18   5 5675.22 2217.17   1
   0 -18  -5 2529.67 931.897   1
   7  13   5 429.969 286.278   1
   6  14   5 1791.66 879.506   1
  -6 -14  -5 2868.59 804.973   1
   5  15   5-110.685 625.764   1
  -5 -15  -5-128.192 248.872   1
  -4 -16  -5 12894.1 2185.76   1
   4  16   5 9047.48 2235.03   1
   3  17   5-97.2399 513.848   1
  -3 -17  -5 453.026 635.953   1
   2  18   5 1340.40 1025.02   1
  -2 -18  -5 470.015 533.828   1
   7  15   5 162.775 571.844   1
  -6 -16  -5 426.722 39.2605   1
   6  16   5 34.0568 480.800   1
  -5 -17  -5 4924.90 1365.41   1
   5  17   5 3739.50 1445.83   1
   4  18   5 1358.65 1014.69   1
  -4 -18  -5 1435.93 866.862   1
  -6 -18  -5 1846.33 1310.09   1
 -13  -5   6 58796.2 2872.34   1
 -12  -4   6 367.188 160.831   1
 -13  -3   6 5039.75 799.437   1
 -10  -4   6 111420. 4004.60   1
 -11  -3   6 41724.3 2416.36   1
 -12  -2   6 23389.8 1821.92   1
 -13  -1   6 11992.4 1288.12   1
  -9  -3   6 2775.66 647.703   1
 -10  -2   6 5028.08 848.578   1
 -11  -1   6-140.778 225.952   1
 -12   0   6 666.955 282.847   1
 -13   1   6 2674.30 610.957   1
  -8  -2   6 96815.9 3750.67   1
  -9  -1   6-95.9038 154.049   1
 -10   0   6 18244.9 1594.17   1
 -11   1   6 15860.2 1489.85   1
 -12   2   6 10428.1 1258.22   1
 -13   3   6 6752.96 997.697   1
  -6  -2   6 2273.09 1050.83   1
  -7  -1   6 4421.52 770.484   1
  -8   0   6 92001.7 3800.20   1
  -9   1   6 12810.7 1392.30   1
 -10   2   6 3371.34 686.370   1
  11  -3  -6 81298.6 3324.00   1
 -11   3   6 75594.8 3708.00   1
  12  -4  -6 2798.76 667.784   1
 -12   4   6 2463.85 662.107   1
 -13   5   6 24711.6 2233.51   1
  13  -5  -6 27028.3 1969.73   1
  14  -6  -6 9468.92 1220.39   1
  -5  -1   6 2078.85 634.904   1
  -6   0   6 82096.3 3487.12   1
  -7   1   6 5209.23 871.032   1
   8  -2  -6 16340.9 1484.31   1
  -8   2   6 16201.1 1741.16   1
   9  -3  -6 2819.98 636.136   1
  -9   3   6 2880.66 666.247   1
 -10   4   6 51553.4 3208.99   1
  10  -4  -6 47980.6 2810.29   1
  11  -5  -6 6692.05 1161.96   1
 -11   5   6 8940.87 1250.61   1
 -12   6   6 40.1994 80.5924   1
  12  -6  -6 180.672 214.327   1
 -13   7   6 54.4036 257.006   1
  13  -7  -6-142.307 393.312   1
  14  -8  -6 501.828 366.712   1
  -3  -1   6 1229.19 392.295   1
  -4   0   6 48845.4 2745.15   1
  -5   1   6 123315. 4498.85   1
   6  -2  -6 4487.16 1197.61   1
  -6   2   6 2943.27 1023.13   1
  -7   3   6 95322.4 4087.16   1
   7  -3  -6 105903. 4045.77   1
  -8   4   6 138861. 4840.95   1
   8  -4  -6 126312. 4757.02   1
   9  -5  -6 100245. 4176.44   1
  -9   5   6 79169.3 4181.48   1
 -10   6   6 125157. 5025.96   1
  10  -6  -6 128828. 4807.45   1
  11  -7  -6 327.272 266.937   1
 -11   7   6 408.781 328.824   1
 -12   8   6 15994.6 2143.53   1
  12  -8  -6 16743.9 1738.80   1
 -13   9   6 4736.97 1160.29   1
  13  -9  -6 5515.83 1069.66   1
  14 -10  -6 307.298 433.010   1
  -1  -1   6 176.080 175.783   1
  -2   0   6 99717.7 4039.09   1
  -3   1   6 52142.1 2944.11   1
   4  -2  -6 122544. 4234.09   1
  -4   2   6 116711. 4329.42   1
   5  -3  -6 8277.73 1121.27   1
  -5   3   6 8766.42 1265.60   1
  -6   4   6 632.249 212.455   1
   6  -4  -6 979.908 439.052   1
  -7   5   6 16795.1 1727.75   1
   7  -5  -6 18008.7 1698.27   1
   8  -6  -6 6598.52 1040.71   1
  -8   6   6 6392.75 1142.97   1
  -9   7   6 2.86950 282.540   1
   9  -7  -6-52.2338 239.112   1
 -10   8   6 59163.2 3840.56   1
  10  -8  -6 67876.8 4027.79   1
 -11   9   6 1277.62 514.916   1
  11  -9  -6 1052.46 438.638   1
 -12  10   6 2326.62 815.695   1
  12 -10  -6 3070.32 892.228   1
 -13  11   6 16352.6 2659.69   1
  13 -11  -6 5761.55 2178.61   1
  14 -12  -6 81.4979 266.361   1
   2  -2   6 4042.73 810.412   1
   1  -1   6-10.3289 160.868   1
   0   0   6 19003.9 1712.72   1
  -1   1   6 11541.0 1354.76   1
  -2   2   6 109664. 4226.84   1
  -3   3   6 71731.7 3608.99   1
   3  -3  -6 74221.3 3447.53   1
  -4   4   6 8128.73 1277.83   1
   4  -4  -6 10363.1 1294.97   1
  -5   5   6 3.52071 222.666   1
   5  -5  -6 150.503 234.656   1
  -6   6   6 223583. 7142.60   1
   6  -6  -6 240604. 6737.54   1
   7  -7  -6 2041.17 626.166   1
  -7   7   6 1836.55 645.576   1
  -8   8   6 48432.4 3518.38   1
   8  -8  -6 50712.7 3358.21   1
  -9   9   6 19819.4 2259.47   1
   9  -9  -6 26380.4 2408.38   1
 -10  10   6 8479.28 1644.26   1
  10 -10  -6 8506.53 1406.93   1
 -11  11   6-191.398 431.959   1
  11 -11  -6-100.889 342.537   1
 -12  12   6 3086.94 1400.48   1
  12 -12  -6 204.280 599.843   1
 -13  13   6 3652.37 1426.59   1
  13 -13  -6 602.089 1146.42   1
  14 -14  -6-213.628 415.221   1
   5  -3   6 296.471 220.190   1
   4  -2   6 839.674 311.965   1
   3  -1   6 2202.55 636.904   1
   2   0   6 7205.21 1083.60   1
   1   1   6 1554.28 483.358   1
   0   2   6 118385. 4613.89   1
   1  -3  -6 2850.78 675.946   1
  -1   3   6 2549.42 701.576   1
   2  -4  -6 8509.52 1166.20   1
  -2   4   6 2904.78 973.514   1
   3  -5  -6 146296. 5559.44   1
  -4   6   6 1782.68 595.811   1
   4  -6  -6 1432.24 511.132   1
   5  -7  -6 615.786 303.135   1
  -5   7   6 883.354 396.196   1
  -6   8   6 19477.9 2092.01   1
   6  -8  -6 18885.1 2013.25   1
  -7   9   6 28871.8 2858.25   1
   7  -9  -6 29895.9 2595.30   1
  -8  10   6 37371.5 3450.23   1
   8 -10  -6 38947.4 3115.85   1
  -9  11   6 48578.2 4411.70   1
   9 -11  -6 54177.8 3694.17   1
 -10  12   6 32480.2 3588.97   1
  10 -12  -6 33987.7 3037.25   1
 -11  13   6 38782.7 4243.21   1
  11 -13  -6 40494.0 3431.78   1
 -12  14   6 5019.80 1702.09   1
  12 -14  -6 699.060 1278.23   1
 -13  15   6-265.272 370.127   1
  13 -15  -6 286.570 623.727   1
  14 -16  -6 427.322 872.496   1
   7  -3   6 1111.68 474.518   1
   6  -2   6 1571.82 564.128   1
   5  -1   6 526.550 390.771   1
   4   0   6 1233.88 402.298   1
   3   1   6 9359.30 1302.76   1
   2   2   6 31672.3 2323.02   1
   1   3   6 2936.23 854.658   1
  -1  -3  -6 2521.57 840.509   1
   0   4   6 5534.83 1105.38   1
   0  -4  -6 7405.49 1072.84   1
  -1   5   6 834.321 435.992   1
   1  -5  -6 635.345 257.985   1
  -2   6   6 41525.2 2956.86   1
   3  -7  -6 7736.55 1311.85   1
  -3   7   6 4441.78 1157.04   1
  -4   8   6 131225. 5478.29   1
   4  -8  -6 132330. 5410.53   1
   5  -9  -6 25133.3 2340.42   1
  -5   9   6 24631.1 2660.78   1
   6 -10  -6 2165.23 747.171   1
  -6  10   6 2913.83 991.287   1
   7 -11  -6 6083.57 1313.08   1
  -7  11   6 4626.03 1125.58   1
   8 -12  -6 16412.8 2041.56   1
  -8  12   6 12679.9 2380.81   1
   9 -13  -6 7605.10 1509.48   1
  -9  13   6 8515.37 1798.28   1
  10 -14  -6 873.271 467.492   1
 -10  14   6-88.1250 122.404   1
  11 -15  -6 3470.76 1091.89   1
 -11  15   6 3227.68 1165.85   1
  12 -16  -6 23.9763 452.954   1
 -12  16   6 323.526 733.405   1
   7  -1   6 347.104 231.131   1
   6   0   6 1828.61 551.682   1
   5   1   6 251.609 207.472   1
   4   2   6 16415.0 1804.07   1
   3   3   6 660.145 231.872   1
   2   4   6 21939.8 1985.77   1
  -2  -4  -6 21584.6 1933.44   1
  -1  -5  -6 4120.29 1156.62   1
   1   5   6 4415.01 1007.59   1
   0   6   6 975.690 480.984   1
   0  -6  -6 264.618 120.988   1
   1  -7  -6 4515.99 1051.23   1
  -1   7   6 3905.72 1100.16   1
   2  -8  -6 7184.71 1368.74   1
  -2   8   6 6513.30 1337.06   1
  -3   9   6 117970. 5500.49   1
   3  -9  -6 122787. 5171.86   1
   4 -10  -6-4.63149 211.085   1
  -4  10   6 425.724 276.811   1
  -5  11   6 85875.4 5209.72   1
   5 -11  -6 86134.0 4823.29   1
  -6  12   6 35343.5 3591.09   1
   6 -12  -6 36057.4 3178.83   1
   7 -13  -6 16832.4 2286.56   1
  -7  13   6 14977.1 2595.68   1
  -8  14   6 98920.8 6098.80   1
   8 -14  -6 91666.9 5753.98   1
  -9  15   6 757.281 676.682   1
   9 -15  -6-454.760 326.353   1
 -10  16   6 6414.69 1854.69   1
  10 -16  -6 4614.82 1479.09   1
  11 -17  -6 5111.01 3035.19   1
   7   1   6 492.872 350.673   1
   6   2   6 1686.11 518.745   1
   5   3   6 1061.00 470.240   1
   4   4   6 3144.72 740.053   1
   3   5   6 8.93917 22.4481   1
  -3  -5  -6-1.93030 223.151   1
   2   6   6 1077.17 476.180   1
  -2  -6  -6 892.563 463.863   1
  -1  -7  -6 1725.12 594.347   1
   1   7   6 1793.79 772.749   1
   0   8   6 37537.1 3117.04   1
   0  -8  -6 46114.0 3408.07   1
   1  -9  -6-35.0939 170.067   1
  -1   9   6 586.888 352.139   1
   2 -10  -6 13187.3 1828.54   1
  -2  10   6 14639.9 2138.61   1
   3 -11  -6 2236.39 707.253   1
  -3  11   6 1988.02 739.840   1
   4 -12  -6 1908.05 793.152   1
  -4  12   6 2675.01 1108.26   1
  -5  13   6 27791.0 3675.15   1
   5 -13  -6 33804.1 3482.88   1
  -6  14   6 1879.87 931.285   1
   6 -14  -6 1564.75 957.542   1
  -7  15   6-5.05484 121.672   1
   7 -15  -6 386.840 393.955   1
  -8  16   6 6876.66 1777.06   1
   8 -16  -6 5736.48 1716.22   1
  -9  17   6-444.014 569.932   1
   9 -17  -6 12.4822 305.613   1
   7   3   6-295.829 246.326   1
   6   4   6 2512.70 867.558   1
   5   5   6 240.784 285.046   1
   4   6   6 3344.28 859.121   1
  -4  -6  -6 3461.68 752.614   1
  -3  -7  -6 851.886 318.096   1
   3   7   6 750.317 336.208   1
   2   8   6 11382.4 1684.28   1
  -2  -8  -6 11151.4 1497.65   1
   1   9   6 74.4179 287.002   1
  -1  -9  -6 585.853 480.614   1
   0  10   6 46333.9 3779.95   1
   0 -10  -6 44980.7 3260.12   1
  -1  11   6 22160.0 2620.48   1
   1 -11  -6 21923.7 2371.74   1
  -2  12   6 26269.0 3235.56   1
   2 -12  -6 28449.1 2847.21   1
   3 -13  -6 53.1218 116.379   1
  -3  13   6 469.978 173.016   1
  -4  14   6 79056.7 6427.99   1
   4 -14  -6 85653.5 5789.38   1
  -5  15   6 656.435 500.985   1
   5 -15  -6 807.970 543.676   1
  -6  16   6 16394.0 2840.61   1
   6 -16  -6 22466.5 2777.78   1
  -7  17   6 8749.62 3513.26   1
   7 -17  -6 216.890 440.767   1
   7   5   6-269.301 315.242   1
   6   6   6 799.341 381.551   1
   5   7   6 420.692 370.133   1
  -5  -7  -6 230.002 190.154   1
   4   8   6 1639.25 670.592   1
  -4  -8  -6 1782.35 602.698   1
  -3  -9  -6-283.976 370.062   1
   3   9   6-195.993 170.958   1
   2  10   6 23359.4 2557.17   1
  -2 -10  -6 24131.5 2485.77   1
  -1 -11  -6 1633.94 649.370   1
   1  11   6 1271.35 626.628   1
   0 -12  -6 3066.83 855.631   1
   0  12   6 3230.41 1142.09   1
   1 -13  -6 702.573 573.785   1
  -1  13   6 1038.47 868.293   1
  -2  14   6 327.483 449.134   1
   2 -14  -6 388.625 416.427   1
  -3  15   6 3056.74 1234.04   1
   3 -15  -6 4926.94 1468.79   1
  -4  16   6 1369.07 756.513   1
   4 -16  -6 1575.36 721.719   1
  -5  17   6 22830.9 3626.68   1
   5 -17  -6 22332.2 3042.17   1
   7   7   6 246.949 211.911   1
   6   8   6 2017.95 698.088   1
  -6  -8  -6 3684.27 750.401   1
   5   9   6 219.096 328.699   1
  -5  -9  -6-281.817 367.495   1
  -4 -10  -6 5770.09 1096.70   1
   4  10   6 4352.98 1161.83   1
   3  11   6 366.485 343.226   1
  -3 -11  -6 835.725 388.860   1
   2  12   6 15990.8 2433.73   1
  -2 -12  -6 14581.9 1853.89   1
  -1 -13  -6 38.7875 308.367   1
   1  13   6-512.053 366.959   1
   0 -14  -6 1520.92 666.119   1
   0  14   6 1041.50 789.892   1
  -1  15   6 109.921 183.943   1
   1 -15  -6-23.7403 72.2816   1
  -2  16   6 11525.1 2060.82   1
   2 -16  -6 10750.3 2089.78   1
  -3  17   6 527.847 213.907   1
   3 -17  -6 683.024 260.831   1
   7   9   6-490.268 615.711   1
   6  10   6 101.739 515.050   1
  -6 -10  -6 627.871 324.232   1
  -5 -11  -6 183.886 318.855   1
   5  11   6 215.962 247.818   1
   4  12   6 1349.91 655.899   1
  -4 -12  -6 2533.71 719.308   1
   3  13   6 2.70302 734.563   1
  -3 -13  -6 266.386 342.326   1
  -2 -14  -6-22.1947 379.852   1
   2  14   6-282.792 654.878   1
  -1 -15  -6 3991.28 1136.18   1
   1  15   6 3240.66 1117.00   1
   0  16   6 851.719 494.225   1
   0 -16  -6 412.993 470.807   1
  -1  17   6 4079.53 1485.52   1
   1 -17  -6 5202.35 1593.70   1
   7  11   6 743.933 646.554   1
  -6 -12  -6 668.078 384.758   1
   6  12   6 927.382 528.696   1
   5  13   6 777.195 567.013   1
  -5 -13  -6 1339.02 708.022   1
   4  14   6 2152.35 906.837   1
  -4 -14  -6 1682.80 613.561   1
   3  15   6-534.206 375.387   1
  -3 -15  -6 562.909 482.011   1
  -2 -16  -6 200.929 314.125   1
   2  16   6 122.258 425.043   1
   1  17   6-370.420 1005.54   1
  -1 -17  -6 282.043 294.876   1
   6  14   6 682.426 212.332   1
   5  15   6 1275.07 686.537   1
  -5 -15  -6 797.416 544.005   1
   4  16   6 3455.74 1183.80   1
  -4 -16  -6 2652.07 910.777   1
  -3 -17  -6 1188.21 566.957   1
   3  17   6-434.355 938.148   1
   6  16   6-504.645 314.111   1
   5  17   6 515.821 714.598   1
  -5 -17  -6-491.358 395.062   1
 -13  -5   7 13978.4 1505.07   1
 -12  -4   7 8344.75 1133.79   1
 -13  -3   7 5274.95 953.421   1
 -11  -3   7 102.876 40.3812   1
 -12  -2   7 715.546 382.470   1
 -13  -1   7 5975.76 1080.12   1
 -14   0   7 3080.35 748.603   1
  -9  -3   7 295.697 183.078   1
 -10  -2   7 8099.29 1111.95   1
 -11  -1   7 19527.9 1740.20   1
 -12   0   7 129809. 5057.81   1
 -13   1   7 1535.80 518.118   1
 -14   2   7 7129.08 1374.66   1
  -8  -2   7 305.190 179.206   1
  -9  -1   7 6987.29 1213.56   1
 -10   0   7 77464.7 3592.46   1
 -11   1   7 461.797 320.780   1
 -12   2   7 1149.74 488.479   1
 -13   3   7 560.753 376.080   1
 -14   4   7 703.344 266.023   1
  -6  -2   7 6380.93 1193.36   1
  -7  -1   7 529.230 306.023   1
  -8   0   7 96392.9 4208.53   1
  -9   1   7 13376.3 1500.16   1
 -10   2   7 30624.2 2426.18   1
 -11   3   7 1057.73 421.626   1
  11  -3  -7 644.120 319.314   1
  12  -4  -7 10273.1 1275.42   1
 -12   4   7 8921.76 1437.77   1
  13  -5  -7 3840.93 821.123   1
 -13   5   7 2875.31 738.874   1
  14  -6  -7 89.7551 237.190   1
 -14   6   7 506.440 323.133   1
  15  -7  -7 846.269 750.859   1
  -4  -2   7 61008.0 3358.05   1
  -5  -1   7 36586.8 2576.11   1
  -6   0   7 2337.33 629.931   1
  -7   1   7 107105. 4498.56   1
   8  -2  -7 30723.3 2206.26   1
  -8   2   7 27727.4 2309.48   1
   9  -3  -7 30118.5 2237.98   1
  -9   3   7 26843.9 2287.23   1
 -10   4   7 15250.4 1764.44   1
  10  -4  -7 16371.7 1679.70   1
  11  -5  -7 4607.58 912.895   1
 -11   5   7 2406.55 734.781   1
  12  -6  -7 10186.5 1388.12   1
 -12   6   7 9924.59 1456.34   1
 -13   7   7 63.4414 202.636   1
  13  -7  -7 60.8496 231.265   1
 -14   8   7 14467.0 2280.77   1
  14  -8  -7 3807.33 1918.39   1
  15  -9  -7 343.598 639.247   1
  -2  -2   7 1248.47 238.998   1
  -3  -1   7 320.718 394.630   1
  -4   0   7 2029.78 683.796   1
  -5   1   7 996.146 370.200   1
  -6   2   7 164.700 140.257   1
   6  -2  -7 310.946 212.825   1
   7  -3  -7 1691.58 513.886   1
  -7   3   7 1733.83 672.527   1
  -8   4   7 1525.44 447.840   1
   8  -4  -7 1462.24 423.822   1
  -9   5   7 18207.3 1935.39   1
   9  -5  -7 15765.7 1846.39   1
  10  -6  -7-134.923 287.601   1
 -10   6   7-208.768 110.424   1
  11  -7  -7 597.728 246.977   1
 -11   7   7 617.129 543.376   1
 -12   8   7 17761.7 2138.01   1
  12  -8  -7 17545.3 1942.21   1
  13  -9  -7 280.235 538.347   1
 -13   9   7 1664.73 707.369   1
  14 -10  -7 96.7770 236.237   1
 -14  10   7 173.800 398.676   1
  15 -11  -7 547.426 1130.46   1
   0  -2   7 3488.14 805.370   1
  -1  -1   7 45160.7 2937.67   1
  -2   0   7 15962.4 1717.45   1
  -3   1   7 115568. 4811.12   1
  -4   2   7 490.608 44.9498   1
   4  -2  -7 152.113 129.779   1
  -5   3   7 123534. 5048.14   1
   5  -3  -7 114649. 4615.20   1
  -6   4   7 16090.3 1873.85   1
   6  -4  -7 16967.1 1758.63   1
  -7   5   7 3733.45 885.518   1
   7  -5  -7 4113.66 896.621   1
  -8   6   7 3763.35 880.952   1
   8  -6  -7 3943.18 876.021   1
   9  -7  -7 146.994 135.144   1
  -9   7   7 298.862 261.995   1
 -10   8   7 68163.3 4424.35   1
  10  -8  -7 75382.4 4107.35   1
 -11   9   7 324.291 337.007   1
  11  -9  -7 608.182 319.095   1
 -12  10   7 19179.5 2549.22   1
  12 -10  -7 20878.3 2282.68   1
 -13  11   7 226.542 427.083   1
  13 -11  -7 319.748 627.698   1
 -14  12   7 3742.18 1345.61   1
  14 -12  -7 348.937 1051.40   1
   2  -2   7-101.477 165.364   1
   1  -1   7 8028.41 1340.15   1
   0   0   7 18.6205 81.6479   1
  -1   1   7 12345.9 1588.04   1
  -2   2   7 324.053 345.658   1
   3  -3  -7 1192.14 461.423   1
  -3   3   7 1559.01 585.243   1
  -4   4   7 10445.7 1612.73   1
   4  -4  -7 11882.2 1491.58   1
  -5   5   7 45760.0 3075.43   1
   5  -5  -7 46767.2 3077.01   1
  -6   6   7 63237.5 3848.98   1
   6  -6  -7 62399.1 3613.15   1
   7  -7  -7 1194.74 349.598   1
  -7   7   7 2241.50 875.998   1
  -8   8   7 30146.0 2769.64   1
   8  -8  -7 33196.4 2800.69   1
  -9   9   7 22656.3 2572.00   1
   9  -9  -7 22461.7 2534.68   1
 -10  10   7 11912.2 1927.71   1
  10 -10  -7 17564.2 2230.87   1
 -11  11   7 1253.91 614.541   1
  11 -11  -7 1383.46 563.728   1
 -12  12   7 1875.41 1053.21   1
  12 -12  -7 67.0753 622.724   1
 -13  13   7 1740.84 782.607   1
  13 -13  -7 647.551 546.095   1
 -14  14   7 5459.74 2062.96   1
  14 -14  -7 458.152 825.036   1
   5  -3   7 611.687 329.868   1
   4  -2   7 799.010 479.718   1
   3  -1   7 5987.09 1103.85   1
   2   0   7 6962.38 1229.47   1
   1   1   7 3331.56 829.079   1
   0   2   7 9340.64 1357.76   1
  -1   3   7 36208.5 2884.43   1
  -2   4   7 382.078 249.456   1
   2  -4  -7 162.583 113.660   1
  -3   5   7 27482.6 2489.95   1
   3  -5  -7 26995.8 2441.86   1
  -4   6   7 26432.5 2473.86   1
   4  -6  -7 26521.9 2500.98   1
  -5   7   7 3518.42 922.036   1
   5  -7  -7 3549.10 819.369   1
   6  -8  -7 622.408 454.434   1
  -6   8   7-277.945 508.938   1
   7  -9  -7 12371.6 1867.93   1
  -7   9   7 11268.6 1777.62   1
   8 -10  -7 15878.3 1978.79   1
  -8  10   7 14693.2 2125.84   1
  -9  11   7-71.9857 84.7892   1
   9 -11  -7-375.943 424.175   1
 -10  12   7 188.206 332.950   1
  10 -12  -7-114.599 83.2778   1
 -11  13   7 2896.72 1194.30   1
  11 -13  -7 2240.81 870.233   1
 -12  14   7 287.333 427.218   1
  12 -14  -7-53.5423 153.933   1
 -13  15   7 1764.19 803.248   1
  13 -15  -7 223.395 690.373   1
   7  -3   7 711.811 483.634   1
   6  -2   7 382.980 314.907   1
   5  -1   7 4390.53 989.926   1
   4   0   7 193.922 302.851   1
   3   1   7 921.914 458.622   1
   2   2   7 1622.26 574.485   1
   1   3   7 4770.80 1015.26   1
   0   4   7 2746.01 862.781   1
   0  -4  -7 2513.34 734.581   1
  -1   5   7 35981.0 2890.89   1
   1  -5  -7 50193.9 3150.38   1
  -2   6   7 123717. 5372.02   1
   2  -6  -7 135591. 5434.45   1
  -3   7   7 3616.74 968.522   1
   3  -7  -7 2905.94 792.076   1
  -4   8   7 49985.9 4105.55   1
   4  -8  -7 69842.6 4180.02   1
  -5   9   7 137717. 6259.63   1
   5  -9  -7 160462. 6737.59   1
   6 -10  -7 4407.43 1066.75   1
  -6  10   7 3854.48 1075.02   1
  -7  11   7 66941.0 4634.21   1
   7 -11  -7 61916.0 4208.12   1
   8 -12  -7 14.7415 911.584   1
  -8  12   7-11473.5 2442.11   1
   9 -13  -7 13.9103 338.675   1
  -9  13   7-20.6290 569.841   1
  10 -14  -7-538.077 692.428   1
 -10  14   7-428.012 526.068   1
 -11  15   7-148.888 594.633   1
  11 -15  -7-26.5437 180.293   1
   7  -1   7 1204.41 440.709   1
   6   0   7-64.1076 354.426   1
   5   1   7 2973.53 806.652   1
   4   2   7 2111.48 617.982   1
   3   3   7 2714.36 781.606   1
   2   4   7 31.9609 131.544   1
  -2  -4  -7 361.190 270.945   1
   1   5   7 22968.0 2309.22   1
   0  -6  -7 78.9497 134.098   1
   0   6   7-118.324 133.330   1
  -1   7   7 9302.77 1630.57   1
   1  -7  -7 8878.55 1408.35   1
  -2   8   7 21.3661 441.237   1
   2  -8  -7 88.4329 215.685   1
   3  -9  -7 2285.89 772.369   1
  -3   9   7 3352.38 979.912   1
   4 -10  -7 7994.30 1521.26   1
  -4  10   7 7641.60 1586.68   1
   5 -11  -7-392.690 423.379   1
  -5  11   7-767.364 423.791   1
   6 -12  -7 5175.34 1290.17   1
  -6  12   7 3964.50 1114.11   1
  -7  13   7 28647.2 3515.75   1
   7 -13  -7 27898.9 3125.74   1
   8 -14  -7 1827.28 807.208   1
  -8  14   7 2254.54 1000.94   1
   9 -15  -7 158.386 366.501   1
  -9  15   7 170.053 346.965   1
  10 -16  -7 5013.27 1814.96   1
   7   1   7 1084.46 550.077   1
   6   2   7 26.2051 154.505   1
   5   3   7 1731.31 626.633   1
   4   4   7 162.779 156.010   1
   3   5   7 4183.86 1018.86   1
  -3  -5  -7 3324.91 792.024   1
   2   6   7 8306.30 1579.28   1
  -2  -6  -7 8320.90 1473.54   1
   1   7   7 39142.4 3472.73   1
   0   8   7 47256.8 4133.79   1
  -1   9   7 21351.2 2420.72   1
   1  -9  -7 20520.9 2295.91   1
   2 -10  -7 4145.46 1151.72   1
  -2  10   7 4327.10 1118.34   1
  -3  11   7 86884.9 5562.77   1
   3 -11  -7 93278.7 5160.34   1
   4 -12  -7 1443.99 491.600   1
  -4  12   7 537.824 470.446   1
   5 -13  -7-112.371 289.801   1
  -5  13   7 789.856 654.180   1
   6 -14  -7 4581.22 1278.53   1
  -6  14   7 4257.41 1490.24   1
   7 -15  -7 2373.01 945.581   1
  -7  15   7 2059.18 1049.93   1
   8 -16  -7 7739.82 1833.26   1
  -8  16   7 8593.90 1980.60   1
   7   3   7 1868.09 903.990   1
   6   4   7-89.7480 277.950   1
   5   5   7 1447.15 665.648   1
  -4  -6  -7-2.15874 182.483   1
   4   6   7-291.688 400.704   1
  -3  -7  -7 2424.05 724.652   1
   3   7   7 2869.78 900.909   1
  -2  -8  -7 344.626 143.102   1
   2   8   7 154.599 259.393   1
  -1  -9  -7 2341.25 807.067   1
   1   9   7 2622.88 899.845   1
   0  10   7 3564.49 1170.01   1
   0 -10  -7 5318.16 1259.99   1
   1 -11  -7 5852.61 1294.31   1
  -1  11   7 6665.42 1496.45   1
   2 -12  -7 1922.73 743.545   1
  -2  12   7 2133.64 906.718   1
   3 -13  -7 1077.95 655.366   1
  -3  13   7 1064.32 625.820   1
  -4  14   7 27599.4 3583.24   1
   4 -14  -7 25366.9 3027.91   1
   5 -15  -7 2575.68 1026.45   1
  -5  15   7 419.736 805.508   1
   6 -16  -7 8814.69 2044.21   1
  -6  16   7 9165.14 2180.85   1
   6   6   7 277.160 303.061   1
  -5  -7  -7 3460.19 792.048   1
   5   7   7 3678.90 951.756   1
  -4  -8  -7 2217.45 661.826   1
   4   8   7 2005.90 722.150   1
  -3  -9  -7 4896.79 1035.96   1
   3   9   7 3603.39 1059.35   1
  -2 -10  -7 1184.19 515.248   1
   2  10   7 1209.98 709.564   1
   1  11   7 3244.66 1025.67   1
  -1 -11  -7 3498.36 912.374   1
   0  12   7 307.309 557.118   1
   0 -12  -7 32.3566 320.693   1
   1 -13  -7 11441.3 1808.24   1
  -1  13   7 11989.2 2172.60   1
   2 -14  -7 5226.59 1304.84   1
  -2  14   7 3554.65 1285.47   1
   3 -15  -7 571.671 327.711   1
  -3  15   7 1561.65 959.901   1
   4 -16  -7 1737.35 993.267   1
  -4  16   7 2292.95 984.474   1
   6   8   7 634.926 437.129   1
  -5  -9  -7 970.156 472.821   1
   5   9   7 826.081 463.247   1
   4  10   7 1465.52 738.172   1
  -4 -10  -7 1340.73 526.757   1
  -3 -11  -7-51.8766 147.387   1
   3  11   7 1139.89 793.767   1
   2  12   7 1171.32 749.619   1
  -2 -12  -7 708.327 435.003   1
   1  13   7 672.098 582.316   1
  -1 -13  -7 1089.06 468.433   1
   0  14   7 26300.7 3428.91   1
   0 -14  -7 23863.4 2683.12   1
   1 -15  -7 9334.26 1787.95   1
  -1  15   7 8407.24 2228.13   1
  -2  16   7 16588.1 3019.70   1
   2 -16  -7 18438.5 2717.30   1
   6  10   7-76.0658 104.624   1
   5  11   7 1437.33 619.718   1
  -5 -11  -7 1472.25 571.276   1
  -4 -12  -7-116.069 198.191   1
   4  12   7 169.831 360.696   1
   3  13   7 1204.94 756.400   1
  -3 -13  -7 928.801 670.929   1
   2  14   7-1235.02 874.794   1
  -2 -14  -7 1077.95 681.500   1
   1  15   7-142.863 711.681   1
  -1 -15  -7 711.546 475.477   1
   0 -16  -7 860.417 847.661   1
   0  16   7 939.760 919.693   1
   6  12   7-579.057 530.022   1
  -5 -13  -7 2813.91 822.530   1
   5  13   7 2416.24 1114.65   1
   4  14   7 942.654 542.174   1
  -4 -14  -7 1314.79 415.643   1
   3  15   7 2634.58 1092.78   1
  -3 -15  -7 2707.39 973.362   1
   2  16   7 6677.18 1765.00   1
  -2 -16  -7 4374.45 1283.94   1
   6  14   7 510.254 498.642   1
   5  15   7-175.260 366.604   1
  -5 -15  -7 164.728 411.507   1
   4  16   7-1250.03 1001.07   1
  -4 -16  -7-168.613 223.543   1
 -13  -5   8 41506.1 3011.43   1
 -14  -4   8-118.302 68.1879   1
 -13  -3   8 9229.23 1364.01   1
 -14  -2   8 15193.4 1609.42   1
 -11  -3   8 110138. 4749.98   1
 -12  -2   8 16145.9 1791.12   1
 -13  -1   8 3969.45 800.175   1
 -14   0   8 15122.0 1705.60   1
  -9  -3   8 33900.6 2646.08   1
 -10  -2   8 20374.1 2030.05   1
 -11  -1   8 3219.06 757.641   1
 -12   0   8 583.070 313.952   1
 -13   1   8 12623.5 1620.47   1
 -14   2   8-260.375 283.113   1
  -8  -2   8 51028.9 3243.75   1
  -9  -1   8 827.481 459.648   1
 -10   0   8 19089.9 1959.53   1
 -11   1   8 55420.9 3454.85   1
 -12   2   8 113.288 109.889   1
 -13   3   8 1318.69 359.016   1
 -14   4   8 19027.0 2108.15   1
  -7  -1   8 44998.1 3114.87   1
  -8   0   8 29150.3 2523.15   1
  -9   1   8 4987.61 713.188   1
 -10   2   8 652.467 305.479   1
 -11   3   8 78968.3 4157.61   1
 -12   4   8 1116.63 552.727   1
  12  -4  -8 915.169 414.694   1
  13  -5  -8 14402.4 1753.09   1
 -13   5   8 15801.0 1967.10   1
  14  -6  -8 30.1790 236.911   1
 -14   6   8 313.686 292.798   1
  15  -7  -8-4.01674 125.648   1
  -4  -2   8 32573.7 2810.56   1
  -5  -1   8 6719.63 1218.74   1
  -6   0   8 978.102 520.905   1
  -7   1   8 27629.1 2484.77   1
  -8   2   8 10504.1 1454.85   1
   9  -3  -8 1540.35 584.031   1
  -9   3   8 853.373 284.197   1
 -10   4   8 27612.7 2483.11   1
  10  -4  -8 32006.0 2560.94   1
 -11   5   8 25574.7 2450.55   1
  11  -5  -8 23720.4 2183.75   1
 -12   6   8 28987.8 2704.72   1
  12  -6  -8 26543.7 2457.37   1
  13  -7  -8 88.5837 454.863   1
 -13   7   8 1253.48 588.463   1
  14  -8  -8-120.183 386.557   1
 -14   8   8-33.3474 284.840   1
  15  -9  -8 1815.54 1467.48   1
  -2  -2   8-50.5617 115.801   1
  -3  -1   8 9207.30 1499.47   1
  -4   0   8 2287.82 650.812   1
  -5   1   8 23679.8 2285.18   1
  -6   2   8 17948.1 1949.37   1
   7  -3  -8 63842.8 3571.08   1
  -7   3   8 68513.9 4082.44   1
  -8   4   8 35231.6 2846.53   1
   8  -4  -8 33986.2 2585.89   1
  -9   5   8 77814.5 4323.18   1
   9  -5  -8 79716.3 4143.25   1
 -10   6   8 7711.03 1449.70   1
  10  -6  -8 7628.82 1381.84   1
 -11   7   8-264.631 526.460   1
  11  -7  -8-288.195 407.187   1
 -12   8   8 18205.1 2439.57   1
  12  -8  -8 26007.5 2485.68   1
  13  -9  -8 61.7076 92.8708   1
 -13   9   8-102.358 378.255   1
 -14  10   8 2296.38 998.947   1
  14 -10  -8 340.067 931.533   1
  15 -11  -8-8.58795 108.861   1
   0  -2   8 32.3267 243.677   1
  -1  -1   8 7095.76 1241.47   1
  -2   0   8 8308.64 1332.13   1
  -3   1   8 911.163 572.707   1
  -4   2   8 5423.99 1072.76   1
   5  -3  -8 619.587 430.126   1
  -5   3   8 377.045 252.955   1
   6  -4  -8 446.224 421.747   1
  -6   4   8 81.3375 272.167   1
  -7   5   8 38759.9 2976.94   1
   7  -5  -8 38244.8 2884.51   1
  -8   6   8 484.342 305.956   1
   8  -6  -8 482.838 160.939   1
   9  -7  -8 18510.3 2138.36   1
  -9   7   8 16200.6 2194.72   1
  10  -8  -8 2814.40 795.453   1
 -10   8   8 4311.06 1045.08   1
  11  -9  -8 6369.99 1250.36   1
 -11   9   8 5494.06 1259.86   1
  12 -10  -8-650.017 529.534   1
 -12  10   8-686.251 538.784   1
  13 -11  -8 2838.38 1730.42   1
 -13  11   8 10001.8 1926.02   1
 -14  12   8 3995.06 1293.90   1
  14 -12  -8 597.688 979.726   1
  15 -13  -8 46.6392 326.762   1
   2  -2   8 822.945 560.787   1
   1  -1   8 1773.98 435.381   1
   0   0   8 372.641 212.138   1
  -1   1   8 14359.4 1894.64   1
  -2   2   8 32.2930 294.197   1
  -3   3   8 24998.2 2520.68   1
   4  -4  -8 2043.95 689.305   1
  -4   4   8 1644.86 679.587   1
  -5   5   8 36385.7 3024.85   1
   5  -5  -8 38990.4 2919.81   1
  -6   6   8 62986.1 4077.02   1
   6  -6  -8 68398.4 4103.13   1
  -7   7   8 1603.48 673.188   1
   7  -7  -8 1398.31 661.519   1
   8  -8  -8 641.257 408.168   1
  -8   8   8 242.948 2406.73   1
   9  -9  -8 6077.57 1129.81   1
  -9   9   8 7373.00 1385.47   1
 -10  10   8 1107.62 658.283   1
  10 -10  -8 1190.51 460.414   1
 -11  11   8 1669.02 894.129   1
  11 -11  -8-152.213 390.055   1
 -12  12   8 7054.77 1877.15   1
  12 -12  -8 8204.51 1615.40   1
 -13  13   8-289.435 529.982   1
  13 -13  -8 89.6319 267.106   1
  14 -14  -8 992.448 2573.78   1
   5  -3   8 112.016 277.554   1
   4  -2   8 579.582 447.805   1
   3  -1   8 2027.65 743.708   1
   2   0   8 4059.66 1078.72   1
   1   1   8 4333.46 1079.25   1
   0   2   8 9226.74 1464.34   1
  -1   3   8 22315.2 2490.48   1
  -2   4   8 869.358 542.245   1
   2  -4  -8 496.599 409.505   1
  -3   5   8 15437.6 2165.26   1
  -4   6   8 6262.61 1268.03   1
   4  -6  -8 6126.87 1251.31   1
  -5   7   8 15052.4 2016.02   1
   5  -7  -8 19107.9 2133.59   1
   6  -8  -8 597.415 362.661   1
  -6   8   8 313.800 397.089   1
  -7   9   8 7072.19 1399.90   1
   7  -9  -8 4562.21 1173.41   1
  -9  11   8 15464.7 2439.88   1
   9 -11  -8 10202.8 2022.55   1
 -10  12   8 576.567 586.459   1
  10 -12  -8 154.803 349.172   1
 -11  13   8 14973.8 2649.57   1
  11 -13  -8 15743.3 2295.65   1
 -12  14   8 1476.06 986.337   1
  12 -14  -8 320.467 1083.43   1
   6  -2   8 276.328 255.565   1
   5  -1   8-108.725 380.213   1
   4   0   8 842.810 551.262   1
   3   1   8 763.474 431.050   1
   2   2   8 755.103 393.869   1
   1   3   8 3298.11 937.008   1
   0   4   8 303.902 142.330   1
   0  -4  -8 359.149 358.709   1
   1  -5  -8 2631.26 723.191   1
  -1   5   8 2548.27 837.187   1
   2  -6  -8 526.173 397.326   1
  -2   6   8 327.573 271.446   1
  -3   7   8 1199.31 571.227   1
   3  -7  -8 1725.75 785.006   1
  -4   8   8 1139.77 646.972   1
   4  -8  -8 1380.24 618.221   1
  -5   9   8 1353.99 677.422   1
   5  -9  -8 1534.36 548.732   1
  -6  10   8 21784.6 2594.56   1
   6 -10  -8 21519.4 2616.74   1
  -7  11   8 99.4387 181.411   1
   7 -11  -8-212.865 259.242   1
  -8  12   8 310.592 355.200   1
   8 -12  -8 499.043 460.639   1
  -9  13   8 5183.09 1566.52   1
   9 -13  -8 3955.36 1236.01   1
 -10  14   8 9362.30 2298.63   1
  10 -14  -8 10268.9 1765.52   1
   6   0   8-142.953 256.661   1
   5   1   8 123.972 191.640   1
   4   2   8-114.243 72.4276   1
   3   3   8 411.494 277.722   1
   2   4   8 1212.80 681.155   1
  -1  -5  -8 10799.3 1671.11   1
   1   5   8 11339.3 1836.43   1
   0   6   8 1528.55 586.388   1
   0  -6  -8 2676.25 920.251   1
  -1   7   8 1937.35 790.041   1
   1  -7  -8 3583.17 949.361   1
  -2   8   8 3566.14 1070.04   1
   2  -8  -8 4465.16 1123.45   1
  -3   9   8 22175.4 3051.05   1
   3  -9  -8 22839.2 2712.36   1
  -4  10   8-42.4509 184.642   1
   4 -10  -8 65.8940 361.884   1
  -5  11   8 12672.7 2149.32   1
   5 -11  -8 17222.8 2424.54   1
   6 -12  -8-258.554 240.350   1
  -6  12   8 496.678 438.608   1
  -7  13   8 34279.3 3675.24   1
   7 -13  -8 46257.9 3775.28   1
   8 -14  -8 13344.1 2121.41   1
  -8  14   8 11905.1 2489.70   1
   6   2   8-143.687 350.344   1
   5   3   8 1752.76 704.521   1
   4   4   8 274.436 436.865   1
   3   5   8 1045.15 461.586   1
  -2  -6  -8-79.8085 227.640   1
   2   6   8-128.118 309.650   1
   1   7   8 223.540 340.418   1
  -1  -7  -8 402.420 407.173   1
   0  -8  -8 289.802 439.443   1
   0   8   8-331.498 363.662   1
   1  -9  -8 9862.28 1755.78   1
  -1   9   8 12116.4 2635.75   1
  -2  10   8 756.502 478.163   1
   2 -10  -8 128.091 136.077   1
  -3  11   8 16073.7 2500.17   1
   3 -11  -8 19327.7 2615.78   1
  -4  12   8 3011.51 1039.14   1
   4 -12  -8 2696.71 959.932   1
   5 -13  -8 5561.91 1408.17   1
  -5  13   8 5121.83 1471.20   1
   6 -14  -8 1639.05 740.468   1
  -6  14   8 1223.65 964.800   1
   7 -15  -8 9391.36 2178.19   1
   6   4   8 117.910 29.1926   1
   5   5   8 1133.36 596.513   1
   4   6   8-205.276 366.124   1
  -3  -7  -8 1346.51 641.619   1
   3   7   8 1681.83 753.651   1
  -2  -8  -8 2874.05 861.036   1
   2   8   8 2269.69 907.628   1
  -1  -9  -8 1752.38 742.164   1
   1   9   8 1120.05 637.114   1
   0 -10  -8 1601.43 609.468   1
   0  10   8 1930.49 713.343   1
  -1  11   8 19723.1 2824.00   1
   1 -11  -8 24132.0 2752.19   1
  -2  12   8 141.816 30.9254   1
   2 -12  -8-2.21444 255.258   1
   3 -13  -8 369.205 427.722   1
  -3  13   8 199.964 299.618   1
   4 -14  -8 3532.40 998.907   1
  -4  14   8 2232.14 1036.66   1
   5 -15  -8 7594.81 1817.85   1
   6   6   8 977.051 578.337   1
   5   7   8-95.9428 265.931   1
  -4  -8  -8 329.855 365.588   1
   4   8   8 223.226 293.258   1
  -3  -9  -8 238.331 364.418   1
   3   9   8 351.795 626.315   1
  -2 -10  -8 1213.75 656.317   1
   2  10   8-547.637 513.479   1
  -1 -11  -8 12019.4 1834.06   1
   1  11   8 13015.8 2265.07   1
   0  12   8 2.48402 517.577   1
   0 -12  -8-30.9085 169.789   1
  -1  13   8 8055.76 1856.76   1
   1 -13  -8 8684.65 1717.28   1
  -2  14   8 2079.28 1053.62   1
   2 -14  -8 2012.53 998.528   1
   3 -15  -8 2732.26 1225.93   1
   6   8   8 3076.77 1346.12   1
   5   9   8 83.1607 350.621   1
  -5  -9  -8 1703.37 738.842   1
  -4 -10  -8 723.211 300.947   1
   4  10   8 717.162 481.468   1
  -3 -11  -8-314.400 295.823   1
   3  11   8-798.959 459.275   1
  -2 -12  -8-100.848 360.999   1
   2  12   8-363.617 486.781   1
   1  13   8 179.236 64.5761   1
  -1 -13  -8 1008.31 759.706   1
   0  14   8-21.8411 481.284   1
   0 -14  -8-122.556 460.959   1
   1 -15  -8 5037.49 1981.04   1
   5  11   8 406.955 652.841   1
   4  12   8-349.244 471.135   1
  -4 -12  -8-297.043 120.925   1
  -3 -13  -8 1605.82 674.237   1
   3  13   8 2609.04 1092.27   1
   2  14   8 1251.75 725.641   1
  -2 -14  -8 861.489 547.779   1
   5  13   8 348.105 613.655   1
  -4 -14  -8-287.270 403.656   1
   4  14   8 3.50055 531.124   1
 -14  -4   9 4339.79 1060.06   1
 -12  -4   9 527.174 116.919   1
 -13  -3   9 1660.90 570.714   1
 -14  -2   9 2605.17 809.503   1
 -11  -3   9 405.166 378.655   1
 -12  -2   9 1841.71 628.379   1
 -13  -1   9 6202.89 1130.85   1
 -14   0   9-129.047 223.388   1
 -10  -2   9 2434.17 663.009   1
 -11  -1   9 13121.0 1776.07   1
 -12   0   9 13715.1 1784.23   1
 -13   1   9 24469.0 2488.53   1
 -14   2   9 3361.96 902.006   1
  -8  -2   9 804.452 461.405   1
  -9  -1   9 3798.38 933.603   1
 -10   0   9 22319.8 2275.72   1
 -11   1   9 281.013 159.421   1
 -12   2   9 528.918 432.553   1
 -13   3   9 487.854 397.194   1
 -14   4   9 1699.40 669.767   1
 -15   5   9 371.014 308.129   1
  -7  -1   9 39269.3 3205.03   1
  -8   0   9 26656.6 2574.42   1
  -9   1   9 17842.2 2029.97   1
 -10   2   9 42424.6 3207.10   1
 -11   3   9 18080.7 2174.23   1
 -12   4   9 4200.29 1077.44   1
 -13   5   9 1587.94 701.869   1
  13  -5  -9 2088.61 674.389   1
  14  -6  -9 171.484 561.816   1
 -14   6   9 2187.94 735.770   1
  15  -7  -9 383.315 822.705   1
  -5  -1   9 303.342 766.783   1
  -6   0   9 30799.3 3148.31   1
  -7   1   9 51353.1 3700.31   1
  -8   2   9 32471.9 2743.28   1
  -9   3   9 1224.04 604.724   1
 -10   4   9 2921.87 861.776   1
  10  -4  -9 2493.90 683.357   1
 -11   5   9 2077.28 786.506   1
  11  -5  -9 2976.25 829.858   1
  12  -6  -9 9478.92 1557.86   1
 -12   6   9 7521.40 1531.38   1
 -13   7   9 468.916 444.899   1
  13  -7  -9 548.448 686.086   1
  14  -8  -9 194.292 615.786   1
 -14   8   9 1689.08 850.820   1
  15  -9  -9 522.051 583.483   1
 -15   9   9 2060.10 1002.70   1
  -3  -1   9 10310.1 1683.83   1
  -4   0   9 701.387 471.336   1
  -5   1   9 17072.7 2175.69   1
  -6   2   9 54044.6 3681.17   1
   7  -3  -9 15365.0 1810.82   1
  -7   3   9 17027.4 2120.92   1
   8  -4  -9-93.6852 322.933   1
  -8   4   9-150.206 294.282   1
   9  -5  -9 5670.07 1048.20   1
  -9   5   9 5200.42 1093.47   1
 -10   6   9 411.942 403.624   1
  10  -6  -9 381.005 326.197   1
  11  -7  -9 115.512 231.151   1
 -11   7   9 243.351 306.209   1
  12  -8  -9 665.399 446.888   1
 -12   8   9 494.139 80.8372   1
 -13   9   9 18045.9 2535.08   1
  13  -9  -9 5049.23 2333.05   1
 -14  10   9 2266.73 894.981   1
  14 -10  -9 1415.93 931.066   1
 -15  11   9 2.72745 736.536   1
  15 -11  -9 782.386 1121.59   1
   0  -2   9 2381.97 863.819   1
  -1  -1   9 321.978 291.870   1
  -2   0   9 8034.37 1499.36   1
  -3   1   9 13952.8 2065.27   1
  -4   2   9 8535.55 1537.38   1
   5  -3  -9 8792.45 1517.69   1
  -5   3   9 9266.38 1607.15   1
   6  -4  -9 619.202 456.996   1
  -6   4   9 651.824 534.576   1
   7  -5  -9 4402.25 1001.61   1
  -7   5   9 4873.38 1132.74   1
  -8   6   9 10543.7 1691.59   1
   8  -6  -9 11989.2 1658.19   1
   9  -7  -9 2355.24 926.743   1
  -9   7   9 3266.74 958.789   1
 -10   8   9 15379.5 2312.85   1
  10  -8  -9 19202.0 2169.47   1
 -11   9   9 18115.9 2423.27   1
  11  -9  -9 18574.7 2352.01   1
  12 -10  -9 1011.59 661.247   1
 -12  10   9 770.051 438.812   1
  13 -11  -9 1135.38 804.720   1
 -13  11   9 2210.96 970.664   1
  14 -12  -9 1298.16 1579.44   1
   2  -2   9-287.078 388.337   1
   1  -1   9 201.382 331.849   1
   0   0   9-165.414 276.721   1
  -1   1   9 2066.42 772.641   1
  -2   2   9 2511.93 801.705   1
  -3   3   9 1121.99 646.332   1
   4  -4  -9 17769.8 2135.50   1
  -4   4   9 23202.8 2717.30   1
   5  -5  -9 3871.40 968.931   1
  -5   5   9 4478.43 1185.94   1
  -6   6   9 1282.08 542.155   1
   6  -6  -9 945.055 410.961   1
  -7   7   9-278.092 372.650   1
   7  -7  -9 293.314 395.083   1
  -8   8   9 21126.4 2803.15   1
   8  -8  -9 26701.4 2586.97   1
   9  -9  -9-261.911 363.978   1
  -9   9   9 143.003 437.936   1
  10 -10  -9 10472.1 1673.66   1
 -10  10   9 9569.34 1767.26   1
  11 -11  -9 3252.70 931.982   1
 -11  11   9 3045.00 1156.69   1
 -12  12   9 5851.42 1730.92   1
  12 -12  -9 6011.48 1444.49   1
   5  -3   9 160.993 192.157   1
   4  -2   9 1200.56 650.508   1
   3  -1   9 416.876 506.660   1
   2   0   9 3618.20 1191.38   1
   1   1   9 40.4103 164.880   1
   0   2   9 3765.16 997.325   1
  -1   3   9 2765.11 925.674   1
   2  -4  -9 42.9462 162.110   1
  -2   4   9 152.018 259.397   1
   3  -5  -9 8339.60 1554.55   1
  -3   5   9 7257.99 1598.71   1
  -4   6   9 628.458 467.234   1
   4  -6  -9 275.514 497.860   1
  -5   7   9 21323.9 2522.57   1
   5  -7  -9 18224.0 2437.82   1
  -6   8   9 1871.79 807.240   1
   6  -8  -9 1938.43 786.225   1
   7  -9  -9 21901.9 2520.15   1
  -7   9   9 15177.3 2576.50   1
  -8  10   9 20488.5 2625.44   1
   8 -10  -9 20738.1 2417.93   1
  -9  11   9 13384.1 2303.59   1
   9 -11  -9 11784.2 2144.81   1
 -10  12   9-83.5603 357.033   1
  10 -12  -9 241.681 255.583   1
   5  -1   9-58.1510 262.839   1
   4   0   9 902.524 583.919   1
   3   1   9 66.2993 194.169   1
   2   2   9 2554.74 884.263   1
   1   3   9 527.906 399.520   1
   0   4   9 4137.11 1058.49   1
  -1   5   9 646.513 399.244   1
   1  -5  -9 442.912 369.588   1
  -2   6   9 30451.2 3141.18   1
  -3   7   9 146.436 316.376   1
   3  -7  -9-34.3908 250.964   1
   5  -9  -9 4780.15 1312.41   1
  -5   9   9 4108.28 1417.59   1
  -6  10   9 18604.4 2559.81   1
   6 -10  -9 18260.9 2274.87   1
  -7  11   9 1702.07 899.069   1
   7 -11  -9 1850.74 796.148   1
  -8  12   9 3471.63 1266.03   1
   8 -12  -9 2224.57 947.709   1
   5   1   9-288.391 476.223   1
   4   2   9 2785.40 1046.85   1
   3   3   9 206.936 228.493   1
   2   4   9 2154.70 814.396   1
   1   5   9 291.832 483.299   1
   0  -6  -9 10.3662 179.411   1
   0   6   9-257.903 402.934   1
  -1   7   9 7831.62 1724.83   1
   1  -7  -9 10102.6 1663.01   1
  -2   8   9 8280.23 1746.54   1
   2  -8  -9 9357.18 1845.33   1
   3  -9  -9 3583.44 1013.79   1
  -3   9   9 3216.11 1225.45   1
   4 -10  -9 700.483 560.759   1
  -4  10   9 798.035 399.059   1
  -5  11   9 4165.51 1230.41   1
   5 -11  -9 8215.09 1753.86   1
  -6  12   9 2892.28 1174.40   1
   6 -12  -9 4078.84 1241.12   1
   7 -13  -9 8621.98 2308.32   1
   5   3   9 728.413 363.749   1
   4   4   9 393.929 435.786   1
   3   5   9-31.2713 311.110   1
   2   6   9 1264.15 663.374   1
   1   7   9-202.489 354.668   1
  -1  -7  -9-186.375 327.796   1
   0   8   9 7775.77 1811.14   1
   0  -8  -9 9808.06 1761.77   1
   1  -9  -9 1228.97 556.908   1
  -1   9   9 1225.53 496.834   1
   2 -10  -9 3924.65 1114.50   1
  -2  10   9 4125.78 1395.78   1
   3 -11  -9 5421.61 1331.59   1
  -3  11   9 6376.94 1548.46   1
  -4  12   9 961.810 842.586   1
   4 -12  -9 2114.40 885.187   1
   5 -13  -9 7949.73 2141.72   1
   5   5   9 470.345 570.307   1
   4   6   9 810.614 380.105   1
  -3  -7  -9-65.8785 261.019   1
   3   7   9 337.799 587.272   1
  -2  -8  -9 1640.87 707.950   1
   2   8   9 2053.28 1059.50   1
  -1  -9  -9 1751.25 786.147   1
   1   9   9 1325.47 810.551   1
   0 -10  -9 3796.92 1090.30   1
   0  10   9 3577.23 1197.91   1
   1 -11  -9 366.157 179.593   1
  -1  11   9-891.961 749.118   1
  -2  12   9 1023.08 689.994   1
   2 -12  -9 1214.05 674.643   1
   3 -13  -9 4106.58 1760.02   1
   5   7   9-246.353 75.2982   1
  -4  -8  -9-61.9112 236.070   1
   4   8   9-14.6884 189.880   1
  -3  -9  -9 275.845 68.2610   1
   3   9   9-401.221 425.264   1
  -2 -10  -9 1010.65 539.677   1
   2  10   9 960.868 707.880   1
  -1 -11  -9 551.275 344.788   1
   1  11   9-481.491 602.148   1
   0 -12  -9 265.546 156.554   1
   0  12   9-590.741 760.457   1
   5   9   9-578.263 469.872   1
  -4 -10  -9 1081.88 562.078   1
   4  10   9 427.693 134.253   1
  -3 -11  -9-102.383 155.540   1
   3  11   9-118.538 283.557   1
   2  12   9 4897.46 1623.67   1
  -2 -12  -9 5514.63 1456.02   1
   5  11   9 417.308 557.062   1
  -4 -12  -9 7571.77 1782.12   1
 -15  -5  10 1.83874 797.316   1
 -14  -4  10 965.165 593.394   1
 -15  -3  10 1463.23 944.602   1
 -13  -3  10 4315.78 1054.91   1
 -14  -2  10 5677.15 1203.49   1
 -15  -1  10 4315.34 1055.34   1
 -11  -3  10 5381.67 1219.87   1
 -12  -2  10 606.247 444.037   1
 -13  -1  10 787.370 403.364   1
 -14   0  10 352.852 245.301   1
 -15   1  10 160.212 112.885   1
 -10  -2  10 5718.18 1239.10   1
 -11  -1  10 1081.98 641.032   1
 -12   0  10 5113.51 1178.12   1
 -13   1  10 27222.8 2877.01   1
 -14   2  10 1230.03 634.593   1
 -15   3  10 4013.52 1015.79   1
  -8  -2  10 3354.84 995.213   1
  -9  -1  10 1767.75 683.047   1
 -10   0  10 769.754 188.067   1
 -11   1  10 5286.76 1107.25   1
 -12   2  10-309.102 403.844   1
 -13   3  10 6348.67 1342.39   1
 -14   4  10 5664.28 1207.89   1
 -15   5  10 9071.20 1844.23   1
  -7  -1  10 10175.8 1941.18   1
  -8   0  10 4521.30 1057.99   1
  -9   1  10 229.714 443.521   1
 -10   2  10 1375.49 632.541   1
 -11   3  10 17592.2 2319.49   1
 -12   4  10 233.007 433.470   1
 -13   5  10 61.6232 460.934   1
  13  -5 -10 49.2742 310.292   1
  14  -6 -10-161.023 389.867   1
 -14   6  10-564.416 602.240   1
  15  -7 -10 41.9686 292.876   1
 -15   7  10 94.7773 470.266   1
  16  -8 -10-16.9139 226.432   1
  -5  -1  10 5338.06 1513.95   1
  -6   0  10 1244.51 775.095   1
  -7   1  10 1571.40 592.680   1
  -8   2  10 90.8549 204.848   1
  -9   3  10 6871.88 1469.10   1
  10  -4 -10 9826.50 1484.51   1
 -10   4  10 8123.84 1551.54   1
 -11   5  10 840.039 530.248   1
  11  -5 -10 306.475 197.484   1
  12  -6 -10 43346.6 3389.12   1
 -12   6  10 39371.2 3608.76   1
  13  -7 -10 10.7929 252.962   1
 -13   7  10 88.0544 122.200   1
  14  -8 -10 3916.63 1931.44   1
 -14   8  10 13632.2 2098.01   1
 -15   9  10 21875.8 3011.82   1
  -3  -1  10 773.258 417.916   1
  -4   0  10 4164.24 1238.09   1
  -5   1  10 699.664 547.820   1
  -6   2  10 17567.4 2288.39   1
  -7   3  10 3187.65 1026.03   1
  -8   4  10 3255.39 1029.90   1
   8  -4 -10 2190.75 928.272   1
   9  -5 -10 23575.4 2414.70   1
  -9   5  10 22371.8 2555.15   1
 -10   6  10 8995.86 1644.08   1
  10  -6 -10 7017.95 1417.87   1
 -11   7  10 732.236 653.781   1
  11  -7 -10 637.226 442.297   1
  12  -8 -10 337.382 91.7616   1
 -12   8  10-169.669 381.083   1
  13  -9 -10 54.4281 217.457   1
 -13   9  10-755.715 648.800   1
  -1  -1  10 3277.87 1106.71   1
  -2   0  10-624.965 455.861   1
  -3   1  10 1918.30 710.496   1
  -4   2  10 4338.41 1198.15   1
  -5   3  10-210.132 369.223   1
   6  -4 -10 264.393 310.145   1
  -6   4  10-59.4935 277.483   1
   7  -5 -10 3335.66 888.717   1
  -7   5  10 3231.33 902.881   1
  -8   6  10 21370.6 2642.17   1
   8  -6 -10 22797.1 2420.71   1
  -9   7  10 5345.65 1304.17   1
   9  -7 -10 5995.02 1331.44   1
  10  -8 -10 8321.02 1668.68   1
 -10   8  10 9276.19 1906.01   1
 -11   9  10 9405.82 1788.21   1
  11  -9 -10 9171.79 1768.25   1
   2  -2  10-270.489 321.900   1
   1  -1  10 2270.94 866.171   1
   0   0  10-411.408 407.423   1
  -1   1  10 1420.99 615.779   1
  -2   2  10 9091.73 1661.78   1
  -3   3  10-487.384 396.031   1
  -4   4  10 6936.27 1756.59   1
   5  -5 -10 3606.46 927.180   1
  -5   5  10 3799.01 1181.99   1
   6  -6 -10 258.987 345.369   1
  -6   6  10 720.207 291.574   1
  -7   7  10 2177.88 869.691   1
   7  -7 -10 2330.68 720.417   1
  -8   8  10 3352.10 1151.18   1
   8  -8 -10 2484.45 954.669   1
   9  -9 -10 6214.55 1606.70   1
  -9   9  10 5836.33 1589.88   1
  10 -10 -10 6240.56 1980.33   1
   5  -3  10 55.6230 161.751   1
   4  -2  10-162.381 409.022   1
   3  -1  10 90.4925 317.576   1
   2   0  10-284.010 167.747   1
   1   1  10 1040.60 497.950   1
   0   2  10 241.409 211.489   1
  -1   3  10 1039.38 557.989   1
  -2   4  10 752.374 657.634   1
   3  -5 -10 3635.02 1085.59   1
  -3   5  10 3278.74 1196.35   1
  -4   6  10 1330.05 744.634   1
   4  -6 -10 995.372 675.164   1
  -5   7  10 4870.14 1501.47   1
   5  -7 -10 4821.44 1205.25   1
   6  -8 -10 3418.28 1072.22   1
  -6   8  10 5806.40 1302.35   1
   7  -9 -10 6524.74 1424.84   1
  -7   9  10 6312.86 1586.97   1
   8 -10 -10 3813.57 1638.19   1
  -8  10  10 1130.82 1141.72   1
   5  -1  10 1862.59 968.392   1
   4   0  10-51.2145 500.279   1
   3   1  10 1261.96 744.693   1
   2   2  10-649.528 512.323   1
   1   3  10-131.852 310.769   1
   0   4  10 834.057 496.836   1
  -1   5  10 1250.54 536.786   1
   2  -6 -10 1686.54 557.045   1
  -2   6  10 1497.13 617.584   1
  -3   7  10 1752.42 955.405   1
   3  -7 -10 2725.04 991.615   1
  -4   8  10 1419.53 670.827   1
   4  -8 -10 2501.15 927.236   1
  -5   9  10 1270.54 824.817   1
   5  -9 -10 804.037 494.051   1
   6 -10 -10 6361.58 1653.20   1
  -6  10  10 3813.53 1463.62   1
   5   1  10 886.470 781.555   1
   4   2  10 556.755 159.137   1
   3   3  10 221.834 519.526   1
   2   4  10 417.537 354.908   1
   1   5  10 210.010 254.098   1
   0   6  10 673.574 593.990   1
   0  -6 -10 941.599 437.507   1
  -1   7  10 3535.31 1222.43   1
   1  -7 -10 2621.13 997.964   1
  -2   8  10 1399.28 801.945   1
   2  -8 -10 1520.88 740.067   1
  -3   9  10-359.661 334.367   1
   3  -9 -10 282.839 388.707   1
   4 -10 -10 9778.60 2130.24   1
   4   4  10-135.122 289.596   1
   3   5  10-169.375 462.705   1
   2   6  10 34.6426 427.722   1
   1   7  10 820.269 652.850   1
  -1  -7 -10 1461.54 607.895   1
   0   8  10 1968.95 1045.28   1
   0  -8 -10 2092.91 879.769   1
   1  -9 -10 6499.83 1558.86   1
  -1   9  10 4392.47 1557.76   1
   4   6  10-224.354 145.337   1
   3   7  10 1063.58 802.898   1
  -2  -8 -10 1489.96 807.653   1
   2   8  10 289.623 603.101   1
  -1  -9 -10 5291.60 1404.59   1
 -14  -4  11 4122.56 1220.65   1
 -15  -3  11 6157.56 1294.09   1
 -13  -3  11 2171.20 741.449   1
 -14  -2  11 1693.88 693.752   1
 -15  -1  11 240.936 351.429   1
 -12  -2  11 2267.64 923.091   1
 -13  -1  11-107.728 1246.78   1
 -14   0  11 5000.93 1263.86   1
 -15   1  11 1185.70 709.541   1
 -10  -2  11 1114.08 613.073   1
 -11  -1  11 8747.83 1693.41   1
 -12   0  11 641.195 576.620   1
 -13   1  11 5722.70 1716.49   1
 -14   2  11 2907.71 989.200   1
 -15   3  11 9534.67 1692.76   1
  -9  -1  11 308.689 430.304   1
 -10   0  11 217.963 131.243   1
 -11   1  11 938.344 560.801   1
 -12   2  11 2293.87 919.073   1
 -13   3  11-553.847 578.834   1
 -14   4  11 2093.70 989.846   1
  -7  -1  11 6682.12 1619.44   1
  -8   0  11 196.227 85.0838   1
  -9   1  11 16928.5 2465.44   1
 -10   2  11 871.173 539.059   1
 -11   3  11 23068.3 2968.10   1
 -12   4  11 1106.33 518.502   1
  -5  -1  11 4161.36 1233.29   1
  -6   0  11 995.256 633.183   1
  -7   1  11 2411.09 942.115   1
  -8   2  11 460.501 587.228   1
  -9   3  11 732.256 420.713   1
 -10   4  11 2.38082 325.525   1
  11  -5 -11 2233.84 888.897   1
  -4   0  11-133.085 416.539   1
  -5   1  11 2590.83 1016.00   1
  -6   2  11 4531.86 1385.72   1
  -7   3  11 9181.35 1748.87   1
  -8   4  11 867.145 542.502   1
  -9   5  11 4205.86 1779.13   1
   9  -5 -11 4840.90 1329.62   1
  -3   1  11 2933.04 1255.16   1
  -4   2  11 2171.14 1158.60   1
  -5   3  11 1402.98 1182.71   1
  -6   4  11 505.924 350.209   1
   7  -5 -11 5448.81 1380.05   1
  -3   3  11 7747.97 1878.90   1
   5  -5 -11 3187.56 1267.15   1
   0   0   0    0.00    0.00   0
;
_shelx_hkl_checksum   66757
