# Supplementary material for: Polymorphism of feldspars above 10 GPa
Source: Nat Commun. 2020 Jun 1;11:2721. doi: 10.1038/s41467-020-16547-4 (PMC7264230; doi:10.1038/s41467-020-16547-4)
Supplement: Supplementary file 4 — Supplementary Data 1 [file 41467_2020_16547_MOESM4_ESM.zip › CIFs/Microcline_p05_10i4GPa.cif]

 
data_Microcline-I_10i4GPa
 


_publ_requested_journal          'Nature Communications' 

_publ_contact_author_name        'Anna Pakhomova'
_publ_contact_author_address     
;Deutsches Elektronen-Synchrotron (DESY)
Notkestrasse 85
22607 Hamburg
Germany
;
_publ_contact_author_email       anna.pakhomova@desy.de
_publ_contact_author_phone       00494089985457
loop_
_publ_author_name
_publ_author_address
'Pakhomova, Anna'
;Deutsches Elektronen-Synchrotron (DESY)
Notkestrasse 85
22607 Hamburg
Germany
;


_audit_creation_method            'SHELXL-2016/6'
_shelx_SHELXL_version_number      '2016/6'
_chemical_name_systematic         microcline
_chemical_name_common             microcline
_chemical_melting_point           ?
_chemical_formula_moiety          ?
_chemical_formula_sum
 'Al K O8 Si3' 
_chemical_formula_weight          278.35

loop_
 _atom_type_symbol
 _atom_type_description
 _atom_type_scat_dispersion_real
 _atom_type_scat_dispersion_imag
 _atom_type_scat_source
 'O'  'O'  -0.0010   0.0008
 'International Tables Vol C Tables 4.2.6.8 and 6.1.1.4'
 'Al'  'Al'   0.0049   0.0077
 'International Tables Vol C Tables 4.2.6.8 and 6.1.1.4'
 'Si'  'Si'   0.0083   0.0108
 'International Tables Vol C Tables 4.2.6.8 and 6.1.1.4'
 'K'  'K'   0.0350   0.0412
 'International Tables Vol C Tables 4.2.6.8 and 6.1.1.4'
 
_space_group_crystal_system       triclinic
_space_group_IT_number             2
_space_group_name_H-M_alt         'C -1'
_space_group_name_Hall            ?
_shelx_space_group_comment
;
The symmetry employed for this shelxl refinement is uniquely defined
by the following loop, which should always be used as a source of
symmetry information in preference to the above space-group names.
They are only intended as comments.
;
 
loop_
 _space_group_symop_operation_xyz
 'x, y, z'
 'x+1/2, y+1/2, z'
 '-x, -y, -z'
 '-x+1/2, -y+1/2, -z'
 
_cell_length_a                    7.9961(17)
_cell_length_b                    12.5683(19)
_cell_length_c                    6.8682(6)
_cell_angle_alpha                 87.417(9)
_cell_angle_beta                  120.862(16)
_cell_angle_gamma                 92.258(18)
_cell_volume                      591.79(18)
_cell_formula_units_Z             4
_cell_measurement_temperature     293(2)
_cell_measurement_reflns_used     658
_cell_measurement_theta_min     1.9040
_cell_measurement_theta_max     17.0930
 
_exptl_crystal_description        'plate crystal'
_exptl_crystal_colour             colorless
_exptl_crystal_density_meas       ?
_exptl_crystal_density_method     ?
_exptl_crystal_density_diffrn     3.124          
_exptl_crystal_F_000              552
_exptl_transmission_factor_min    ?
_exptl_transmission_factor_max    ?
_exptl_crystal_size_max           ?
_exptl_crystal_size_mid           ?
_exptl_crystal_size_min           ?
_exptl_absorpt_coefficient_mu     0.165
_shelx_estimated_absorpt_T_min    ?
_shelx_estimated_absorpt_T_max    ?
_exptl_absorpt_correction_type     'multi-scan'
_exptl_absorpt_correction_T_min                   0.79292
_exptl_absorpt_correction_T_max                   1.00000
_exptl_absorpt_process_details    
;
CrysAlisPro 1.171.38.43 (Rigaku Oxford Diffraction, 2015)
Empirical absorption correction using spherical harmonics,
 implemented in SCALE3 ABSPACK scaling algorithm.
;
_exptl_absorpt_special_details    ?
_diffrn_ambient_temperature       293(2)
_diffrn_ambient_pressure          10400000
_diffrn_radiation_wavelength      0.2907
_diffrn_radiation_type            synchrotron
_diffrn_source                    synchrotron
_diffrn_source_type               'PETRA III, Beamline P02.2'
_diffrn_measurement_device_type   'esperanto-CrysAlisPro-abstract goniometer imported esperanto images'
_diffrn_measurement_method        '\w scans'
_diffrn_detector_area_resol_mean  ?
_diffrn_reflns_number             1426
_diffrn_reflns_av_unetI/netI      0.0551
_diffrn_reflns_av_R_equivalents   0.0457
_diffrn_reflns_limit_h_min        -11
_diffrn_reflns_limit_h_max        11
_diffrn_reflns_limit_k_min        -17
_diffrn_reflns_limit_k_max        16
_diffrn_reflns_limit_l_min        -9
_diffrn_reflns_limit_l_max        9
_diffrn_reflns_theta_min          1.911
_diffrn_reflns_theta_max          11.981
_diffrn_reflns_theta_full         10.045
_diffrn_measured_fraction_theta_max   0.490
_diffrn_measured_fraction_theta_full  0.490
_diffrn_reflns_Laue_measured_fraction_max    0.490
_diffrn_reflns_Laue_measured_fraction_full   0.490
_diffrn_reflns_point_group_measured_fraction_max   0.490
_diffrn_reflns_point_group_measured_fraction_full  0.490
_reflns_number_total              888
_reflns_number_gt                 741
_reflns_threshold_expression      'I > 2\s(I)'
_reflns_Friedel_coverage          0.000
_reflns_Friedel_fraction_max      .
_reflns_Friedel_fraction_full     .
 
_reflns_special_details
;
 Reflections were merged by SHELXL according to the crystal
 class for the calculation of statistics and refinement.
 
 _reflns_Friedel_fraction is defined as the number of unique
 Friedel pairs measured divided by the number that would be
 possible theoretically, ignoring centric projections and
 systematic absences.
;
_computing_data_collection        
;
CrysAlisPro, Agilent Technologies,
Version 1.171.36.28 (release 01-02-2013 CrysAlis171 .NET)
(compiled Feb  1 2013,16:14:44)
;
_computing_cell_refinement        
;
CrysAlisPro, Agilent Technologies,
Version 1.171.36.28 (release 01-02-2013 CrysAlis171 .NET)
(compiled Feb  1 2013,16:14:44)
;
_computing_data_reduction         
;
CrysAlisPro, Agilent Technologies,
Version 1.171.36.28 (release 01-02-2013 CrysAlis171 .NET)
(compiled Feb  1 2013,16:14:44)
;
_computing_structure_solution      'SHELXL-2018/3 (Sheldrick, 2018)'
_computing_structure_refinement 'SHELXL-2018/3 (Sheldrick, 2018)'
_computing_molecular_graphics     ?
_computing_publication_material   ?
_refine_special_details           ?
_refine_ls_structure_factor_coef  Fsqd
_refine_ls_matrix_type            full
_refine_ls_weighting_scheme       calc
_refine_ls_weighting_details
'w=1/[\s^2^(Fo^2^)+(0.2000P)^2^] where P=(Fo^2^+2Fc^2^)/3'
_atom_sites_solution_primary      ?
_atom_sites_solution_secondary    ?
_atom_sites_solution_hydrogens    .
_refine_ls_hydrogen_treatment     undef
_refine_ls_extinction_method      'SHELXL-2016/6 (Sheldrick 2016)'
_refine_ls_extinction_coef        0.18(7)
_refine_ls_extinction_expression
 'Fc^*^=kFc[1+0.001xFc^2^\l^3^/sin(2\q)]^-1/4^'
_refine_ls_number_reflns          888
_refine_ls_number_parameters      119
_refine_ls_number_restraints      0
_refine_ls_R_factor_all           0.1007
_refine_ls_R_factor_gt            0.0852
_refine_ls_wR_factor_ref          0.2541
_refine_ls_wR_factor_gt           0.2354
_refine_ls_goodness_of_fit_ref    1.104
_refine_ls_restrained_S_all       1.104
_refine_ls_shift/su_max           0.000
_refine_ls_shift/su_mean          0.000
 
loop_
 _atom_site_label
 _atom_site_type_symbol
 _atom_site_fract_x
 _atom_site_fract_y
 _atom_site_fract_z
 _atom_site_U_iso_or_equiv
 _atom_site_adp_type
 _atom_site_occupancy
 _atom_site_site_symmetry_order  
 _atom_site_calc_flag
 _atom_site_refinement_flags_posn
 _atom_site_refinement_flags_adp
 _atom_site_refinement_flags_occupancy
 _atom_site_disorder_assembly
 _atom_site_disorder_group
K1 K 0.25852(18) -0.00295(17) 0.1687(3) 0.0299(9) Uani 1 1 d . . . . .
Si2 Si -0.0242(3) 0.8097(3) 0.2314(5) 0.0302(11) Uani 1 1 d . . . . .
Si3 Si 0.6694(3) 0.1220(2) 0.2947(4) 0.0327(11) Uani 1 1 d . . . . .
Si4 Si 0.7128(3) 0.8873(2) 0.3718(5) 0.0356(12) Uani 1 1 d . . . . .
Al1 Al -0.0342(3) 0.1956(3) 0.1857(5) 0.0439(13) Uani 1 1 d . . . . .
O1 O 0.0060(8) 0.1540(7) -0.0217(12) 0.032(3) Uani 1 1 d . . . . .
O2 O 0.6071(11) -0.0013(10) 0.276(3) 0.089(7) Uani 1 1 d . . . . .
O3 O 0.7238(9) 0.1632(8) 0.1110(13) 0.052(3) Uani 1 1 d . . . . .
O4 O 0.7771(7) 0.8547(7) 0.1947(11) 0.038(3) Uani 1 1 d . . . . .
O5 O 0.0485(9) 0.3063(7) 0.3497(13) 0.039(3) Uani 1 1 d . . . . .
O6 O -0.0211(7) 0.6811(6) 0.2577(11) 0.027(2) Uani 1 1 d . . . . .
O7 O 0.1052(10) 0.0941(7) 0.3826(14) 0.045(3) Uani 1 1 d . . . . .
O8 O 0.1591(8) 0.8590(7) 0.4510(12) 0.034(3) Uani 1 1 d . . . . .
 
loop_
 _atom_site_aniso_label
 _atom_site_aniso_U_11
 _atom_site_aniso_U_22
 _atom_site_aniso_U_33
 _atom_site_aniso_U_23
 _atom_site_aniso_U_13
 _atom_site_aniso_U_12
K1 0.0226(8) 0.0310(19) 0.0372(11) -0.0166(14) 0.0154(7) -0.0074(7)
Si2 0.0257(10) 0.027(2) 0.0462(16) -0.0065(19) 0.0240(10) -0.0010(10)
Si3 0.0256(10) 0.028(2) 0.0540(16) -0.0183(19) 0.0269(10) -0.0094(10)
Si4 0.0334(10) 0.026(2) 0.0638(18) -0.023(2) 0.0356(11) -0.0115(10)
Al1 0.0300(11) 0.054(3) 0.0636(18) -0.048(2) 0.0338(11) -0.0249(12)
O1 0.034(2) 0.025(6) 0.049(4) -0.009(5) 0.029(2) -0.003(2)
O2 0.031(3) 0.040(9) 0.199(15) -0.054(11) 0.058(6) -0.016(4)
O3 0.036(3) 0.081(8) 0.055(4) -0.045(6) 0.033(3) -0.031(3)
O4 0.027(2) 0.053(6) 0.042(3) -0.012(4) 0.023(2) 0.006(3)
O5 0.042(3) 0.034(6) 0.060(4) -0.027(5) 0.040(3) -0.020(3)
O6 0.027(2) 0.018(6) 0.044(3) -0.004(4) 0.023(2) -0.002(2)
O7 0.056(3) 0.040(6) 0.062(4) -0.035(5) 0.045(3) -0.022(3)
O8 0.032(2) 0.030(6) 0.049(4) -0.010(5) 0.025(2) -0.003(2)
 
_geom_special_details
;
 All esds (except the esd in the dihedral angle between two l.s. planes)
 are estimated using the full covariance matrix.  The cell esds are taken
 into account individually in the estimation of esds in distances, angles
 and torsion angles; correlations between esds in cell parameters are only
 used when they are defined by crystal symmetry.  An approximate (isotropic)
 treatment of cell esds is used for estimating esds involving l.s. planes.
;
 
loop_
 _geom_bond_atom_site_label_1
 _geom_bond_atom_site_label_2
 _geom_bond_distance
 _geom_bond_site_symmetry_2
 _geom_bond_publ_flag
K1 O2 2.491(6) . ?
K1 O1 2.600(6) 3 ?
K1 O1 2.655(8) . ?
K1 O7 2.697(4) . ?
K1 O6 2.744(7) 2_545 ?
K1 O3 2.901(5) 3_655 ?
K1 O8 2.928(9) 1_545 ?
K1 O4 2.945(10) 3_665 ?
K1 O5 3.144(9) 2_545 ?
K1 Al1 3.273(2) 3 ?
K1 Si3 3.287(3) . ?
K1 Si2 3.366(4) 1_545 ?
Si2 O1 1.567(9) 3_565 ?
Si2 O4 1.598(5) 1_455 ?
Si2 O8 1.597(6) . ?
Si2 O6 1.619(9) . ?
Si2 Si3 2.767(4) 2_455 ?
Si3 O3 1.593(9) . ?
Si3 O8 1.595(7) 3_666 ?
Si3 O2 1.599(12) . ?
Si3 O6 1.616(5) 2_545 ?
Si4 O5 1.579(6) 2 ?
Si4 O7 1.584(8) 3_666 ?
Si4 O2 1.596(14) 1_565 ?
Si4 O4 1.617(5) . ?
Al1 O1 1.719(5) . ?
Al1 O5 1.716(5) . ?
Al1 O7 1.764(11) . ?
Al1 O3 1.764(6) 1_455 ?
 
loop_
 _geom_angle_atom_site_label_1
 _geom_angle_atom_site_label_2
 _geom_angle_atom_site_label_3
 _geom_angle
 _geom_angle_site_symmetry_1
 _geom_angle_site_symmetry_3
 _geom_angle_publ_flag
O2 K1 O1 131.5(3) . 3 ?
O2 K1 O1 128.0(4) . . ?
O1 K1 O1 94.8(3) 3 . ?
O2 K1 O7 127.0(3) . . ?
O1 K1 O7 93.40(17) 3 . ?
O1 K1 O7 56.9(3) . . ?
O2 K1 O6 57.3(3) . 2_545 ?
O1 K1 O6 168.5(3) 3 2_545 ?
O1 K1 O6 74.2(2) . 2_545 ?
O7 K1 O6 83.58(19) . 2_545 ?
O2 K1 O3 75.7(2) . 3_655 ?
O1 K1 O3 61.92(15) 3 3_655 ?
O1 K1 O3 120.1(2) . 3_655 ?
O7 K1 O3 155.29(18) . 3_655 ?
O6 K1 O3 120.34(18) 2_545 3_655 ?
O2 K1 O8 115.7(5) . 1_545 ?
O1 K1 O8 54.5(2) 3 1_545 ?
O1 K1 O8 110.2(2) . 1_545 ?
O7 K1 O8 63.9(2) . 1_545 ?
O6 K1 O8 132.10(18) 2_545 1_545 ?
O3 K1 O8 99.1(2) 3_655 1_545 ?
O2 K1 O4 82.6(5) . 3_665 ?
O1 K1 O4 113.1(2) 3 3_665 ?
O1 K1 O4 54.19(18) . 3_665 ?
O7 K1 O4 106.9(3) . 3_665 ?
O6 K1 O4 57.7(2) 2_545 3_665 ?
O3 K1 O4 83.7(2) 3_655 3_665 ?
O8 K1 O4 161.62(16) 1_545 3_665 ?
O2 K1 O5 51.7(3) . 2_545 ?
O1 K1 O5 83.6(2) 3 2_545 ?
O1 K1 O5 174.82(16) . 2_545 ?
O7 K1 O5 128.0(2) . 2_545 ?
O6 K1 O5 107.07(17) 2_545 2_545 ?
O3 K1 O5 54.8(2) 3_655 2_545 ?
O8 K1 O5 72.90(18) 1_545 2_545 ?
O4 K1 O5 121.98(17) 3_665 2_545 ?
O2 K1 Al1 107.86(17) . 3 ?
O1 K1 Al1 31.46(12) 3 3 ?
O1 K1 Al1 102.10(14) . 3 ?
O7 K1 Al1 123.18(14) . 3 ?
O6 K1 Al1 146.34(15) 2_545 3 ?
O3 K1 Al1 32.50(11) 3_655 3 ?
O8 K1 Al1 81.10(12) 1_545 3 ?
O4 K1 Al1 92.42(13) 3_665 3 ?
O5 K1 Al1 73.98(11) 2_545 3 ?
O2 K1 Si3 28.0(3) . . ?
O1 K1 Si3 158.11(12) 3 . ?
O1 K1 Si3 101.33(16) . . ?
O7 K1 Si3 107.75(14) . . ?
O6 K1 Si3 29.35(12) 2_545 . ?
O3 K1 Si3 96.93(12) 3_655 . ?
O8 K1 Si3 130.33(14) 1_545 . ?
O4 K1 Si3 66.67(12) 3_665 . ?
O5 K1 Si3 79.04(13) 2_545 . ?
Al1 K1 Si3 128.83(5) 3 . ?
O2 K1 Si2 132.0(4) . 1_545 ?
O1 K1 Si2 26.72(17) 3 1_545 ?
O1 K1 Si2 99.97(16) . 1_545 ?
O7 K1 Si2 74.86(18) . 1_545 ?
O6 K1 Si2 156.93(12) 2_545 1_545 ?
O3 K1 Si2 82.14(17) 3_655 1_545 ?
O8 K1 Si2 28.32(11) 1_545 1_545 ?
O4 K1 Si2 136.65(13) 3_665 1_545 ?
O5 K1 Si2 80.79(14) 2_545 1_545 ?
Al1 K1 Si2 56.30(6) 3 1_545 ?
Si3 K1 Si2 155.78(11) . 1_545 ?
O1 Si2 O4 108.2(5) 3_565 1_455 ?
O1 Si2 O8 107.3(4) 3_565 . ?
O4 Si2 O8 110.7(3) 1_455 . ?
O1 Si2 O6 110.1(4) 3_565 . ?
O4 Si2 O6 111.0(4) 1_455 . ?
O8 Si2 O6 109.4(4) . . ?
O1 Si2 Si3 92.9(3) 3_565 2_455 ?
O4 Si2 Si3 142.2(4) 1_455 2_455 ?
O8 Si2 Si3 91.4(3) . 2_455 ?
O6 Si2 Si3 31.15(16) . 2_455 ?
O1 Si2 K1 48.3(2) 3_565 1_565 ?
O4 Si2 K1 113.6(4) 1_455 1_565 ?
O8 Si2 K1 60.4(3) . 1_565 ?
O6 Si2 K1 134.82(17) . 1_565 ?
Si3 Si2 K1 103.95(8) 2_455 1_565 ?
O1 Si2 K1 49.8(3) 3_565 3_565 ?
O4 Si2 K1 60.5(4) 1_455 3_565 ?
O8 Si2 K1 110.3(4) . 3_565 ?
O6 Si2 K1 139.5(3) . 3_565 ?
Si3 Si2 K1 140.38(10) 2_455 3_565 ?
K1 Si2 K1 63.62(8) 1_565 3_565 ?
O3 Si3 O8 112.9(4) . 3_666 ?
O3 Si3 O2 113.8(6) . . ?
O8 Si3 O2 107.8(7) 3_666 . ?
O3 Si3 O6 110.8(5) . 2_545 ?
O8 Si3 O6 107.7(3) 3_666 2_545 ?
O2 Si3 O6 103.2(3) . 2_545 ?
O3 Si3 Si2 89.5(4) . 2_545 ?
O8 Si3 Si2 97.3(3) 3_666 2_545 ?
O2 Si3 Si2 134.0(3) . 2_545 ?
O6 Si3 Si2 31.2(3) 2_545 2_545 ?
O3 Si3 K1 123.9(2) . . ?
O8 Si3 K1 123.0(3) 3_666 . ?
O2 Si3 K1 47.1(2) . . ?
O6 Si3 K1 56.3(2) 2_545 . ?
Si2 Si3 K1 86.94(8) 2_545 . ?
O3 Si3 K1 158.1(3) . 3_656 ?
O8 Si3 K1 50.2(3) 3_666 3_656 ?
O2 Si3 K1 67.1(6) . 3_656 ?
O6 Si3 K1 89.4(3) 2_545 3_656 ?
Si2 Si3 K1 105.33(9) 2_545 3_656 ?
K1 Si3 K1 73.82(7) . 3_656 ?
O3 Si3 K1 42.0(3) . 3_655 ?
O8 Si3 K1 124.20(18) 3_666 3_655 ?
O2 Si3 K1 72.1(5) . 3_655 ?
O6 Si3 K1 127.1(2) 2_545 3_655 ?
Si2 Si3 K1 123.24(13) 2_545 3_655 ?
K1 Si3 K1 97.98(5) . 3_655 ?
K1 Si3 K1 130.46(10) 3_656 3_655 ?
O5 Si4 O7 117.8(5) 2 3_666 ?
O5 Si4 O2 105.4(4) 2 1_565 ?
O7 Si4 O2 107.6(5) 3_666 1_565 ?
O5 Si4 O4 108.2(3) 2 . ?
O7 Si4 O4 112.1(3) 3_666 . ?
O2 Si4 O4 104.9(7) 1_565 . ?
O5 Si4 K1 91.95(18) 2 3_666 ?
O7 Si4 K1 49.87(19) 3_666 3_666 ?
O2 Si4 K1 75.2(5) 1_565 3_666 ?
O4 Si4 K1 158.7(2) . 3_666 ?
O5 Si4 K1 64.8(3) 2 1_565 ?
O7 Si4 K1 124.1(2) 3_666 1_565 ?
O2 Si4 K1 40.7(3) 1_565 1_565 ?
O4 Si4 K1 119.6(3) . 1_565 ?
K1 Si4 K1 74.85(5) 3_666 1_565 ?
O1 Al1 O5 131.2(4) . . ?
O1 Al1 O7 94.2(4) . . ?
O5 Al1 O7 101.9(4) . . ?
O1 Al1 O3 109.3(2) . 1_455 ?
O5 Al1 O3 110.6(3) . 1_455 ?
O7 Al1 O3 104.3(5) . 1_455 ?
O1 Al1 K1 52.1(2) . 3 ?
O5 Al1 K1 170.9(3) . 3 ?
O7 Al1 K1 85.59(19) . 3 ?
O3 Al1 K1 62.07(16) 1_455 3 ?
O1 Al1 K1 46.3(3) . . ?
O5 Al1 K1 126.0(2) . . ?
O7 Al1 K1 48.12(16) . . ?
O3 Al1 K1 119.3(3) 1_455 . ?
K1 Al1 K1 62.86(6) 3 . ?
Si2 O1 Al1 144.9(6) 3_565 . ?
Si2 O1 K1 105.0(3) 3_565 3 ?
Al1 O1 K1 96.4(3) . 3 ?
Si2 O1 K1 103.4(3) 3_565 . ?
Al1 O1 K1 105.8(4) . . ?
K1 O1 K1 85.2(3) 3 . ?
Si3 O2 Si4 137.2(5) . 1_545 ?
Si3 O2 K1 104.9(4) . . ?
Si4 O2 K1 114.6(6) 1_545 . ?
Si3 O2 K1 87.2(5) . 3_656 ?
Si4 O2 K1 77.7(7) 1_545 3_656 ?
K1 O2 K1 89.6(4) . 3_656 ?
Si3 O3 Al1 121.9(5) . 1_655 ?
Si3 O3 K1 116.5(5) . 3_655 ?
Al1 O3 K1 85.44(19) 1_655 3_655 ?
Si2 O4 Si4 132.0(5) 1_655 . ?
Si2 O4 K1 91.3(3) 1_655 3_665 ?
Si4 O4 K1 121.8(4) . 3_665 ?
Si4 O5 Al1 126.4(3) 2_445 . ?
Si4 O5 K1 88.2(4) 2_445 2_455 ?
Al1 O5 K1 114.9(4) . 2_455 ?
Si3 O6 Si2 117.6(4) 2_455 . ?
Si3 O6 K1 94.3(3) 2_455 2_455 ?
Si2 O6 K1 145.8(3) . 2_455 ?
Si4 O7 Al1 125.2(5) 3_666 . ?
Si4 O7 K1 103.5(3) 3_666 . ?
Al1 O7 K1 102.7(3) . . ?
Si3 O8 Si2 163.0(7) 3_666 . ?
Si3 O8 K1 105.1(3) 3_666 1_565 ?
Si2 O8 K1 91.3(4) . 1_565 ?
 
_refine_diff_density_max    0.887
_refine_diff_density_min   -0.846
_refine_diff_density_rms    0.222

_shelx_res_file
;
TITL LD011_p05_s1_mask2_fr1-168 in P-1
    ld011_p05_s1_mask2_tr3.res
    created by SHELXL-2016/6 at 14:19:36 on 23-Feb-2020
REM  transformed to space group : C-1
REM  transformed to space group :
REM  transformed to space group : P-1
REM P-1 (#2 in standard setting)
CELL   0.29070  7.9961 12.5683  6.8682   87.417  120.862   92.258
ZERR   4        0.0017  0.0019  0.0006    0.009    0.016    0.018
LATT    7
SFAC O Al Si K
DISP    Si    0.00830    0.01078        28.25
DISP    Al    0.00487    0.00772        22.28
DISP    O    -0.00099    0.00082         6.66
DISP    K     0.03496    0.04120        83.75
UNIT 32 4 12 4
OMIT -8 12 4
L.S. 10
BOND
LIST 6
FMAP 2
acta
shel 0.55 5
OMIT    -6  -2  -3
OMIT    -1  -1  -2
OMIT    -4  -2  -8
omit  6   2   3
omit      1   1   2
omit     4   2   8
omit    -1   3   5
omit      -1   5   5
omit       0   2   2
omit      -2   6   7
omit   -4  12   4
omit      -6  16   3
omit   3  15   2
PLAN 20
shel 0.7 5
acta
WGHT    0.200000
EXTI    0.180480
FVAR       7.18904
K1    4    0.258522   -0.002949    0.168677    11.00000    0.02261    0.03105 =
         0.03721   -0.01656    0.01542   -0.00744
SI2   3   -0.024220    0.809716    0.231394    11.00000    0.02566    0.02704 =
         0.04618   -0.00646    0.02405   -0.00098
SI3   3    0.669408    0.121980    0.294726    11.00000    0.02560    0.02836 =
         0.05402   -0.01827    0.02687   -0.00943
SI4   3    0.712818    0.887326    0.371764    11.00000    0.03340    0.02574 =
         0.06382   -0.02270    0.03564   -0.01145
AL1   2   -0.034159    0.195620    0.185665    11.00000    0.03005    0.05395 =
         0.06364   -0.04750    0.03376   -0.02489
O1    1    0.006033    0.153950   -0.021670    11.00000    0.03368    0.02462 =
         0.04877   -0.00948    0.02877   -0.00316
O2    1    0.607132   -0.001267    0.275752    11.00000    0.03060    0.04028 =
         0.19878   -0.05403    0.05814   -0.01598
O3    1    0.723824    0.163228    0.110992    11.00000    0.03553    0.08104 =
         0.05524   -0.04495    0.03271   -0.03082
O4    1    0.777082    0.854736    0.194662    11.00000    0.02713    0.05299 =
         0.04188   -0.01202    0.02313    0.00552
O5    1    0.048458    0.306250    0.349727    11.00000    0.04226    0.03352 =
         0.05989   -0.02708    0.03964   -0.01957
O6    1   -0.021101    0.681058    0.257670    11.00000    0.02673    0.01838 =
         0.04361   -0.00412    0.02313   -0.00179
O7    1    0.105199    0.094063    0.382607    11.00000    0.05573    0.04046 =
         0.06166   -0.03487    0.04544   -0.02233
O8    1    0.159079    0.858990    0.450959    11.00000    0.03184    0.02969 =
         0.04864   -0.00967    0.02533   -0.00305

HKLF 4


REM  LD011_p05_s1_mask2_fr1-168 in P-1
REM R1 =  0.0852 for     741 Fo > 4sig(Fo)  and  0.1007 for all     888 data
REM    119 parameters refined using      0 restraints

END

WGHT      0.2000      0.0000

REM Highest difference peak  0.887,  deepest hole -0.846,  1-sigma level  0.222
Q1    1   0.2226  0.0254  0.0132  11.00000  0.05    0.89
Q2    1   0.1627 -0.0147  0.1725  11.00000  0.05    0.86
Q3    1   0.2989 -0.0277  0.3195  11.00000  0.05    0.83
Q4    1   0.2984  0.9220  0.4901  11.00000  0.05    0.79
Q5    1   0.6399  0.1631  0.1272  11.00000  0.05    0.74
Q6    1   0.7571  0.1506  0.2629  11.00000  0.05    0.73
Q7    1  -0.0793  0.2486 -0.0988  11.00000  0.05    0.72
Q8    1   0.1458  0.0518  0.1208  11.00000  0.05    0.69
Q9    1   0.3406  0.0412  0.0039  11.00000  0.05    0.68
Q10   1   0.6213  0.9003  0.3556  11.00000  0.05    0.67
Q11   1   0.1993  0.1178  0.4205  11.00000  0.05    0.66
Q12   1   0.0745  0.1640 -0.0748  11.00000  0.05    0.63
Q13   1   0.6619  0.2195 -0.0875  11.00000  0.05    0.62
Q14   1  -0.0649  0.1662 -0.1528  11.00000  0.05    0.59
Q15   1   0.3630 -0.0389  0.2175  11.00000  0.05    0.58
Q16   1  -0.0779  0.2229  0.0154  11.00000  0.05    0.58
Q17   1   0.0412  0.1475  0.4738  11.00000  0.05    0.57
Q18   1   0.8183  0.9237  0.3475  11.00000  0.05    0.57
Q19   1   0.0663  0.6701  0.2314  11.00000  0.05    0.56
Q20   1   0.7767  0.1058  0.3218  11.00000  0.05    0.55
;
_shelx_res_checksum   41263

_shelx_hkl_file
;
  11  -7   0 393.339 218.967   1
  10  -6   0-3.36631 14.5894   1
   9  -5   0 2523.32 358.346   1
   8  -4   0 12239.5 717.085   1
   7  -3   0 8618.84 588.607   1
   6  -2   0 57568.1 1449.05   1
  11  -5   0 377.631 157.839   1
  10  -4   0 6108.61 726.802   1
   9  -3   0 10554.5 875.938   1
   8  -2   0 12219.8 792.826   1
  -3  -3   0 42574.1 2149.10   1
  -4  -4   0 16571.6 1117.91   1
  -6  -4   0 93084.8 2647.81   1
  -5  -5   0 324525. 5832.22   1
  -4  -6   0 354862. 6640.01   1
  -7  -5   0 463.341 266.903   1
  -6  -6   0 2124.28 535.960   1
  -5  -7   0 2672.09 652.150   1
  -8  -6   0 87954.1 2829.27   1
  -7  -7   0 11192.5 1545.26   1
  -6  -8   0 97049.2 4086.99   1
  -9  -7   0 6904.28 690.728   1
  -8  -8   0 13079.0 1446.29   1
  -7  -9   0 10137.5 1443.67   1
  -6 -10   0 5049.40 895.846   1
  -9  -9   0 599.632 385.493   1
  -8 -10   0 2758.82 786.420   1
  -7 -11   0 16157.4 1780.60   1
  -9 -11   0 7453.41 1390.30   1
  -8 -12   0 20565.3 1932.05   1
  -9 -13   0 2594.29 701.297   1
  -9 -15   0 7326.84 1951.03   1
 -10 -10   1 36145.6 2173.31   1
  -9  -9   1 22086.5 1732.71   1
 -10  -8   1-11.1860 110.662   1
  -9  -7   1 5078.60 716.136   1
  -8  -6   1 487.192 256.006   1
  12  -4  -1 2897.51 389.321   1
   8  -2  -1 26160.6 1255.69   1
   9  -3  -1 766.273 356.976   1
  10  -4  -1 2357.88 495.772   1
  11  -5  -1 5583.28 1098.97   1
  12  -6  -1 13355.8 2056.24   1
   7  -3  -1 90161.9 3062.18   1
   8  -4  -1 4832.46 777.206   1
   9  -5  -1 6678.15 823.433   1
  10  -6  -1 17757.0 1490.53   1
  11  -7  -1 26.0712 93.1995   1
  12  -8  -1 7163.65 1208.93   1
   4  -2  -1 127276. 2920.51   1
  -4   2   1 127470. 2964.84   1
   5  -3  -1 36862.6 1870.09   1
   6  -4  -1 44079.5 1966.59   1
   7  -5  -1 8998.27 866.054   1
   8  -6  -1 1639.81 368.316   1
   9  -7  -1 29718.5 1570.28   1
  10  -8  -1 646.147 202.981   1
  11  -9  -1 744.605 244.238   1
  12 -10  -1-11.0950 188.708   1
   2  -2  -1 8701.86 681.912   1
  -2   2   1 8044.30 661.038   1
   3  -3  -1 571099. 7127.17   1
  -3   3   1 571192. 7244.88   1
   4  -4  -1 131013. 3652.66   1
   5  -5  -1 61158.1 2742.12   1
   6  -6  -1 39052.6 2110.21   1
   7  -7  -1 909.063 290.177   1
   8  -8  -1 31951.9 1706.29   1
   9  -9  -1 66.7389 115.130   1
  10 -10  -1 1523.04 310.192   1
  11 -11  -1 159.694 128.631   1
  12 -12  -1 425.207 208.872   1
   0  -2  -1 10982.4 752.549   1
   0   2   1 11082.4 765.530   1
   1  -3  -1 197892. 4005.23   1
  -1   3   1 208641. 3991.03   1
   2  -4  -1 764117. 9347.42   1
  -2   4   1 758268. 9746.30   1
   3  -5  -1 240604. 5698.21   1
   4  -6  -1 51300.0 2619.43   1
   5  -7  -1 122520. 3950.78   1
   6  -8  -1 350.304 131.404   1
   4   0   1 310498. 2979.35   1
  -2  -2  -1 359979. 4414.62   1
   2   2   1 362760. 4440.80   1
  -1  -3  -1 873103. 8281.23   1
   1   3   1 878935. 8207.77   1
   0  -4  -1 208034. 4742.97   1
   0   4   1 208564. 4755.01   1
  -1   5   1 99509.2 4066.77   1
   1  -5  -1 103992. 4341.44   1
   2  -6  -1 51413.6 2952.13   1
   3  -7  -1 8435.80 1308.66   1
  11  -5   1 1364.85 288.554   1
   6   0   1 9575.62 579.361   1
   4   2   1 24769.0 1193.56   1
  -4  -2  -1 25438.4 856.689   1
   3   3   1 403.234 256.651   1
  -3  -3  -1 269.459 136.378   1
  -2  -4  -1 2177.00 450.966   1
   2   4   1 2324.76 448.422   1
   1   5   1 99538.9 3691.11   1
  -1  -5  -1 94986.4 3484.55   1
   0  -6  -1 354391. 8340.44   1
   0   6   1 346918. 7872.36   1
   1  -7  -1 23652.5 2266.68   1
   2  -8  -1 297403. 8719.30   1
  11  -3   1 2121.75 469.100   1
  11  -3   1 4858.48 1180.23   1
   5   3   1 162215. 3466.65   1
  -5  -3  -1 168057. 2867.94   1
   4   4   1 26763.1 1447.70   1
  -4  -4  -1 34595.4 1716.12   1
  -3  -5  -1 935434. 11010.5   1
   3   5   1 934775. 10980.4   1
   2   6   1 1929.51 471.742   1
  -2  -6  -1 2014.82 500.767   1
  -1  -7  -1 5282.75 1094.99   1
   0  -8  -1 5780.32 870.455   1
  -6  -4  -1 3781.29 442.986   1
  -5  -5  -1 55077.9 2475.16   1
  -4  -6  -1 171.456 357.365   1
  -3  -7  -1 39278.2 2447.50   1
  -2  -8  -1 151426. 5698.02   1
  -1  -9  -1 395.500 408.217   1
  -7  -5  -1 39619.2 1528.13   1
  -6  -6  -1 75119.1 3181.41   1
  -5  -7  -1 42879.9 2594.07   1
  -4  -8  -1 1212.77 402.217   1
  -3  -9  -1 49253.9 3272.50   1
  -2 -10  -1 28468.3 2600.85   1
  -8  -6  -1 3908.83 464.919   1
  -7  -7  -1 1161.08 279.237   1
  -6  -8  -1 52270.4 3077.29   1
  -5  -9  -1 12169.8 1481.77   1
  -4 -10  -1 61583.4 3603.63   1
  -3 -11  -1 34233.6 2903.19   1
  -9  -7  -1 469.146 273.843   1
  -8  -8  -1 8246.34 253.001   1
  -7  -9  -1 351.201 303.059   1
  -6 -10  -1 449.449 323.236   1
  -5 -11  -1 1268.77 243.240   1
  -4 -12  -1 501.165 358.187   1
  -9  -9  -1 17378.5 1361.38   1
  -8 -10  -1 30925.3 2671.47   1
  -7 -11  -1 64307.0 3954.97   1
  -6 -12  -1 3437.20 900.762   1
  -5 -13  -1 48279.0 3458.64   1
  -9 -11  -1 16965.3 2206.14   1
  -8 -12  -1 4831.19 874.126   1
  -7 -13  -1 669.789 595.542   1
  -6 -14  -1 1271.25 396.813   1
  -8 -14  -1 3911.80 926.108   1
  -7 -15  -1 1028.23 389.793   1
  -8 -16  -1 103.081 366.238   1
 -11  -7   2 8423.72 1405.04   1
  -8  -2   2 25314.1 1067.09   1
  -7  -1   2 25507.9 1199.11   1
  -8   0   2 4126.38 592.499   1
  10  -2  -2 504.183 127.900   1
  11  -3  -2 21826.2 1112.90   1
  12  -4  -2 131.377 146.443   1
  -5  -1   2 42949.2 1276.90   1
  -6   0   2 146029. 3292.32   1
   7  -1  -2 61940.2 1608.47   1
  -7   1   2 61274.3 2318.66   1
  -8   2   2 6367.37 900.294   1
   8  -2  -2 7221.87 707.310   1
   9  -3  -2 211054. 4376.01   1
  10  -4  -2 7004.68 1060.35   1
  11  -5  -2 1615.75 500.512   1
  12  -6  -2-70.0461 253.236   1
  -4   0   2 104407. 2507.18   1
   4   0  -2 105336. 2013.75   1
   5  -1  -2 7157.91 688.801   1
  -5   1   2 9458.92 904.798   1
   6  -2  -2 153191. 3531.49   1
  -6   2   2 159766. 3994.54   1
  -7   3   2 115575. 3890.86   1
   7  -3  -2 114678. 3619.28   1
   8  -4  -2 49066.3 2518.77   1
   9  -5  -2 16501.5 1791.80   1
  10  -6  -2 2844.59 1193.13   1
  11  -7  -2-174.758 515.332   1
  12  -8  -2 184.799 845.315   1
   2   0  -2 390568. 4113.79   1
  -2   0   2 390742. 4277.78   1
   3  -1  -2 407915. 5049.02   1
  -3   1   2 405072. 5537.07   1
  -4   2   2 292043. 5544.78   1
   4  -2  -2 293834. 5042.15   1
   5  -3  -2 78850.2 2901.54   1
  -5   3   2 77760.9 3125.81   1
  -6   4   2 23960.5 1984.10   1
   6  -4  -2 21872.8 1779.47   1
  -7   5   2 101860. 4199.53   1
   7  -5  -2 91062.2 3848.03   1
   8  -6  -2 3234.44 724.468   1
   9  -7  -2 4490.40 852.273   1
  10  -8  -2 65.2933 121.414   1
  11  -9  -2 38.8038 104.463   1
  12 -10  -2 346.673 358.113   1
   0   0   2 472560. 4412.58   1
  -1   1   2 416524. 5398.58   1
   1  -1  -2 415491. 5499.21   1
   2  -2  -2 175822. 3785.13   1
  -2   2   2 182276. 4029.95   1
  -3   3   2 21976.7 1604.12   1
   3  -3  -2 22335.1 1482.69   1
   4  -4  -2 230044. 5644.26   1
  -4   4   2 234019. 5713.49   1
   5  -5  -2 23379.6 1849.91   1
  -5   5   2 26643.4 2096.32   1
  -6   6   2 849.997 372.686   1
   6  -6  -2 669.489 398.842   1
   7  -7  -2 36.1483 193.168   1
   8  -8  -2 23280.6 1788.17   1
   9  -9  -2 11187.0 1213.05   1
  10 -10  -2 434.534 271.784   1
  11 -11  -2 6024.19 907.615   1
  12 -12  -2 125.605 91.5404   1
   2   0   2 122960. 2312.34   1
   1   1   2 6750.81 664.009   1
  -1  -1  -2 6321.95 606.922   1
   0   2   2 28898.4 1449.50   1
   0  -2  -2 29061.4 1459.53   1
  -1   3   2 556763. 7598.47   1
   1  -3  -2 550499. 8025.22   1
  -2   4   2 79118.9 3224.33   1
   2  -4  -2 78700.3 3196.11   1
   3  -5  -2 11984.3 1305.10   1
  -3   5   2 12119.1 1401.92   1
  -4   6   2 178569. 5749.22   1
   4  -6  -2 174982. 5433.26   1
  -5   7   2 61644.1 3802.55   1
   5  -7  -2 48780.0 3136.52   1
   6  -8  -2 4038.88 896.078   1
   7  -9  -2 429.631 285.292   1
   8 -10  -2 3985.37 791.411   1
   9 -11  -2 8833.86 1054.26   1
  10 -12  -2 223.276 526.655   1
  11 -13  -2-14.2311 225.562   1
  12 -14  -2 895.244 292.835   1
   4   0   2 71742.6 2010.38   1
   3   1   2 3102.30 451.918   1
   2   2   2 460051. 6229.49   1
  -2  -2  -2 456446. 5915.46   1
   1   3   2 113580. 3364.49   1
  -1  -3  -2 120948. 3474.46   1
   0  -4  -2 16762.4 1443.03   1
   0   4   2 18383.1 1391.47   1
   1  -5  -2 1046.22 480.452   1
  -1   5   2 958.029 420.446   1
   2  -6  -2 10049.1 1374.51   1
  -2   6   2 9024.43 1246.87   1
  -3   7   2 9168.95 1354.99   1
   3  -7  -2 9199.26 1482.53   1
  -4   8   2 749336. 14019.3   1
   4  -8  -2 726879. 12893.1   1
   5  -9  -2 50311.4 3296.04   1
   6 -10  -2 31009.3 2411.60   1
   7 -11  -2 42048.4 2641.89   1
   8 -12  -2 874.063 185.437   1
   9 -13  -2 1292.55 836.393   1
   7  -1   2 13412.9 832.563   1
   6   0   2 16370.7 1012.19   1
   5   1   2 2745.59 413.685   1
   4   2   2 112432. 3263.83   1
   3   3   2 62276.1 2461.08   1
  -3  -3  -2 59517.7 2211.94   1
   2   4   2 29589.4 2047.91   1
  -2  -4  -2 27963.3 1991.93   1
  -1  -5  -2 127947. 4183.24   1
   1   5   2 120939. 4108.53   1
   0   6   2 327553. 7246.37   1
   0  -6  -2 341855. 7405.12   1
  -1   7   2 177732. 6380.76   1
   1  -7  -2 204042. 6511.65   1
   2  -8  -2 125449. 5655.31   1
  -2   8   2 119527. 5298.16   1
   3  -9  -2 180220. 7248.60   1
  -3   9   2 198562. 7275.44   1
   4 -10  -2 12847.9 1960.99   1
   5 -11  -2 673.322 429.112   1
   6 -12  -2 40102.6 2798.75   1
  10  -2   2 1126.17 261.845   1
   9  -1   2 10115.6 828.436   1
   8   0   2 1237.88 289.268   1
   7   1   2 541.415 254.719   1
   6   2   2 17341.8 1190.97   1
  -5  -3  -2 12199.7 741.337   1
   5   3   2 13682.6 1232.31   1
  -4  -4  -2 12064.1 1091.47   1
   4   4   2 11933.0 1217.79   1
  -3  -5  -2 1310.80 1157.99   1
   3   5   2 1545.55 1335.19   1
   2   6   2 297850. 6760.42   1
  -2  -6  -2 301718. 7154.11   1
  -1  -7  -2 32614.0 2646.76   1
   1   7   2 33286.4 2674.47   1
   0   8   2 15150.9 1748.10   1
   0  -8  -2 14879.0 1973.25   1
  -1   9   2 243736. 8219.15   1
   1  -9  -2 248811. 8947.56   1
   2 -10  -2 309129. 10185.9   1
  -2  10   2 300343. 9200.96   1
   3 -11  -2 120060. 6566.08   1
   4 -12  -2 30942.7 4269.43   1
   9   1   2 806.693 117.694   1
   8   2   2 6118.56 798.433   1
   7   3   2 5998.73 970.750   1
  -6  -4  -2 7076.59 591.200   1
   6   4   2 9483.85 1066.16   1
  -5  -5  -2 80342.5 2959.88   1
   5   5   2 83663.5 3479.21   1
  -4  -6  -2 3126.26 937.989   1
   4   6   2 2769.17 816.394   1
  -3  -7  -2 17593.5 1849.35   1
   3   7   2 17901.5 1875.71   1
  -2  -8  -2 353385. 8821.40   1
   2   8   2 360655. 8418.73   1
  -1  -9  -2 189723. 6984.34   1
   1   9   2 208187. 7232.21   1
   0 -10  -2 217958. 8141.13   1
   0  10   2 224638. 7915.86   1
   1 -11  -2 18460.1 2415.04   1
   2 -12  -2 53402.9 4768.56   1
   8   4   2 4519.92 490.457   1
   7   5   2 25028.1 1459.99   1
  -7  -5  -2 27473.6 1148.56   1
  -6  -6  -2 923.934 109.328   1
   6   6   2 686.762 298.830   1
  -5  -7  -2 7552.56 1123.64   1
   5   7   2 5015.06 799.399   1
  -4  -8  -2 1030.18 572.371   1
   4   8   2 1102.39 487.194   1
  -3  -9  -2 44520.7 3222.87   1
   3   9   2 46593.9 3172.13   1
   2  10   2 28638.5 2623.00   1
  -2 -10  -2 27496.5 2547.57   1
   1  11   2 145163. 6201.79   1
  -1 -11  -2 131025. 6418.48   1
   0 -12  -2 3319.52 1100.66   1
   1 -13  -2 32741.4 3769.02   1
  -8  -6  -2 1499.89 248.839   1
  -7  -7  -2 34032.7 2122.84   1
  -6  -8  -2 14880.5 1584.48   1
  -5  -9  -2 4304.29 1079.03   1
  -4 -10  -2 39400.1 3160.87   1
  -3 -11  -2 12224.3 1577.41   1
  -2 -12  -2 1733.40 776.489   1
  -1 -13  -2 68960.2 4822.34   1
   0 -14  -2 29401.8 3336.20   1
  -8  -8  -2 10454.9 1034.58   1
  -7  -9  -2 496.927 572.137   1
  -6 -10  -2 22252.4 2292.57   1
  -5 -11  -2 17861.0 2299.50   1
  -4 -12  -2 6351.66 1075.99   1
  -3 -13  -2 16389.2 3675.40   1
  -2 -14  -2 5251.99 1214.92   1
  -8 -10  -2 1455.49 656.311   1
  -7 -11  -2 2241.34 1004.40   1
  -6 -12  -2 342.831 636.147   1
  -5 -13  -2 5267.70 1699.24   1
  -4 -14  -2 17401.9 2114.27   1
  -3 -15  -2 40735.8 5818.95   1
  -8 -12  -2 7189.18 1112.80   1
  -7 -13  -2 8181.34 1554.99   1
  -6 -14  -2 3285.19 926.645   1
  -5 -15  -2 29945.0 2751.41   1
  -4 -16  -2 3973.10 1101.70   1
  -8 -14  -2 2908.28 1049.28   1
  -7 -15  -2 19984.4 2156.58   1
  -6 -16  -2 619.501 481.819   1
  -5 -17  -2 5308.93 1086.03   1
  -7 -17  -2 1357.73 725.766   1
  -6 -18  -2 2257.28 638.287   1
  -7 -19  -2-887.464 668.046   1
 -11  -5   3 10536.0 525.973   1
 -10  -4   3 1178.21 157.909   1
 -11  -3   3 12477.4 790.657   1
  -9  -3   3 6041.37 446.286   1
 -10  -2   3 15599.2 1020.35   1
 -11  -1   3 7170.34 659.781   1
  -8  -2   3 107471. 2495.96   1
  -9  -1   3 9404.13 927.544   1
 -10   0   3 195841. 4603.19   1
 -11   1   3 125.357 171.459   1
  -7  -1   3-56.8963 50.7197   1
  -8   0   3 27890.1 1689.08   1
  -9   1   3 23153.3 1758.39   1
  10  -2  -3 29397.6 1378.08   1
 -10   2   3 31803.4 2168.51   1
  11  -3  -3 1848.74 354.878   1
  12  -4  -3 5780.00 704.366   1
  13  -5  -3 6129.82 785.830   1
  -5  -1   3 96058.3 2119.37   1
  -6   0   3 446453. 6662.18   1
   7  -1  -3 11136.0 378.498   1
  -7   1   3 13348.8 1409.22   1
  -8   2   3 10565.4 1263.89   1
   8  -2  -3 9083.56 951.949   1
   9  -3  -3 39332.7 2025.95   1
  -9   3   3 44586.0 2762.22   1
  10  -4  -3 1297.15 431.944   1
 -10   4   3 979.919 349.043   1
  11  -5  -3 5567.90 909.630   1
  12  -6  -3 3356.33 785.627   1
  13  -7  -3 6026.14 1269.28   1
  -4   0   3 112272. 2731.34   1
  -5   1   3 55741.9 2492.51   1
   5  -1  -3 53470.8 1982.69   1
   6  -2  -3 5408.62 3228.54   1
  -6   2   3 7977.09 2005.89   1
  -7   3   3 138812. 4719.25   1
   7  -3  -3 137901. 4027.65   1
  -8   4   3 9696.83 1387.56   1
   8  -4  -3 9085.68 1226.59   1
   9  -5  -3 20455.3 1857.62   1
  -9   5   3 25490.2 3197.00   1
  10  -6  -3 88172.4 4628.71   1
  11  -7  -3 35549.1 3224.68   1
  12  -8  -3 19003.7 2645.26   1
  13  -9  -3 10234.4 2280.68   1
  -2   0   3 233039. 3956.90   1
  -3   1   3 242390. 4796.89   1
   3  -1  -3 239904. 4376.32   1
  -4   2   3 109350. 3763.89   1
   4  -2  -3 109138. 3410.70   1
   5  -3  -3 123267. 4019.43   1
  -5   3   3 116673. 4247.65   1
  -6   4   3 3563.67 909.138   1
   6  -4  -3 3351.74 786.944   1
   7  -5  -3 18084.0 1842.16   1
  -7   5   3 18396.1 1979.62   1
  -8   6   3 1318.08 537.521   1
   8  -6  -3 1299.70 594.711   1
  -9   7   3 4999.18 991.113   1
   9  -7  -3 3309.71 814.266   1
  10  -8  -3 678.260 1289.40   1
  11  -9  -3 3734.19 1022.45   1
  12 -10  -3 643.741 562.493   1
  13 -11  -3 978.562 708.399   1
   0   0   3 21124.7 1689.66   1
  -1   1   3 54220.9 2143.57   1
   1  -1  -3 50344.2 2059.56   1
   2  -2  -3 47690.5 2462.31   1
  -2   2   3 60351.1 2622.74   1
   3  -3  -3 43.3949 135.365   1
  -3   3   3 172.948 120.879   1
  -4   4   3 10272.1 1408.43   1
   4  -4  -3 9836.52 1286.56   1
   5  -5  -3 200474. 5880.50   1
  -5   5   3 202223. 6409.39   1
   6  -6  -3 96079.0 4612.19   1
  -6   6   3 101985. 4997.00   1
  -7   7   3 2574.74 881.110   1
   7  -7  -3 2461.00 790.971   1
   8  -8  -3 89054.2 4604.95   1
  -8   8   3 115062. 5925.50   1
   9  -9  -3 4401.57 966.777   1
  10 -10  -3 5604.05 1020.62   1
  11 -11  -3 568.052 584.140   1
  12 -12  -3 3711.19 848.731   1
  13 -13  -3-127.449 137.183   1
   2   0   3-55.2474 100.588   1
   1   1   3 294206. 5324.02   1
   0  -2  -3 13729.2 1154.52   1
   0   2   3 14098.4 1166.85   1
  -1   3   3 138551. 4351.22   1
   1  -3  -3 139803. 4253.19   1
   2  -4  -3 7233.71 1125.89   1
  -2   4   3 5451.96 1026.74   1
  -3   5   3 225581. 6703.46   1
   3  -5  -3 235008. 6285.26   1
  -4   6   3 54572.3 3276.66   1
   4  -6  -3 48762.3 3168.00   1
  -5   7   3 3853.81 910.293   1
   5  -7  -3 4085.13 971.126   1
   6  -8  -3 60775.6 3804.47   1
  -6   8   3 70997.4 4409.99   1
   7  -9  -3 92.6977 313.678   1
  -7   9   3-1003.16 725.660   1
   8 -10  -3 243.718 138.286   1
   9 -11  -3 346.802 197.178   1
  10 -12  -3-30.8798 210.837   1
  11 -13  -3 14.9331 234.843   1
  12 -14  -3 81.8043 541.861   1
  13 -15  -3 112.088 486.322   1
   4   0   3 59874.4 2162.74   1
   3   1   3 16369.3 1139.72   1
   2   2   3 34933.6 2052.42   1
  -2  -2  -3 32542.8 1703.28   1
   1   3   3 69042.5 3052.60   1
  -1  -3  -3 61023.6 2884.06   1
   0   4   3 324840. 6967.27   1
   0  -4  -3 330459. 6695.63   1
  -1   5   3 68800.3 3744.80   1
   1  -5  -3 70860.6 3572.43   1
  -2   6   3 187034. 6376.47   1
   2  -6  -3 191010. 6250.49   1
   3  -7  -3 12832.1 1736.21   1
  -3   7   3 12793.5 1657.58   1
   4  -8  -3 174538. 6673.55   1
  -4   8   3 166526. 6590.56   1
   5  -9  -3 112846. 6860.89   1
  -5   9   3 116364. 6905.87   1
   6 -10  -3 32797.4 3569.16   1
  -6  10   3 50585.5 4932.97   1
   7 -11  -3 18330.0 2642.18   1
   8 -12  -3-142.856 425.473   1
   9 -13  -3 160.718 555.714   1
  10 -14  -3 28.5133 231.355   1
  11 -15  -3-30.7355 267.798   1
  12 -16  -3-45.1207 73.3766   1
  13 -17  -3 545.818 238.049   1
   8  -2   3 96.3349 136.001   1
   7  -1   3 1320.49 281.630   1
   6   0   3 57.3228 114.012   1
   5   1   3 19088.3 1392.45   1
   4   2   3 6272.62 753.882   1
  -3  -3  -3 54720.2 2258.09   1
   3   3   3 49141.7 2666.80   1
  -2  -4  -3 37928.0 2401.24   1
   2   4   3 32470.5 2347.12   1
   1   5   3 38378.9 2595.00   1
  -1  -5  -3 38575.4 2674.00   1
   0   6   3 521891. 10103.2   1
   0  -6  -3 530628. 9665.87   1
  -1   7   3 36306.6 2845.35   1
   1  -7  -3 36458.4 3073.77   1
  -2   8   3 29034.8 2920.86   1
   2  -8  -3 33158.4 2873.08   1
  -3   9   3 73508.5 4630.13   1
   3  -9  -3 78967.4 4742.82   1
   4 -10  -3 26676.0 3119.42   1
  -4  10   3 51358.9 4747.39   1
  -5  11   3 10857.4 2537.12   1
   5 -11  -3 6021.68 2152.89   1
   6 -12  -3 3862.64 1133.46   1
   7 -13  -3 32535.1 2642.92   1
   8 -14  -3 74.5102 332.888   1
   9 -15  -3 38.1438 992.073   1
  10 -16  -3 107.237 549.852   1
   9  -1   3 1166.62 280.385   1
   8   0   3 7101.28 793.243   1
   7   1   3 4472.81 633.812   1
   6   2   3 67733.6 3308.86   1
   5   3   3 4971.12 829.560   1
  -4  -4  -3 10003.9 927.140   1
   4   4   3 7947.76 1045.50   1
   3   5   3 83900.0 4077.17   1
  -3  -5  -3 82406.2 3536.39   1
   2   6   3 198703. 6207.14   1
  -2  -6  -3 189739. 6301.56   1
   1   7   3 845.239 287.216   1
  -1  -7  -3 709.356 101.073   1
   0   8   3 9237.42 1497.57   1
   0  -8  -3 9176.81 1585.79   1
   1  -9  -3 2445.61 696.716   1
  -1   9   3 2172.43 761.116   1
   2 -10  -3 14333.2 2413.33   1
  -2  10   3 13078.3 2044.34   1
  -3  11   3 3887.82 1185.53   1
   3 -11  -3 4472.14 1150.62   1
   4 -12  -3 10080.2 1981.79   1
  -4  12   3 8667.85 1910.73   1
   5 -13  -3 37745.7 3869.67   1
   6 -14  -3 1505.87 827.225   1
   7 -15  -3 18.3409 872.978   1
   8 -16  -3 12.9473 611.004   1
   9   1   3 534.213 89.4591   1
   8   2   3 9896.26 1040.86   1
   7   3   3 4800.38 808.547   1
   6   4   3 5952.48 841.701   1
  -5  -5  -3 2099.64 467.533   1
   5   5   3 2145.89 679.130   1
   4   6   3 54079.8 3342.64   1
  -4  -6  -3 54136.4 2855.63   1
  -3  -7  -3 6244.85 1246.11   1
   3   7   3 6887.06 1220.90   1
  -2  -8  -3 183624. 6677.22   1
   2   8   3 199970. 7058.70   1
   1   9   3 11580.1 1907.13   1
  -1  -9  -3 13577.1 2523.48   1
   0 -10  -3 7487.10 1372.14   1
   0  10   3 7289.84 1357.22   1
   1 -11  -3 27987.6 2940.48   1
  -1  11   3 28151.5 2820.51   1
  -2  12   3 38807.1 3753.80   1
   2 -12  -3 41878.6 3796.44   1
  -3  13   3 27624.0 3217.70   1
   3 -13  -3 27319.1 3482.25   1
   4 -14  -3 2691.35 1526.69   1
   5 -15  -3 587.274 2004.12   1
   6 -16  -3 92095.5 5254.25   1
   9   3   3 1705.29 1203.61   1
   8   4   3 4794.76 850.792   1
   7   5   3 3172.91 628.184   1
   6   6   3 6331.46 1326.89   1
  -6  -6  -3 6768.62 1039.89   1
  -5  -7  -3 15368.2 1699.88   1
   5   7   3 15706.4 1962.50   1
  -4  -8  -3 760.965 655.226   1
   4   8   3 128.355 182.539   1
   3   9   3 38528.7 3101.86   1
  -3  -9  -3 34548.5 2962.42   1
  -2 -10  -3 61155.7 4094.65   1
   2  10   3 59305.6 3884.49   1
   1  11   3 47885.6 3561.47   1
  -1 -11  -3 41558.1 3318.90   1
   0  12   3 31536.1 3183.21   1
   0 -12  -3 25663.9 2914.42   1
   1 -13  -3 91022.0 6776.59   1
  -1  13   3 87368.9 6337.25   1
   2 -14  -3 79765.6 6086.27   1
  -2  14   3 80428.0 5216.06   1
   3 -15  -3 296.955 395.151   1
   4 -16  -3 23168.0 3643.19   1
   9   5   3-1853.14 530.791   1
   8   6   3 2963.03 721.564   1
   7   7   3 13065.9 1743.95   1
  -7  -7  -3 12891.3 1262.91   1
  -6  -8  -3 46775.7 2694.84   1
   6   8   3 48547.4 3331.93   1
  -5  -9  -3 1400.99 723.396   1
   5   9   3 733.376 362.455   1
  -4 -10  -3 52417.5 3802.06   1
   4  10   3 51805.1 3511.80   1
   3  11   3 25225.3 2843.15   1
  -3 -11  -3 22173.4 2508.68   1
   2  12   3 30842.0 3235.34   1
  -2 -12  -3 26100.5 2746.87   1
   1  13   3 1926.07 925.790   1
  -1 -13  -3 1641.15 867.886   1
   0  14   3 122265. 6290.27   1
   0 -14  -3 99697.6 5940.21   1
   1 -15  -3 7001.47 1738.36   1
   2 -16  -3 575.870 886.554   1
  -8  -8  -3 856.137 372.584   1
   8   8   3 242.550 190.883   1
  -7  -9  -3 3947.39 794.015   1
   7   9   3 2841.60 742.675   1
  -6 -10  -3 2226.25 850.818   1
   6  10   3 1571.57 747.792   1
  -5 -11  -3 60398.3 4063.19   1
   5  11   3 42171.4 3281.10   1
   4  12   3 2275.12 468.742   1
  -4 -12  -3 2462.35 772.970   1
  -3 -13  -3 3947.84 1034.73   1
   3  13   3 4599.97 1045.85   1
   2  14   3 121553. 6047.43   1
  -2 -14  -3 109207. 5748.29   1
  -1 -15  -3 12000.9 1822.62   1
   0 -16  -3 17596.5 4609.81   1
   1 -17  -3 16065.9 2687.85   1
  -7 -11  -3 477.053 379.457   1
  -6 -12  -3 8285.68 1417.71   1
  -5 -13  -3 19139.2 2264.01   1
  -4 -14  -3 5087.42 1291.16   1
  -3 -15  -3 3433.38 816.625   1
  -2 -16  -3 1849.92 859.705   1
  -1 -17  -3 4845.34 3212.85   1
   0 -18  -3 4689.13 1477.71   1
  -7 -13  -3 365.627 499.169   1
  -6 -14  -3 16855.5 2070.22   1
  -5 -15  -3 9735.09 1781.32   1
  -4 -16  -3 47295.3 6265.04   1
  -3 -17  -3 80.9292 290.166   1
  -2 -18  -3 4084.08 1240.56   1
  -7 -15  -3 852.532 550.234   1
  -6 -16  -3 570.754 545.149   1
  -5 -17  -3 3659.20 1137.27   1
  -4 -18  -3 193.655 264.212   1
  -3 -19  -3 3443.58 1681.72   1
  -7 -17  -3 4754.65 1480.57   1
  -6 -18  -3 4068.49 1378.57   1
  -5 -19  -3 608.598 698.586   1
  -4 -20  -3 2724.75 936.431   1
  -6 -20  -3 242.034 423.504   1
 -12  -6   4 3651.80 347.379   1
 -11  -5   4 14278.5 666.457   1
 -12  -4   4 10522.6 829.665   1
 -10  -4   4 18093.1 805.377   1
 -11  -3   4 173.227 194.876   1
 -12  -2   4 315.952 259.457   1
  -9  -3   4 41503.6 1455.70   1
 -10  -2   4 10389.8 966.155   1
 -11  -1   4 4071.57 647.165   1
 -12   0   4 3524.60 656.904   1
  -8  -2   4 91667.0 2309.12   1
  -9  -1   4 232.186 269.366   1
 -10   0   4 25047.7 1890.51   1
 -11   1   4 21430.7 1770.08   1
 -12   2   4 23981.5 1784.57   1
  -7  -1   4 25050.3 1311.20   1
  -8   0   4 26535.6 1810.89   1
  -9   1   4 24524.6 2014.36   1
 -10   2   4 4474.90 845.705   1
  10  -2  -4 4276.31 574.877   1
 -11   3   4 1991.34 682.224   1
  11  -3  -4 2014.51 375.034   1
 -12   4   4 26789.6 2320.35   1
  12  -4  -4 28809.6 1733.72   1
  13  -5  -4-335.828 1033.96   1
  -5  -1   4 4549.13 545.807   1
  -6   0   4 561172. 7932.59   1
   7  -1  -4 7613.95 813.894   1
  -7   1   4 11292.5 1267.41   1
   8  -2  -4 52594.5 2211.75   1
  -8   2   4 49818.2 2918.81   1
   9  -3  -4 120745. 4055.74   1
  -9   3   4 123935. 5025.06   1
 -10   4   4 73142.5 4102.13   1
  10  -4  -4 66535.4 3037.76   1
 -11   5   4 619.202 574.882   1
  11  -5  -4 575.480 27.2091   1
  12  -6  -4-17.0987 148.374   1
  13  -7  -4 798.706 1069.46   1
  -4   0   4 95.5524 97.2085   1
   5  -1  -4 308110. 5736.38   1
  -5   1   4 310621. 6480.00   1
  -6   2   4 9295.22 1223.32   1
   6  -2  -4 9590.39 1054.06   1
  -7   3   4 31413.4 2335.90   1
   7  -3  -4 28862.1 2002.51   1
  -8   4   4 31236.4 2703.99   1
   8  -4  -4 31399.3 2275.94   1
  -9   5   4 8020.52 1563.49   1
   9  -5  -4 8927.38 1216.77   1
 -10   6   4 41613.9 3367.77   1
  10  -6  -4 38462.3 2943.14   1
 -11   7   4 11643.1 1981.06   1
  11  -7  -4 11273.2 1611.22   1
  12  -8  -4 593.449 608.074   1
  13  -9  -4 11698.7 2293.99   1
  -2   0   4 447049. 6536.09   1
  -3   1   4 73140.2 3083.91   1
   3  -1  -4 78058.7 2939.90   1
   4  -2  -4 211989. 5380.50   1
  -4   2   4 213023. 5767.47   1
   5  -3  -4 378031. 7642.23   1
  -5   3   4 377882. 8401.70   1
  -6   4   4 30867.5 2547.59   1
   6  -4  -4 30860.9 2302.40   1
  -7   5   4 201642. 7192.81   1
   7  -5  -4 196837. 6401.29   1
   8  -6  -4-128.516 303.508   1
  -8   6   4 104.570 263.374   1
   9  -7  -4 1935.17 646.205   1
  -9   7   4 3076.10 107.313   1
  10  -8  -4 7815.10 1564.30   1
 -10   8   4 7987.51 1980.54   1
  11  -9  -4-98.9501 585.489   1
  12 -10  -4 6246.51 1357.23   1
  13 -11  -4 5964.83 1690.11   1
   0   0   4 572.385 205.574   1
   1  -1  -4 97425.0 3118.55   1
  -1   1   4 98143.4 3268.41   1
   2  -2  -4 121626. 3901.95   1
  -2   2   4 111503. 4343.59   1
   3  -3  -4 451.213 284.315   1
  -3   3   4 531.200 305.937   1
  -4   4   4 38434.0 2915.98   1
   4  -4  -4 34466.4 2508.09   1
  -5   5   4 74413.4 4293.24   1
   5  -5  -4 82821.4 4091.00   1
  -6   6   4 136817. 5993.88   1
   6  -6  -4 150376. 5687.72   1
   7  -7  -4 3018.26 910.561   1
  -7   7   4 2990.38 1096.60   1
  -8   8   4 53645.4 4401.14   1
   8  -8  -4 58080.9 3818.95   1
  -9   9   4 8107.96 2304.13   1
   9  -9  -4 7698.50 1745.66   1
 -10  10   4 19698.8 2724.56   1
  10 -10  -4 11278.1 1889.23   1
  11 -11  -4 92.6156 584.094   1
  12 -12  -4 1268.94 1513.72   1
  13 -13  -4 1316.36 463.709   1
   2   0   4 18842.0 1395.36   1
   1   1   4 173217. 4637.93   1
   0  -2  -4 180519. 4814.48   1
   0   2   4 178939. 4894.24   1
   1  -3  -4 381395. 7490.78   1
  -1   3   4 388237. 7697.20   1
  -2   4   4 145730. 5406.76   1
   2  -4  -4 131781. 5564.30   1
   3  -5  -4 108331. 4699.78   1
  -3   5   4 106349. 4953.16   1
   4  -6  -4 73233.6 3989.23   1
  -4   6   4 81125.9 4572.51   1
  -5   7   4 7747.69 1451.23   1
   5  -7  -4 5998.16 1168.93   1
   6  -8  -4 19953.7 2168.04   1
  -6   8   4 23932.9 2390.57   1
   7  -9  -4 32977.6 3113.15   1
  -7   9   4 41470.9 3801.44   1
   8 -10  -4 4544.91 1130.24   1
  -8  10   4 5015.14 1570.28   1
  -9  11   4 1315.71 1010.56   1
   9 -11  -4 1078.84 586.450   1
  10 -12  -4 3087.51 2112.03   1
  11 -13  -4-55.3895 119.125   1
  12 -14  -4 112.258 599.366   1
  13 -15  -4 150.635 701.685   1
   5  -1   4 12685.6 1062.93   1
   4   0   4 283.436 239.653   1
   3   1   4 14723.2 1311.91   1
   2   2   4 14276.3 1447.26   1
   1   3   4 22042.6 1542.87   1
  -1  -3  -4 26070.9 1729.70   1
   0  -4  -4 5568.97 992.888   1
   0   4   4 5648.09 980.085   1
   1  -5  -4 13413.7 1597.65   1
  -1   5   4 12112.2 1656.65   1
   2  -6  -4 92523.0 4806.83   1
  -2   6   4 86917.1 5017.79   1
   3  -7  -4 4332.47 1128.55   1
  -3   7   4 3002.06 1157.80   1
   4  -8  -4 236526. 7853.78   1
  -4   8   4 250835. 8309.83   1
   5  -9  -4 1081.77 846.588   1
  -5   9   4 2432.52 994.839   1
  -6  10   4 31350.7 4080.80   1
   6 -10  -4 24248.1 3765.69   1
   7 -11  -4 43683.9 3471.03   1
  -7  11   4 47616.8 4264.34   1
  -8  12   4 95096.1 19935.3   1
   8 -12  -4 314291. 8544.14   1
   9 -13  -4 8.66336 1182.41   1
  10 -14  -4 3738.28 2232.96   1
  11 -15  -4 7.71246 240.357   1
  12 -16  -4-11.2870 168.077   1
  13 -17  -4-44.9264 151.411   1
   9  -3   4 1285.58 340.698   1
   8  -2   4 167.693 62.9365   1
   7  -1   4 1792.57 404.575   1
   6   0   4 974.527 410.690   1
   5   1   4 1246.58 272.873   1
   4   2   4 849.043 331.171   1
   3   3   4 31123.4 2311.56   1
  -3  -3  -4 31911.5 1803.71   1
   2   4   4 1891.73 700.303   1
  -2  -4  -4 2299.16 594.068   1
   1   5   4 15413.4 1718.09   1
  -1  -5  -4 16629.3 1706.92   1
   0  -6  -4 197912. 6377.69   1
   0   6   4 191256. 6557.81   1
   1  -7  -4-5.68099 363.474   1
  -1   7   4 2.51469 100.749   1
  -2   8   4 8022.40 1533.07   1
   2  -8  -4 6885.48 1516.21   1
  -3   9   4 3140.68 1042.16   1
   3  -9  -4 2287.29 957.294   1
  -4  10   4 7008.50 1559.37   1
   4 -10  -4 7506.30 1589.77   1
  -5  11   4-64.8242 286.719   1
   5 -11  -4 166.584 194.474   1
  -6  12   4 11076.4 2766.22   1
   6 -12  -4 6216.67 1573.94   1
  -7  13   4 23916.6 4152.30   1
   7 -13  -4 3218.67 2633.22   1
   8 -14  -4 11174.0 14821.9   1
   9 -15  -4 0.40121 211.027   1
  10 -16  -4 21.0320 478.533   1
  11 -17  -4-14.2116 244.921   1
   9  -1   4 4033.33 638.634   1
   8   0   4 137.919 290.923   1
   7   1   4 3579.45 578.855   1
   6   2   4 1377.84 402.638   1
   5   3   4 15160.0 1537.99   1
  -4  -4  -4 736.710 303.351   1
   4   4   4 1043.92 315.652   1
  -3  -5  -4 12927.8 1444.28   1
   3   5   4 15530.7 1853.31   1
   2   6   4 20852.6 2268.30   1
  -2  -6  -4 23292.7 2192.56   1
   1   7   4 59.6943 411.507   1
  -1  -7  -4 94.9856 529.628   1
   0   8   4 92451.1 5457.27   1
   0  -8  -4 101157. 5374.07   1
   1  -9  -4 120643. 5838.18   1
  -1   9   4 111069. 5778.07   1
  -2  10   4 188507. 7494.37   1
   2 -10  -4 163035. 7597.12   1
  -3  11   4 44326.9 3893.03   1
   3 -11  -4 49508.2 4017.10   1
  -4  12   4 53547.9 5842.20   1
   4 -12  -4 55247.3 6569.70   1
  -5  13   4 61769.6 5342.63   1
   5 -13  -4 55268.1 4654.04   1
  -6  14   4 156.134 301.807   1
   6 -14  -4 31.6854 730.330   1
   7 -15  -4 31.0516 1070.77   1
   8 -16  -4 101.248 965.420   1
   9 -17  -4-0.83077 176.483   1
  10 -18  -4 280.682 1278.99   1
   9   1   4 2957.60 877.593   1
   8   2   4 639.986 213.652   1
   7   3   4 707.903 308.418   1
   6   4   4 189.798 109.232   1
  -5  -5  -4 6850.80 855.431   1
   5   5   4 6521.27 954.522   1
  -4  -6  -4 19734.5 1899.63   1
   4   6   4 25564.0 2589.08   1
   3   7   4 396.714 384.803   1
  -3  -7  -4 568.805 576.966   1
  -2  -8  -4 4222.19 1033.76   1
   2   8   4 3679.66 1055.04   1
   1   9   4 13787.4 1917.61   1
  -1  -9  -4 15470.7 2001.53   1
   0  10   4 82395.1 5073.63   1
   0 -10  -4 75795.2 4791.35   1
  -1  11   4 25224.5 2661.44   1
   1 -11  -4 21746.7 2709.90   1
  -2  12   4 6054.40 1394.96   1
   2 -12  -4 5564.12 1436.40   1
  -3  13   4 265.402 550.030   1
   3 -13  -4 552.383 266.797   1
  -4  14   4 16380.9 2617.24   1
   4 -14  -4 12641.1 2693.03   1
  -5  15   4 717.675 703.071   1
   5 -15  -4 515.155 920.574   1
   6 -16  -4 5007.89 2170.17   1
   7 -17  -4 5.50129 743.341   1
   8 -18  -4 153.768 515.357   1
   8   4   4-372.247 345.690   1
   7   5   4 14386.0 1678.71   1
  -6  -6  -4 2204.49 491.723   1
   6   6   4 3009.69 784.213   1
  -5  -7  -4 3385.83 750.660   1
   5   7   4 4997.29 1209.88   1
   4   8   4 4363.60 1211.56   1
  -4  -8  -4 4313.30 1002.41   1
   3   9   4 24970.5 2746.89   1
  -3  -9  -4 26627.5 2550.61   1
  -2 -10  -4 392.314 1323.41   1
   2  10   4-310.328 703.619   1
  -1 -11  -4 68122.5 4633.63   1
   1  11   4 74866.2 4777.31   1
   0  12   4 6.99560 651.459   1
   0 -12  -4 228.361 412.952   1
  -1  13   4 19265.8 2503.88   1
   1 -13  -4 18054.7 2480.31   1
  -2  14   4 57230.4 4760.84   1
   2 -14  -4 55400.3 4715.36   1
  -3  15   4 21153.6 3174.32   1
   3 -15  -4 21952.6 3424.02   1
   4 -16  -4 498.430 612.716   1
  -4  16   4 122.498 616.604   1
   5 -17  -4 2157.43 789.271   1
   6 -18  -4 85.9041 1337.44   1
   8   6   4 1181.86 661.614   1
  -7  -7  -4 2295.26 421.605   1
   7   7   4 4011.17 1045.34   1
  -6  -8  -4 10475.4 1251.66   1
   6   8   4 17385.2 2128.28   1
   5   9   4 4037.79 869.630   1
  -5  -9  -4 4247.22 838.971   1
  -4 -10  -4-86.9013 270.120   1
   4  10   4 236.010 157.453   1
   3  11   4 39722.5 3500.96   1
  -3 -11  -4 43284.0 3581.91   1
   2  12   4 18045.4 2411.24   1
  -2 -12  -4 19642.8 2390.65   1
   1  13   4 295.234 211.198   1
  -1 -13  -4-84.8519 362.240   1
   0  14   4 206.025 450.955   1
   0 -14  -4-381.605 748.559   1
  -1  15   4 1103.30 998.196   1
   1 -15  -4 1145.08 935.396   1
   2 -16  -4 57778.8 5593.49   1
  -2  16   4 63295.6 5086.56   1
   3 -17  -4 182.951 673.003   1
   4 -18  -4 81754.5 5922.64   1
   5 -19  -4 1103.08 3706.20   1
   8   8   4 4570.48 1958.73   1
  -7  -9  -4 634.773 250.773   1
   7   9   4 1144.89 639.228   1
   6  10   4 5350.86 1224.36   1
  -6 -10  -4 4642.38 853.027   1
   5  11   4 26135.3 2914.14   1
  -5 -11  -4 25288.4 2834.49   1
  -4 -12  -4 5308.17 5311.29   1
   4  12   4 4762.56 6589.82   1
   3  13   4 504.933 739.501   1
  -3 -13  -4 812.702 592.120   1
  -2 -14  -4 45182.0 8233.63   1
   2  14   4 4013.65 3814.17   1
  -1 -15  -4 874.813 219.422   1
   1  15   4 222.900 362.754   1
   0  16   4 2040.93 1201.94   1
   0 -16  -4 1772.86 827.656   1
  -1  17   4 11076.1 2267.54   1
   1 -17  -4 10859.2 2097.43   1
   2 -18  -4 31381.8 3890.04   1
   3 -19  -4-84.9198 977.573   1
   8  10   4 1314.60 429.952   1
   7  11   4 10372.1 1898.68   1
  -7 -11  -4 7495.00 1221.62   1
  -6 -12  -4 6580.37 4030.37   1
   6  12   4 23731.2 4923.73   1
  -5 -13  -4 12698.8 1857.63   1
   5  13   4 10455.3 1842.94   1
  -4 -14  -4 13091.8 1987.03   1
   4  14   4 12268.8 2062.87   1
  -3 -15  -4-1016.76 1080.99   1
   3  15   4 437.508 469.344   1
   2  16   4 3114.90 961.738   1
  -2 -16  -4 2941.88 1232.72   1
  -1 -17  -4 2705.14 1505.25   1
   0 -18  -4 21448.5 3503.18   1
   1 -19  -4 3920.36 1830.53   1
  -7 -13  -4 13511.7 2446.27   1
  -6 -14  -4 4250.49 993.128   1
  -5 -15  -4 873.102 625.331   1
  -4 -16  -4 8060.49 1479.76   1
  -3 -17  -4 5464.87 1232.72   1
  -2 -18  -4 1317.92 474.712   1
  -1 -19  -4 4221.42 2152.30   1
  -6 -16  -4-1045.14 908.026   1
  -5 -17  -4 2075.66 1276.75   1
  -4 -18  -4-715.417 1003.35   1
  -3 -19  -4 9528.41 2425.15   1
  -6 -18  -4 1855.46 928.351   1
  -5 -19  -4 3943.40 1391.75   1
 -12  -4   5 4098.13 550.530   1
 -10  -4   5 339.038 104.919   1
 -11  -3   5 4675.54 607.354   1
 -12  -2   5 26.4210 319.974   1
 -13  -1   5 0.20878 414.875   1
  -9  -3   5 5336.86 553.957   1
 -10  -2   5 1673.55 411.846   1
 -11  -1   5 26824.3 1878.19   1
 -12   0   5 32563.7 2071.94   1
 -13   1   5 16025.5 1923.75   1
  -8  -2   5 1630.83 316.428   1
  -9  -1   5 10897.6 1197.99   1
 -10   0   5 12577.4 1425.05   1
 -11   1   5 9857.20 1292.53   1
 -12   2   5 18025.2 1835.57   1
 -13   3   5 268.060 538.024   1
  -6  -2   5 187.204 183.241   1
  -7  -1   5 32289.9 1593.97   1
  -8   0   5 18886.9 1691.49   1
  -9   1   5 47831.8 3003.10   1
  10  -2  -5 14082.6 1172.35   1
 -10   2   5 13521.8 1547.70   1
  11  -3  -5 20276.0 1563.78   1
 -11   3   5 16959.8 2120.33   1
  12  -4  -5 9844.99 1083.00   1
 -12   4   5 8203.36 1386.64   1
  13  -5  -5 19420.6 1577.03   1
 -13   5   5 15191.7 2014.95   1
  14  -6  -5 231.512 89.0677   1
  -5  -1   5 34974.8 1615.90   1
  -6   0   5 108983. 3614.52   1
   7  -1  -5 122550. 3560.85   1
  -7   1   5 119900. 4566.59   1
  -8   2   5 12093.2 1575.53   1
   8  -2  -5 7587.33 430.546   1
  -9   3   5 2152.93 726.033   1
   9  -3  -5 1715.84 438.612   1
 -10   4   5 1965.12 645.915   1
  10  -4  -5 1884.63 529.653   1
 -11   5   5 9023.97 1496.64   1
  11  -5  -5 9403.15 1301.46   1
  12  -6  -5 7603.84 1278.67   1
 -12   6   5 7521.68 1536.97   1
  13  -7  -5 2866.86 891.869   1
 -13   7   5 2050.53 650.206   1
  14  -8  -5 41994.7 3395.47   1
  -3  -1   5 1985.11 612.212   1
  -4   0   5 44068.5 2058.78   1
   5  -1  -5 18111.4 1385.31   1
  -5   1   5 14143.8 1472.83   1
   6  -2  -5 11146.3 1122.92   1
  -6   2   5 11459.1 1401.47   1
   7  -3  -5 3761.23 770.941   1
  -7   3   5 3116.34 853.744   1
   8  -4  -5 64619.3 3415.76   1
  -8   4   5 62873.0 3894.17   1
  -9   5   5 956.382 482.708   1
   9  -5  -5 1060.94 626.875   1
 -10   6   5 12617.8 1923.00   1
  10  -6  -5 14468.6 1755.65   1
 -11   7   5 23522.9 2757.83   1
  11  -7  -5 24068.1 2435.68   1
 -12   8   5-1488.87 1480.06   1
  12  -8  -5-347.627 685.563   1
 -13   9   5 4438.44 1156.59   1
  13  -9  -5 5542.32 1375.01   1
  14 -10  -5 6813.49 1756.53   1
  -2   0   5 2371.97 514.416   1
  -3   1   5 6465.10 1072.66   1
   3  -1  -5 7157.73 1057.93   1
  -4   2   5 46360.4 2951.32   1
   4  -2  -5 48676.5 2668.23   1
   5  -3  -5 210224. 6250.96   1
  -5   3   5 212564. 6820.68   1
   6  -4  -5 17558.3 1752.61   1
  -6   4   5 17073.7 2167.94   1
   7  -5  -5 598.533 229.021   1
  -7   5   5 504.207 346.767   1
   8  -6  -5 10201.8 1462.31   1
  -8   6   5 9754.30 1601.69   1
  -9   7   5 11252.8 1786.42   1
   9  -7  -5 10531.0 1676.85   1
  10  -8  -5 29258.5 3039.93   1
 -10   8   5 34409.4 3535.81   1
 -11   9   5 43709.4 4123.38   1
  11  -9  -5 37421.9 3834.39   1
 -12  10   5 5536.87 2090.01   1
  12 -10  -5 1099.15 1701.75   1
  13 -11  -5 3576.44 2592.78   1
  14 -12  -5 2160.90 920.400   1
   1  -1   5 5783.86 683.417   1
   0   0   5 50938.2 2662.42   1
  -1   1   5 432271. 7803.82   1
  -2   2   5 33443.3 2503.38   1
   2  -2  -5 33299.7 2348.95   1
   3  -3  -5 18383.4 1976.25   1
  -3   3   5 16219.4 2117.99   1
   4  -4  -5 8663.97 1387.49   1
  -4   4   5 8476.33 1630.74   1
   5  -5  -5 10391.4 1576.88   1
  -5   5   5 11539.1 1756.66   1
   6  -6  -5 2757.26 974.047   1
  -6   6   5 2427.41 807.891   1
   7  -7  -5 35330.3 2899.59   1
  -7   7   5 35500.3 3120.89   1
   8  -8  -5 43533.7 3395.85   1
  -8   8   5 42387.3 3792.65   1
  -9   9   5 68739.5 5489.72   1
   9  -9  -5 76795.8 5053.50   1
  10 -10  -5 4230.46 1114.05   1
 -10  10   5 5495.44 1727.54   1
  11 -11  -5 57.5191 486.679   1
 -11  11   5 41.0070 1729.34   1
  12 -12  -5 2260.33 1792.41   1
  13 -13  -5-116.272 719.421   1
  14 -14  -5 922.810 1561.85   1
   3  -1   5 20978.1 1397.89   1
   2   0   5 2038.11 498.463   1
   1   1   5 52425.7 2984.63   1
   0  -2  -5 832.178 320.446   1
   0   2   5 587.958 412.963   1
   1  -3  -5 184218. 5248.34   1
  -1   3   5 182325. 5855.34   1
  -2   4   5 1479.66 732.046   1
   2  -4  -5 1757.56 542.010   1
   3  -5  -5 452158. 11148.3   1
  -3   5   5 450534. 11605.9   1
  -4   6   5 1003.40 473.005   1
   4  -6  -5 435.912 357.266   1
   5  -7  -5 1888.34 852.012   1
  -5   7   5 2918.63 986.357   1
   6  -8  -5 804.296 659.761   1
  -6   8   5 1005.54 922.550   1
   7  -9  -5 82397.6 6086.73   1
  -7   9   5 83686.6 6722.54   1
   8 -10  -5 9327.43 1385.33   1
  -8  10   5 8157.07 1691.36   1
   9 -11  -5 24.8033 1620.07   1
  -9  11   5 4471.45 2137.41   1
  10 -12  -5 2.81571 633.281   1
 -10  12   5 1.82234 1538.47   1
 -11  13   5 249.069 1384.22   1
  11 -13  -5 191.935 686.573   1
  12 -14  -5 149.635 249.237   1
  13 -15  -5-29.6575 840.630   1
  14 -16  -5 884.177 485.327   1
   5  -1   5 3115.99 587.622   1
   4   0   5 25061.0 1669.07   1
   3   1   5 769.913 355.348   1
   2   2   5 881.420 457.091   1
  -1  -3  -5 22909.9 2087.30   1
   1   3   5 25581.0 2247.97   1
   0   4   5 788.842 521.500   1
   0  -4  -5 587.415 400.664   1
   1  -5  -5 188372. 6151.46   1
  -1   5   5 175513. 6169.29   1
  -2   6   5 26417.7 2875.71   1
   2  -6  -5 31408.7 2833.96   1
  -3   7   5 35701.7 3744.08   1
   3  -7  -5 34102.2 3431.47   1
  -4   8   5 20824.9 2748.32   1
   4  -8  -5 18632.1 2359.69   1
  -5   9   5 31002.2 3779.35   1
   5  -9  -5 32385.7 3592.31   1
  -6  10   5 26545.5 3220.73   1
   6 -10  -5 29902.8 2817.63   1
  -7  11   5 9098.18 1703.58   1
   7 -11  -5 8066.30 1637.64   1
  -8  12   5 20.1361 448.902   1
   8 -12  -5 35.6260 1033.61   1
  -9  13   5 3848.14 3857.19   1
   9 -13  -5 1813.93 2113.86   1
 -10  14   5 10.5261 1490.43   1
  10 -14  -5 26.5314 414.255   1
  11 -15  -5-703.432 650.816   1
  12 -16  -5 62.2644 825.499   1
   8  -2   5 737.558 228.102   1
   7  -1   5 562.791 155.599   1
   6   0   5 616.827 44.0764   1
   5   1   5 10861.2 1186.50   1
   4   2   5 966.713 607.701   1
   3   3   5 29795.6 2516.43   1
  -2  -4  -5 14315.9 1635.71   1
   2   4   5 13343.5 1761.32   1
  -1  -5  -5 80866.2 4273.78   1
   1   5   5 79200.6 4397.47   1
   0   6   5 41390.3 3010.53   1
   0  -6  -5 47235.5 3130.38   1
  -1   7   5 20385.2 2556.66   1
   1  -7  -5 22369.1 2407.63   1
   2  -8  -5 53686.6 4151.29   1
  -2   8   5 61122.2 4459.57   1
   3  -9  -5 43008.2 3684.20   1
  -3   9   5 39886.3 3734.53   1
   4 -10  -5 29089.7 2818.51   1
  -4  10   5 29796.2 2941.44   1
  -5  11   5 11573.9 2027.20   1
   5 -11  -5 9474.90 1770.54   1
  -6  12   5-118.627 104.704   1
   6 -12  -5-115.107 204.509   1
  -7  13   5 430.396 595.119   1
   7 -13  -5 212.133 1051.57   1
  -8  14   5-674.487 935.653   1
   8 -14  -5-0.64963 550.841   1
  -9  15   5 99.1163 2674.64   1
   9 -15  -5 8.06486 1417.52   1
  10 -16  -5-3.49377 497.891   1
  11 -17  -5 25.7816 929.232   1
   8   0   5 1657.19 467.272   1
   7   1   5 356.682 165.582   1
   6   2   5 4298.23 781.782   1
   5   3   5 1057.60 640.755   1
   4   4   5-31.9271 458.060   1
  -3  -5  -5 8908.54 1181.57   1
   3   5   5 7922.96 1582.52   1
   2   6   5 3208.99 987.315   1
  -2  -6  -5 1987.81 644.278   1
   1   7   5 69274.0 4247.07   1
  -1  -7  -5 65721.9 4207.66   1
   0  -8  -5 1702.27 728.519   1
   0   8   5 1902.19 489.370   1
  -1   9   5 24558.8 2802.65   1
   1  -9  -5 26584.1 2761.08   1
   2 -10  -5 10900.0 1751.74   1
  -2  10   5 9683.03 1788.53   1
  -3  11   5 24423.5 2987.74   1
   3 -11  -5 25551.3 2920.88   1
  -4  12   5 2448.40 824.613   1
   4 -12  -5 2053.59 1101.91   1
  -5  13   5 18938.4 2681.16   1
   5 -13  -5 18058.6 2690.77   1
  -6  14   5 22499.1 6488.75   1
   6 -14  -5 3542.47 4561.06   1
  -7  15   5 5117.35 1707.51   1
   7 -15  -5 320.374 1265.90   1
  -8  16   5 3776.83 2502.58   1
   8 -16  -5 547.868 1696.01   1
   9 -17  -5 9.17166 1957.93   1
   8   2   5 690.451 404.692   1
   7   3   5 1218.65 442.954   1
   6   4   5 3103.51 599.686   1
   5   5   5 5376.80 991.248   1
  -4  -6  -5 37158.2 2433.62   1
   4   6   5 38287.7 3473.51   1
  -3  -7  -5 158.710 454.213   1
   3   7   5-6.84981 533.148   1
   2   8   5 51648.2 3931.48   1
  -2  -8  -5 63857.3 4189.08   1
  -1  -9  -5 8110.57 1617.44   1
   1   9   5 6671.80 1289.48   1
   0 -10  -5 14221.8 2177.46   1
   0  10   5 13891.9 2256.40   1
   1 -11  -5 14236.2 2115.13   1
  -1  11   5 14214.7 2177.22   1
  -2  12   5 341.240 653.863   1
   2 -12  -5 257.081 368.538   1
  -3  13   5 13985.0 2209.75   1
   3 -13  -5 11185.7 2022.75   1
  -4  14   5 4776.31 1601.81   1
   4 -14  -5 6532.48 1686.51   1
  -5  15   5 4217.58 1707.43   1
   5 -15  -5 6030.94 1689.39   1
  -6  16   5 986.706 1004.40   1
   6 -16  -5 153.440 421.680   1
  -7  17   5 16292.8 4004.62   1
   7 -17  -5 3377.01 2543.87   1
   8 -18  -5 2008.49 3856.53   1
   8   4   5 948.867 524.539   1
   7   5   5 2380.10 734.928   1
   6   6   5-946.740 1032.32   1
   5   7   5 7566.11 1307.83   1
  -5  -7  -5 7467.37 832.007   1
  -4  -8  -5 1968.31 824.581   1
   4   8   5 1407.66 819.830   1
   3   9   5 27569.1 2886.62   1
  -3  -9  -5 26760.3 2487.22   1
   2  10   5 14832.1 2046.26   1
  -2 -10  -5 16390.8 2240.61   1
  -1 -11  -5 45021.0 3657.06   1
   1  11   5 37973.6 3639.99   1
   0 -12  -5-190.629 606.943   1
   0  12   5 119.272 267.396   1
  -1  13   5 56912.8 4197.70   1
   1 -13  -5 46764.8 4112.59   1
  -2  14   5 9846.37 2041.88   1
   2 -14  -5 9503.77 2021.07   1
  -3  15   5 33655.4 3532.65   1
   3 -15  -5 32576.4 4056.70   1
  -4  16   5 320.658 412.219   1
   4 -16  -5 643.919 398.355   1
  -5  17   5 8330.51 2088.05   1
   5 -17  -5 9226.06 1930.11   1
  -6  18   5 1607.55 1873.20   1
   6 -18  -5 897.931 1472.24   1
   8   6   5 1701.45 942.215   1
   7   7   5 1049.42 728.682   1
  -6  -8  -5 8358.79 1397.89   1
   6   8   5 11541.4 2793.03   1
   5   9   5 424.682 522.253   1
  -5  -9  -5 899.105 580.908   1
   4  10   5 1373.80 876.166   1
  -4 -10  -5 728.854 67.3301   1
   3  11   5 90.8249 392.370   1
  -3 -11  -5 1787.02 979.400   1
  -2 -12  -5 620.841 430.161   1
   2  12   5 1648.46 1222.53   1
  -1 -13  -5 3051.80 785.766   1
   1  13   5 3287.33 1072.60   1
   0  14   5 461.741 269.767   1
   0 -14  -5 1053.67 733.603   1
  -1  15   5 17475.8 2522.63   1
   1 -15  -5 22685.0 3236.03   1
  -2  16   5 467.536 1066.06   1
   2 -16  -5 1644.01 849.447   1
  -3  17   5 4088.10 1970.75   1
   3 -17  -5 3561.94 667.855   1
  -4  18   5 19038.2 3240.38   1
   4 -18  -5 21940.2 3236.23   1
   7   9   5 3421.38 1166.25   1
   6  10   5 4338.92 1266.33   1
  -6 -10  -5 1955.21 584.252   1
   5  11   5 14441.7 1984.67   1
  -5 -11  -5 13345.0 1572.52   1
   4  12   5-106.989 52.7640   1
  -4 -12  -5 751.597 838.682   1
  -3 -13  -5 11872.8 2084.32   1
   3  13   5 9186.21 1797.61   1
   2  14   5 27402.1 3026.04   1
  -2 -14  -5 28509.4 2971.74   1
   1  15   5 17846.8 2403.73   1
  -1 -15  -5 11850.5 2339.60   1
   0  16   5 6274.89 1598.82   1
   0 -16  -5 3125.17 1429.35   1
  -1  17   5 1046.61 581.426   1
   1 -17  -5 1098.20 851.994   1
  -2  18   5 17443.6 3682.88   1
   2 -18  -5 24798.8 3245.50   1
   7  11   5 4000.24 1758.17   1
   6  12   5 1155.53 622.131   1
  -6 -12  -5 841.855 528.303   1
   5  13   5 2489.81 576.016   1
  -5 -13  -5 1639.38 745.256   1
   4  14   5 11753.4 3646.33   1
  -4 -14  -5 5797.44 2627.33   1
  -3 -15  -5 11518.8 2126.34   1
   3  15   5 13208.6 2352.52   1
  -2 -16  -5-600.717 877.181   1
   2  16   5 4086.42 1945.41   1
   1  17   5 11771.5 2607.54   1
  -1 -17  -5 4357.52 1956.04   1
   0  18   5 2945.04 1135.93   1
   0 -18  -5 1823.42 1535.02   1
   7  13   5 368.242 785.671   1
   6  14   5 4217.50 1859.37   1
  -6 -14  -5 2940.33 892.617   1
   5  15   5 1806.53 1387.16   1
  -5 -15  -5 133.250 677.333   1
  -4 -16  -5 11023.0 2199.08   1
   4  16   5 12620.4 2354.29   1
  -3 -17  -5 1296.55 1382.67   1
   3  17   5 148.479 265.644   1
   2  18   5 1133.88 696.088   1
  -2 -18  -5 859.693 792.342   1
  -1 -19  -5 31539.5 5776.46   1
  -6 -16  -5 20380.4 3452.40   1
  -5 -17  -5 6006.63 1812.08   1
  -4 -18  -5-335.644 672.452   1
  -3 -19  -5 39393.7 5440.65   1
  -5 -19  -5 34010.4 4599.61   1
 -13  -5   6 21044.7 1119.76   1
 -12  -4   6 392.795 185.496   1
 -13  -3   6 2220.28 541.454   1
 -11  -3   6 13962.6 977.734   1
 -12  -2   6 15234.0 1344.77   1
 -13  -1   6 9625.93 1230.99   1
  -9  -3   6 258.471 144.107   1
 -10  -2   6 1837.43 435.346   1
 -11  -1   6-72.9611 55.6150   1
 -12   0   6 255.956 192.908   1
 -13   1   6 2089.49 790.991   1
  -8  -2   6 41612.6 1807.48   1
  -9  -1   6 99.5447 97.0279   1
 -10   0   6 16237.5 1636.36   1
 -11   1   6 14319.7 1691.08   1
 -12   2   6 6635.35 1229.15   1
 -13   3   6 5726.05 1207.89   1
  14  -4  -6 33.6718 139.277   1
  -7  -1   6 2241.77 444.870   1
  -8   0   6 39573.6 2469.38   1
  -9   1   6 12645.9 1482.70   1
 -10   2   6 917.097 342.424   1
  10  -2  -6 1125.05 357.756   1
  11  -3  -6 54170.7 2832.87   1
 -11   3   6 53352.0 3436.39   1
  12  -4  -6 1808.51 1144.71   1
 -12   4   6 2089.61 442.993   1
  13  -5  -6 22513.0 1924.80   1
 -13   5   6 18799.6 2321.21   1
  14  -6  -6 12122.6 1351.89   1
  -5  -1   6 141.794 220.091   1
  -6   0   6 46277.9 2387.79   1
  -7   1   6 4915.36 994.052   1
   8  -2  -6 10433.0 1243.61   1
  -8   2   6 12522.3 1631.13   1
   9  -3  -6 4891.42 801.245   1
  -9   3   6 5577.06 1308.33   1
  10  -4  -6 50517.5 2961.32   1
 -10   4   6 39720.1 3478.56   1
  11  -5  -6 6034.59 1104.31   1
 -11   5   6 6078.21 1294.71   1
 -12   6   6 405.228 216.850   1
  12  -6  -6 655.003 223.135   1
 -13   7   6-272.284 316.341   1
  13  -7  -6 413.161 299.367   1
  14  -8  -6 222.689 434.813   1
  -3  -1   6 222.314 256.820   1
  -4   0   6 28803.2 1925.94   1
  -5   1   6 59526.2 3475.08   1
   6  -2  -6 999999. 12042.2   1
  -6   2   6 31057.6 8774.19   1
   7  -3  -6 62379.2 3626.93   1
  -7   3   6 55821.4 4337.73   1
   8  -4  -6 117587. 4904.84   1
  -8   4   6 120616. 5855.87   1
   9  -5  -6 54203.6 3544.02   1
  -9   5   6 55963.7 4144.22   1
 -10   6   6 97580.2 5364.56   1
  10  -6  -6 104721. 4924.05   1
  11  -7  -6 466.219 795.745   1
 -11   7   6 432.356 681.917   1
 -12   8   6 12851.0 2062.52   1
  12  -8  -6 16812.5 2186.84   1
 -13   9   6 5318.30 1382.34   1
  13  -9  -6 950.464 1508.96   1
  14 -10  -6 583.306 287.918   1
  -2   0   6 50268.8 2839.99   1
  -3   1   6 26132.6 2335.63   1
  -4   2   6 91150.9 4520.39   1
   4  -2  -6 93345.0 4164.09   1
   5  -3  -6 8603.44 1300.60   1
  -5   3   6 6107.57 1368.27   1
   6  -4  -6 208.831 419.994   1
  -6   4   6 260.060 468.402   1
   7  -5  -6 14378.6 1954.97   1
  -7   5   6 10659.9 2288.85   1
   8  -6  -6 7004.89 1351.27   1
  -8   6   6 5171.53 1294.74   1
  -9   7   6 61.0880 328.519   1
   9  -7  -6-75.6302 208.917   1
 -10   8   6 53356.5 4599.82   1
  10  -8  -6 55069.7 4467.59   1
 -11   9   6 411.144 204.402   1
  11  -9  -6 139.454 384.600   1
 -12  10   6 19.5677 1254.45   1
  12 -10  -6 69.0044 1047.52   1
 -13  11   6 766.652 2913.33   1
  13 -11  -6 2476.05 3235.93   1
  14 -12  -6-37.9768 1117.96   1
   0   0   6 12537.0 1347.97   1
  -1   1   6 4371.22 889.915   1
  -2   2   6 71025.8 3876.30   1
   2  -2  -6 74785.4 3600.36   1
   3  -3  -6 68326.2 3546.23   1
  -3   3   6 55652.0 3924.51   1
   4  -4  -6 9230.73 1613.23   1
  -4   4   6 7269.35 1576.48   1
  -5   5   6 204.170 227.410   1
   5  -5  -6 0.81076 162.956   1
  -6   6   6 178836. 8227.38   1
   6  -6  -6 170868. 7347.97   1
  -7   7   6 228.144 1146.68   1
   7  -7  -6 150.581 920.355   1
  -8   8   6 37224.6 3559.60   1
   8  -8  -6 39711.1 3183.65   1
  -9   9   6 21409.9 2955.39   1
   9  -9  -6 19572.7 2613.88   1
 -10  10   6 595.021 2015.70   1
  10 -10  -6 1691.37 1947.15   1
 -11  11   6 371.047 473.673   1
  11 -11  -6-24.7919 427.414   1
  12 -12  -6 523.264 1112.75   1
 -12  12   6 67.0061 1368.51   1
 -13  13   6 88.2324 2076.34   1
  13 -13  -6 315.664 1644.28   1
  14 -14  -6-195.404 504.476   1
   3  -1   6 1470.29 517.971   1
   2   0   6 4694.95 780.559   1
   1   1   6 1384.59 480.938   1
   0   2   6 83824.8 4383.66   1
   1  -3  -6 1549.55 623.241   1
  -1   3   6 1897.38 722.914   1
   2  -4  -6 5462.36 853.331   1
  -2   4   6 4660.83 800.811   1
   3  -5  -6 121166. 5371.69   1
  -3   5   6 107031. 6178.70   1
  -4   6   6 955.042 521.347   1
   4  -6  -6 1598.58 512.317   1
   5  -7  -6 1071.73 665.211   1
  -5   7   6 906.942 264.112   1
   6  -8  -6 12329.9 1836.50   1
  -6   8   6 14492.2 2216.64   1
  -7   9   6 21580.6 3036.67   1
   7  -9  -6 20959.6 2649.48   1
  -8  10   6 18576.0 3768.28   1
   8 -10  -6 33830.9 3204.51   1
  -9  11   6 12913.2 4299.75   1
   9 -11  -6 1127.25 3784.26   1
 -10  12   6 303.200 4164.11   1
  10 -12  -6 3056.25 3364.61   1
 -11  13   6 5221.26 4443.22   1
  11 -13  -6 542.457 3390.26   1
  12 -14  -6 58.5564 1163.80   1
 -12  14   6 604.306 2215.40   1
  13 -15  -6 224.668 446.337   1
  14 -16  -6 2146.10 4524.64   1
   5  -1   6 606.617 197.480   1
   4   0   6 595.271 256.545   1
   3   1   6 7151.50 1174.80   1
   2   2   6 19520.7 2116.94   1
   1   3   6 5211.67 1182.06   1
  -1  -3  -6 6631.37 1033.07   1
   0  -4  -6 4643.82 981.755   1
   0   4   6 4678.72 1042.51   1
   1  -5  -6-110.915 488.501   1
  -1   5   6 463.599 366.006   1
   2  -6  -6 27273.7 2560.12   1
  -2   6   6 26756.5 2744.40   1
  -3   7   6 10785.5 1939.26   1
   3  -7  -6 13050.7 1918.81   1
  -4   8   6 105034. 6266.85   1
   4  -8  -6 104816. 5551.04   1
  -5   9   6 17952.1 7369.86   1
   5  -9  -6 15037.5 5790.54   1
   6 -10  -6 2149.21 851.192   1
  -6  10   6 1296.38 793.589   1
   7 -11  -6 5816.59 1679.93   1
  -7  11   6 6374.20 1762.78   1
   8 -12  -6 14.5853 2305.03   1
  -8  12   6 7876.79 2644.61   1
   9 -13  -6 1111.80 1617.57   1
  -9  13   6 4091.58 2258.76   1
  10 -14  -6-55.5144 109.237   1
 -10  14   6 12.4737 1535.29   1
  11 -15  -6 97.1206 1051.52   1
 -11  15   6 15.3979 779.519   1
  12 -16  -6-5.48389 297.623   1
   7  -1   6-602.326 418.987   1
   6   0   6 698.251 247.734   1
   5   1   6-241.642 182.847   1
   4   2   6 9176.85 1393.60   1
   3   3   6 852.355 486.021   1
  -2  -4  -6 23080.1 2024.37   1
   2   4   6 21313.7 2532.90   1
   1   5   6 3348.27 1570.93   1
  -1  -5  -6 4259.31 695.341   1
   0   6   6 240.550 123.311   1
   0  -6  -6 201.706 409.059   1
  -1   7   6 3106.51 953.516   1
   1  -7  -6 3518.94 1033.11   1
   2  -8  -6 7406.97 1493.42   1
  -2   8   6 7035.34 1755.06   1
  -3   9   6 118263. 6618.14   1
   3  -9  -6 91356.2 5794.32   1
   4 -10  -6-25.0491 544.102   1
  -4  10   6-484.012 874.590   1
  -5  11   6 74478.4 5262.71   1
   5 -11  -6 69375.6 5077.23   1
  -6  12   6 30375.3 3626.15   1
   6 -12  -6 26662.1 3208.70   1
   7 -13  -6 2663.71 1930.93   1
  -7  13   6 5885.90 1202.54   1
  -8  14   6 60491.4 6687.40   1
   8 -14  -6 316.821 5402.61   1
  -9  15   6 8.57403 657.060   1
   9 -15  -6 33.6349 563.810   1
 -10  16   6 481.960 1985.90   1
  10 -16  -6 22.6707 1049.18   1
   7   1   6-990.501 547.128   1
   6   2   6 3620.66 886.599   1
   5   3   6 1568.53 826.870   1
   4   4   6 1539.40 395.279   1
   3   5   6 329.502 454.834   1
  -3  -5  -6 91.0579 288.515   1
   2   6   6 1249.51 937.610   1
  -2  -6  -6 1499.12 727.861   1
   1   7   6 672.815 364.232   1
  -1  -7  -6 911.592 697.710   1
   0   8   6 25924.2 2898.95   1
   0  -8  -6 26695.4 2919.34   1
   1  -9  -6 241.946 200.816   1
  -1   9   6 329.903 261.057   1
   2 -10  -6 13332.1 2216.17   1
  -2  10   6 14250.0 2305.43   1
   3 -11  -6 1390.93 678.973   1
  -3  11   6 1861.71 791.338   1
   4 -12  -6 1205.51 531.377   1
  -4  12   6 1306.60 924.586   1
  -5  13   6 31121.5 3752.22   1
   5 -13  -6 30046.6 3547.88   1
   6 -14  -6 102.361 874.282   1
  -6  14   6 2503.35 865.604   1
  -7  15   6-66.4281 649.129   1
   7 -15  -6 24.8713 687.805   1
  -8  16   6 1484.04 1558.07   1
   8 -16  -6 272.555 1368.04   1
   9 -17  -6 5270.18 3612.35   1
   7   3   6-438.028 303.599   1
   6   4   6 3211.78 820.090   1
   5   5   6 381.373 284.553   1
   4   6   6 3697.22 970.837   1
  -4  -6  -6 2912.72 597.675   1
  -3  -7  -6 424.653 259.298   1
   3   7   6-63.2948 330.762   1
  -2  -8  -6 11766.7 1827.87   1
   2   8   6 10554.6 1875.42   1
  -1  -9  -6 69.2727 511.910   1
   1   9   6 697.509 459.285   1
   0  10   6 47041.0 4058.69   1
   0 -10  -6 46761.8 3995.43   1
  -1  11   6 17516.5 2674.59   1
   1 -11  -6 18394.5 2714.37   1
  -2  12   6 31089.7 3299.01   1
   2 -12  -6 27679.8 3283.69   1
   3 -13  -6-754.331 1108.30   1
  -3  13   6-457.887 1075.86   1
  -4  14   6 83472.3 6036.94   1
   4 -14  -6 75423.5 5631.83   1
  -5  15   6 360.109 402.708   1
   5 -15  -6 1677.57 993.879   1
  -6  16   6 12331.8 2850.19   1
   6 -16  -6 886.605 2621.77   1
  -7  17   6-228.883 389.486   1
   7 -17  -6-39.7557 780.331   1
   7   5   6-133.884 131.431   1
   6   6   6 768.409 370.112   1
  -5  -7  -6-135.320 94.0070   1
   5   7   6-2286.66 1425.64   1
  -4  -8  -6 1341.56 377.235   1
   4   8   6 2846.94 1062.06   1
  -3  -9  -6 455.752 238.273   1
   3   9   6-3.67656 288.337   1
   2  10   6 19978.2 2737.36   1
  -2 -10  -6 30685.4 2964.97   1
   1  11   6 1423.69 845.735   1
  -1 -11  -6 977.835 352.058   1
   0 -12  -6 2840.13 1094.72   1
   0  12   6 3454.96 1076.86   1
   1 -13  -6 488.353 601.554   1
  -1  13   6 4761.82 3341.51   1
   2 -14  -6 132.311 147.921   1
  -2  14   6 54.8594 392.343   1
   3 -15  -6 5936.91 1450.19   1
  -3  15   6 5253.47 1415.44   1
  -4  16   6 1093.09 1178.42   1
   4 -16  -6 1345.63 188.183   1
  -5  17   6 28589.6 5879.61   1
   5 -17  -6 20016.5 2747.53   1
   7   7   6-235.799 242.861   1
  -6  -8  -6 2604.91 615.046   1
   6   8   6 3285.45 859.749   1
  -5  -9  -6 552.149 307.158   1
   5   9   6 590.816 533.208   1
  -4 -10  -6 5944.58 1199.70   1
   4  10   6 4894.60 1439.61   1
   3  11   6 1343.52 608.651   1
  -3 -11  -6 2790.34 762.719   1
   2  12   6 17566.0 2581.35   1
  -2 -12  -6 18414.1 2419.34   1
  -1 -13  -6 1321.61 694.488   1
   1  13   6 82.8404 368.267   1
   0 -14  -6 1325.73 699.647   1
   0  14   6 2118.69 832.906   1
   1 -15  -6 1357.47 1020.97   1
  -1  15   6 776.760 901.816   1
   2 -16  -6 7453.99 1898.06   1
  -2  16   6 6411.99 2030.18   1
  -3  17   6 521.129 793.532   1
   3 -17  -6 616.713 610.961   1
   7   9   6-62.0272 67.2850   1
   6  10   6 1307.15 656.981   1
  -6 -10  -6 1995.62 698.614   1
   5  11   6 362.211 457.777   1
  -5 -11  -6 1127.12 577.675   1
  -4 -12  -6 2520.17 953.412   1
   4  12   6 2294.28 739.300   1
   3  13   6 984.594 802.854   1
  -3 -13  -6 81.9759 98.8016   1
   2  14   6 49.9204 934.308   1
  -2 -14  -6 805.788 707.683   1
  -1 -15  -6 1452.81 1043.51   1
   1  15   6 2307.92 1075.53   1
   0 -16  -6 2130.26 1208.67   1
   0  16   6 960.861 763.191   1
   1 -17  -6 2635.94 1175.11   1
  -1  17   6 4579.79 1635.07   1
   6  12   6 1035.53 1235.49   1
  -5 -13  -6 3281.99 1113.96   1
   5  13   6 31137.9 5407.35   1
   4  14   6 3467.51 1209.73   1
  -4 -14  -6 1479.63 635.678   1
   3  15   6 330.517 694.927   1
  -3 -15  -6 435.165 386.506   1
  -2 -16  -6 149.761 380.327   1
   2  16   6-1511.82 1047.98   1
  -1 -17  -6 59.0214 567.672   1
   1  17   6-561.593 487.456   1
   0 -18  -6 37101.2 5983.60   1
   6  14   6 3634.37 1624.16   1
   5  15   6 1284.09 742.400   1
  -5 -15  -6 874.161 777.398   1
   4  16   6 2990.47 1653.28   1
  -4 -16  -6 761.331 424.940   1
   3  17   6 3530.40 1642.97   1
  -3 -17  -6 45.8968 1052.98   1
  -2 -18  -6 55100.8 6608.65   1
   6  16   6 894.120 1133.29   1
   5  17   6 1709.20 1847.19   1
  -5 -17  -6-1058.52 997.274   1
 -13  -5   7 6659.19 601.539   1
 -12  -4   7 2355.93 405.138   1
 -13  -3   7 2900.93 583.023   1
 -11  -3   7 446.328 308.504   1
 -12  -2   7 534.988 261.071   1
 -13  -1   7 4055.18 804.935   1
 -10  -2   7 3855.27 586.987   1
 -11  -1   7 12264.1 1268.43   1
 -12   0   7 71802.7 3722.02   1
 -13   1   7 3448.83 976.852   1
  -8  -2   7 1056.69 470.256   1
  -9  -1   7 5874.10 834.428   1
 -10   0   7 37387.5 2615.01   1
 -11   1   7 318.505 277.708   1
 -12   2   7 803.576 329.934   1
 -13   3   7 942.041 456.360   1
 -14   4   7 4524.88 1858.28   1
  15  -5  -7 2965.11 1244.78   1
  -7  -1   7 187.521 160.898   1
  -8   0   7 44305.3 2672.41   1
  -9   1   7 13121.2 1648.58   1
 -10   2   7 19322.2 2292.76   1
  11  -3  -7 1789.35 442.517   1
 -11   3   7 1902.40 530.571   1
 -12   4   7 6792.94 1519.97   1
  12  -4  -7 8173.76 1254.85   1
  13  -5  -7 162.827 413.463   1
 -13   5   7 2925.66 702.177   1
 -14   6   7-256.286 443.473   1
  14  -6  -7 465.738 454.367   1
  15  -7  -7 5359.24 1376.96   1
  -5  -1   7 18984.1 1411.90   1
  -6   0   7 468.520 341.965   1
  -7   1   7 41068.5 3291.53   1
   8  -2  -7 20545.6 1712.15   1
  -8   2   7 17773.5 1876.22   1
   9  -3  -7 22750.4 2185.38   1
  -9   3   7 20912.0 2656.32   1
  10  -4  -7 14425.1 1508.51   1
 -10   4   7 12189.9 1911.19   1
  11  -5  -7 4324.90 936.619   1
 -11   5   7 3237.58 1235.43   1
  12  -6  -7 611.717 1401.96   1
 -12   6   7 80.9433 1300.82   1
 -13   7   7 12.1270 658.650   1
  13  -7  -7 37.6784 541.395   1
 -14   8   7 12682.5 2119.00   1
  14  -8  -7 2384.21 2080.60   1
  15  -9  -7-442.323 664.032   1
  -3  -1   7 334.511 411.056   1
  -4   0   7 1236.03 644.348   1
  -5   1   7 351.984 216.094   1
  -6   2   7-30.9436 476.284   1
   6  -2  -7-133.472 372.087   1
   7  -3  -7 14.5591 401.181   1
  -7   3   7 63.4155 380.295   1
  -8   4   7 1809.78 669.716   1
   8  -4  -7 1949.46 561.457   1
   9  -5  -7 13649.4 1741.75   1
  -9   5   7 8543.44 2079.88   1
  10  -6  -7 556.786 447.990   1
 -10   6   7 137.988 664.209   1
  11  -7  -7 59.5885 112.095   1
 -11   7   7 160.850 360.578   1
  12  -8  -7 1574.20 2180.23   1
 -12   8   7 524.684 1729.65   1
  13  -9  -7 112.787 514.931   1
 -13   9   7 9.96853 846.795   1
  14 -10  -7 183.865 475.086   1
 -14  10   7 11.8448 138.259   1
  15 -11  -7 886.028 1470.78   1
  -2   0   7 8382.28 1243.06   1
  -3   1   7 82827.5 4254.83   1
  -4   2   7 167.583 524.507   1
   4  -2  -7 168.240 456.690   1
   5  -3  -7 102697. 4872.16   1
  -5   3   7 119956. 5630.48   1
   6  -4  -7 15903.2 1674.85   1
  -6   4   7 13652.9 1917.63   1
   7  -5  -7 3983.40 971.118   1
  -7   5   7 3726.34 1432.15   1
  -8   6   7 2762.54 1003.90   1
   8  -6  -7 2177.58 824.248   1
   9  -7  -7 358.764 752.381   1
  -9   7   7 1738.43 1372.09   1
 -10   8   7 36837.6 4927.85   1
  10  -8  -7 67804.0 4421.73   1
 -11   9   7 80.8335 515.872   1
  11  -9  -7 189.423 849.040   1
 -12  10   7 334.563 2128.52   1
  12 -10  -7 3856.15 2489.70   1
 -13  11   7-66.6187 449.648   1
  13 -11  -7 272.753 646.871   1
 -14  12   7 212.974 1345.06   1
  14 -12  -7 94.4503 1214.04   1
  15 -13  -7 18256.3 4923.00   1
   0   0   7 145.159 249.185   1
  -1   1   7 5535.59 1337.32   1
  -2   2   7 323.961 513.590   1
  -3   3   7 451.461 592.628   1
   3  -3  -7 533.023 571.240   1
   4  -4  -7 7832.62 1335.40   1
  -4   4   7 6548.92 1594.47   1
   5  -5  -7 26553.2 2700.63   1
  -5   5   7 30439.8 3365.27   1
   6  -6  -7 42697.4 3418.71   1
  -6   6   7 51489.0 4427.95   1
  -7   7   7 1164.56 730.209   1
   7  -7  -7 742.412 1363.24   1
  -8   8   7 20396.4 3050.96   1
   8  -8  -7 21502.9 2592.80   1
  -9   9   7 11603.2 2632.70   1
   9  -9  -7 2502.15 2441.21   1
 -10  10   7 57.6095 2201.66   1
  10 -10  -7 989.669 1975.77   1
 -11  11   7 148.164 652.593   1
  11 -11  -7-64.3201 677.042   1
 -12  12   7 9.38258 1258.45   1
  12 -12  -7 169.208 1184.22   1
 -13  13   7 16.0756 1612.32   1
  13 -13  -7-63.4025 779.223   1
 -14  14   7 24.1957 1255.95   1
  14 -14  -7 623.258 1426.71   1
   3  -1   7 4165.00 824.357   1
   2   0   7 3910.59 751.994   1
   1   1   7 2459.79 785.148   1
   0   2   7 4633.71 1094.56   1
   1  -3  -7 20162.5 2023.12   1
  -1   3   7 20575.9 2351.19   1
   2  -4  -7 165.283 294.582   1
  -2   4   7 432.676 307.924   1
   3  -5  -7 21211.7 2550.05   1
  -3   5   7 20371.6 2790.42   1
   4  -6  -7 16151.7 2358.96   1
  -4   6   7 18610.9 2603.19   1
  -5   7   7 3607.66 1194.73   1
   5  -7  -7 3117.95 1097.17   1
   6  -8  -7-534.056 875.785   1
  -6   8   7-1725.68 784.879   1
  -7   9   7 11428.0 2008.20   1
   7  -9  -7 11859.2 1774.46   1
  -8  10   7 5174.54 2202.38   1
   8 -10  -7 3928.01 1982.25   1
  -9  11   7 88.5607 223.719   1
   9 -11  -7-179.293 694.694   1
 -10  12   7 45.6474 553.693   1
  10 -12  -7 56.1399 359.194   1
 -11  13   7-8.13230 1518.56   1
  11 -13  -7 124.068 586.672   1
 -12  14   7-5.14840 1176.51   1
  12 -14  -7 346.552 383.152   1
 -13  15   7 135.181 4096.09   1
  13 -15  -7 566.338 2710.67   1
   5  -1   7 2703.75 611.189   1
   4   0   7 39.1939 169.375   1
   3   1   7 1147.88 403.815   1
   2   2   7 954.970 410.441   1
   1   3   7 3111.31 1430.03   1
   0  -4  -7 1469.47 571.491   1
   0   4   7 1187.10 566.147   1
   1  -5  -7 22951.4 2215.50   1
  -1   5   7 22220.9 2415.44   1
   2  -6  -7 60699.0 4318.73   1
  -2   6   7 58071.4 4385.32   1
   3  -7  -7 4948.03 1718.30   1
  -3   7   7 6046.42 2665.99   1
  -4   8   7 58682.6 4856.11   1
   4  -8  -7 66252.7 4796.95   1
  -5   9   7 110539. 7582.35   1
   5  -9  -7 120007. 6282.09   1
   6 -10  -7 909.256 212.736   1
  -6  10   7 2760.96 625.865   1
  -7  11   7 68569.7 5407.77   1
   7 -11  -7 47626.0 4111.02   1
  -8  12   7 42105.0 19260.0   1
   8 -12  -7 136.179 20128.1   1
   9 -13  -7 75.1210 694.015   1
  -9  13   7-136.452 825.557   1
  10 -14  -7 26.1127 765.524   1
 -10  14   7 1.07718 757.084   1
  11 -15  -7 44.0958 681.988   1
 -11  15   7 746.706 597.661   1
   7  -1   7 333.815 173.564   1
   6   0   7 669.853 29.4627   1
   5   1   7 1565.50 626.641   1
   4   2   7 796.240 644.310   1
   3   3   7 2420.90 855.183   1
   2   4   7 132.188 508.062   1
  -1  -5  -7 15370.9 1817.69   1
   1   5   7 15172.8 2210.23   1
   0   6   7 14.5894 456.708   1
   0  -6  -7 53.0964 174.021   1
  -1   7   7 6731.59 1405.39   1
   1  -7  -7 5487.53 1324.93   1
  -2   8   7 433.110 376.961   1
   2  -8  -7 215.119 424.442   1
  -3   9   7 2292.11 2064.42   1
   3  -9  -7 2973.78 788.061   1
   4 -10  -7 7901.57 1681.71   1
  -4  10   7 9201.34 1892.17   1
   5 -11  -7 240.023 371.764   1
  -5  11   7 1519.54 1003.21   1
   6 -12  -7 1191.46 767.113   1
  -6  12   7 4697.98 1431.09   1
   7 -13  -7 18205.1 2702.34   1
  -7  13   7 4846.22 3141.54   1
   8 -14  -7-48.2540 334.107   1
  -8  14   7-24.7644 251.443   1
   9 -15  -7 107.468 394.025   1
  -9  15   7-461.825 759.613   1
   7   1   7 405.690 349.655   1
   6   2   7 807.689 620.647   1
   5   3   7-1074.33 521.856   1
   4   4   7 451.041 318.021   1
   3   5   7 3527.55 1071.71   1
   2   6   7 6048.42 1433.28   1
  -2  -6  -7 7286.02 1326.13   1
  -1  -7  -7 34268.4 2940.17   1
   1   7   7 30101.1 3316.98   1
   0  -8  -7 34417.0 3274.13   1
   0   8   7 34658.6 3386.10   1
  -1   9   7 17941.1 2535.88   1
   1  -9  -7 21332.3 2739.11   1
  -2  10   7 3398.27 1177.17   1
   2 -10  -7 3268.13 967.607   1
  -3  11   7 70272.2 6150.56   1
   3 -11  -7 62750.0 5412.17   1
   4 -12  -7 465.747 409.645   1
  -4  12   7 971.568 776.070   1
   5 -13  -7 314.711 661.905   1
  -5  13   7 490.854 1099.94   1
   6 -14  -7 5014.73 1306.92   1
  -6  14   7 4478.21 1797.49   1
   7 -15  -7 166.684 1177.86   1
  -7  15   7 231.233 1140.78   1
   8 -16  -7 5793.95 3851.74   1
  -8  16   7 10587.1 4325.81   1
   7   3   7 10042.8 2452.50   1
   6   4   7 1293.04 616.645   1
   5   5   7 876.273 153.844   1
   4   6   7 183.749 93.6091   1
   3   7   7 4082.61 1158.37   1
  -3  -7  -7 3006.60 774.265   1
  -2  -8  -7 937.023 543.902   1
   2   8   7 393.724 626.997   1
  -1  -9  -7 1167.04 441.892   1
   1   9   7 1007.97 418.089   1
   0 -10  -7 4527.42 969.661   1
   0  10   7 4462.70 1309.00   1
  -1  11   7 6232.88 1811.57   1
   1 -11  -7 7371.16 1546.27   1
   2 -12  -7 519.892 472.302   1
  -2  12   7 1098.68 1038.20   1
   3 -13  -7 479.508 435.092   1
  -3  13   7 525.493 725.981   1
   4 -14  -7 21862.7 3081.94   1
  -4  14   7 17330.1 3197.19   1
   5 -15  -7 2132.18 699.223   1
  -5  15   7 2110.71 1042.15   1
   6 -16  -7 1755.46 2123.25   1
  -6  16   7 2819.51 1770.29   1
   6   6   7 617.394 284.052   1
   5   7   7 2189.51 1085.75   1
  -4  -8  -7 1738.01 495.694   1
   4   8   7 2204.74 1047.46   1
  -3  -9  -7 6958.68 1381.18   1
   3   9   7 5241.00 1657.89   1
  -2 -10  -7 861.211 895.943   1
   2  10   7 3088.08 1650.10   1
  -1 -11  -7 4223.90 1582.34   1
   1  11   7 2247.28 737.034   1
   0  12   7 972.295 1005.22   1
   0 -12  -7-158.033 644.614   1
  -1  13   7 5204.45 2038.61   1
   1 -13  -7 8035.67 2073.57   1
   2 -14  -7 3354.96 928.851   1
  -2  14   7 2037.43 720.613   1
   3 -15  -7 322.713 245.771   1
  -3  15   7 443.634 893.547   1
   4 -16  -7 2029.31 811.532   1
  -4  16   7 1962.23 1389.63   1
   6   8   7 1537.12 676.875   1
  -5  -9  -7 905.150 378.947   1
   5   9   7 433.071 420.152   1
  -4 -10  -7 824.596 336.202   1
   4  10   7 1069.38 711.552   1
  -3 -11  -7 1207.35 527.993   1
   3  11   7-124.516 633.527   1
  -2 -12  -7 2967.47 1055.35   1
   2  12   7 1817.99 911.234   1
   1  13   7 1525.02 1380.89   1
  -1 -13  -7 1425.01 887.634   1
   0  14   7 22044.7 3174.71   1
   0 -14  -7 16334.7 3033.63   1
   1 -15  -7 6382.43 2106.75   1
  -1  15   7 12686.8 2469.33   1
   2 -16  -7 18770.8 2676.79   1
  -2  16   7 17942.6 2800.12   1
   6  10   7 1199.29 451.365   1
  -5 -11  -7 385.412 34.5320   1
   5  11   7 17.7932 467.927   1
   4  12   7-1021.68 829.947   1
  -4 -12  -7 868.723 502.334   1
  -3 -13  -7 1099.89 716.463   1
   3  13   7 432.990 687.952   1
   2  14   7-1166.10 1336.61   1
  -2 -14  -7-340.585 309.751   1
   1  15   7 471.680 606.387   1
  -1 -15  -7 271.871 724.835   1
   0  16   7 396.965 960.030   1
   0 -16  -7 32.6806 413.226   1
   6  12   7 44626.6 7111.55   1
   5  13   7 947.963 693.987   1
  -5 -13  -7 3419.41 926.675   1
  -4 -14  -7 1069.14 1082.41   1
   4  14   7 1829.63 1112.06   1
   3  15   7 2954.29 1269.81   1
  -3 -15  -7 3742.32 1405.69   1
   2  16   7 5332.48 1678.57   1
  -2 -16  -7 1974.42 1720.72   1
   5  15   7-371.853 740.557   1
   4  16   7-27.2834 288.562   1
  -4 -16  -7-2155.21 1101.55   1
 -12  -4   8 224.767 639.150   1
 -13  -3   8 15.5528 655.841   1
 -14  -2   8 5598.78 886.837   1
 -11  -3   8 38147.5 1722.03   1
 -12  -2   8 516.210 821.061   1
 -13  -1   8 55.2304 894.629   1
 -14   0   8 8786.50 1345.95   1
 -10  -2   8 5858.91 752.304   1
 -11  -1   8 2219.03 741.435   1
 -12   0   8-20.4965 428.994   1
 -13   1   8 1104.67 1443.51   1
 -14   2   8 541.967 516.918   1
  -8  -2   8 17292.0 1361.21   1
  -9  -1   8 171.416 243.402   1
 -10   0   8 5903.53 1278.98   1
 -11   1   8 36900.6 2791.79   1
 -12   2   8 2.41378 378.011   1
 -13   3   8-16.0477 414.353   1
 -14   4   8 9108.57 1748.31   1
  15  -5  -8 174.437 418.065   1
  -7  -1   8 20706.6 1520.99   1
  -8   0   8 7082.79 1245.15   1
  -9   1   8 4103.98 1070.80   1
 -10   2   8 974.044 798.284   1
  11  -3  -8 78329.9 3576.53   1
 -11   3   8 66359.0 4553.68   1
 -12   4   8 74.8209 484.881   1
  12  -4  -8 175.939 276.241   1
 -13   5   8 342.085 1748.44   1
  13  -5  -8 1240.75 1532.01   1
  14  -6  -8-21.7180 315.577   1
 -14   6   8 4.35216 288.773   1
  15  -7  -8 566.832 256.165   1
  -5  -1   8 2070.13 617.200   1
  -6   0   8 216.406 250.592   1
  -7   1   8 12789.6 1832.30   1
  -8   2   8 5601.29 1225.15   1
   9  -3  -8 97.5267 317.361   1
  -9   3   8 238.173 357.074   1
  10  -4  -8 1172.67 2286.74   1
 -10   4   8 8150.94 2668.60   1
  11  -5  -8 24980.9 2268.31   1
 -11   5   8 852.422 2772.89   1
  12  -6  -8 392.841 2031.48   1
 -12   6   8 269.807 2241.00   1
  13  -7  -8 235.624 802.333   1
 -13   7   8 0.63901 171.587   1
  14  -8  -8 56.5020 597.241   1
 -14   8   8 64.4025 757.094   1
  15  -9  -8 11854.7 1875.48   1
  -4   0   8 429.515 582.688   1
  -5   1   8 12297.3 1708.01   1
  -6   2   8 10132.0 1823.90   1
   7  -3  -8 42145.9 3091.21   1
  -7   3   8 52815.5 3814.47   1
   8  -4  -8 29341.9 2575.05   1
  -8   4   8 28385.2 3050.54   1
   9  -5  -8 72946.5 3940.50   1
  -9   5   8 65839.5 4690.76   1
 -10   6   8 6322.47 1870.19   1
  10  -6  -8 170.330 1642.77   1
 -11   7   8-0.73652 169.033   1
  11  -7  -8 17.2100 354.783   1
 -12   8   8 379.255 2447.49   1
  12  -8  -8 4005.58 2034.26   1
 -13   9   8-50.1851 375.319   1
  13  -9  -8 179.585 233.654   1
 -14  10   8 164.995 1142.82   1
  14 -10  -8 88.1799 1170.44   1
  15 -11  -8-1508.89 1014.98   1
  -2   0   8 7263.34 1129.53   1
  -3   1   8 223.733 100.148   1
  -4   2   8 2179.63 1057.56   1
  -5   3   8 509.270 533.345   1
   5  -3  -8 598.793 561.003   1
   6  -4  -8 163.718 390.470   1
  -6   4   8 122.508 516.373   1
   7  -5  -8 32377.5 2725.89   1
  -7   5   8 30768.1 3217.43   1
   8  -6  -8-80.4252 484.624   1
  -8   6   8 125.489 299.524   1
  -9   7   8 4314.68 2350.45   1
   9  -7  -8 928.755 1967.50   1
  10  -8  -8 2.33862 509.310   1
 -10   8   8 366.758 744.294   1
  11  -9  -8 8.53719 1155.38   1
 -11   9   8 11.4502 999.555   1
  12 -10  -8 102.958 704.074   1
 -12  10   8-6.99253 520.008   1
  13 -11  -8 521.993 2044.55   1
 -13  11   8 344.943 1820.42   1
  14 -12  -8 400.137 923.314   1
 -14  12   8 61.1053 462.042   1
  15 -13  -8-136.651 1933.28   1
   0   0   8 569.283 322.511   1
  -1   1   8 7608.38 1498.87   1
  -2   2   8 175.207 114.039   1
   3  -3  -8 15943.4 2041.48   1
  -3   3   8 17102.6 3835.72   1
   4  -4  -8 2117.39 782.259   1
  -4   4   8 1338.97 613.841   1
   5  -5  -8 34319.2 2968.66   1
  -5   5   8 28583.4 3543.18   1
   6  -6  -8 57286.6 4711.71   1
  -6   6   8 48463.5 4379.21   1
  -7   7   8 735.606 806.545   1
   7  -7  -8 556.177 428.247   1
   8  -8  -8 13.0118 372.092   1
  -8   8   8 961.626 907.728   1
   9  -9  -8 286.707 1067.57   1
  -9   9   8 2146.44 1498.40   1
  10 -10  -8 265.108 852.158   1
 -10  10   8 485.314 1282.77   1
 -11  11   8 11.9061 275.349   1
  11 -11  -8 5.38031 764.370   1
 -12  12   8 24.9898 1244.40   1
  12 -12  -8 557.131 1991.39   1
 -13  13   8 131.640 273.828   1
  13 -13  -8 47.9507 436.909   1
   2   0   8 3799.63 975.034   1
   1   1   8 1998.34 562.506   1
   0   2   8 5014.43 1568.93   1
  -1   3   8 15538.0 2399.80   1
   2  -4  -8 1202.31 614.053   1
  -2   4   8 1375.22 615.668   1
   3  -5  -8 15758.5 2016.56   1
  -3   5   8 11422.5 2199.36   1
  -4   6   8 7777.81 1975.98   1
   4  -6  -8 9111.83 1638.16   1
   5  -7  -8 11745.1 2255.13   1
  -5   7   8 15970.8 2887.13   1
  -6   8   8 50.1661 481.886   1
   6  -8  -8 34.2192 476.018   1
   7  -9  -8 2757.34 1427.37   1
  -7   9   8 43663.0 6098.19   1
  -8  10   8 156823. 8346.21   1
   8 -10  -8 9610.31 7045.81   1
  -9  11   8 2023.28 2476.45   1
   9 -11  -8 17.7829 2271.04   1
 -10  12   8 20.3515 535.379   1
  10 -12  -8 8.57712 876.499   1
 -11  13   8 5.02683 2808.28   1
  11 -13  -8 14.4488 2686.72   1
  12 -14  -8 562.087 5734.92   1
   5  -1   8 458.667 406.438   1
   4   0   8 411.300 529.098   1
   3   1   8 305.115 227.190   1
   2   2   8 667.163 174.954   1
   1   3   8 774.497 513.592   1
   0   4   8 780.667 494.694   1
   1  -5  -8 2214.70 641.746   1
  -1   5   8 2013.07 802.456   1
  -2   6   8 181.136 339.401   1
   2  -6  -8 189.235 368.597   1
   3  -7  -8 1554.70 709.520   1
  -3   7   8 1843.29 702.629   1
  -4   8   8 1713.22 965.993   1
   4  -8  -8 2172.90 879.031   1
   5  -9  -8 1145.51 934.283   1
  -5   9   8 847.363 1209.31   1
  -6  10   8 13552.9 2597.25   1
   6 -10  -8 22111.2 3192.31   1
  -7  11   8 36.7848 111.989   1
   7 -11  -8-12.5501 375.433   1
  -8  12   8 389.410 1245.34   1
   8 -12  -8-0.76054 676.450   1
  -9  13   8 2034.62 1458.07   1
   9 -13  -8 330.419 953.722   1
 -10  14   8-2.11420 1675.72   1
  10 -14  -8 188.952 1723.81   1
   6   0   8-121.785 251.891   1
   5   1   8 915.031 370.988   1
   4   2   8-217.655 146.478   1
   3   3   8-279.426 438.376   1
   2   4   8 1112.88 833.979   1
  -1  -5  -8 9187.32 1378.65   1
   1   5   8 8457.76 1694.06   1
   0   6   8 3269.58 832.603   1
   0  -6  -8 3550.77 941.443   1
  -1   7   8 2478.65 997.676   1
   1  -7  -8 3240.48 779.063   1
  -2   8   8 4630.16 2830.91   1
   2  -8  -8 3658.16 1048.03   1
   3  -9  -8 18195.9 2720.95   1
  -3   9   8 16623.5 2799.88   1
   4 -10  -8 36.9544 626.462   1
  -4  10   8 28.5478 519.986   1
  -5  11   8 13989.3 2734.23   1
   5 -11  -8 11370.0 2119.50   1
  -6  12   8 51.7950 769.502   1
   6 -12  -8-297.063 174.393   1
  -7  13   8 10777.9 4264.57   1
   7 -13  -8 1273.94 3571.76   1
  -8  14   8 5812.74 2912.89   1
   8 -14  -8 749.839 2242.68   1
   6   2   8 289.474 414.417   1
   5   3   8 2581.69 962.378   1
   4   4   8-338.815 298.545   1
   3   5   8-1638.18 1109.79   1
   2   6   8-1794.38 1956.78   1
  -2  -6  -8 595.111 561.901   1
   1   7   8 1256.98 630.563   1
  -1  -7  -8 276.512 149.258   1
   0   8   8-257.465 728.680   1
   0  -8  -8 85.2165 239.877   1
   1  -9  -8 23219.0 5461.52   1
  -1   9   8 9244.03 5583.82   1
   2 -10  -8 604.533 1063.99   1
  -2  10   8-285.166 591.416   1
  -3  11   8 17738.3 3089.49   1
   3 -11  -8 23744.1 2899.15   1
  -4  12   8 1167.66 109.071   1
   4 -12  -8 2440.95 1033.62   1
  -5  13   8 4314.08 1683.36   1
   5 -13  -8 3330.93 1025.56   1
   6 -14  -8 2783.65 1226.80   1
  -6  14   8 1232.11 1557.30   1
   6   4   8 337.951 161.155   1
   5   5   8 2097.57 895.406   1
   4   6   8 706.754 738.573   1
   3   7   8 1288.72 617.938   1
  -3  -7  -8 480.629 469.315   1
   2   8   8 2763.92 773.642   1
  -2  -8  -8 2547.53 870.708   1
  -1  -9  -8 1252.48 627.033   1
   1   9   8 1084.36 724.102   1
   0 -10  -8 2439.65 700.041   1
   0  10   8 1533.91 772.032   1
   1 -11  -8 14677.2 2637.11   1
  -1  11   8 19238.1 3083.58   1
  -2  12   8 455.058 863.266   1
   2 -12  -8-255.117 770.027   1
  -3  13   8-581.181 1116.06   1
   3 -13  -8 99.6142 353.061   1
  -4  14   8 3095.80 842.254   1
   4 -14  -8 3521.85 1164.17   1
   5 -15  -8 26938.8 5269.17   1
   6   6   8 791.520 644.563   1
   5   7   8 1048.49 717.942   1
  -4  -8  -8 614.389 330.404   1
   4   8   8 216.715 481.547   1
  -3  -9  -8 1022.34 351.039   1
   3   9   8 787.478 473.915   1
  -2 -10  -8 1016.61 493.516   1
   2  10   8 1799.48 666.084   1
  -1 -11  -8 15852.4 2282.26   1
   1  11   8 11498.3 2062.90   1
   0 -12  -8 3.96988 447.064   1
   0  12   8 571.774 320.999   1
  -1  13   8 9539.76 2328.98   1
   1 -13  -8 4669.61 1965.15   1
  -2  14   8 577.176 595.127   1
   2 -14  -8 2071.91 451.220   1
   3 -15  -8 22374.6 5041.76   1
   5   9   8 91.1897 366.923   1
  -4 -10  -8 116.154 281.175   1
   4  10   8 515.839 470.991   1
  -3 -11  -8-728.154 521.787   1
   3  11   8 193.538 404.051   1
  -2 -12  -8-590.379 714.739   1
   2  12   8 1312.26 943.065   1
  -1 -13  -8 95.5715 257.855   1
   1  13   8 1023.61 905.121   1
   0  14   8 309.745 97.7785   1
   0 -14  -8-323.615 598.833   1
   1 -15  -8 39267.1 5706.71   1
   5  11   8 301.146 479.585   1
  -4 -12  -8 1376.93 1093.03   1
   4  12   8-156.481 443.725   1
   3  13   8 1655.25 1059.75   1
  -3 -13  -8 2973.64 923.147   1
  -2 -14  -8 599.361 613.866   1
   2  14   8-1989.48 1594.05   1
   5  13   8-2071.04 1010.03   1
   4  14   8 816.638 574.733   1
  -4 -14  -8-15.4867 261.844   1
 -14  -4   9 1308.54 375.322   1
 -13  -3   9-41.0578 84.6390   1
 -14  -2   9 10.9445 548.894   1
 -12  -2   9-11.7039 226.749   1
 -13  -1   9 9.54925 658.963   1
 -14   0   9-7.38586 307.742   1
 -10  -2   9 786.122 224.366   1
 -11  -1   9 10.8111 741.407   1
 -12   0   9 15.1793 1421.43   1
 -13   1   9 35.8803 1575.49   1
 -14   2   9 182.848 941.142   1
  -9  -1   9 702.648 612.854   1
 -10   0   9 2115.79 1177.16   1
 -11   1   9-6.23676 329.215   1
 -12   2   9 0.49492 564.936   1
 -13   3   9-112.901 83.6515   1
 -14   4   9 337.189 535.991   1
 -15   5   9 0.59454 818.796   1
  -7  -1   9 14772.3 1322.60   1
  -8   0   9 7030.12 1292.22   1
  -9   1   9 2933.28 1158.15   1
 -10   2   9 10189.3 2786.93   1
 -11   3   9 1146.97 1641.86   1
  12  -4  -9 34539.0 8974.40   1
 -12   4   9 18056.5 22487.2   1
 -13   5   9 115.630 856.121   1
  13  -5  -9 132.009 627.410   1
  14  -6  -9 11.2320 572.020   1
 -14   6   9 38.4119 698.341   1
 -15   7   9-9.37609 194.838   1
  15  -7  -9 410.130 670.967   1
  -6   0   9 15242.7 1641.64   1
  -7   1   9 24620.1 2355.13   1
  -8   2   9 17343.4 2261.78   1
  -9   3   9 495.627 582.508   1
   9  -3  -9 1.92154 141.204   1
 -10   4   9-18.8556 155.603   1
  10  -4  -9-112.011 386.885   1
 -11   5   9 5.28479 987.107   1
  11  -5  -9 105.898 859.583   1
 -12   6   9 3.62475 1884.70   1
  12  -6  -9 1380.83 1570.92   1
 -13   7   9 199.193 1010.12   1
  13  -7  -9 60.5532 209.233   1
 -14   8   9-0.71243 820.530   1
  14  -8  -9 58.1654 990.187   1
  15  -9  -9-98.9220 824.092   1
 -15   9   9 600.819 2111.79   1
  -4   0   9 1091.09 528.226   1
  -5   1   9 5413.83 1353.54   1
  -6   2   9 37744.2 3158.85   1
  -7   3   9 7156.40 1440.80   1
   7  -3  -9 8458.95 1577.54   1
   8  -4  -9 127.138 505.103   1
  -8   4   9 248.220 300.833   1
  -9   5   9 1081.03 952.355   1
   9  -5  -9 4.38384 602.100   1
 -10   6   9-303.330 526.557   1
  10  -6  -9-17.1056 510.664   1
  11  -7  -9 3.77071 408.390   1
 -11   7   9-94.6335 870.182   1
  12  -8  -9 44.2410 162.954   1
 -12   8   9 4.24941 579.119   1
 -13   9   9 281.985 2577.43   1
  13  -9  -9 662.817 2331.85   1
 -14  10   9 0.78010 708.047   1
  14 -10  -9-1.45722 799.063   1
 -15  11   9 242.769 3495.84   1
  15 -11  -9 539.809 1221.87   1
  -2   0   9 4439.01 1089.31   1
  -3   1   9 7928.64 2288.20   1
  -4   2   9 3704.83 1199.39   1
   5  -3  -9 8990.59 1821.90   1
  -5   3   9 7185.54 2229.42   1
   6  -4  -9 303.806 459.042   1
  -6   4   9 700.494 404.036   1
   7  -5  -9 2306.43 1154.77   1
  -7   5   9 2434.56 1179.46   1
  -8   6   9 97.5471 2026.62   1
   8  -6  -9 4738.16 999.073   1
  -9   7   9 1299.95 897.871   1
   9  -7  -9 1.82760 490.746   1
 -10   8   9 1650.05 2516.68   1
  10  -8  -9 217.743 2114.72   1
  11  -9  -9 131.986 1929.25   1
 -11   9   9 137.713 2198.81   1
  12 -10  -9 13.1625 959.659   1
 -12  10   9 0.88872 635.522   1
  13 -11  -9 97.1073 903.641   1
 -13  11   9 14.8859 853.754   1
   0   0   9 319.247 292.937   1
  -1   1   9 383.409 416.415   1
  -2   2   9 2457.41 1108.67   1
  -3   3   9 40.9123 686.759   1
   4  -4  -9 18694.4 2361.76   1
  -4   4   9 22281.6 3095.21   1
  -5   5   9 1389.13 798.767   1
   5  -5  -9 1316.74 515.213   1
  -6   6   9 1888.73 1338.58   1
   6  -6  -9 1456.20 874.624   1
  -7   7   9-102.446 246.515   1
   7  -7  -9 389.366 576.679   1
  -8   8   9 1445.33 2939.49   1
   8  -8  -9 1283.53 2280.79   1
   9  -9  -9-83.5116 636.685   1
  -9   9   9 147.101 535.291   1
  10 -10  -9 6433.06 2188.85   1
 -10  10   9 1945.74 1770.96   1
  11 -11  -9 3.19725 726.839   1
 -11  11   9 0.99439 1243.49   1
 -12  12   9 10.6357 3542.66   1
  12 -12  -9 732.914 3884.56   1
   2   0   9 4538.05 1881.86   1
   1   1   9-158.172 419.013   1
   0   2   9 1786.17 880.377   1
  -1   3   9 3458.08 1774.41   1
  -2   4   9 332.785 608.759   1
   3  -5  -9 4208.25 1178.16   1
  -3   5   9 3488.74 1076.70   1
   4  -6  -9 432.261 223.273   1
  -4   6   9 253.276 341.490   1
  -5   7   9 10723.5 2450.47   1
   5  -7  -9 12581.7 2045.34   1
  -6   8   9 1813.47 752.374   1
   6  -8  -9 795.933 654.572   1
  -7   9   9 14663.0 2677.45   1
   7  -9  -9 14144.5 2264.80   1
   8 -10  -9 13887.0 2275.96   1
  -8  10   9 5738.82 2866.25   1
   9 -11  -9 193.485 1827.84   1
  -9  11   9 2513.86 2184.08   1
  10 -12  -9-117.100 526.790   1
 -10  12   9-179.326 912.733   1
   5  -1   9-235.285 191.117   1
   4   0   9 243.288 299.285   1
   3   1   9-17.5086 228.787   1
   2   2   9 1240.77 691.076   1
   1   3   9-453.469 396.507   1
   0   4   9 3005.36 1156.57   1
   1  -5  -9-97.4377 493.666   1
  -1   5   9-19.0970 140.484   1
   2  -6  -9 16652.7 2340.92   1
  -2   6   9 12730.9 2650.21   1
  -3   7   9-377.763 541.573   1
   3  -7  -9 778.453 734.481   1
   4  -8  -9 23445.6 2884.08   1
  -4   8   9 19336.1 3239.19   1
  -5   9   9 4355.33 1322.37   1
   5  -9  -9 4456.48 1119.63   1
   6 -10  -9 21379.1 2655.66   1
  -6  10   9 12763.5 3120.28   1
   7 -11  -9 1808.42 923.778   1
  -7  11   9 293.337 850.525   1
  -8  12   9 398.928 1784.42   1
   8 -12  -9 208.332 1262.09   1
   5   1   9-368.990 462.770   1
   4   2   9 1318.91 762.724   1
   3   3   9-317.309 482.113   1
   2   4   9 1568.22 781.251   1
   1   5   9 499.668 624.350   1
   0   6   9-623.028 1042.13   1
   0  -6  -9 551.323 355.828   1
  -1   7   9 3848.10 1316.52   1
   1  -7  -9 3531.19 1149.15   1
  -2   8   9 4829.33 1279.99   1
   2  -8  -9 5242.53 1327.32   1
  -3   9   9 685.384 584.930   1
   3  -9  -9 855.319 502.457   1
   4 -10  -9 1158.40 602.022   1
  -4  10   9 793.027 595.290   1
   5 -11  -9 3238.49 1219.70   1
  -5  11   9 1670.64 343.775   1
   6 -12  -9 4288.02 1164.77   1
  -6  12   9 4646.93 1853.59   1
   5   3   9 34.9510 358.997   1
   4   4   9-377.059 509.214   1
   3   5   9 458.215 538.411   1
   2   6   9 1016.41 530.096   1
  -1  -7  -9 646.770 559.203   1
   1   7   9-38.7290 151.692   1
   0   8   9 2824.68 804.666   1
   0  -8  -9 2178.27 1149.79   1
  -1   9   9-1630.18 2196.27   1
   1  -9  -9-145.669 688.716   1
   2 -10  -9 1954.60 1094.35   1
  -2  10   9 1260.19 1176.73   1
   3 -11  -9 7139.89 1650.84   1
  -3  11   9 6212.82 2291.92   1
   4 -12  -9 1368.39 690.822   1
  -4  12   9 378.369 156.007   1
   5 -13  -9 16904.6 4631.94   1
   5   5   9 710.759 705.246   1
   4   6   9 27.9163 389.355   1
   3   7   9 396.769 453.598   1
   2   8   9 915.556 617.243   1
  -2  -8  -9 1537.78 682.924   1
   1   9   9 642.964 780.832   1
  -1  -9  -9 293.010 460.582   1
   0 -10  -9 2623.78 1192.02   1
   0  10   9 1853.22 1104.19   1
   1 -11  -9 8453.77 5339.48   1
  -1  11   9 21997.7 5918.55   1
   2 -12  -9 301.219 1063.19   1
  -2  12   9 1516.29 1071.70   1
   5   7   9-908.305 2057.86   1
   4   8   9-810.928 667.572   1
  -3  -9  -9 53.7771 287.518   1
   3   9   9-206.130 735.482   1
  -2 -10  -9 672.445 656.982   1
   2  10   9-765.470 962.580   1
  -1 -11  -9 1610.21 934.347   1
   1  11   9-318.075 923.233   1
   0 -12  -9 16.0893 301.126   1
   0  12   9-650.478 1177.38   1
   5   9   9 500.106 123.179   1
   4  10   9-25.9459 668.971   1
  -4 -10  -9 4693.40 1238.09   1
  -3 -11  -9 216.128 261.654   1
   3  11   9-293.248 783.765   1
  -2 -12  -9 17769.1 3208.35   1
   2  12   9 7878.00 2812.38   1
 -13  -3  10 2.98317 272.520   1
 -14  -2  10 226.545 544.372   1
 -12  -2  10-0.25167 213.473   1
 -13  -1  10-3.16747 315.567   1
 -14   0  10-0.37197 409.413   1
 -15   1  10-91.6982 696.814   1
 -11  -1  10 3.12085 276.175   1
 -12   0  10 339.356 608.631   1
 -13   1  10 363.796 1526.60   1
 -14   2  10 54.3025 363.767   1
 -15   3  10 116.411 1075.40   1
  -9  -1  10 458.385 368.959   1
 -10   0  10 245.013 605.192   1
 -11   1  10 169.460 682.088   1
 -12   2  10-0.49522 569.916   1
 -13   3  10 6.04691 1097.26   1
 -14   4  10 43.1444 1313.15   1
 -15   5  10 520.872 1527.56   1
  -8   0  10 156.884 494.349   1
  -9   1  10 45.2068 145.468   1
 -10   2  10 175.553 409.439   1
 -11   3  10 129.306 1934.63   1
 -12   4  10-55.9701 441.454   1
  13  -5 -10-11.8539 458.414   1
 -13   5  10 0.72790 565.190   1
  14  -6 -10 3.30336 459.493   1
 -14   6  10-0.73680 748.841   1
  15  -7 -10-113.288 573.943   1
 -15   7  10-19.0849 106.286   1
  16  -8 -10-88.9929 431.326   1
  -6   0  10 59.5438 405.039   1
  -7   1  10 1482.89 836.332   1
  -8   2  10-23.8648 305.223   1
  -9   3  10 1609.74 750.252   1
  10  -4 -10 6.24484 1302.27   1
 -10   4  10 490.849 1375.51   1
 -11   5  10-0.73748 469.925   1
  11  -5 -10 3.43976 372.546   1
  12  -6 -10 19.0755 2868.28   1
 -12   6  10 158.862 3507.43   1
  13  -7 -10 13.3716 206.255   1
 -13   7  10-55.6549 664.657   1
  14  -8 -10 74.2045 1874.13   1
 -14   8  10 18.2893 1986.42   1
  15  -9 -10 3296.12 3618.96   1
  -4   0  10 1614.80 665.943   1
  -5   1  10 642.796 85.4484   1
  -6   2  10 10060.8 1800.92   1
  -7   3  10 1782.91 859.432   1
   8  -4 -10 99.9844 821.067   1
  -8   4  10 1253.99 1158.33   1
   9  -5 -10 1489.58 2244.83   1
  -9   5  10 6645.35 2685.50   1
 -10   6  10 1263.70 2004.62   1
  10  -6 -10 358.007 1226.03   1
  11  -7 -10 4.56432 249.844   1
 -11   7  10-3.49565 398.196   1
  12  -8 -10-23.5716 122.858   1
 -12   8  10-34.8544 579.650   1
  13  -9 -10 13.8263 1586.81   1
 -13   9  10 12.1111 1630.77   1
  -2   0  10 377.075 981.016   1
  -3   1  10 1864.97 712.554   1
  -4   2  10 2817.61 1226.43   1
  -5   3  10 202.086 407.968   1
   6  -4 -10 632.885 215.033   1
  -6   4  10 281.644 623.394   1
   7  -5 -10 2967.23 1043.00   1
  -7   5  10 3607.61 1198.34   1
  -8   6  10 9775.58 2523.36   1
   8  -6 -10 3026.50 2156.99   1
  -9   7  10 1573.78 2002.60   1
   9  -7 -10 2158.83 1694.14   1
 -10   8  10 993.388 1506.36   1
  10  -8 -10 214.625 1626.15   1
  11  -9 -10 572.278 1857.19   1
 -11   9  10 1.01099 1955.32   1
   0   0  10 382.412 499.371   1
  -1   1  10 404.533 535.543   1
  -2   2  10 4994.96 2542.25   1
  -3   3  10 722.120 898.773   1
  -4   4  10 4417.48 1627.26   1
   5  -5 -10 3974.17 1091.53   1
  -5   5  10 3130.54 1378.80   1
  -6   6  10-641.655 920.872   1
   6  -6 -10-524.225 880.778   1
  -7   7  10 309.402 545.782   1
   7  -7 -10 2777.37 936.564   1
  -8   8  10 2141.00 1521.25   1
   8  -8 -10 145.221 797.920   1
   9  -9 -10-19.9296 1188.63   1
  -9   9  10 11251.7 3988.21   1
   2   0  10 864.177 534.092   1
   1   1  10 797.553 657.504   1
   0   2  10 155.621 586.559   1
  -1   3  10 873.873 762.828   1
  -2   4  10 98.6101 265.572   1
   3  -5 -10 4112.83 1120.21   1
  -3   5  10 3358.81 1268.19   1
   4  -6 -10 2122.98 898.298   1
  -4   6  10 1963.33 1441.37   1
   5  -7 -10 7467.61 1347.73   1
  -5   7  10 3640.35 1567.27   1
  -6   8  10 2525.68 1002.04   1
   6  -8 -10 5386.97 1343.74   1
  -7   9  10 7206.15 1897.71   1
   7  -9 -10 7519.33 1803.94   1
   8 -10 -10 1926.71 4069.37   1
   4   0  10-211.972 82.4422   1
   3   1  10 1694.38 740.711   1
   2   2  10 615.254 130.434   1
   1   3  10 700.253 547.914   1
   0   4  10 203.521 715.791   1
  -1   5  10 950.571 640.818   1
  -2   6  10 1959.94 1051.89   1
   2  -6 -10 906.316 895.820   1
  -3   7  10 595.228 707.321   1
   3  -7 -10 1260.37 613.249   1
  -4   8  10 293.397 424.517   1
   4  -8 -10 2063.80 708.464   1
  -5   9  10 207.123 455.716   1
   5  -9 -10 125.528 643.448   1
   6 -10 -10 17495.8 3870.12   1
   5   1  10 11210.7 2420.13   1
   4   2  10 457.231 468.813   1
   3   3  10-57.3279 231.574   1
   2   4  10 463.172 211.860   1
   1   5  10 349.231 828.443   1
   0   6  10 37.5143 467.639   1
  -1   7  10 2195.37 492.054   1
   1  -7 -10 1581.25 846.858   1
  -2   8  10 507.483 626.148   1
   2  -8 -10 277.742 456.354   1
  -3   9  10 78.7511 562.563   1
   3  -9 -10 422.238 563.185   1
   4   4  10-837.808 699.650   1
   3   5  10 1094.96 720.072   1
   2   6  10-100.241 294.198   1
   1   7  10 962.805 972.065   1
   0   8  10 1890.31 968.549   1
   0  -8 -10 745.709 660.658   1
  -1   9  10 5631.88 2695.61   1
   1  -9 -10 14747.8 3317.79   1
   4   6  10-1339.23 1566.56   1
   3   7  10 4031.47 1658.68   1
 -15  -3  11 98.3231 521.902   1
 -14  -2  11 4.56480 130.156   1
 -15  -1  11 11.5283 299.131   1
 -12  -2  11 5.20262 234.564   1
 -13  -1  11-252.661 192.382   1
 -14   0  11 1.90052 475.709   1
 -15   1  11 0.90585 327.110   1
 -11  -1  11 3.99600 569.517   1
 -12   0  11 1.13148 291.981   1
 -13   1  11 2.67550 620.290   1
 -14   2  11-0.51583 575.840   1
 -15   3  11 5.28317 985.000   1
 -10   0  11 86.7982 451.665   1
 -11   1  11 1.31404 522.246   1
 -12   2  11 370.594 309.749   1
 -13   3  11 0.59205 1735.99   1
 -14   4  11 77.9184 731.947   1
  -8   0  11 128.196 601.670   1
  -9   1  11 2637.21 1969.00   1
 -10   2  11 50.5156 476.592   1
 -11   3  11 245.353 1852.72   1
 -12   4  11-21.1913 232.579   1
  -6   0  11 311.934 268.336   1
  -7   1  11 742.546 609.801   1
  -8   2  11-179.855 242.998   1
  -9   3  11 181920. 7421.80   1
 -10   4  11-53.0089 436.844   1
  11  -5 -11 3806.40 2798.09   1
  -5   1  11 1246.24 912.356   1
  -6   2  11 1170.21 941.321   1
  -7   3  11 2783.25 1655.16   1
  -8   4  11 434.022 1095.28   1
   9  -5 -11 4303.75 2723.57   1
  -5   3  11 4757.11 2089.39   1
  -6   4  11 4077.82 2184.18   1
   7  -5 -11 24820.4 3708.02   1
   0   0   0    0.00    0.00   0
;
_shelx_hkl_checksum   93638
